# Supplementary material for: A systems-level framework for drug discovery identifies Csf1R as an anti-epileptic drug target
Source: Nat Commun. 2018 Sep 3;9:3561. doi: 10.1038/s41467-018-06008-4 (PMC6120885; doi:10.1038/s41467-018-06008-4)
Supplement: Supplementary file 4 — Supplementary Data 1 [file 41467_2018_6008_MOESM4_ESM.xlsx]

## Sheet: DE_analysis_updated
EnsembleID	Gene Symbol	Description	Log2(foldchange= case/control)	logCPM	PValue	BH adjusted p-values
ENSMUSG00000075334	Rprm	reprimo, TP53 dependent G2 arrest mediator candidate [Source:MGI Symbol;Acc:MGI:1915124]	1.49843	5.78528	8.44085e-83	1.19759e-78
ENSMUSG00000025572	Tmc6	transmembrane channel-like gene family 6 [Source:MGI Symbol;Acc:MGI:1098686]	1.76687	2.88505	4.92763e-79	3.49566e-75
ENSMUSG00000053399	Adamts18	a disintegrin-like and metallopeptidase (reprolysin type) with thrombospondin type 1 motif, 18 [Source:MGI Symbol;Acc:MGI:2442600]	1.67953	1.21908	6.02439e-77	2.84913e-73
ENSMUSG00000021478	Drd1a	dopamine receptor D1A [Source:MGI Symbol;Acc:MGI:99578]	1.69207	3.67856	3.18654e-75	1.13027e-71
ENSMUSG00000031557	Plekha2	pleckstrin homology domain-containing, family A (phosphoinositide binding specific) member 2 [Source:MGI Symbol;Acc:MGI:1928144]	1.36014	5.66265	5.74037e-71	1.62889e-67
ENSMUSG00000024427	Spry4	sprouty homolog 4 (Drosophila) [Source:MGI Symbol;Acc:MGI:1345144]	-0.959858	4.01868	4.13081e-69	9.768e-66
ENSMUSG00000047686	Zcchc5	zinc finger, CCHC domain containing 5 [Source:MGI Symbol;Acc:MGI:2685221]	-2.19796	0.741952	2.05355e-67	4.16226e-64
ENSMUSG00000036907	C1ql2	complement component 1, q subcomponent-like 2 [Source:MGI Symbol;Acc:MGI:3032521]	1.58669	6.03545	3.55809e-66	6.31028e-63
ENSMUSG00000026834	Acvr1c	activin A receptor, type IC [Source:MGI Symbol;Acc:MGI:2661081]	1.311	5.88693	2.14845e-65	3.38692e-62
ENSMUSG00000073418	C4b	complement component 4B (Chido blood group) [Source:MGI Symbol;Acc:MGI:88228]	2.672	6.51062	2.48097e-63	3.52001e-60
ENSMUSG00000031273	Col4a6	collagen, type IV, alpha 6 [Source:MGI Symbol;Acc:MGI:2152695]	2.10036	2.0675	4.3812e-63	5.65095e-60
ENSMUSG00000041911	Dlx1	distal-less homeobox 1 [Source:MGI Symbol;Acc:MGI:94901]	-0.696903	4.72338	9.97403e-63	1.17926e-59
ENSMUSG00000029005	Draxin	dorsal inhibitory axon guidance protein [Source:MGI Symbol;Acc:MGI:1917683]	1.31584	1.76248	5.96698e-62	6.51226e-59
ENSMUSG00000035279	Ssc5d	scavenger receptor cysteine rich domain containing (5 domains) [Source:MGI Symbol;Acc:MGI:3606211]	2.06369	1.36841	2.27611e-61	2.30667e-58
ENSMUSG00000042436	Mfap4	microfibrillar-associated protein 4 [Source:MGI Symbol;Acc:MGI:1342276]	1.73914	3.02334	6.33415e-61	5.99126e-58
ENSMUSG00000001025	S100a6	S100 calcium binding protein A6 (calcyclin) [Source:MGI Symbol;Acc:MGI:1339467]	1.93722	3.89257	1.05258e-60	9.33377e-58
ENSMUSG00000016179	Camk1g	calcium/calmodulin-dependent protein kinase I gamma [Source:MGI Symbol;Acc:MGI:2388073]	-0.622113	4.65251	3.94073e-60	3.28888e-57
ENSMUSG00000049892	Rasd1	RAS, dexamethasone-induced 1 [Source:MGI Symbol;Acc:MGI:1270848]	-1.34796	4.98079	4.57861e-60	3.60897e-57
ENSMUSG00000025355	Mmp19	matrix metallopeptidase 19 [Source:MGI Symbol;Acc:MGI:1927899]	1.90548	1.22342	2.14818e-59	1.60413e-56
ENSMUSG00000023918	Gpr115	G protein-coupled receptor 115 [Source:MGI Symbol;Acc:MGI:1925499]	2.61715	2.93982	1.14032e-58	8.08943e-56
ENSMUSG00000030310	Slc6a1	solute carrier family 6 (neurotransmitter transporter, GABA), member 1 [Source:MGI Symbol;Acc:MGI:95627]	-0.498414	8.64016	1.44901e-58	9.78978e-56
ENSMUSG00000031375	Bgn	biglycan [Source:MGI Symbol;Acc:MGI:88158]	1.86368	5.62577	1.82978e-58	1.18004e-55
ENSMUSG00000045573	Penk	preproenkephalin [Source:MGI Symbol;Acc:MGI:104629]	1.8395	5.75045	2.25204e-58	1.38921e-55
ENSMUSG00000024867	Pip5k1b	phosphatidylinositol-4-phosphate 5-kinase, type 1 beta [Source:MGI Symbol;Acc:MGI:107930]	-0.746088	5.53228	3.86558e-58	2.2852e-55
ENSMUSG00000029471	Camkk2	calcium/calmodulin-dependent protein kinase kinase 2, beta [Source:MGI Symbol;Acc:MGI:2444812]	-0.763109	6.94248	5.91579e-58	3.35733e-55
ENSMUSG00000035551	Igfbpl1	insulin-like growth factor binding protein-like 1 [Source:MGI Symbol;Acc:MGI:1933198]	1.74583	2.93624	1.70026e-57	9.27817e-55
ENSMUSG00000020932	Gfap	glial fibrillary acidic protein [Source:MGI Symbol;Acc:MGI:95697]	2.09539	10.269	1.77628e-57	9.33401e-55
ENSMUSG00000050534	Htr5b	5-hydroxytryptamine (serotonin) receptor 5B [Source:MGI Symbol;Acc:MGI:96284]	-1.39399	2.17943	2.43688e-57	1.218e-54
ENSMUSG00000056737	Capg	capping protein (actin filament), gelsolin-like [Source:MGI Symbol;Acc:MGI:1098259]	2.0196	2.31186	2.48956e-57	1.218e-54
ENSMUSG00000045912	C2cd4c	C2 calcium-dependent domain containing 4C [Source:MGI Symbol;Acc:MGI:2685084]	0.907773	4.68274	1.48971e-56	7.04534e-54
ENSMUSG00000028108	Ecm1	extracellular matrix protein 1 [Source:MGI Symbol;Acc:MGI:103060]	1.35915	2.75508	1.82064e-56	8.20496e-54
ENSMUSG00000005483	Dnajb1	DnaJ (Hsp40) homolog, subfamily B, member 1 [Source:MGI Symbol;Acc:MGI:1931874]	-0.8456	6.04924	1.85057e-56	8.20496e-54
ENSMUSG00000068699	Flnc	filamin C, gamma [Source:MGI Symbol;Acc:MGI:95557]	2.29857	3.11548	3.08945e-54	1.32827e-51
ENSMUSG00000026728	Vim	vimentin [Source:MGI Symbol;Acc:MGI:98932]	2.08047	7.07712	3.50881e-54	1.4642e-51
ENSMUSG00000020334	Slc22a4	solute carrier family 22 (organic cation transporter), member 4 [Source:MGI Symbol;Acc:MGI:1353479]	1.1309	3.24146	6.4338e-54	2.60791e-51
ENSMUSG00000045382	Cxcr4	chemokine (C-X-C motif) receptor 4 [Source:MGI Symbol;Acc:MGI:109563]	1.00552	3.02057	6.6172e-54	2.60791e-51
ENSMUSG00000045502	Niacr1	niacin receptor 1 [Source:MGI Symbol;Acc:MGI:1933383]	3.22931	-0.162278	1.21789e-53	4.67011e-51
ENSMUSG00000001119	Col6a1	collagen, type VI, alpha 1 [Source:MGI Symbol;Acc:MGI:88459]	1.58836	3.98508	2.84051e-53	1.06056e-50
ENSMUSG00000019960	Dusp6	dual specificity phosphatase 6 [Source:MGI Symbol;Acc:MGI:1914853]	-0.943912	6.09195	6.66301e-53	2.42397e-50
ENSMUSG00000035778	Ggta1	glycoprotein galactosyltransferase alpha 1, 3 [Source:MGI Symbol;Acc:MGI:95704]	1.73138	2.93223	1.22308e-52	4.33825e-50
ENSMUSG00000005124	Wisp1	WNT1 inducible signaling pathway protein 1 [Source:MGI Symbol;Acc:MGI:1197008]	2.30686	1.63895	4.60216e-52	1.59257e-49
ENSMUSG00000030111	A2m	alpha-2-macroglobulin [Source:MGI Symbol;Acc:MGI:2449119]	2.04571	4.56651	8.1386e-52	2.7493e-49
ENSMUSG00000013089	Etv5	ets variant gene 5 [Source:MGI Symbol;Acc:MGI:1096867]	-0.547257	6.42522	9.19765e-52	3.0348e-49
ENSMUSG00000040706	Agmat	agmatine ureohydrolase (agmatinase) [Source:MGI Symbol;Acc:MGI:1923236]	2.84149	-0.0751239	1.4253e-51	4.59593e-49
ENSMUSG00000039457	Ppl	periplakin [Source:MGI Symbol;Acc:MGI:1194898]	1.55731	2.03336	1.47444e-51	4.64873e-49
ENSMUSG00000042978	Sbk1	SH3-binding kinase 1 [Source:MGI Symbol;Acc:MGI:2135937]	-0.687329	6.49144	1.59995e-51	4.93479e-49
ENSMUSG00000027315	Spint1	serine protease inhibitor, Kunitz type 1 [Source:MGI Symbol;Acc:MGI:1338033]	1.31028	1.52098	1.97049e-51	5.94836e-49
ENSMUSG00000046167	Gldn	gliomedin [Source:MGI Symbol;Acc:MGI:2388361]	2.42239	2.65508	4.79706e-51	1.41793e-48
ENSMUSG00000031373	Car5b	carbonic anhydrase 5b, mitochondrial [Source:MGI Symbol;Acc:MGI:1926249]	0.831657	3.0609	1.19186e-50	3.45105e-48
ENSMUSG00000001020	S100a4	S100 calcium binding protein A4 [Source:MGI Symbol;Acc:MGI:1330282]	2.77561	1.98708	1.65579e-50	4.69847e-48
ENSMUSG00000036198	Arhgap36	Rho GTPase activating protein 36 [Source:MGI Symbol;Acc:MGI:1922654]	1.91888	2.48068	1.83515e-50	5.01354e-48
ENSMUSG00000031872	Bean1	brain expressed, associated with Nedd4, 1 [Source:MGI Symbol;Acc:MGI:1929597]	-0.761524	2.848	1.8375e-50	5.01354e-48
ENSMUSG00000024210	Ip6k3	inositol hexaphosphate kinase 3 [Source:MGI Symbol;Acc:MGI:3045325]	1.74824	-0.076924	2.03614e-50	5.45071e-48
ENSMUSG00000029762	Akr1b8	aldo-keto reductase family 1, member B8 [Source:MGI Symbol;Acc:MGI:107673]	2.16711	0.126571	2.19846e-50	5.77625e-48
ENSMUSG00000060572	Mfap2	microfibrillar-associated protein 2 [Source:MGI Symbol;Acc:MGI:99559]	1.13436	1.55521	3.93152e-50	1.01419e-47
ENSMUSG00000059336	Slc14a1	solute carrier family 14 (urea transporter), member 1 [Source:MGI Symbol;Acc:MGI:1351654]	1.06634	5.29669	4.17379e-50	1.05746e-47
ENSMUSG00000034472	Rasd2	RASD family, member 2 [Source:MGI Symbol;Acc:MGI:1922391]	-0.658201	5.74373	1.11489e-49	2.7751e-47
ENSMUSG00000030093	Wnt7a	wingless-related MMTV integration site 7A [Source:MGI Symbol;Acc:MGI:98961]	-0.637972	4.16577	1.51005e-49	3.69391e-47
ENSMUSG00000090122	Kcne1l	potassium voltage-gated channel, Isk-related family, member 1-like, pseudogene [Source:MGI Symbol;Acc:MGI:1913490]	1.62871	3.34523	2.95415e-49	7.10398e-47
ENSMUSG00000032332	Col12a1	collagen, type XII, alpha 1 [Source:MGI Symbol;Acc:MGI:88448]	1.38897	3.41572	3.62454e-49	8.57084e-47
ENSMUSG00000051048	P4ha3	procollagen-proline, 2-oxoglutarate 4-dioxygenase (proline 4-hydroxylase), alpha polypeptide III [Source:MGI Symbol;Acc:MGI:2444049]	1.31149	3.07217	4.7589e-49	1.10687e-46
ENSMUSG00000075224	Lrrc55	leucine rich repeat containing 55 [Source:MGI Symbol;Acc:MGI:2685197]	0.736001	3.85292	4.94278e-49	1.1311e-46
ENSMUSG00000030256	Bhlhe41	basic helix-loop-helix family, member e41 [Source:MGI Symbol;Acc:MGI:1930704]	0.860503	6.09438	6.43165e-49	1.44845e-46
ENSMUSG00000039728	Slc6a5	solute carrier family 6 (neurotransmitter transporter, glycine), member 5 [Source:MGI Symbol;Acc:MGI:105090]	4.5297	1.36812	1.50305e-48	3.33208e-46
ENSMUSG00000032231	Anxa2	annexin A2 [Source:MGI Symbol;Acc:MGI:88246]	1.27299	4.16887	1.55749e-48	3.39964e-46
ENSMUSG00000024713	Pcsk5	proprotein convertase subtilisin/kexin type 5 [Source:MGI Symbol;Acc:MGI:97515]	0.819845	4.43606	2.03934e-48	4.38395e-46
ENSMUSG00000019027	Dnahc1	dynein, axonemal, heavy chain 1 [Source:MGI Symbol;Acc:MGI:107721]	0.775549	3.80316	2.60622e-48	5.51895e-46
ENSMUSG00000070469	Adamtsl3	ADAMTS-like 3 [Source:MGI Symbol;Acc:MGI:3028499]	1.57868	2.10859	3.01604e-48	6.29288e-46
ENSMUSG00000051054	1700014D04Rik	RIKEN cDNA 1700014D04 gene [Source:MGI Symbol;Acc:MGI:1921474]	1.47148	-0.623518	3.34744e-48	6.8831e-46
ENSMUSG00000039116	Gpr126	G protein-coupled receptor 126 [Source:MGI Symbol;Acc:MGI:1916151]	1.3011	1.78389	8.7789e-48	1.77936e-45
ENSMUSG00000024907	Gal	galanin [Source:MGI Symbol;Acc:MGI:95637]	2.83998	1.42385	1.07502e-47	2.14823e-45
ENSMUSG00000031431	Tsc22d3	TSC22 domain family, member 3 [Source:MGI Symbol;Acc:MGI:1196284]	-0.898107	5.9452	1.11118e-47	2.18965e-45
ENSMUSG00000025496	Drd4	dopamine receptor D4 [Source:MGI Symbol;Acc:MGI:94926]	3.98759	-0.513541	1.32193e-47	2.56924e-45
ENSMUSG00000046768	Rhoj	ras homolog gene family, member J [Source:MGI Symbol;Acc:MGI:1931551]	0.94634	2.36699	3.21893e-47	6.17164e-45
ENSMUSG00000023224	Serping1	serine (or cysteine) peptidase inhibitor, clade G, member 1 [Source:MGI Symbol;Acc:MGI:894696]	1.62675	3.96676	3.31586e-47	6.27273e-45
ENSMUSG00000013367	Iglon5	IgLON family member 5 [Source:MGI Symbol;Acc:MGI:2686277]	0.485796	4.86407	3.56993e-47	6.6645e-45
ENSMUSG00000046561	Arsj	arylsulfatase J [Source:MGI Symbol;Acc:MGI:2443513]	0.841355	2.51033	4.65262e-47	8.57291e-45
ENSMUSG00000026043	Col3a1	collagen, type III, alpha 1 [Source:MGI Symbol;Acc:MGI:88453]	2.60934	4.52591	5.81965e-47	1.05858e-44
ENSMUSG00000063727	Tnfrsf11b	tumor necrosis factor receptor superfamily, member 11b (osteoprotegerin) [Source:MGI Symbol;Acc:MGI:109587]	1.45981	0.932813	6.58001e-47	1.18174e-44
ENSMUSG00000018819	Lsp1	lymphocyte specific 1 [Source:MGI Symbol;Acc:MGI:96832]	1.28906	1.63128	8.09896e-47	1.4229e-44
ENSMUSG00000001870	Ltbp1	latent transforming growth factor beta binding protein 1 [Source:MGI Symbol;Acc:MGI:109151]	0.729233	3.46287	8.12343e-47	1.4229e-44
ENSMUSG00000043439	E130012A19Rik	RIKEN cDNA E130012A19 gene [Source:MGI Symbol;Acc:MGI:2143991]	-1.25583	4.30126	8.68911e-47	1.50343e-44
ENSMUSG00000029335	Bmp3	bone morphogenetic protein 3 [Source:MGI Symbol;Acc:MGI:88179]	1.75003	2.98884	1.18371e-46	2.02344e-44
ENSMUSG00000022756	Slc7a4	solute carrier family 7 (cationic amino acid transporter, y+ system), member 4 [Source:MGI Symbol;Acc:MGI:2146512]	0.531591	6.40823	1.24499e-46	2.10284e-44
ENSMUSG00000027712	Anxa5	annexin A5 [Source:MGI Symbol;Acc:MGI:106008]	0.884391	5.61856	2.95901e-46	4.93911e-44
ENSMUSG00000022146	Osmr	oncostatin M receptor [Source:MGI Symbol;Acc:MGI:1330819]	1.60942	3.57133	3.24477e-46	5.35311e-44
ENSMUSG00000037686	Aspg	asparaginase homolog (S. cerevisiae) [Source:MGI Symbol;Acc:MGI:2144822]	1.88921	1.73265	3.82337e-46	6.23516e-44
ENSMUSG00000026890	Lhx6	LIM homeobox protein 6 [Source:MGI Symbol;Acc:MGI:1306803]	-0.531934	4.21553	4.04085e-46	6.51495e-44
ENSMUSG00000031274	Col4a5	collagen, type IV, alpha 5 [Source:MGI Symbol;Acc:MGI:88456]	1.32734	3.16819	9.23105e-46	1.47158e-43
ENSMUSG00000026826	Nr4a2	nuclear receptor subfamily 4, group A, member 2 [Source:MGI Symbol;Acc:MGI:1352456]	-0.94101	6.20163	9.59944e-46	1.5133e-43
ENSMUSG00000029994	Anxa4	annexin A4 [Source:MGI Symbol;Acc:MGI:88030]	1.16863	2.77462	1.08179e-45	1.68665e-43
ENSMUSG00000024620	Pdgfrb	platelet derived growth factor receptor, beta polypeptide [Source:MGI Symbol;Acc:MGI:97531]	0.590759	5.01734	1.1225e-45	1.73109e-43
ENSMUSG00000032252	Glce	glucuronyl C5-epimerase [Source:MGI Symbol;Acc:MGI:2136405]	0.637362	5.18451	1.35533e-45	2.06768e-43
ENSMUSG00000028413	B4galt1	UDP-Gal:betaGlcNAc beta 1,4- galactosyltransferase, polypeptide 1 [Source:MGI Symbol;Acc:MGI:95705]	0.795506	3.4318	1.39772e-45	2.10966e-43
ENSMUSG00000068220	Lgals1	lectin, galactose binding, soluble 1 [Source:MGI Symbol;Acc:MGI:96777]	1.12738	4.02075	2.46777e-45	3.68554e-43
ENSMUSG00000032440	Tgfbr2	transforming growth factor, beta receptor II [Source:MGI Symbol;Acc:MGI:98729]	0.902863	4.93829	2.54545e-45	3.76196e-43
ENSMUSG00000071719	Tmem28	transmembrane protein 28 [Source:MGI Symbol;Acc:MGI:3648377]	-0.471864	5.34386	2.62502e-45	3.83956e-43
ENSMUSG00000037406	Htra4	HtrA serine peptidase 4 [Source:MGI Symbol;Acc:MGI:3036260]	1.47741	1.05251	3.24981e-45	4.70493e-43
ENSMUSG00000079330	Lemd1	LEM domain containing 1 [Source:MGI Symbol;Acc:MGI:1922403]	2.14782	-1.24608	3.44774e-45	4.94106e-43
ENSMUSG00000015085	Entpd2	ectonucleoside triphosphate diphosphohydrolase 2 [Source:MGI Symbol;Acc:MGI:1096863]	0.815163	3.31171	4.29271e-45	6.09049e-43
ENSMUSG00000026387	Sctr	secretin receptor [Source:MGI Symbol;Acc:MGI:2441720]	1.25309	-0.0262009	4.76227e-45	6.68981e-43
ENSMUSG00000023885	Thbs2	thrombospondin 2 [Source:MGI Symbol;Acc:MGI:98738]	1.18385	3.51814	5.13128e-45	7.13752e-43
ENSMUSG00000030930	Chst15	carbohydrate (N-acetylgalactosamine 4-sulfate 6-O) sulfotransferase 15 [Source:MGI Symbol;Acc:MGI:1924840]	0.584952	6.06868	7.95743e-45	1.09612e-42
ENSMUSG00000020256	Aldh1l2	aldehyde dehydrogenase 1 family, member L2 [Source:MGI Symbol;Acc:MGI:2444680]	1.19415	3.35234	1.0345e-44	1.4113e-42
ENSMUSG00000000753	Serpinf1	serine (or cysteine) peptidase inhibitor, clade F, member 1 [Source:MGI Symbol;Acc:MGI:108080]	1.17517	4.86476	1.38105e-44	1.86613e-42
ENSMUSG00000031971	1700054N08Rik	RIKEN cDNA 1700054N08 gene [Source:MGI Symbol;Acc:MGI:1920670]	0.486559	5.76897	1.41126e-44	1.88896e-42
ENSMUSG00000020387	Phf15	PHD finger protein 15 [Source:MGI Symbol;Acc:MGI:1924151]	-0.517495	5.85327	1.49278e-44	1.9794e-42
ENSMUSG00000027661	Slc2a10	solute carrier family 2 (facilitated glucose transporter), member 10 [Source:MGI Symbol;Acc:MGI:2156687]	0.972337	1.28634	1.94315e-44	2.55272e-42
ENSMUSG00000020000	Moxd1	monooxygenase, DBH-like 1 [Source:MGI Symbol;Acc:MGI:1921582]	-0.631245	3.67908	2.28141e-44	2.9696e-42
ENSMUSG00000001506	Col1a1	collagen, type I, alpha 1 [Source:MGI Symbol;Acc:MGI:88467]	2.07149	4.57392	2.89098e-44	3.72884e-42
ENSMUSG00000001786	Fbxo7	F-box protein 7 [Source:MGI Symbol;Acc:MGI:1917004]	0.441393	5.46572	3.33452e-44	4.26217e-42
ENSMUSG00000041481	Serpina3g	serine (or cysteine) peptidase inhibitor, clade A, member 3G [Source:MGI Symbol;Acc:MGI:105046]	1.79841	1.9104	3.55744e-44	4.50651e-42
ENSMUSG00000017057	Il13ra1	interleukin 13 receptor, alpha 1 [Source:MGI Symbol;Acc:MGI:105052]	1.01655	3.73019	3.75805e-44	4.71851e-42
ENSMUSG00000029816	Gpnmb	glycoprotein (transmembrane) nmb [Source:MGI Symbol;Acc:MGI:1934765]	2.54976	3.42214	5.18146e-44	6.44864e-42
ENSMUSG00000024529	Lox	lysyl oxidase [Source:MGI Symbol;Acc:MGI:96817]	2.42901	1.75778	5.51269e-44	6.80122e-42
ENSMUSG00000028883	Sema3a	sema domain, immunoglobulin domain (Ig), short basic domain, secreted, (semaphorin) 3A [Source:MGI Symbol;Acc:MGI:107558]	1.15773	2.96407	5.56139e-44	6.80215e-42
ENSMUSG00000001131	Timp1	tissue inhibitor of metalloproteinase 1 [Source:MGI Symbol;Acc:MGI:98752]	3.6709	0.82857	5.71206e-44	6.92672e-42
ENSMUSG00000030789	Itgax	integrin alpha X [Source:MGI Symbol;Acc:MGI:96609]	4.59895	2.15515	6.41059e-44	7.70792e-42
ENSMUSG00000040552	C3ar1	complement component 3a receptor 1 [Source:MGI Symbol;Acc:MGI:1097680]	2.05505	1.79301	7.87892e-44	9.39379e-42
ENSMUSG00000025469	Msx3	homeobox, msh-like 3 [Source:MGI Symbol;Acc:MGI:106587]	3.87052	-0.301564	1.13974e-43	1.34755e-41
ENSMUSG00000045083	Lingo2	leucine rich repeat and Ig domain containing 2 [Source:MGI Symbol;Acc:MGI:2442298]	0.643448	4.58259	1.21199e-43	1.42113e-41
ENSMUSG00000023046	Igfbp6	insulin-like growth factor binding protein 6 [Source:MGI Symbol;Acc:MGI:96441]	1.08393	4.22204	1.31756e-43	1.51983e-41
ENSMUSG00000031465	Angpt2	angiopoietin 2 [Source:MGI Symbol;Acc:MGI:1202890]	1.66855	1.90093	1.31759e-43	1.51983e-41
ENSMUSG00000033633	Clec18a	C-type lectin domain family 18, member A [Source:MGI Symbol;Acc:MGI:2672935]	1.21047	1.49076	2.53814e-43	2.90413e-41
ENSMUSG00000022508	Bcl6	B cell leukemia/lymphoma 6 [Source:MGI Symbol;Acc:MGI:107187]	-0.501853	5.85938	2.67403e-43	3.03513e-41
ENSMUSG00000026437	Cdk18	cyclin-dependent kinase 18 [Source:MGI Symbol;Acc:MGI:97518]	0.990189	5.50855	2.82463e-43	3.18062e-41
ENSMUSG00000020169	Best3	bestrophin 3 [Source:MGI Symbol;Acc:MGI:3580298]	1.45874	0.544227	3.83979e-43	4.28969e-41
ENSMUSG00000020363	Gfpt2	glutamine fructose-6-phosphate transaminase 2 [Source:MGI Symbol;Acc:MGI:1338883]	1.18909	3.09768	4.23355e-43	4.69262e-41
ENSMUSG00000072812	Ahnak2	AHNAK nucleoprotein 2 [Source:MGI Symbol;Acc:MGI:2144831]	1.80904	0.832439	4.33785e-43	4.77096e-41
ENSMUSG00000095115	Itpripl2	inositol 1,4,5-triphosphate receptor interacting protein-like 2 [Source:MGI Symbol;Acc:MGI:2442416]	0.701573	3.47387	4.47084e-43	4.8794e-41
ENSMUSG00000046204	Pnma2	paraneoplastic antigen MA2 [Source:MGI Symbol;Acc:MGI:2444129]	-0.524508	5.82659	4.7499e-43	5.1444e-41
ENSMUSG00000050666	Vstm4	V-set and transmembrane domain containing 4 [Source:MGI Symbol;Acc:MGI:2444633]	1.0966	3.0158	5.59495e-43	6.01373e-41
ENSMUSG00000038224	Serpinf2	serine (or cysteine) peptidase inhibitor, clade F, member 2 [Source:MGI Symbol;Acc:MGI:107173]	3.37076	2.26966	5.93194e-43	6.328e-41
ENSMUSG00000079293	Clec7a	C-type lectin domain family 7, member a [Source:MGI Symbol;Acc:MGI:1861431]	4.08536	1.66024	6.31471e-43	6.66992e-41
ENSMUSG00000005087	Cd44	CD44 antigen [Source:MGI Symbol;Acc:MGI:88338]	2.22495	4.27735	6.34649e-43	6.66992e-41
ENSMUSG00000026656	Fcgr2b	Fc receptor, IgG, low affinity IIb [Source:MGI Symbol;Acc:MGI:95499]	1.68209	2.01857	6.48205e-43	6.7623e-41
ENSMUSG00000019832	Rab32	RAB32, member RAS oncogene family [Source:MGI Symbol;Acc:MGI:1915094]	0.915798	1.7436	8.20778e-43	8.50014e-41
ENSMUSG00000074570	Cass4	Cas scaffolding protein family member 4 [Source:MGI Symbol;Acc:MGI:2444482]	1.6566	0.159276	9.19806e-43	9.45667e-41
ENSMUSG00000067597	Dgat2l6	diacylglycerol O-acyltransferase 2-like 6 [Source:MGI Symbol;Acc:MGI:3045268]	2.25098	-0.598806	9.67267e-43	9.87308e-41
ENSMUSG00000026285	Pdcd1	programmed cell death 1 [Source:MGI Symbol;Acc:MGI:104879]	3.85123	-0.705959	1.03596e-42	1.04987e-40
ENSMUSG00000029070	Mxra8	matrix-remodelling associated 8 [Source:MGI Symbol;Acc:MGI:1922011]	1.09676	3.20743	1.24854e-42	1.25633e-40
ENSMUSG00000027907	S100a11	S100 calcium binding protein A11 (calgizzarin) [Source:MGI Symbol;Acc:MGI:1338798]	1.34594	2.24723	1.27749e-42	1.27641e-40
ENSMUSG00000031538	Plat	plasminogen activator, tissue [Source:MGI Symbol;Acc:MGI:97610]	0.604531	5.82971	1.37804e-42	1.36725e-40
ENSMUSG00000000263	Glra1	glycine receptor, alpha 1 subunit [Source:MGI Symbol;Acc:MGI:95747]	3.75723	-0.391945	1.43234e-42	1.41126e-40
ENSMUSG00000034209	Rasl10a	RAS-like, family 10, member A [Source:MGI Symbol;Acc:MGI:1922918]	0.655464	5.51826	1.60869e-42	1.57408e-40
ENSMUSG00000008398	Elk3	ELK3, member of ETS oncogene family [Source:MGI Symbol;Acc:MGI:101762]	0.588131	3.59381	2.3314e-42	2.26561e-40
ENSMUSG00000023031	Cela1	chymotrypsin-like elastase family, member 1 [Source:MGI Symbol;Acc:MGI:95314]	1.333	1.50547	2.39511e-42	2.31169e-40
ENSMUSG00000006219	Fblim1	filamin binding LIM protein 1 [Source:MGI Symbol;Acc:MGI:1921452]	1.42337	0.836272	3.57105e-42	3.42339e-40
ENSMUSG00000063232	Serpina11	serine (or cysteine) peptidase inhibitor, clade A (alpha-1 antiproteinase, antitrypsin), member 11 [Source:MGI Symbol;Acc:MGI:2685741]	3.72866	-1.32078	4.42799e-42	4.2164e-40
ENSMUSG00000068129	Cst7	cystatin F (leukocystatin) [Source:MGI Symbol;Acc:MGI:1298217]	6.53771	2.04836	4.75088e-42	4.4937e-40
ENSMUSG00000040495	Chrm4	cholinergic receptor, muscarinic 4 [Source:MGI Symbol;Acc:MGI:88399]	-0.550503	4.37956	4.85595e-42	4.56266e-40
ENSMUSG00000022836	Mylk	myosin, light polypeptide kinase [Source:MGI Symbol;Acc:MGI:894806]	0.570937	4.81758	5.57642e-42	5.17429e-40
ENSMUSG00000038132	Rbm24	RNA binding motif protein 24 [Source:MGI Symbol;Acc:MGI:3610364]	-0.604334	3.81781	5.57983e-42	5.17429e-40
ENSMUSG00000026247	Ecel1	endothelin converting enzyme-like 1 [Source:MGI Symbol;Acc:MGI:1343461]	1.96662	3.68112	6.06522e-42	5.58788e-40
ENSMUSG00000021136	Smoc1	SPARC related modular calcium binding 1 [Source:MGI Symbol;Acc:MGI:1929878]	0.766437	4.50824	6.6571e-42	6.0936e-40
ENSMUSG00000040093	Bmf	BCL2 modifying factor [Source:MGI Symbol;Acc:MGI:2176433]	0.851732	2.06898	8.00476e-42	7.28023e-40
ENSMUSG00000032860	P2ry2	purinergic receptor P2Y, G-protein coupled 2 [Source:MGI Symbol;Acc:MGI:105107]	1.17138	0.0439883	8.66552e-42	7.83098e-40
ENSMUSG00000032271	Nnmt	nicotinamide N-methyltransferase [Source:MGI Symbol;Acc:MGI:1099443]	1.19376	-0.132725	1.32766e-41	1.19221e-39
ENSMUSG00000020893	Per1	period homolog 1 (Drosophila) [Source:MGI Symbol;Acc:MGI:1098283]	-0.664769	5.99606	1.69931e-41	1.51634e-39
ENSMUSG00000022912	Pros1	protein S (alpha) [Source:MGI Symbol;Acc:MGI:1095733]	0.894732	4.46388	1.87101e-41	1.65912e-39
ENSMUSG00000032744	Heyl	hairy/enhancer-of-split related with YRPW motif-like [Source:MGI Symbol;Acc:MGI:1860511]	0.763795	2.47145	2.12977e-41	1.87684e-39
ENSMUSG00000029826	Zc3hav1	zinc finger CCCH type, antiviral 1 [Source:MGI Symbol;Acc:MGI:1926031]	0.730953	2.95025	2.15868e-41	1.89058e-39
ENSMUSG00000040675	Mthfd1l	methylenetetrahydrofolate dehydrogenase (NADP+ dependent) 1-like [Source:MGI Symbol;Acc:MGI:1924836]	-0.568192	3.74568	2.20887e-41	1.92266e-39
ENSMUSG00000027004	Frzb	frizzled-related protein [Source:MGI Symbol;Acc:MGI:892032]	-0.882538	4.75974	2.47538e-41	2.1415e-39
ENSMUSG00000028971	Cort	cortistatin [Source:MGI Symbol;Acc:MGI:109538]	-1.41334	0.594186	2.51715e-41	2.16445e-39
ENSMUSG00000027270	Lamp5	lysosomal-associated membrane protein family, member 5 [Source:MGI Symbol;Acc:MGI:1923411]	-0.811067	5.06362	2.62496e-41	2.24355e-39
ENSMUSG00000048332	Lhfp	lipoma HMGIC fusion partner [Source:MGI Symbol;Acc:MGI:1920048]	0.950282	4.84315	2.92585e-41	2.48575e-39
ENSMUSG00000079056	Kcnip3	Kv channel interacting protein 3, calsenilin [Source:MGI Symbol;Acc:MGI:1929258]	0.681093	6.56665	2.97829e-41	2.51474e-39
ENSMUSG00000004552	Ctse	cathepsin E [Source:MGI Symbol;Acc:MGI:107361]	4.29103	1.17593	2.99542e-41	2.51474e-39
ENSMUSG00000040212	Emp3	epithelial membrane protein 3 [Source:MGI Symbol;Acc:MGI:1098729]	1.45239	1.34133	3.6368e-41	3.03523e-39
ENSMUSG00000022218	Tgm1	transglutaminase 1, K polypeptide [Source:MGI Symbol;Acc:MGI:98730]	4.45493	0.761792	3.68487e-41	3.04248e-39
ENSMUSG00000031207	Msn	moesin [Source:MGI Symbol;Acc:MGI:97167]	1.01135	5.66772	3.68837e-41	3.04248e-39
ENSMUSG00000047407	Tgif1	TGFB-induced factor homeobox 1 [Source:MGI Symbol;Acc:MGI:1194497]	1.30977	1.24281	5.13337e-41	4.20996e-39
ENSMUSG00000004707	Ly9	lymphocyte antigen 9 [Source:MGI Symbol;Acc:MGI:96885]	3.38686	-0.259338	5.85359e-41	4.77303e-39
ENSMUSG00000027015	Cybrd1	cytochrome b reductase 1 [Source:MGI Symbol;Acc:MGI:2654575]	1.01909	3.62133	6.55255e-41	5.31243e-39
ENSMUSG00000007655	Cav1	caveolin 1, caveolae protein [Source:MGI Symbol;Acc:MGI:102709]	1.03372	5.16958	7.16473e-41	5.77575e-39
ENSMUSG00000020388	Pdlim4	PDZ and LIM domain 4 [Source:MGI Symbol;Acc:MGI:1353470]	1.1587	3.85332	7.26657e-41	5.82475e-39
ENSMUSG00000020473	Aebp1	AE binding protein 1 [Source:MGI Symbol;Acc:MGI:1197012]	1.80745	4.87667	9.4958e-41	7.54607e-39
ENSMUSG00000036334	Igsf10	immunoglobulin superfamily, member 10 [Source:MGI Symbol;Acc:MGI:1923481]	1.07999	2.47672	9.52034e-41	7.54607e-39
ENSMUSG00000025510	Cd151	CD151 antigen [Source:MGI Symbol;Acc:MGI:1096360]	0.701867	4.7539	1.19548e-40	9.42304e-39
ENSMUSG00000001555	Fkbp10	FK506 binding protein 10 [Source:MGI Symbol;Acc:MGI:104769]	0.760563	2.57451	1.21909e-40	9.55601e-39
ENSMUSG00000035226	Rims4	regulating synaptic membrane exocytosis 4 [Source:MGI Symbol;Acc:MGI:2674366]	-0.466048	6.08189	1.28891e-40	1.00478e-38
ENSMUSG00000045994	B3gat1	beta-1,3-glucuronyltransferase 1 (glucuronosyltransferase P) [Source:MGI Symbol;Acc:MGI:1924148]	-0.491349	7.62549	1.58327e-40	1.22751e-38
ENSMUSG00000023411	Nfatc4	nuclear factor of activated T cells, cytoplasmic, calcineurin dependent 4 [Source:MGI Symbol;Acc:MGI:1920431]	1.04972	1.05801	1.72926e-40	1.33341e-38
ENSMUSG00000001021	S100a3	S100 calcium binding protein A3 [Source:MGI Symbol;Acc:MGI:1338849]	2.36817	-1.36089	2.1325e-40	1.63546e-38
ENSMUSG00000007041	Clic1	chloride intracellular channel 1 [Source:MGI Symbol;Acc:MGI:2148924]	0.885259	3.86123	2.68113e-40	2.04515e-38
ENSMUSG00000069516	Lyz2	lysozyme 2 [Source:MGI Symbol;Acc:MGI:96897]	2.6097	4.47494	3.03463e-40	2.30243e-38
ENSMUSG00000039616	Mocos	molybdenum cofactor sulfurase [Source:MGI Symbol;Acc:MGI:1915841]	0.967529	0.968138	4.21986e-40	3.17946e-38
ENSMUSG00000028497	Ptplad2	protein tyrosine phosphatase-like A domain containing 2 [Source:MGI Symbol;Acc:MGI:1914025]	1.00535	2.70472	4.2354e-40	3.17946e-38
ENSMUSG00000056880	Gadl1	glutamate decarboxylase-like 1 [Source:MGI Symbol;Acc:MGI:1920998]	1.43716	-0.162763	4.59613e-40	3.4321e-38
ENSMUSG00000025813	Homer2	homer homolog 2 (Drosophila) [Source:MGI Symbol;Acc:MGI:1347354]	-0.67768	6.59961	6.58002e-40	4.88782e-38
ENSMUSG00000028076	Cd1d1	CD1d1 antigen [Source:MGI Symbol;Acc:MGI:107674]	1.68788	0.510803	6.95134e-40	5.13675e-38
ENSMUSG00000031212	Pgr15l	G protein-coupled receptor 15-like [Source:MGI Symbol;Acc:MGI:2676330]	1.98057	-0.0292821	8.40385e-40	6.17792e-38
ENSMUSG00000022297	Fzd6	frizzled homolog 6 (Drosophila) [Source:MGI Symbol;Acc:MGI:108474]	0.580393	3.62447	8.75826e-40	6.40527e-38
ENSMUSG00000025789	St8sia2	ST8 alpha-N-acetyl-neuraminide alpha-2,8-sialyltransferase 2 [Source:MGI Symbol;Acc:MGI:106020]	0.913819	2.73765	9.37302e-40	6.81971e-38
ENSMUSG00000039168	Dap	death-associated protein [Source:MGI Symbol;Acc:MGI:1918190]	0.635896	3.13956	1.13469e-39	8.21378e-38
ENSMUSG00000040428	Plekha4	pleckstrin homology domain containing, family A (phosphoinositide binding specific) member 4 [Source:MGI Symbol;Acc:MGI:1916467]	1.4218	0.114872	1.32256e-39	9.52514e-38
ENSMUSG00000036908	Unc93b1	unc-93 homolog B1 (C. elegans) [Source:MGI Symbol;Acc:MGI:1859307]	0.922663	3.87184	1.50465e-39	1.07818e-37
ENSMUSG00000021903	Galntl2	UDP-N-acetyl-alpha-D-galactosamine:polypeptide N-acetylgalactosaminyltransferase-like 2 [Source:MGI Symbol;Acc:MGI:1926004]	1.44219	2.2317	1.59915e-39	1.14014e-37
ENSMUSG00000044352	Sowaha	sosondowah ankyrin repeat domain family member A [Source:MGI Symbol;Acc:MGI:2687280]	-0.50314	7.21407	1.63109e-39	1.1571e-37
ENSMUSG00000005397	Nid1	nidogen 1 [Source:MGI Symbol;Acc:MGI:97342]	1.01067	4.23514	1.77442e-39	1.25251e-37
ENSMUSG00000021319	Sfrp4	secreted frizzled-related protein 4 [Source:MGI Symbol;Acc:MGI:892010]	0.95092	1.01884	2.52095e-39	1.77066e-37
ENSMUSG00000023249	Parp3	poly (ADP-ribose) polymerase family, member 3 [Source:MGI Symbol;Acc:MGI:1891258]	1.14322	2.19255	2.6599e-39	1.85905e-37
ENSMUSG00000039476	Prrx2	paired related homeobox 2 [Source:MGI Symbol;Acc:MGI:98218]	1.4244	0.0484715	3.34602e-39	2.32712e-37
ENSMUSG00000032374	Plod2	procollagen lysine, 2-oxoglutarate 5-dioxygenase 2 [Source:MGI Symbol;Acc:MGI:1347007]	0.706964	2.99508	4.25832e-39	2.94717e-37
ENSMUSG00000041708	Mpped1	metallophosphoesterase domain containing 1 [Source:MGI Symbol;Acc:MGI:106316]	-0.430029	7.84523	4.85339e-39	3.34271e-37
ENSMUSG00000024190	Dusp1	dual specificity phosphatase 1 [Source:MGI Symbol;Acc:MGI:105120]	-1.04087	4.23492	5.3904e-39	3.69464e-37
ENSMUSG00000026836	Acvr1	activin A receptor, type 1 [Source:MGI Symbol;Acc:MGI:87911]	0.549999	5.82643	6.96535e-39	4.75117e-37
ENSMUSG00000039633	Lonrf1	LON peptidase N-terminal domain and ring finger 1 [Source:MGI Symbol;Acc:MGI:3609241]	-0.471275	4.97849	7.65154e-39	5.19426e-37
ENSMUSG00000032532	Cck	cholecystokinin [Source:MGI Symbol;Acc:MGI:88297]	-0.621776	7.72596	9.65517e-39	6.52322e-37
ENSMUSG00000029661	Col1a2	collagen, type I, alpha 2 [Source:MGI Symbol;Acc:MGI:88468]	1.76412	5.18198	1.01163e-38	6.80239e-37
ENSMUSG00000061132	Blnk	B cell linker [Source:MGI Symbol;Acc:MGI:96878]	1.16477	3.51369	1.0279e-38	6.87918e-37
ENSMUSG00000042834	D0H4S114	DNA segment, human D4S114 [Source:MGI Symbol;Acc:MGI:99444]	0.674217	6.48927	1.06335e-38	7.08299e-37
ENSMUSG00000031523	Dlc1	deleted in liver cancer 1 [Source:MGI Symbol;Acc:MGI:1354949]	-0.472194	6.13365	1.21378e-38	8.04724e-37
ENSMUSG00000029185	Fam114a1	family with sequence similarity 114, member A1 [Source:MGI Symbol;Acc:MGI:1915553]	0.686082	3.01197	1.25994e-38	8.31444e-37
ENSMUSG00000039831	Arhgap29	Rho GTPase activating protein 29 [Source:MGI Symbol;Acc:MGI:2443818]	0.727995	4.94257	1.31179e-38	8.61653e-37
ENSMUSG00000031995	St14	suppression of tumorigenicity 14 (colon carcinoma) [Source:MGI Symbol;Acc:MGI:1338881]	1.91923	0.0836521	1.36526e-38	8.92638e-37
ENSMUSG00000039158	Akna	AT-hook transcription factor [Source:MGI Symbol;Acc:MGI:2140340]	0.700212	2.75632	1.46751e-38	9.55096e-37
ENSMUSG00000026535	Ifi202b	interferon activated gene 202B [Source:MGI Symbol;Acc:MGI:1347083]	3.23051	0.825734	1.53511e-38	9.94529e-37
ENSMUSG00000026548	Slamf9	SLAM family member 9 [Source:MGI Symbol;Acc:MGI:1923692]	1.53813	0.0355151	1.59793e-38	1.02786e-36
ENSMUSG00000026676	Ccdc3	coiled-coil domain containing 3 [Source:MGI Symbol;Acc:MGI:1921436]	1.14783	3.02399	1.60104e-38	1.02786e-36
ENSMUSG00000030341	Tnfrsf1a	tumor necrosis factor receptor superfamily, member 1a [Source:MGI Symbol;Acc:MGI:1314884]	0.977667	3.86922	1.63698e-38	1.0462e-36
ENSMUSG00000030577	Cd22	CD22 antigen [Source:MGI Symbol;Acc:MGI:88322]	3.52461	-0.338012	1.68674e-38	1.07316e-36
ENSMUSG00000027074	Slc43a3	solute carrier family 43, member 3 [Source:MGI Symbol;Acc:MGI:1931054]	2.20043	1.04766	2.08803e-38	1.32254e-36
ENSMUSG00000027859	Ngf	nerve growth factor [Source:MGI Symbol;Acc:MGI:97321]	-0.758282	2.20364	2.20013e-38	1.38476e-36
ENSMUSG00000051335	Gfod1	glucose-fructose oxidoreductase domain containing 1 [Source:MGI Symbol;Acc:MGI:2145304]	-0.487565	7.49679	2.20578e-38	1.38476e-36
ENSMUSG00000096054	SYNE1	Nesprin-1 [Source:UniProtKB/Swiss-Prot;Acc:Q6ZWR6]	0.57831	8.70136	2.23129e-38	1.39461e-36
ENSMUSG00000038418	Egr1	early growth response 1 [Source:MGI Symbol;Acc:MGI:95295]	-1.57616	7.09331	2.48147e-38	1.54417e-36
ENSMUSG00000020467	Efemp1	epidermal growth factor-containing fibulin-like extracellular matrix protein 1 [Source:MGI Symbol;Acc:MGI:1339998]	1.09081	3.87738	2.67041e-38	1.65449e-36
ENSMUSG00000028270	Gbp2	guanylate binding protein 2 [Source:MGI Symbol;Acc:MGI:102772]	1.15387	3.06835	2.96512e-38	1.82909e-36
ENSMUSG00000026177	Slc11a1	solute carrier family 11 (proton-coupled divalent metal ion transporters), member 1 [Source:MGI Symbol;Acc:MGI:1345275]	1.60834	1.62081	3.17136e-38	1.94784e-36
ENSMUSG00000018042	Cyb5r3	cytochrome b5 reductase 3 [Source:MGI Symbol;Acc:MGI:94893]	0.478584	6.21677	3.47891e-38	2.12753e-36
ENSMUSG00000031825	Crispld2	cysteine-rich secretory protein LCCL domain containing 2 [Source:MGI Symbol;Acc:MGI:1926142]	1.59789	2.64652	4.01579e-38	2.44532e-36
ENSMUSG00000024517	Grp	gastrin releasing peptide [Source:MGI Symbol;Acc:MGI:95833]	1.29645	4.53128	4.4946e-38	2.71393e-36
ENSMUSG00000057948	Unc13d	unc-13 homolog D (C. elegans) [Source:MGI Symbol;Acc:MGI:1917700]	1.10293	0.73417	4.49516e-38	2.71393e-36
ENSMUSG00000071341	Egr4	early growth response 4 [Source:MGI Symbol;Acc:MGI:99252]	-1.59718	4.56627	4.8169e-38	2.89586e-36
ENSMUSG00000067586	S1pr3	sphingosine-1-phosphate receptor 3 [Source:MGI Symbol;Acc:MGI:1339365]	1.93641	4.59509	5.40114e-38	3.23339e-36
ENSMUSG00000028341	Nr4a3	nuclear receptor subfamily 4, group A, member 3 [Source:MGI Symbol;Acc:MGI:1352457]	-1.08641	6.82146	8.74351e-38	5.2123e-36
ENSMUSG00000026042	Col5a2	collagen, type V, alpha 2 [Source:MGI Symbol;Acc:MGI:88458]	1.34843	2.36704	9.34941e-38	5.52745e-36
ENSMUSG00000022479	Vdr	vitamin D receptor [Source:MGI Symbol;Acc:MGI:103076]	2.17804	-0.479999	9.35006e-38	5.52745e-36
ENSMUSG00000046447	Camk2n1	calcium/calmodulin-dependent protein kinase II inhibitor 1 [Source:MGI Symbol;Acc:MGI:1913509]	-0.437712	9.54794	9.58011e-38	5.63994e-36
ENSMUSG00000025887	Casp12	caspase 12 [Source:MGI Symbol;Acc:MGI:1312922]	1.49464	0.212269	1.05352e-37	6.17659e-36
ENSMUSG00000018774	Cd68	CD68 antigen [Source:MGI Symbol;Acc:MGI:88342]	1.59416	3.45541	1.20888e-37	7.05827e-36
ENSMUSG00000002459	Rgs20	regulator of G-protein signaling 20 [Source:MGI Symbol;Acc:MGI:1929866]	0.461211	4.431	1.35392e-37	7.87272e-36
ENSMUSG00000031595	Pdgfrl	platelet-derived growth factor receptor-like [Source:MGI Symbol;Acc:MGI:1916047]	0.907191	1.25361	1.38343e-37	8.01144e-36
ENSMUSG00000024957	Kcnk4	potassium channel, subfamily K, member 4 [Source:MGI Symbol;Acc:MGI:1298234]	-0.909281	2.20802	1.39781e-37	8.06187e-36
ENSMUSG00000047935	Gm5607	predicted gene 5607 [Source:MGI Symbol;Acc:MGI:3645522]	-0.504479	3.92208	1.54947e-37	8.90038e-36
ENSMUSG00000004730	Emr1	EGF-like module containing, mucin-like, hormone receptor-like sequence 1 [Source:MGI Symbol;Acc:MGI:106912]	1.13021	3.0795	1.67252e-37	9.56843e-36
ENSMUSG00000029163	Emilin1	elastin microfibril interfacer 1 [Source:MGI Symbol;Acc:MGI:1926189]	1.27465	2.09211	1.84192e-37	1.04953e-35
ENSMUSG00000045930	Clec14a	C-type lectin domain family 14, member a [Source:MGI Symbol;Acc:MGI:1914114]	0.960623	2.76038	1.90597e-37	1.08168e-35
ENSMUSG00000026389	Steap3	STEAP family member 3 [Source:MGI Symbol;Acc:MGI:1915678]	0.827392	3.51994	2.15758e-37	1.21959e-35
ENSMUSG00000020846	Fam101b	family with sequence similarity 101, member B [Source:MGI Symbol;Acc:MGI:1923816]	0.801329	4.36729	2.3391e-37	1.31695e-35
ENSMUSG00000079057	Cyp4v3	cytochrome P450, family 4, subfamily v, polypeptide 3 [Source:MGI Symbol;Acc:MGI:2142763]	0.524065	3.68646	3.44242e-37	1.92031e-35
ENSMUSG00000053519	Kcnip1	Kv channel-interacting protein 1 [Source:MGI Symbol;Acc:MGI:1917607]	-0.470336	4.27633	3.44271e-37	1.92031e-35
ENSMUSG00000054408	Spcs3	signal peptidase complex subunit 3 homolog (S. cerevisiae) [Source:MGI Symbol;Acc:MGI:1923937]	-0.406451	6.62771	3.45137e-37	1.92031e-35
ENSMUSG00000000628	Hk2	hexokinase 2 [Source:MGI Symbol;Acc:MGI:1315197]	0.854886	2.64328	3.77968e-37	2.09477e-35
ENSMUSG00000038732	Mboat1	membrane bound O-acyltransferase domain containing 1 [Source:MGI Symbol;Acc:MGI:2387184]	1.0043	1.43617	3.91252e-37	2.15995e-35
ENSMUSG00000026227	2810459M11Rik	RIKEN cDNA 2810459M11 gene [Source:MGI Symbol;Acc:MGI:1920042]	0.700927	4.83	4.1427e-37	2.27817e-35
ENSMUSG00000040219	Ttc12	tetratricopeptide repeat domain 12 [Source:MGI Symbol;Acc:MGI:2444588]	0.837236	1.85476	4.16067e-37	2.27921e-35
ENSMUSG00000031070	Mrgprf	MAS-related GPR, member F [Source:MGI Symbol;Acc:MGI:2384823]	1.71674	1.15053	4.5458e-37	2.48061e-35
ENSMUSG00000032807	Alox12b	arachidonate 12-lipoxygenase, 12R type [Source:MGI Symbol;Acc:MGI:1274782]	-1.12746	2.41802	4.77974e-37	2.59827e-35
ENSMUSG00000035873	Pawr	PRKC, apoptosis, WT1, regulator [Source:MGI Symbol;Acc:MGI:2149961]	0.848888	2.03662	4.87459e-37	2.63972e-35
ENSMUSG00000022037	Clu	clusterin [Source:MGI Symbol;Acc:MGI:88423]	0.574342	10.2941	5.39291e-37	2.9093e-35
ENSMUSG00000026395	Ptprc	protein tyrosine phosphatase, receptor type, C [Source:MGI Symbol;Acc:MGI:97810]	1.24629	2.42308	5.84565e-37	3.14159e-35
ENSMUSG00000068859	Sp9	trans-acting transcription factor 9 [Source:MGI Symbol;Acc:MGI:3574660]	-0.689293	2.82779	6.75332e-37	3.6157e-35
ENSMUSG00000030124	Lag3	lymphocyte-activation gene 3 [Source:MGI Symbol;Acc:MGI:106588]	1.84536	3.39417	7.41202e-37	3.95345e-35
ENSMUSG00000056214	Pard6g	par-6 partitioning defective 6 homolog gamma (C. elegans) [Source:MGI Symbol;Acc:MGI:2135606]	0.633109	2.93214	8.01645e-37	4.25983e-35
ENSMUSG00000000275	Trim25	tripartite motif-containing 25 [Source:MGI Symbol;Acc:MGI:102749]	0.589156	3.22458	8.28995e-37	4.38872e-35
ENSMUSG00000021895	Arhgef3	Rho guanine nucleotide exchange factor (GEF) 3 [Source:MGI Symbol;Acc:MGI:1918954]	-0.378365	6.69897	9.76932e-37	5.15268e-35
ENSMUSG00000015134	Aldh1a3	aldehyde dehydrogenase family 1, subfamily A3 [Source:MGI Symbol;Acc:MGI:1861722]	2.12075	1.61551	9.93151e-37	5.21882e-35
ENSMUSG00000026841	Fibcd1	fibrinogen C domain containing 1 [Source:MGI Symbol;Acc:MGI:2138953]	-0.814927	7.15226	1.00384e-36	5.25551e-35
ENSMUSG00000052921	Arhgef15	Rho guanine nucleotide exchange factor (GEF) 15 [Source:MGI Symbol;Acc:MGI:3045246]	0.689753	3.3883	1.02069e-36	5.32409e-35
ENSMUSG00000018920	Cxcl16	chemokine (C-X-C motif) ligand 16 [Source:MGI Symbol;Acc:MGI:1932682]	1.32871	1.16548	1.07739e-36	5.59929e-35
ENSMUSG00000051726	Kcnf1	potassium voltage-gated channel, subfamily F, member 1 [Source:MGI Symbol;Acc:MGI:2687399]	-0.597601	5.75871	1.21312e-36	6.28168e-35
ENSMUSG00000026365	Cfh	complement component factor h [Source:MGI Symbol;Acc:MGI:88385]	1.13283	5.55553	1.28948e-36	6.65276e-35
ENSMUSG00000033488	BC026585	cDNA sequence BC026585 [Source:MGI Symbol;Acc:MGI:2448516]	0.834546	3.42261	1.40454e-36	7.22014e-35
ENSMUSG00000022610	Mapk12	mitogen-activated protein kinase 12 [Source:MGI Symbol;Acc:MGI:1353438]	1.06049	1.9821	1.6541e-36	8.47231e-35
ENSMUSG00000031112	2610018G03Rik	RIKEN cDNA 2610018G03 gene [Source:MGI Symbol;Acc:MGI:1917665]	-0.702038	2.44412	1.69344e-36	8.64265e-35
ENSMUSG00000027187	Cat	catalase [Source:MGI Symbol;Acc:MGI:88271]	0.455812	6.13886	1.70764e-36	8.68386e-35
ENSMUSG00000029598	Plbd2	phospholipase B domain containing 2 [Source:MGI Symbol;Acc:MGI:1919022]	0.41427	6.10846	1.90406e-36	9.64816e-35
ENSMUSG00000050063	Klk6	kallikrein related-peptidase 6 [Source:MGI Symbol;Acc:MGI:1343166]	2.55631	1.93952	2.13638e-36	1.07868e-34
ENSMUSG00000029134	Plb1	phospholipase B1 [Source:MGI Symbol;Acc:MGI:1922406]	1.27417	1.32594	2.31202e-36	1.16322e-34
ENSMUSG00000058354	Krt6a	keratin 6A [Source:MGI Symbol;Acc:MGI:1100845]	7.00263	-0.806776	2.4839e-36	1.24528e-34
ENSMUSG00000018566	Slc2a4	solute carrier family 2 (facilitated glucose transporter), member 4 [Source:MGI Symbol;Acc:MGI:95758]	1.45141	1.15001	2.80994e-36	1.40378e-34
ENSMUSG00000070509	Rgma	RGM domain family, member A [Source:MGI Symbol;Acc:MGI:2679262]	0.467742	6.06569	2.83196e-36	1.40982e-34
ENSMUSG00000039891	Txlnb	taxilin beta [Source:MGI Symbol;Acc:MGI:2671945]	1.19838	1.59479	3.03466e-36	1.50544e-34
ENSMUSG00000024087	Cyp1b1	cytochrome P450, family 1, subfamily b, polypeptide 1 [Source:MGI Symbol;Acc:MGI:88590]	1.09454	3.57589	3.13273e-36	1.54868e-34
ENSMUSG00000020241	Col6a2	collagen, type VI, alpha 2 [Source:MGI Symbol;Acc:MGI:88460]	1.23594	3.04239	3.68918e-36	1.81743e-34
ENSMUSG00000021732	Fgf10	fibroblast growth factor 10 [Source:MGI Symbol;Acc:MGI:1099809]	-0.673428	4.83887	3.72119e-36	1.82686e-34
ENSMUSG00000022665	Ccdc80	coiled-coil domain containing 80 [Source:MGI Symbol;Acc:MGI:1915146]	1.1785	3.88592	4.36041e-36	2.13329e-34
ENSMUSG00000036854	Hspb6	heat shock protein, alpha-crystallin-related, B6 [Source:MGI Symbol;Acc:MGI:2685325]	1.40117	2.79879	4.78732e-36	2.33411e-34
ENSMUSG00000021219	Rgs6	regulator of G-protein signaling 6 [Source:MGI Symbol;Acc:MGI:1354730]	0.656316	2.72689	4.94527e-36	2.39944e-34
ENSMUSG00000026574	Dpt	dermatopontin [Source:MGI Symbol;Acc:MGI:1928392]	1.72964	-1.54171	4.95514e-36	2.39944e-34
ENSMUSG00000022416	Cacna1i	calcium channel, voltage-dependent, alpha 1I subunit [Source:MGI Symbol;Acc:MGI:2178051]	-0.669692	6.1171	5.10392e-36	2.46307e-34
ENSMUSG00000000811	Txnrd3	thioredoxin reductase 3 [Source:MGI Symbol;Acc:MGI:2386711]	0.699254	2.42056	8.05032e-36	3.87179e-34
ENSMUSG00000022574	Naprt1	nicotinate phosphoribosyltransferase domain containing 1 [Source:MGI Symbol;Acc:MGI:2442664]	0.74396	2.95215	8.28339e-36	3.97043e-34
ENSMUSG00000036578	Fxyd7	FXYD domain-containing ion transport regulator 7 [Source:MGI Symbol;Acc:MGI:1889006]	-0.726246	4.77341	1.043e-35	4.98253e-34
ENSMUSG00000050335	Lgals3	lectin, galactose binding, soluble 3 [Source:MGI Symbol;Acc:MGI:96778]	1.39487	1.23746	1.15318e-35	5.49035e-34
ENSMUSG00000027832	Ptx3	pentraxin related gene [Source:MGI Symbol;Acc:MGI:104641]	2.83917	1.48993	1.20893e-35	5.73657e-34
ENSMUSG00000054204	Fam150b	family with sequence similarity 150, member B [Source:MGI Symbol;Acc:MGI:3697448]	-0.983792	1.08109	1.28465e-35	6.07556e-34
ENSMUSG00000000682	Cd52	CD52 antigen [Source:MGI Symbol;Acc:MGI:1346088]	1.85736	1.09304	1.36014e-35	6.41119e-34
ENSMUSG00000039899	Fgl2	fibrinogen-like protein 2 [Source:MGI Symbol;Acc:MGI:103266]	1.36155	2.72943	1.45222e-35	6.82253e-34
ENSMUSG00000048706	Lurap1l	leucine rich adaptor protein 1-like [Source:MGI Symbol;Acc:MGI:106510]	-0.65972	4.88609	1.57992e-35	7.398e-34
ENSMUSG00000036560	Lgi4	leucine-rich repeat LGI family, member 4 [Source:MGI Symbol;Acc:MGI:2180197]	0.668334	4.11926	1.60768e-35	7.50323e-34
ENSMUSG00000070576	Mn1	meningioma 1 [Source:MGI Symbol;Acc:MGI:1261813]	-0.49333	4.53817	1.61688e-35	7.52141e-34
ENSMUSG00000032192	Gnb5	guanine nucleotide binding protein (G protein), beta 5 [Source:MGI Symbol;Acc:MGI:101848]	-0.381875	5.99014	1.72989e-35	8.02082e-34
ENSMUSG00000036390	Gadd45a	growth arrest and DNA-damage-inducible 45 alpha [Source:MGI Symbol;Acc:MGI:107799]	0.750287	2.04515	1.83447e-35	8.47799e-34
ENSMUSG00000021886	Gpr65	G-protein coupled receptor 65 [Source:MGI Symbol;Acc:MGI:108031]	2.4797	-1.23356	1.90129e-35	8.75827e-34
ENSMUSG00000046352	Gjb2	gap junction protein, beta 2 [Source:MGI Symbol;Acc:MGI:95720]	1.51199	3.90736	2.0252e-35	9.29132e-34
ENSMUSG00000030074	Gxylt2	glucoside xylosyltransferase 2 [Source:MGI Symbol;Acc:MGI:2682940]	1.04117	0.705276	2.0301e-35	9.29132e-34
ENSMUSG00000064294	Aox3	aldehyde oxidase 3 [Source:MGI Symbol;Acc:MGI:1918974]	1.48203	1.82958	2.31831e-35	1.05763e-33
ENSMUSG00000019846	Lama4	laminin, alpha 4 [Source:MGI Symbol;Acc:MGI:109321]	0.853078	2.75961	2.40675e-35	1.0913e-33
ENSMUSG00000027115	Kif18a	kinesin family member 18A [Source:MGI Symbol;Acc:MGI:2446977]	1.07493	0.98242	2.40751e-35	1.0913e-33
ENSMUSG00000048939	Atp13a5	ATPase type 13A5 [Source:MGI Symbol;Acc:MGI:2444068]	0.559751	3.65831	2.67174e-35	1.20722e-33
ENSMUSG00000032194	Kank2	KN motif and ankyrin repeat domains 2 [Source:MGI Symbol;Acc:MGI:2384568]	0.649612	4.02344	2.87912e-35	1.29679e-33
ENSMUSG00000021624	Cd180	CD180 antigen [Source:MGI Symbol;Acc:MGI:1194924]	1.54339	1.65659	2.95547e-35	1.32697e-33
ENSMUSG00000023034	Nr4a1	nuclear receptor subfamily 4, group A, member 1 [Source:MGI Symbol;Acc:MGI:1352454]	-1.59569	5.85007	3.04715e-35	1.36382e-33
ENSMUSG00000042961	Egflam	EGF-like, fibronectin type III and laminin G domains [Source:MGI Symbol;Acc:MGI:2146149]	0.709776	2.30981	3.10613e-35	1.38584e-33
ENSMUSG00000033788	Dysf	dysferlin [Source:MGI Symbol;Acc:MGI:1349385]	0.743375	2.31307	3.3501e-35	1.49001e-33
ENSMUSG00000028360	Slc44a5	solute carrier family 44, member 5 [Source:MGI Symbol;Acc:MGI:3035141]	-0.637889	5.80492	3.55443e-35	1.57595e-33
ENSMUSG00000059213	Ddn	dendrin [Source:MGI Symbol;Acc:MGI:108101]	-0.510717	11.0223	3.6217e-35	1.60077e-33
ENSMUSG00000007872	Id3	inhibitor of DNA binding 3 [Source:MGI Symbol;Acc:MGI:96398]	0.786878	5.25504	3.64642e-35	1.60669e-33
ENSMUSG00000026668	Ucma	upper zone of growth plate and cartilage matrix associated [Source:MGI Symbol;Acc:MGI:1915777]	1.254	1.26161	3.77412e-35	1.65781e-33
ENSMUSG00000039911	Spsb1	splA/ryanodine receptor domain and SOCS box containing 1 [Source:MGI Symbol;Acc:MGI:1921896]	0.77613	4.25494	4.38381e-35	1.91968e-33
ENSMUSG00000027878	Notch2	notch 2 [Source:MGI Symbol;Acc:MGI:97364]	0.685173	5.41861	4.46023e-35	1.94713e-33
ENSMUSG00000040613	Apobec1	apolipoprotein B mRNA editing enzyme, catalytic polypeptide 1 [Source:MGI Symbol;Acc:MGI:103298]	1.22801	1.34102	5.44098e-35	2.368e-33
ENSMUSG00000010307	Tmem86a	transmembrane protein 86A [Source:MGI Symbol;Acc:MGI:1915143]	0.658293	3.92786	5.47138e-35	2.37394e-33
ENSMUSG00000033207	Mamdc2	MAM domain containing 2 [Source:MGI Symbol;Acc:MGI:1918988]	0.729785	3.8957	5.96144e-35	2.57868e-33
ENSMUSG00000025492	Ifitm3	interferon induced transmembrane protein 3 [Source:MGI Symbol;Acc:MGI:1913391]	1.0284	3.643	6.5655e-35	2.83135e-33
ENSMUSG00000023015	Racgap1	Rac GTPase-activating protein 1 [Source:MGI Symbol;Acc:MGI:1349423]	0.900686	3.31973	7.7394e-35	3.32747e-33
ENSMUSG00000021091	Serpina3n	serine (or cysteine) peptidase inhibitor, clade A, member 3N [Source:MGI Symbol;Acc:MGI:105045]	1.00713	8.03525	9.8713e-35	4.23124e-33
ENSMUSG00000015133	Lrrk1	leucine-rich repeat kinase 1 [Source:MGI Symbol;Acc:MGI:2142227]	0.833771	2.52926	1.1039e-34	4.71753e-33
ENSMUSG00000046207	Pik3r6	phosphoinositide-3-kinase, regulatory subunit 6 [Source:MGI Symbol;Acc:MGI:2144613]	1.15224	1.79577	1.40603e-34	5.99061e-33
ENSMUSG00000004609	Cd33	CD33 antigen [Source:MGI Symbol;Acc:MGI:99440]	0.84206	2.14646	1.4476e-34	6.14928e-33
ENSMUSG00000069515	Lyz1	lysozyme 1 [Source:MGI Symbol;Acc:MGI:96902]	2.43127	1.68905	1.65153e-34	6.99461e-33
ENSMUSG00000036718	Micall2	MICAL-like 2 [Source:MGI Symbol;Acc:MGI:2444818]	0.909015	1.50929	1.66101e-34	7.01382e-33
ENSMUSG00000072437	Nanos1	nanos homolog 1 (Drosophila) [Source:MGI Symbol;Acc:MGI:2669254]	-0.413489	4.83591	1.8646e-34	7.85013e-33
ENSMUSG00000019539	Rcn3	reticulocalbin 3, EF-hand calcium binding domain [Source:MGI Symbol;Acc:MGI:1277122]	0.751041	3.34475	1.88703e-34	7.92107e-33
ENSMUSG00000015243	Abca1	ATP-binding cassette, sub-family A (ABC1), member 1 [Source:MGI Symbol;Acc:MGI:99607]	0.833962	6.16911	2.05854e-34	8.61549e-33
ENSMUSG00000030342	Cd9	CD9 antigen [Source:MGI Symbol;Acc:MGI:88348]	0.810311	6.19652	2.3093e-34	9.63657e-33
ENSMUSG00000079014	Serpina3i	serine (or cysteine) peptidase inhibitor, clade A, member 3I [Source:MGI Symbol;Acc:MGI:2182841]	1.88341	0.938396	2.55785e-34	1.06424e-32
ENSMUSG00000049281	Scn3b	sodium channel, voltage-gated, type III, beta [Source:MGI Symbol;Acc:MGI:1918882]	-0.644827	8.1455	2.58633e-34	1.07295e-32
ENSMUSG00000038147	Cd84	CD84 antigen [Source:MGI Symbol;Acc:MGI:1336885]	1.69054	2.1378	2.72535e-34	1.12732e-32
ENSMUSG00000055632	Hmcn2	hemicentin 2 [Source:MGI Symbol;Acc:MGI:2677838]	1.45485	-0.806875	2.80819e-34	1.15822e-32
ENSMUSG00000060862	Zbtb40	zinc finger and BTB domain containing 40 [Source:MGI Symbol;Acc:MGI:2682254]	-0.710395	3.80148	3.07526e-34	1.26469e-32
ENSMUSG00000000567	Sox9	SRY-box containing gene 9 [Source:MGI Symbol;Acc:MGI:98371]	0.628196	5.74831	3.87603e-34	1.5894e-32
ENSMUSG00000090451	Gm6133	predicted gene 6133 [Source:MGI Symbol;Acc:MGI:3647029]	1.6397	-1.45006	3.96713e-34	1.62206e-32
ENSMUSG00000058897	Col25a1	collagen, type XXV, alpha 1 [Source:MGI Symbol;Acc:MGI:1924268]	-0.57707	6.68419	4.56505e-34	1.86118e-32
ENSMUSG00000040242	Fgfr1op2	FGFR1 oncogene partner 2 [Source:MGI Symbol;Acc:MGI:1914779]	-0.380474	6.9048	4.77437e-34	1.94094e-32
ENSMUSG00000035004	Igsf6	immunoglobulin superfamily, member 6 [Source:MGI Symbol;Acc:MGI:1891393]	1.32834	0.0380195	4.99237e-34	2.02376e-32
ENSMUSG00000046916	Myct1	myc target 1 [Source:MGI Symbol;Acc:MGI:1915882]	1.13635	-0.261489	5.20938e-34	2.10572e-32
ENSMUSG00000052911	Lamb2	laminin, beta 2 [Source:MGI Symbol;Acc:MGI:99916]	0.69818	5.15031	5.5023e-34	2.2178e-32
ENSMUSG00000031770	Herpud1	homocysteine-inducible, endoplasmic reticulum stress-inducible, ubiquitin-like domain member 1 [Source:MGI Symbol;Acc:MGI:1927406]	-0.499197	5.60226	5.59255e-34	2.24779e-32
ENSMUSG00000020484	Xbp1	X-box binding protein 1 [Source:MGI Symbol;Acc:MGI:98970]	-0.565038	6.58873	5.6103e-34	2.24856e-32
ENSMUSG00000005413	Hmox1	heme oxygenase (decycling) 1 [Source:MGI Symbol;Acc:MGI:96163]	0.769239	2.91084	6.48585e-34	2.59215e-32
ENSMUSG00000043157	Arl11	ADP-ribosylation factor-like 11 [Source:MGI Symbol;Acc:MGI:2444054]	1.89494	-0.347609	6.87266e-34	2.73902e-32
ENSMUSG00000064201	Krt2	keratin 2 [Source:MGI Symbol;Acc:MGI:96699]	1.16685	3.30282	7.60591e-34	3.02276e-32
ENSMUSG00000059900	Tmem40	transmembrane protein 40 [Source:MGI Symbol;Acc:MGI:2137870]	1.77837	0.0541033	7.9387e-34	3.14621e-32
ENSMUSG00000074796	Slc4a11	solute carrier family 4, sodium bicarbonate transporter-like, member 11 [Source:MGI Symbol;Acc:MGI:2138987]	1.37338	0.194115	8.02358e-34	3.17099e-32
ENSMUSG00000037206	Islr	immunoglobulin superfamily containing leucine-rich repeat [Source:MGI Symbol;Acc:MGI:1349645]	0.942196	4.69876	9.10737e-34	3.58932e-32
ENSMUSG00000003534	Ddr1	discoidin domain receptor family, member 1 [Source:MGI Symbol;Acc:MGI:99216]	0.603763	6.68204	9.5565e-34	3.75589e-32
ENSMUSG00000024411	Aqp4	aquaporin 4 [Source:MGI Symbol;Acc:MGI:107387]	0.825859	8.46261	9.75865e-34	3.82474e-32
ENSMUSG00000057193	Slc44a2	solute carrier family 44, member 2 [Source:MGI Symbol;Acc:MGI:1915932]	0.386888	5.31295	1.08385e-33	4.23627e-32
ENSMUSG00000032492	Pth1r	parathyroid hormone 1 receptor [Source:MGI Symbol;Acc:MGI:97801]	0.669822	2.70243	1.21082e-33	4.71954e-32
ENSMUSG00000029875	AI836003	expressed sequence AI836003 [Source:MGI Symbol;Acc:MGI:2146066]	-0.481591	3.84654	1.50216e-33	5.82939e-32
ENSMUSG00000004044	Ptrf	polymerase I and transcript release factor [Source:MGI Symbol;Acc:MGI:1277968]	0.858339	5.14515	1.50378e-33	5.82939e-32
ENSMUSG00000033685	Ucp2	uncoupling protein 2 (mitochondrial, proton carrier) [Source:MGI Symbol;Acc:MGI:109354]	0.901945	5.44134	1.54985e-33	5.99163e-32
ENSMUSG00000024978	Gpam	glycerol-3-phosphate acyltransferase, mitochondrial [Source:MGI Symbol;Acc:MGI:109162]	0.543617	6.07706	1.57171e-33	6.05963e-32
ENSMUSG00000022323	Hrsp12	heat-responsive protein 12 [Source:MGI Symbol;Acc:MGI:1095401]	0.733107	5.59933	1.9406e-33	7.46158e-32
ENSMUSG00000031146	Plp2	proteolipid protein 2 [Source:MGI Symbol;Acc:MGI:1298382]	0.881606	1.96764	2.0001e-33	7.66323e-32
ENSMUSG00000032561	Acpp	acid phosphatase, prostate [Source:MGI Symbol;Acc:MGI:1928480]	1.65831	-0.506745	2.00385e-33	7.66323e-32
ENSMUSG00000063652	Slc22a21	solute carrier family 22 (organic cation transporter), member 21 [Source:MGI Symbol;Acc:MGI:1929481]	1.00335	0.040148	2.10163e-33	8.01559e-32
ENSMUSG00000019772	Vip	vasoactive intestinal polypeptide [Source:MGI Symbol;Acc:MGI:98933]	-0.520491	4.59792	2.24796e-33	8.55069e-32
ENSMUSG00000029851	Fam115c	family with sequence similarity 115, member C [Source:MGI Symbol;Acc:MGI:2385258]	1.09493	0.700283	2.30689e-33	8.75137e-32
ENSMUSG00000030713	Klk7	kallikrein related-peptidase 7 (chymotryptic, stratum corneum) [Source:MGI Symbol;Acc:MGI:1346336]	1.72656	-0.0857939	2.57317e-33	9.73551e-32
ENSMUSG00000056481	Cd248	CD248 antigen, endosialin [Source:MGI Symbol;Acc:MGI:1917695]	0.931342	2.47639	3.27854e-33	1.23713e-31
ENSMUSG00000044456	Rin3	Ras and Rab interactor 3 [Source:MGI Symbol;Acc:MGI:2385708]	0.910994	2.25113	3.31126e-33	1.24616e-31
ENSMUSG00000019916	P4ha1	procollagen-proline, 2-oxoglutarate 4-dioxygenase (proline 4-hydroxylase), alpha 1 polypeptide [Source:MGI Symbol;Acc:MGI:97463]	-0.53069	6.46797	3.34117e-33	1.25409e-31
ENSMUSG00000071847	Apcdd1	adenomatosis polyposis coli down-regulated 1 [Source:MGI Symbol;Acc:MGI:3513977]	0.406115	5.4688	3.4458e-33	1.28995e-31
ENSMUSG00000033209	Ttc28	tetratricopeptide repeat domain 28 [Source:MGI Symbol;Acc:MGI:2140873]	0.59059	4.4397	3.51922e-33	1.31397e-31
ENSMUSG00000046805	Mpeg1	macrophage expressed gene 1 [Source:MGI Symbol;Acc:MGI:1333743]	1.82497	5.52554	3.70142e-33	1.37541e-31
ENSMUSG00000019899	Lama2	laminin, alpha 2 [Source:MGI Symbol;Acc:MGI:99912]	0.566938	4.41002	3.70318e-33	1.37541e-31
ENSMUSG00000028060	2810403A07Rik	RIKEN cDNA 2810403A07 gene [Source:MGI Symbol;Acc:MGI:1921450]	-0.387091	5.18524	3.71852e-33	1.3775e-31
ENSMUSG00000036995	Asap3	ArfGAP with SH3 domain, ankyrin repeat and PH domain 3 [Source:MGI Symbol;Acc:MGI:2684986]	0.84349	2.25898	3.74513e-33	1.38375e-31
ENSMUSG00000021822	Plau	plasminogen activator, urokinase [Source:MGI Symbol;Acc:MGI:97611]	1.12487	2.00884	4.01038e-33	1.47421e-31
ENSMUSG00000070056	Mfhas1	malignant fibrous histiocytoma amplified sequence 1 [Source:MGI Symbol;Acc:MGI:1098644]	-0.385836	5.73363	4.01076e-33	1.47421e-31
ENSMUSG00000028364	Tnc	tenascin C [Source:MGI Symbol;Acc:MGI:101922]	1.36336	4.00199	4.21986e-33	1.54706e-31
ENSMUSG00000032359	Ctsh	cathepsin H [Source:MGI Symbol;Acc:MGI:107285]	0.854056	3.91863	4.28704e-33	1.56764e-31
ENSMUSG00000044811	AF251705	cDNA sequence AF251705 [Source:MGI Symbol;Acc:MGI:2153249]	1.25931	1.78648	4.52946e-33	1.65203e-31
ENSMUSG00000018906	P4ha2	procollagen-proline, 2-oxoglutarate 4-dioxygenase (proline 4-hydroxylase), alpha II polypeptide [Source:MGI Symbol;Acc:MGI:894286]	-0.534008	3.37873	4.71342e-33	1.71472e-31
ENSMUSG00000029755	Dlx5	distal-less homeobox 5 [Source:MGI Symbol;Acc:MGI:101926]	-0.762582	1.73526	5.12692e-33	1.86038e-31
ENSMUSG00000018648	Dusp14	dual specificity phosphatase 14 [Source:MGI Symbol;Acc:MGI:1927168]	0.874554	4.93693	5.25213e-33	1.90095e-31
ENSMUSG00000035314	Gdpd5	glycerophosphodiester phosphodiesterase domain containing 5 [Source:MGI Symbol;Acc:MGI:2686926]	0.528407	4.50481	5.6264e-33	2.03123e-31
ENSMUSG00000031659	Adcy7	adenylate cyclase 7 [Source:MGI Symbol;Acc:MGI:102891]	0.780565	2.38094	6.31874e-33	2.27539e-31
ENSMUSG00000002332	Dhrs1	dehydrogenase/reductase (SDR family) member 1 [Source:MGI Symbol;Acc:MGI:1196314]	0.662502	6.03145	6.97181e-33	2.5042e-31
ENSMUSG00000029096	Htra3	HtrA serine peptidase 3 [Source:MGI Symbol;Acc:MGI:1925808]	0.634406	2.66228	7.02063e-33	2.51537e-31
ENSMUSG00000064080	Fbln2	fibulin 2 [Source:MGI Symbol;Acc:MGI:95488]	0.995414	2.95575	7.08419e-33	2.53175e-31
ENSMUSG00000061143	Maml3	mastermind like 3 (Drosophila) [Source:MGI Symbol;Acc:MGI:2389461]	0.584458	3.53546	7.35652e-33	2.62247e-31
ENSMUSG00000058260	Serpina9	serine (or cysteine) peptidase inhibitor, clade A (alpha-1 antiproteinase, antitrypsin), member 9 [Source:MGI Symbol;Acc:MGI:1919157]	2.90609	-0.736779	8.17688e-33	2.90761e-31
ENSMUSG00000062593	Lilrb4	leukocyte immunoglobulin-like receptor, subfamily B, member 4 [Source:MGI Symbol;Acc:MGI:102701]	2.47181	-0.917167	9.0248e-33	3.2011e-31
ENSMUSG00000033007	Accn4	amiloride-sensitive cation channel 4, pituitary [Source:MGI Symbol;Acc:MGI:2652846]	-0.613722	2.79392	9.7245e-33	3.44068e-31
ENSMUSG00000027408	Cpxm1	carboxypeptidase X 1 (M14 family) [Source:MGI Symbol;Acc:MGI:1934569]	0.639819	2.98969	9.8317e-33	3.46996e-31
ENSMUSG00000030518	Fam189a1	family with sequence similarity 189, member A1 [Source:MGI Symbol;Acc:MGI:1917888]	-0.412575	6.55065	1.16405e-32	4.09815e-31
ENSMUSG00000035277	Arx	aristaless related homeobox [Source:MGI Symbol;Acc:MGI:1097716]	-0.491794	4.22195	1.28935e-32	4.52806e-31
ENSMUSG00000027656	Wisp2	WNT1 inducible signaling pathway protein 2 [Source:MGI Symbol;Acc:MGI:1328326]	3.8336	-0.107273	1.34885e-32	4.7253e-31
ENSMUSG00000026796	Fam129b	family with sequence similarity 129, member B [Source:MGI Symbol;Acc:MGI:2442910]	0.796237	5.17084	1.39868e-32	4.88782e-31
ENSMUSG00000066278	Vps37b	vacuolar protein sorting 37B (yeast) [Source:MGI Symbol;Acc:MGI:1916724]	0.546436	5.21949	1.52381e-32	5.31199e-31
ENSMUSG00000027397	Slc20a1	solute carrier family 20, member 1 [Source:MGI Symbol;Acc:MGI:108392]	0.369157	6.48199	1.52847e-32	5.31518e-31
ENSMUSG00000020538	Srebf1	sterol regulatory element binding transcription factor 1 [Source:MGI Symbol;Acc:MGI:107606]	0.617898	6.25216	1.5369e-32	5.33144e-31
ENSMUSG00000027489	Necab3	N-terminal EF-hand calcium binding protein 3 [Source:MGI Symbol;Acc:MGI:1861721]	0.650632	4.54703	1.82604e-32	6.31897e-31
ENSMUSG00000020695	Mrc2	mannose receptor, C type 2 [Source:MGI Symbol;Acc:MGI:107818]	1.26065	2.98255	1.86724e-32	6.44584e-31
ENSMUSG00000050623	1700019N12Rik	RIKEN cDNA 1700019N12 gene [Source:MGI Symbol;Acc:MGI:1914327]	-0.885483	1.03387	1.89135e-32	6.51322e-31
ENSMUSG00000053931	Cnn3	calponin 3, acidic [Source:MGI Symbol;Acc:MGI:1919244]	0.786393	7.22796	2.04216e-32	7.01555e-31
ENSMUSG00000015340	Cybb	cytochrome b-245, beta polypeptide [Source:MGI Symbol;Acc:MGI:88574]	1.90517	0.727933	2.52999e-32	8.67042e-31
ENSMUSG00000022026	Olfm4	olfactomedin 4 [Source:MGI Symbol;Acc:MGI:2685142]	1.0655	1.90916	2.69512e-32	9.21407e-31
ENSMUSG00000027322	Siglec1	sialic acid binding Ig-like lectin 1, sialoadhesin [Source:MGI Symbol;Acc:MGI:99668]	2.10241	-0.758955	2.8768e-32	9.81155e-31
ENSMUSG00000026380	Tfcp2l1	transcription factor CP2-like 1 [Source:MGI Symbol;Acc:MGI:2444691]	0.957804	2.6653	2.94132e-32	1.00075e-30
ENSMUSG00000060591	Ifitm2	interferon induced transmembrane protein 2 [Source:MGI Symbol;Acc:MGI:1933382]	0.82867	3.14857	3.0046e-32	1.01984e-30
ENSMUSG00000024261	Syt4	synaptotagmin IV [Source:MGI Symbol;Acc:MGI:101759]	-0.458857	7.64656	3.11972e-32	1.05639e-30
ENSMUSG00000026749	Nek6	NIMA (never in mitosis gene a)-related expressed kinase 6 [Source:MGI Symbol;Acc:MGI:1891638]	0.493683	5.80925	3.43356e-32	1.15989e-30
ENSMUSG00000041609	Ccdc64	coiled-coil domain containing 64 [Source:MGI Symbol;Acc:MGI:1922915]	-0.44694	5.17603	3.75502e-32	1.26547e-30
ENSMUSG00000059602	Syn3	synapsin III [Source:MGI Symbol;Acc:MGI:1351334]	0.797929	3.57585	3.77507e-32	1.26921e-30
ENSMUSG00000017314	Mpp2	membrane protein, palmitoylated 2 (MAGUK p55 subfamily member 2) [Source:MGI Symbol;Acc:MGI:1858257]	-0.351363	7.37712	4.52265e-32	1.51696e-30
ENSMUSG00000091971	Hspa1a	heat shock protein 1A [Source:MGI Symbol;Acc:MGI:96244]	-1.16137	2.39405	5.38046e-32	1.80042e-30
ENSMUSG00000063600	Egfem1	EGF-like and EMI domain containing 1 [Source:MGI Symbol;Acc:MGI:1922990]	-0.643819	2.51873	5.68235e-32	1.89697e-30
ENSMUSG00000025937	Lactb2	lactamase, beta 2 [Source:MGI Symbol;Acc:MGI:2442551]	0.499055	3.73242	5.72165e-32	1.9056e-30
ENSMUSG00000022602	Arc	activity regulated cytoskeletal-associated protein [Source:MGI Symbol;Acc:MGI:88067]	-1.727	7.35409	5.95877e-32	1.97993e-30
ENSMUSG00000075217	4833423E24Rik	RIKEN cDNA 4833423E24 gene [Source:MGI Symbol;Acc:MGI:2687041]	1.43395	0.600613	6.79235e-32	2.25163e-30
ENSMUSG00000022468	Endou	endonuclease, polyU-specific [Source:MGI Symbol;Acc:MGI:97746]	1.52295	0.676667	7.14332e-32	2.36246e-30
ENSMUSG00000026312	Cdh7	cadherin 7, type 2 [Source:MGI Symbol;Acc:MGI:2442792]	0.766486	3.26866	7.35929e-32	2.42822e-30
ENSMUSG00000020482	Ccdc117	coiled-coil domain containing 117 [Source:MGI Symbol;Acc:MGI:2144383]	-0.522853	4.60117	7.93093e-32	2.61077e-30
ENSMUSG00000031285	Dcx	doublecortin [Source:MGI Symbol;Acc:MGI:1277171]	0.674521	4.54848	8.08772e-32	2.65622e-30
ENSMUSG00000052914	Cyp2j6	cytochrome P450, family 2, subfamily j, polypeptide 6 [Source:MGI Symbol;Acc:MGI:1270148]	0.401275	4.74176	9.02845e-32	2.95463e-30
ENSMUSG00000051043	Gprc5c	G protein-coupled receptor, family C, group 5, member C [Source:MGI Symbol;Acc:MGI:1917605]	0.956575	2.50921	9.03798e-32	2.95463e-30
ENSMUSG00000009216	Fam163b	family with sequence similarity 163, member B [Source:MGI Symbol;Acc:MGI:1926106]	0.813875	7.65923	9.22084e-32	3.00748e-30
ENSMUSG00000048483	Zdhhc22	zinc finger, DHHC-type containing 22 [Source:MGI Symbol;Acc:MGI:2685108]	1.0405	2.69591	1.29767e-31	4.22277e-30
ENSMUSG00000035258	Abi3bp	ABI gene family, member 3 (NESH) binding protein [Source:MGI Symbol;Acc:MGI:2444583]	1.07176	1.09933	1.30467e-31	4.23584e-30
ENSMUSG00000028031	Dkk2	dickkopf homolog 2 (Xenopus laevis) [Source:MGI Symbol;Acc:MGI:1890663]	1.40546	-0.214805	1.35797e-31	4.39884e-30
ENSMUSG00000039713	Plekhg5	pleckstrin homology domain containing, family G (with RhoGef domain) member 5 [Source:MGI Symbol;Acc:MGI:2652860]	0.440163	6.87205	1.44595e-31	4.67314e-30
ENSMUSG00000007817	Zmiz1	zinc finger, MIZ-type containing 1 [Source:MGI Symbol;Acc:MGI:3040693]	0.615734	7.33529	1.63825e-31	5.28261e-30
ENSMUSG00000021186	Fbln5	fibulin 5 [Source:MGI Symbol;Acc:MGI:1346091]	1.1929	3.21577	1.78615e-31	5.74647e-30
ENSMUSG00000096883	AI848285	expressed sequence AI848285 [Source:MGI Symbol;Acc:MGI:2146080]	1.31037	1.59187	1.99687e-31	6.40987e-30
ENSMUSG00000022309	Angpt1	angiopoietin 1 [Source:MGI Symbol;Acc:MGI:108448]	0.663109	3.94143	2.21216e-31	7.08489e-30
ENSMUSG00000004266	Ptpn6	protein tyrosine phosphatase, non-receptor type 6 [Source:MGI Symbol;Acc:MGI:96055]	1.01757	2.05046	2.21772e-31	7.08672e-30
ENSMUSG00000024737	Slc15a3	solute carrier family 15, member 3 [Source:MGI Symbol;Acc:MGI:1929691]	1.28165	1.50744	2.31953e-31	7.39538e-30
ENSMUSG00000018401	Mtmr4	myotubularin related protein 4 [Source:MGI Symbol;Acc:MGI:2180699]	-0.388311	6.93509	2.34464e-31	7.45869e-30
ENSMUSG00000025612	Bach1	BTB and CNC homology 1 [Source:MGI Symbol;Acc:MGI:894680]	0.420435	4.40946	2.39267e-31	7.59445e-30
ENSMUSG00000046182	Gsg1l	GSG1-like [Source:MGI Symbol;Acc:MGI:2685483]	0.909643	5.22157	2.51917e-31	7.97813e-30
ENSMUSG00000059555	A830007P12Rik	RIKEN cDNA A830007P12 gene [Source:MGI Symbol;Acc:MGI:2442720]	0.835917	2.1597	2.55577e-31	8.07599e-30
ENSMUSG00000037962	Fam101a	family with sequence similarity 101, member A [Source:MGI Symbol;Acc:MGI:1920371]	1.36762	-0.513737	2.56965e-31	8.10183e-30
ENSMUSG00000013766	Ly6g6e	lymphocyte antigen 6 complex, locus G6E [Source:MGI Symbol;Acc:MGI:1917524]	1.65613	1.78936	2.61875e-31	8.23833e-30
ENSMUSG00000040663	Clcf1	cardiotrophin-like cytokine factor 1 [Source:MGI Symbol;Acc:MGI:1930088]	2.21371	-0.914283	2.89825e-31	9.09742e-30
ENSMUSG00000022548	Apod	apolipoprotein D [Source:MGI Symbol;Acc:MGI:88056]	0.900628	7.40341	3.15101e-31	9.86898e-30
ENSMUSG00000037239	Spred3	sprouty-related, EVH1 domain containing 3 [Source:MGI Symbol;Acc:MGI:2142186]	-0.389581	5.19327	3.18717e-31	9.96025e-30
ENSMUSG00000000901	Mmp11	matrix metallopeptidase 11 [Source:MGI Symbol;Acc:MGI:97008]	0.876718	0.715523	3.22689e-31	1.00622e-29
ENSMUSG00000040690	Col16a1	collagen, type XVI, alpha 1 [Source:MGI Symbol;Acc:MGI:1095396]	1.30635	3.6752	3.64435e-31	1.1339e-29
ENSMUSG00000030717	Nupr1	nuclear protein 1 [Source:MGI Symbol;Acc:MGI:1891834]	1.39745	1.93714	3.6721e-31	1.14004e-29
ENSMUSG00000062312	Erbb2	v-erb-b2 erythroblastic leukemia viral oncogene homolog 2, neuro/glioblastoma derived oncogene homolog (avian) [Source:MGI Symbol;Acc:MGI:95410]	0.717777	1.90453	3.76468e-31	1.16623e-29
ENSMUSG00000024300	Myo1f	myosin IF [Source:MGI Symbol;Acc:MGI:107711]	1.1058	2.20554	3.78332e-31	1.16945e-29
ENSMUSG00000033597	Caskin1	CASK interacting protein 1 [Source:MGI Symbol;Acc:MGI:2442952]	-0.408872	7.21305	4.07847e-31	1.25794e-29
ENSMUSG00000027848	Olfml3	olfactomedin-like 3 [Source:MGI Symbol;Acc:MGI:1914877]	0.814461	4.4024	4.21038e-31	1.29581e-29
ENSMUSG00000024011	Pi16	peptidase inhibitor 16 [Source:MGI Symbol;Acc:MGI:1921366]	1.43057	-0.0189676	4.30589e-31	1.32234e-29
ENSMUSG00000016559	H3f3b	H3 histone, family 3B [Source:MGI Symbol;Acc:MGI:1101768]	0.379725	7.70141	4.99812e-31	1.5316e-29
ENSMUSG00000028859	Csf3r	colony stimulating factor 3 receptor (granulocyte) [Source:MGI Symbol;Acc:MGI:1339755]	1.14125	3.09695	5.17567e-31	1.5826e-29
ENSMUSG00000043008	Klhl6	kelch-like 6 (Drosophila) [Source:MGI Symbol;Acc:MGI:2686922]	1.02935	1.37033	5.25838e-31	1.60443e-29
ENSMUSG00000033722	BC034090	cDNA sequence BC034090 [Source:MGI Symbol;Acc:MGI:2672904]	0.670806	2.55784	5.39535e-31	1.64269e-29
ENSMUSG00000021709	Erbb2ip	Erbb2 interacting protein [Source:MGI Symbol;Acc:MGI:1890169]	0.569294	7.06653	5.7163e-31	1.73668e-29
ENSMUSG00000028328	Tmod1	tropomodulin 1 [Source:MGI Symbol;Acc:MGI:98775]	0.465926	4.09262	6.44611e-31	1.95422e-29
ENSMUSG00000074892	B3galt5	UDP-Gal:betaGlcNAc beta 1,3-galactosyltransferase, polypeptide 5 [Source:MGI Symbol;Acc:MGI:2136878]	-0.460763	6.06652	7.12248e-31	2.15467e-29
ENSMUSG00000025321	Itgb8	integrin beta 8 [Source:MGI Symbol;Acc:MGI:1338035]	0.522701	6.8015	7.77986e-31	2.34852e-29
ENSMUSG00000029304	Spp1	secreted phosphoprotein 1 [Source:MGI Symbol;Acc:MGI:98389]	3.00402	4.0887	8.02554e-31	2.41754e-29
ENSMUSG00000020592	Sdc1	syndecan 1 [Source:MGI Symbol;Acc:MGI:1349162]	2.19847	1.88964	9.23103e-31	2.76929e-29
ENSMUSG00000028469	Npr2	natriuretic peptide receptor 2 [Source:MGI Symbol;Acc:MGI:97372]	0.398845	4.6591	9.23226e-31	2.76929e-29
ENSMUSG00000022575	Gsdmd	gasdermin D [Source:MGI Symbol;Acc:MGI:1916396]	0.852968	0.850106	9.78499e-31	2.92889e-29
ENSMUSG00000005142	Man2b1	mannosidase 2, alpha B1 [Source:MGI Symbol;Acc:MGI:107286]	0.866064	5.38157	1.09369e-30	3.2668e-29
ENSMUSG00000008153	Clstn3	calsyntenin 3 [Source:MGI Symbol;Acc:MGI:2178323]	-0.354419	8.59683	1.14152e-30	3.40251e-29
ENSMUSG00000006586	Runx1t1	runt-related transcription factor 1; translocated to, 1 (cyclin D-related) [Source:MGI Symbol;Acc:MGI:104793]	-0.579264	4.81712	1.24125e-30	3.692e-29
ENSMUSG00000026864	Hspa5	heat shock protein 5 [Source:MGI Symbol;Acc:MGI:95835]	-0.705708	9.05421	1.26413e-30	3.7522e-29
ENSMUSG00000004952	Rasa4	RAS p21 protein activator 4 [Source:MGI Symbol;Acc:MGI:1858600]	0.83594	1.48193	1.29528e-30	3.83663e-29
ENSMUSG00000020810	Cygb	cytoglobin [Source:MGI Symbol;Acc:MGI:2149481]	-0.36911	5.64884	1.38713e-30	4.10013e-29
ENSMUSG00000055172	C1ra	complement component 1, r subcomponent A [Source:MGI Symbol;Acc:MGI:1355313]	0.989111	1.05031	1.39135e-30	4.10406e-29
ENSMUSG00000049723	Mmp12	matrix metallopeptidase 12 [Source:MGI Symbol;Acc:MGI:97005]	3.94361	-1.68237	1.59873e-30	4.70596e-29
ENSMUSG00000000214	Th	tyrosine hydroxylase [Source:MGI Symbol;Acc:MGI:98735]	1.41869	-0.205548	1.64917e-30	4.84439e-29
ENSMUSG00000022490	Ppp1r1a	protein phosphatase 1, regulatory (inhibitor) subunit 1A [Source:MGI Symbol;Acc:MGI:1889595]	0.40972	6.22709	1.67794e-30	4.91871e-29
ENSMUSG00000025283	Sat1	spermidine/spermine N1-acetyl transferase 1 [Source:MGI Symbol;Acc:MGI:98233]	0.547263	5.1408	1.88588e-30	5.51687e-29
ENSMUSG00000040258	Nxph4	neurexophilin 4 [Source:MGI Symbol;Acc:MGI:1336197]	1.05211	1.70367	1.95124e-30	5.69633e-29
ENSMUSG00000039013	Siglec5	sialic acid binding Ig-like lectin 5 [Source:MGI Symbol;Acc:MGI:2681107]	1.64323	0.298258	1.99298e-30	5.80624e-29
ENSMUSG00000090958	Lrrc32	leucine rich repeat containing 32 [Source:MGI Symbol;Acc:MGI:93882]	0.946107	1.83824	2.02076e-30	5.87512e-29
ENSMUSG00000000184	Ccnd2	cyclin D2 [Source:MGI Symbol;Acc:MGI:88314]	-0.372908	6.79184	2.04182e-30	5.92419e-29
ENSMUSG00000040528	Gm885	predicted gene 885 [Source:MGI Symbol;Acc:MGI:2685731]	1.59816	-0.835013	2.2269e-30	6.448e-29
ENSMUSG00000020399	Havcr2	hepatitis A virus cellular receptor 2 [Source:MGI Symbol;Acc:MGI:2159682]	0.978104	2.0473	2.2345e-30	6.45685e-29
ENSMUSG00000031647	Mfap3l	microfibrillar-associated protein 3-like [Source:MGI Symbol;Acc:MGI:1918556]	0.430131	6.84292	2.30866e-30	6.65757e-29
ENSMUSG00000041361	Myzap	myocardial zonula adherens protein [Source:MGI Symbol;Acc:MGI:2142908]	1.48473	-1.2342	2.548e-30	7.33286e-29
ENSMUSG00000001334	Fndc5	fibronectin type III domain containing 5 [Source:MGI Symbol;Acc:MGI:1917614]	-0.467677	6.4546	2.59619e-30	7.45118e-29
ENSMUSG00000004665	Cnn2	calponin 2 [Source:MGI Symbol;Acc:MGI:105093]	0.63014	2.96133	2.59962e-30	7.45118e-29
ENSMUSG00000022906	Parp9	poly (ADP-ribose) polymerase family, member 9 [Source:MGI Symbol;Acc:MGI:1933117]	0.686687	2.0694	2.68953e-30	7.69337e-29
ENSMUSG00000029330	Cds1	CDP-diacylglycerol synthase 1 [Source:MGI Symbol;Acc:MGI:1921846]	-0.34629	6.29365	3.04302e-30	8.687e-29
ENSMUSG00000026896	Ifih1	interferon induced with helicase C domain 1 [Source:MGI Symbol;Acc:MGI:1918836]	0.712729	1.85593	3.05048e-30	8.6908e-29
ENSMUSG00000034164	Emid1	EMI domain containing 1 [Source:MGI Symbol;Acc:MGI:2155091]	0.923735	2.29066	3.21878e-30	9.15192e-29
ENSMUSG00000051617	Krt9	keratin 9 [Source:MGI Symbol;Acc:MGI:96696]	1.04713	2.44344	3.2651e-30	9.26504e-29
ENSMUSG00000015605	Srf	serum response factor [Source:MGI Symbol;Acc:MGI:106658]	-0.356322	6.00495	3.2791e-30	9.2862e-29
ENSMUSG00000034617	Mtrr	5-methyltetrahydrofolate-homocysteine methyltransferase reductase [Source:MGI Symbol;Acc:MGI:1891037]	-0.414637	4.37214	3.41955e-30	9.66465e-29
ENSMUSG00000000555	Itga5	integrin alpha 5 (fibronectin receptor alpha) [Source:MGI Symbol;Acc:MGI:96604]	1.15491	1.75	3.55605e-30	1.00305e-28
ENSMUSG00000036446	Lum	lumican [Source:MGI Symbol;Acc:MGI:109347]	0.956427	3.55272	3.85515e-30	1.08526e-28
ENSMUSG00000034336	Ina	internexin neuronal intermediate filament protein, alpha [Source:MGI Symbol;Acc:MGI:96568]	-0.341611	7.84986	4.18224e-30	1.175e-28
ENSMUSG00000018459	Slc13a3	solute carrier family 13 (sodium-dependent dicarboxylate transporter), member 3 [Source:MGI Symbol;Acc:MGI:2149635]	0.921308	4.75042	4.38647e-30	1.22995e-28
ENSMUSG00000024236	Svil	supervillin [Source:MGI Symbol;Acc:MGI:2147319]	0.579621	3.44141	4.50496e-30	1.26068e-28
ENSMUSG00000030579	Tyrobp	TYRO protein tyrosine kinase binding protein [Source:MGI Symbol;Acc:MGI:1277211]	1.43031	4.08176	4.88194e-30	1.36348e-28
ENSMUSG00000050315	Synpo2	synaptopodin 2 [Source:MGI Symbol;Acc:MGI:2153070]	0.80752	3.6062	5.0549e-30	1.40902e-28
ENSMUSG00000038521	C1s	complement component 1, s subcomponent [Source:MGI Symbol;Acc:MGI:1355312]	1.53514	0.220094	5.2415e-30	1.45816e-28
ENSMUSG00000037469	C330005M16Rik	RIKEN cDNA C330005M16 gene [Source:MGI Symbol;Acc:MGI:2142121]	0.81031	1.12546	5.65436e-30	1.56994e-28
ENSMUSG00000023192	Grm2	glutamate receptor, metabotropic 2 [Source:MGI Symbol;Acc:MGI:1351339]	0.779158	6.09413	5.89448e-30	1.63341e-28
ENSMUSG00000024164	C3	complement component 3 [Source:MGI Symbol;Acc:MGI:88227]	2.65418	3.87789	5.96944e-30	1.65096e-28
ENSMUSG00000029754	Dlx6	distal-less homeobox 6 [Source:MGI Symbol;Acc:MGI:101927]	-0.706381	1.86691	6.41869e-30	1.77176e-28
ENSMUSG00000024659	Anxa1	annexin A1 [Source:MGI Symbol;Acc:MGI:96819]	1.05352	1.46172	8.07695e-30	2.22516e-28
ENSMUSG00000040751	Lat2	linker for activation of T cells family, member 2 [Source:MGI Symbol;Acc:MGI:1926479]	1.11443	1.03447	8.13483e-30	2.23676e-28
ENSMUSG00000027864	Ptgfrn	prostaglandin F2 receptor negative regulator [Source:MGI Symbol;Acc:MGI:1277114]	0.701413	4.7402	8.44709e-30	2.31813e-28
ENSMUSG00000055866	Per2	period homolog 2 (Drosophila) [Source:MGI Symbol;Acc:MGI:1195265]	-0.712689	4.92794	9.18658e-30	2.5162e-28
ENSMUSG00000031387	Renbp	renin binding protein [Source:MGI Symbol;Acc:MGI:105940]	0.818649	1.86575	9.24377e-30	2.52699e-28
ENSMUSG00000024420	Zfp521	zinc finger protein 521 [Source:MGI Symbol;Acc:MGI:95459]	0.488199	3.93618	9.41239e-30	2.56813e-28
ENSMUSG00000014329	Bicc1	bicaudal C homolog 1 (Drosophila) [Source:MGI Symbol;Acc:MGI:1933388]	0.810914	3.09754	9.73128e-30	2.65005e-28
ENSMUSG00000019823	Mical1	microtubule associated monoxygenase, calponin and LIM domain containing 1 [Source:MGI Symbol;Acc:MGI:2385847]	0.581155	2.81088	1.05655e-29	2.87171e-28
ENSMUSG00000026185	Igfbp5	insulin-like growth factor binding protein 5 [Source:MGI Symbol;Acc:MGI:96440]	0.778926	8.18555	1.08476e-29	2.94274e-28
ENSMUSG00000028758	Kif17	kinesin family member 17 [Source:MGI Symbol;Acc:MGI:1098229]	0.595939	4.14474	1.24527e-29	3.37173e-28
ENSMUSG00000039037	St6galnac5	ST6 (alpha-N-acetyl-neuraminyl-2,3-beta-galactosyl-1,3)-N-acetylgalactosaminide alpha-2,6-sialyltransferase 5 [Source:MGI Symbol;Acc:MGI:1349471]	-0.376067	7.8252	1.43518e-29	3.87855e-28
ENSMUSG00000037013	Ss18	synovial sarcoma translocation, Chromosome 18 [Source:MGI Symbol;Acc:MGI:107708]	0.383085	5.37952	1.43903e-29	3.88156e-28
ENSMUSG00000026471	Mr1	major histocompatibility complex, class I-related [Source:MGI Symbol;Acc:MGI:1195463]	0.668574	3.09154	1.54029e-29	4.14338e-28
ENSMUSG00000027827	Kcnab1	potassium voltage-gated channel, shaker-related subfamily, beta member 1 [Source:MGI Symbol;Acc:MGI:109155]	-0.336224	7.33707	1.54194e-29	4.14338e-28
ENSMUSG00000050379	2006-09-01	septin 6 [Source:MGI Symbol;Acc:MGI:1888939]	-0.377155	6.29344	1.61179e-29	4.32288e-28
ENSMUSG00000038642	Ctss	cathepsin S [Source:MGI Symbol;Acc:MGI:107341]	1.07424	6.56613	1.73249e-29	4.63784e-28
ENSMUSG00000046178	Nxph1	neurexophilin 1 [Source:MGI Symbol;Acc:MGI:107492]	-0.360385	5.30369	1.89545e-29	5.06452e-28
ENSMUSG00000049580	Tsku	tsukushi [Source:MGI Symbol;Acc:MGI:2443855]	0.76383	1.39861	1.90204e-29	5.07258e-28
ENSMUSG00000041559	Fmod	fibromodulin [Source:MGI Symbol;Acc:MGI:1328364]	1.99859	4.95081	1.92986e-29	5.13712e-28
ENSMUSG00000017344	Vtn	vitronectin [Source:MGI Symbol;Acc:MGI:98940]	0.737871	6.439	1.97908e-29	5.25826e-28
ENSMUSG00000027962	Vcam1	vascular cell adhesion molecule 1 [Source:MGI Symbol;Acc:MGI:98926]	0.542676	5.75787	2.08645e-29	5.53319e-28
ENSMUSG00000090061	3110047P20Rik	RIKEN cDNA 3110047P20 gene [Source:MGI Symbol;Acc:MGI:1920464]	-0.61568	5.15937	2.17086e-29	5.7463e-28
ENSMUSG00000028527	Ak4	adenylate kinase 4 [Source:MGI Symbol;Acc:MGI:87979]	-0.45459	6.62625	2.27328e-29	6.00621e-28
ENSMUSG00000021567	Nkd2	naked cuticle 2 homolog (Drosophila) [Source:MGI Symbol;Acc:MGI:1919543]	-0.621798	3.40315	2.29924e-29	6.06351e-28
ENSMUSG00000028494	Plin2	perilipin 2 [Source:MGI Symbol;Acc:MGI:87920]	0.656015	3.01047	2.30653e-29	6.06702e-28
ENSMUSG00000057751	Megf6	multiple EGF-like-domains 6 [Source:MGI Symbol;Acc:MGI:1919351]	1.24443	2.26399	2.30913e-29	6.06702e-28
ENSMUSG00000042289	Hsd3b7	hydroxy-delta-5-steroid dehydrogenase, 3 beta- and steroid delta-isomerase 7 [Source:MGI Symbol;Acc:MGI:2141879]	0.561202	2.99115	2.34117e-29	6.13983e-28
ENSMUSG00000046480	Scn4b	sodium channel, type IV, beta [Source:MGI Symbol;Acc:MGI:2687406]	-0.716526	4.60485	2.39879e-29	6.27935e-28
ENSMUSG00000075225	Ccdc162	coiled-coil domain containing 162 [Source:MGI Symbol;Acc:MGI:1923223]	0.837782	0.793539	2.64455e-29	6.90993e-28
ENSMUSG00000052302	Tbc1d30	TBC1 domain family, member 30 [Source:MGI Symbol;Acc:MGI:1921944]	-0.393766	5.99133	2.72119e-29	7.09711e-28
ENSMUSG00000025417	Pip4k2c	phosphatidylinositol-5-phosphate 4-kinase, type II, gamma [Source:MGI Symbol;Acc:MGI:2152214]	-0.36179	6.8517	2.78161e-29	7.24136e-28
ENSMUSG00000028370	Pappa	pregnancy-associated plasma protein A [Source:MGI Symbol;Acc:MGI:97479]	1.51085	2.01669	2.84615e-29	7.39582e-28
ENSMUSG00000029819	Npy	neuropeptide Y [Source:MGI Symbol;Acc:MGI:97374]	1.11433	5.65148	2.87644e-29	7.46085e-28
ENSMUSG00000048385	Scrt1	scratch homolog 1, zinc finger protein (Drosophila) [Source:MGI Symbol;Acc:MGI:2176606]	-0.394166	6.76829	3.01232e-29	7.79906e-28
ENSMUSG00000041220	Elovl6	ELOVL family member 6, elongation of long chain fatty acids (yeast) [Source:MGI Symbol;Acc:MGI:2156528]	-0.416001	6.26669	3.57822e-29	9.24732e-28
ENSMUSG00000038352	Arl5c	ADP-ribosylation factor-like 5C [Source:MGI Symbol;Acc:MGI:3028577]	0.854342	0.647364	3.60461e-29	9.29858e-28
ENSMUSG00000021303	Gng4	guanine nucleotide binding protein (G protein), gamma 4 [Source:MGI Symbol;Acc:MGI:102703]	-0.570413	4.82903	3.86505e-29	9.95234e-28
ENSMUSG00000036896	C1qc	complement component 1, q subcomponent, C chain [Source:MGI Symbol;Acc:MGI:88225]	1.19176	5.12919	3.89048e-29	9.99965e-28
ENSMUSG00000010660	Plcd1	phospholipase C, delta 1 [Source:MGI Symbol;Acc:MGI:97614]	0.57302	3.1472	4.28497e-29	1.09937e-27
ENSMUSG00000018930	Ccl4	chemokine (C-C motif) ligand 4 [Source:MGI Symbol;Acc:MGI:98261]	2.50085	-1.87739	4.37083e-29	1.11937e-27
ENSMUSG00000028927	Padi2	peptidyl arginine deiminase, type II [Source:MGI Symbol;Acc:MGI:1338892]	0.785778	6.61327	4.45003e-29	1.1376e-27
ENSMUSG00000040997	Abhd4	abhydrolase domain containing 4 [Source:MGI Symbol;Acc:MGI:1915938]	0.455102	6.39507	4.81186e-29	1.22789e-27
ENSMUSG00000002602	Axl	AXL receptor tyrosine kinase [Source:MGI Symbol;Acc:MGI:1347244]	0.499541	6.16167	5.05633e-29	1.28796e-27
ENSMUSG00000021285	Ppp1r13b	protein phosphatase 1, regulatory (inhibitor) subunit 13B [Source:MGI Symbol;Acc:MGI:1336199]	-0.333351	6.8159	5.50535e-29	1.39982e-27
ENSMUSG00000034413	Neurl1b	neuralized homolog 1b (Drosophila) [Source:MGI Symbol;Acc:MGI:3643092]	-0.474036	5.51937	5.56482e-29	1.41241e-27
ENSMUSG00000020032	Nuak1	NUAK family, SNF1-like kinase, 1 [Source:MGI Symbol;Acc:MGI:1925226]	-0.338455	6.29879	5.61401e-29	1.42235e-27
ENSMUSG00000025277	Abhd6	abhydrolase domain containing 6 [Source:MGI Symbol;Acc:MGI:1913332]	-0.342657	6.01212	5.66293e-29	1.43219e-27
ENSMUSG00000009356	Lpo	lactoperoxidase [Source:MGI Symbol;Acc:MGI:1923363]	1.11278	-0.45097	5.68009e-29	1.43397e-27
ENSMUSG00000017897	Eya2	eyes absent 2 homolog (Drosophila) [Source:MGI Symbol;Acc:MGI:109341]	0.809264	2.06595	5.77042e-29	1.45419e-27
ENSMUSG00000052085	Dock8	dedicator of cytokinesis 8 [Source:MGI Symbol;Acc:MGI:1921396]	0.580201	3.13665	6.12614e-29	1.54109e-27
ENSMUSG00000031875	Cmtm3	CKLF-like MARVEL transmembrane domain containing 3 [Source:MGI Symbol;Acc:MGI:2447162]	0.568736	2.97791	6.33225e-29	1.59012e-27
ENSMUSG00000063193	Cd300lb	CD300 antigen like family member B [Source:MGI Symbol;Acc:MGI:2685099]	2.27745	-1.51135	6.60793e-29	1.65642e-27
ENSMUSG00000010066	Cacna2d2	calcium channel, voltage-dependent, alpha 2/delta subunit 2 [Source:MGI Symbol;Acc:MGI:1929813]	0.725559	5.41755	6.9553e-29	1.74042e-27
ENSMUSG00000055523	Gucy2g	guanylate cyclase 2g [Source:MGI Symbol;Acc:MGI:106025]	0.646202	2.24906	7.48597e-29	1.86991e-27
ENSMUSG00000026840	Lamc3	laminin gamma 3 [Source:MGI Symbol;Acc:MGI:1344394]	0.829714	3.44754	7.71189e-29	1.92296e-27
ENSMUSG00000028843	Sh3bgrl3	SH3 domain binding glutamic acid-rich protein-like 3 [Source:MGI Symbol;Acc:MGI:1920973]	0.349411	6.20429	7.89844e-29	1.96602e-27
ENSMUSG00000028967	Errfi1	ERBB receptor feedback inhibitor 1 [Source:MGI Symbol;Acc:MGI:1921405]	-0.470928	5.75244	7.91963e-29	1.96784e-27
ENSMUSG00000031216	Stard8	START domain containing 8 [Source:MGI Symbol;Acc:MGI:2448556]	0.456353	3.70308	7.96948e-29	1.97676e-27
ENSMUSG00000041482	Fam38b	family with sequence similarity 38, member B [Source:MGI Symbol;Acc:MGI:1918781]	1.01388	0.444905	8.0465e-29	1.99239e-27
ENSMUSG00000033615	Cplx1	complexin 1 [Source:MGI Symbol;Acc:MGI:104727]	-0.352501	9.2283	9.06207e-29	2.23994e-27
ENSMUSG00000015850	Adamtsl4	ADAMTS-like 4 [Source:MGI Symbol;Acc:MGI:2389008]	0.656345	3.12842	9.50659e-29	2.34573e-27
ENSMUSG00000037347	Chst7	carbohydrate (N-acetylglucosamino) sulfotransferase 7 [Source:MGI Symbol;Acc:MGI:1891767]	0.696896	1.82792	1.04036e-28	2.56261e-27
ENSMUSG00000021998	Lcp1	lymphocyte cytosolic protein 1 [Source:MGI Symbol;Acc:MGI:104808]	0.680088	3.7346	1.04508e-28	2.56977e-27
ENSMUSG00000030674	Qprt	quinolinate phosphoribosyltransferase [Source:MGI Symbol;Acc:MGI:1914625]	1.50871	-0.70716	1.05903e-28	2.59958e-27
ENSMUSG00000031613	Hpgd	hydroxyprostaglandin dehydrogenase 15 (NAD) [Source:MGI Symbol;Acc:MGI:108085]	1.00507	2.37971	1.14013e-28	2.79381e-27
ENSMUSG00000023913	Pla2g7	phospholipase A2, group VII (platelet-activating factor acetylhydrolase, plasma) [Source:MGI Symbol;Acc:MGI:1351327]	0.646076	7.7072	1.18678e-28	2.90312e-27
ENSMUSG00000031400	G6pdx	glucose-6-phosphate dehydrogenase X-linked [Source:MGI Symbol;Acc:MGI:105979]	0.364758	5.03745	1.19856e-28	2.92688e-27
ENSMUSG00000029919	Hpgds	hematopoietic prostaglandin D synthase [Source:MGI Symbol;Acc:MGI:1859384]	0.723981	2.57263	1.21256e-28	2.95599e-27
ENSMUSG00000041202	Pla2g2d	phospholipase A2, group IID [Source:MGI Symbol;Acc:MGI:1341796]	1.38802	-0.32221	1.21729e-28	2.96243e-27
ENSMUSG00000030307	Slc6a11	solute carrier family 6 (neurotransmitter transporter, GABA), member 11 [Source:MGI Symbol;Acc:MGI:95630]	-0.368404	7.32294	1.35222e-28	3.28516e-27
ENSMUSG00000024909	Efemp2	epidermal growth factor-containing fibulin-like extracellular matrix protein 2 [Source:MGI Symbol;Acc:MGI:1891209]	0.676256	3.43643	1.39444e-28	3.38194e-27
ENSMUSG00000045394	Epcam	epithelial cell adhesion molecule [Source:MGI Symbol;Acc:MGI:106653]	1.39598	-0.582934	1.41543e-28	3.42699e-27
ENSMUSG00000034401	Spata6	spermatogenesis associated 6 [Source:MGI Symbol;Acc:MGI:1915196]	0.645495	2.30889	1.45116e-28	3.50751e-27
ENSMUSG00000026179	Pnkd	paroxysmal nonkinesiogenic dyskinesia [Source:MGI Symbol;Acc:MGI:1930773]	-0.331103	7.57237	1.47364e-28	3.55579e-27
ENSMUSG00000022986	Krt75	keratin 75 [Source:MGI Symbol;Acc:MGI:1923500]	4.57576	-0.451026	1.54489e-28	3.72137e-27
ENSMUSG00000020571	Pdia6	protein disulfide isomerase associated 6 [Source:MGI Symbol;Acc:MGI:1919103]	-0.496823	7.34988	1.76794e-28	4.25144e-27
ENSMUSG00000001751	Naglu	alpha-N-acetylglucosaminidase (Sanfilippo disease IIIB) [Source:MGI Symbol;Acc:MGI:1351641]	0.667176	3.39928	1.78251e-28	4.27923e-27
ENSMUSG00000040738	Ints8	integrator complex subunit 8 [Source:MGI Symbol;Acc:MGI:1919906]	-0.392323	5.097	1.85969e-28	4.45698e-27
ENSMUSG00000032085	Tagln	transgelin [Source:MGI Symbol;Acc:MGI:106012]	1.15398	3.73866	1.95156e-28	4.66926e-27
ENSMUSG00000022148	Fyb	FYN binding protein [Source:MGI Symbol;Acc:MGI:1346327]	0.892646	1.72115	1.98585e-28	4.74331e-27
ENSMUSG00000038181	Chpf2	chondroitin polymerizing factor 2 [Source:MGI Symbol;Acc:MGI:1917522]	0.471109	4.40672	2.00947e-28	4.79166e-27
ENSMUSG00000001918	Slc1a5	solute carrier family 1 (neutral amino acid transporter), member 5 [Source:MGI Symbol;Acc:MGI:105305]	0.947832	0.917002	2.06298e-28	4.91099e-27
ENSMUSG00000019146	Cacng2	calcium channel, voltage-dependent, gamma subunit 2 [Source:MGI Symbol;Acc:MGI:1316660]	-0.342583	6.04758	2.10004e-28	4.99084e-27
ENSMUSG00000027875	Hmgcs2	3-hydroxy-3-methylglutaryl-Coenzyme A synthase 2 [Source:MGI Symbol;Acc:MGI:101939]	0.872634	3.72142	2.10621e-28	4.99715e-27
ENSMUSG00000004270	Lpcat3	lysophosphatidylcholine acyltransferase 3 [Source:MGI Symbol;Acc:MGI:1315211]	0.3998	4.39002	2.41576e-28	5.722e-27
ENSMUSG00000052942	Glis3	GLIS family zinc finger 3 [Source:MGI Symbol;Acc:MGI:2444289]	0.767207	3.61997	2.46733e-28	5.8344e-27
ENSMUSG00000022491	Glycam1	glycosylation dependent cell adhesion molecule 1 [Source:MGI Symbol;Acc:MGI:95759]	1.99688	-1.27554	2.57247e-28	6.07291e-27
ENSMUSG00000023008	Fmnl3	formin-like 3 [Source:MGI Symbol;Acc:MGI:109569]	0.489518	3.97402	2.58286e-28	6.08731e-27
ENSMUSG00000002603	Tgfb1	transforming growth factor, beta 1 [Source:MGI Symbol;Acc:MGI:98725]	0.666858	2.91415	2.60084e-28	6.11953e-27
ENSMUSG00000041515	Irf8	interferon regulatory factor 8 [Source:MGI Symbol;Acc:MGI:96395]	1.03299	2.71759	3.04013e-28	7.14129e-27
ENSMUSG00000008734	Gprc5b	G protein-coupled receptor, family C, group 5, member B [Source:MGI Symbol;Acc:MGI:1927596]	0.429288	7.92111	3.27624e-28	7.68318e-27
ENSMUSG00000073530	Pappa2	pappalysin 2 [Source:MGI Symbol;Acc:MGI:3051647]	1.19482	1.42601	3.41759e-28	8.00144e-27
ENSMUSG00000073617	Hdac4	histone deacetylase 4 [Source:MGI Symbol;Acc:MGI:3036234]	-0.466933	4.49162	3.86441e-28	9.03266e-27
ENSMUSG00000009614	Sardh	sarcosine dehydrogenase [Source:MGI Symbol;Acc:MGI:2183102]	0.575773	3.96132	3.91001e-28	9.12421e-27
ENSMUSG00000073002	Vamp5	vesicle-associated membrane protein 5 [Source:MGI Symbol;Acc:MGI:1858622]	0.753022	1.34489	4.02143e-28	9.36881e-27
ENSMUSG00000022261	Sdc2	syndecan 2 [Source:MGI Symbol;Acc:MGI:1349165]	0.439572	6.09915	4.04335e-28	9.40444e-27
ENSMUSG00000036103	Colec12	collectin sub-family member 12 [Source:MGI Symbol;Acc:MGI:2152907]	0.773026	4.35429	4.2405e-28	9.84685e-27
ENSMUSG00000078302	Foxd1	forkhead box D1 [Source:MGI Symbol;Acc:MGI:1347463]	1.28668	1.1459	4.39745e-28	1.01946e-26
ENSMUSG00000062031	Athl1	ATH1, acid trehalase-like 1 (yeast) [Source:MGI Symbol;Acc:MGI:2444047]	0.568116	2.77948	4.44286e-28	1.02831e-26
ENSMUSG00000034271	Jdp2	Jun dimerization protein 2 [Source:MGI Symbol;Acc:MGI:1932093]	-0.376492	4.72566	4.49257e-28	1.03812e-26
ENSMUSG00000053175	Bcl3	B cell leukemia/lymphoma 3 [Source:MGI Symbol;Acc:MGI:88140]	1.787	0.384349	4.63017e-28	1.0678e-26
ENSMUSG00000047259	Mc4r	melanocortin 4 receptor [Source:MGI Symbol;Acc:MGI:99457]	-0.652978	2.77915	4.63608e-28	1.0678e-26
ENSMUSG00000018593	Sparc	secreted acidic cysteine rich glycoprotein [Source:MGI Symbol;Acc:MGI:98373]	0.607087	8.9496	4.67335e-28	1.07464e-26
ENSMUSG00000045934	Mtmr11	myotubularin related protein 11 [Source:MGI Symbol;Acc:MGI:2652817]	0.672483	1.955	4.83469e-28	1.10994e-26
ENSMUSG00000024965	Fermt3	fermitin family homolog 3 (Drosophila) [Source:MGI Symbol;Acc:MGI:2147790]	0.699271	2.20982	5.17447e-28	1.18603e-26
ENSMUSG00000064267	Hvcn1	hydrogen voltage-gated channel 1 [Source:MGI Symbol;Acc:MGI:1921346]	0.582813	2.65959	5.18851e-28	1.18733e-26
ENSMUSG00000063317	Usp31	ubiquitin specific peptidase 31 [Source:MGI Symbol;Acc:MGI:1923429]	-0.40515	7.20276	5.21372e-28	1.19118e-26
ENSMUSG00000026514	Cnih3	cornichon homolog 3 (Drosophila) [Source:MGI Symbol;Acc:MGI:1920228]	0.53395	6.49576	5.24381e-28	1.19613e-26
ENSMUSG00000029123	Stk32b	serine/threonine kinase 32B [Source:MGI Symbol;Acc:MGI:1927552]	-0.616959	2.52942	5.41267e-28	1.23267e-26
ENSMUSG00000026028	Trak2	trafficking protein, kinesin binding 2 [Source:MGI Symbol;Acc:MGI:1918077]	0.432031	8.4283	5.6475e-28	1.28408e-26
ENSMUSG00000036295	Lrrn3	leucine rich repeat protein 3, neuronal [Source:MGI Symbol;Acc:MGI:106036]	-0.386115	6.55561	5.6581e-28	1.28443e-26
ENSMUSG00000008540	Mgst1	microsomal glutathione S-transferase 1 [Source:MGI Symbol;Acc:MGI:1913850]	0.721038	3.61357	5.84838e-28	1.32551e-26
ENSMUSG00000063130	Calml3	calmodulin-like 3 [Source:MGI Symbol;Acc:MGI:1917655]	4.72605	-2.6245	5.88667e-28	1.33206e-26
ENSMUSG00000032601	Prkar2a	protein kinase, cAMP dependent regulatory, type II alpha [Source:MGI Symbol;Acc:MGI:108025]	-0.335452	6.05149	6.1418e-28	1.38758e-26
ENSMUSG00000023915	Tnfrsf21	tumor necrosis factor receptor superfamily, member 21 [Source:MGI Symbol;Acc:MGI:2151075]	-0.326073	7.25302	6.2242e-28	1.40396e-26
ENSMUSG00000031871	Cdh5	cadherin 5 [Source:MGI Symbol;Acc:MGI:105057]	0.488151	4.20921	6.58696e-28	1.48343e-26
ENSMUSG00000026479	Lamc2	laminin, gamma 2 [Source:MGI Symbol;Acc:MGI:99913]	1.25079	2.39184	7.0309e-28	1.58089e-26
ENSMUSG00000037815	Ctnna1	catenin (cadherin associated protein), alpha 1 [Source:MGI Symbol;Acc:MGI:88274]	0.337467	6.34223	7.13774e-28	1.60238e-26
ENSMUSG00000057069	Ero1lb	ERO1-like beta (S. cerevisiae) [Source:MGI Symbol;Acc:MGI:1914725]	-0.380734	4.61927	7.22544e-28	1.6195e-26
ENSMUSG00000032717	Mdfi	MyoD family inhibitor [Source:MGI Symbol;Acc:MGI:107687]	1.7876	-0.621302	8.17563e-28	1.82959e-26
ENSMUSG00000021974	Fgf9	fibroblast growth factor 9 [Source:MGI Symbol;Acc:MGI:104723]	-0.434215	3.86667	8.42973e-28	1.88348e-26
ENSMUSG00000027217	Tspan18	tetraspanin 18 [Source:MGI Symbol;Acc:MGI:1917186]	-0.490038	4.64699	8.48022e-28	1.89178e-26
ENSMUSG00000018927	Ccl6	chemokine (C-C motif) ligand 6 [Source:MGI Symbol;Acc:MGI:98263]	2.17624	1.69749	8.9416e-28	1.99158e-26
ENSMUSG00000021702	Thbs4	thrombospondin 4 [Source:MGI Symbol;Acc:MGI:1101779]	1.36478	3.89536	9.45918e-28	2.10356e-26
ENSMUSG00000001774	Chordc1	cysteine and histidine-rich domain (CHORD)-containing, zinc-binding protein 1 [Source:MGI Symbol;Acc:MGI:1914167]	-0.525275	6.30506	9.60884e-28	2.13349e-26
ENSMUSG00000015355	Cd48	CD48 antigen [Source:MGI Symbol;Acc:MGI:88339]	1.30209	0.265087	9.68011e-28	2.14596e-26
ENSMUSG00000033697	Arhgap39	Rho GTPase activating protein 39 [Source:MGI Symbol;Acc:MGI:107858]	-0.349469	6.89408	1.01165e-27	2.23921e-26
ENSMUSG00000000805	Car4	carbonic anhydrase 4 [Source:MGI Symbol;Acc:MGI:1096574]	-0.597537	4.89038	1.09904e-27	2.42512e-26
ENSMUSG00000057604	Lmcd1	LIM and cysteine-rich domains 1 [Source:MGI Symbol;Acc:MGI:1353635]	0.544326	2.93011	1.09906e-27	2.42512e-26
ENSMUSG00000058056	Palld	palladin, cytoskeletal associated protein [Source:MGI Symbol;Acc:MGI:1919583]	0.633256	2.63625	1.13045e-27	2.4905e-26
ENSMUSG00000043832	Clec4a3	C-type lectin domain family 4, member a3 [Source:MGI Symbol;Acc:MGI:1920399]	0.967684	-0.263755	1.22709e-27	2.69921e-26
ENSMUSG00000062980	A430107O13Rik	RIKEN cDNA A430107O13 gene [Source:MGI Symbol;Acc:MGI:2444814]	1.10024	2.58074	1.2479e-27	2.74074e-26
ENSMUSG00000001930	Vwf	Von Willebrand factor homolog [Source:MGI Symbol;Acc:MGI:98941]	1.13128	4.60584	1.28138e-27	2.80994e-26
ENSMUSG00000036905	C1qb	complement component 1, q subcomponent, beta polypeptide [Source:MGI Symbol;Acc:MGI:88224]	1.17475	5.28743	1.2971e-27	2.84001e-26
ENSMUSG00000052310	Slc39a1	solute carrier family 39 (zinc transporter), member 1 [Source:MGI Symbol;Acc:MGI:1353474]	0.369922	5.61803	1.34349e-27	2.93705e-26
ENSMUSG00000024534	Sncaip	synuclein, alpha interacting protein (synphilin) [Source:MGI Symbol;Acc:MGI:1915097]	0.568727	2.73143	1.35276e-27	2.95275e-26
ENSMUSG00000052560	Cpne8	copine VIII [Source:MGI Symbol;Acc:MGI:1914121]	-0.390474	5.34741	1.37232e-27	2.99085e-26
ENSMUSG00000020914	Top2a	topoisomerase (DNA) II alpha [Source:MGI Symbol;Acc:MGI:98790]	0.85586	1.63377	1.3961e-27	3.03802e-26
ENSMUSG00000024899	Papss2	3'-phosphoadenosine 5'-phosphosulfate synthase 2 [Source:MGI Symbol;Acc:MGI:1330223]	0.823343	5.09876	1.39943e-27	3.04061e-26
ENSMUSG00000036904	Fzd8	frizzled homolog 8 (Drosophila) [Source:MGI Symbol;Acc:MGI:108460]	0.556784	2.82079	1.47321e-27	3.196e-26
ENSMUSG00000096035	Gm1045	predicted gene 1045 [Source:MGI Symbol;Acc:MGI:2685891]	1.50611	-1.41689	1.49405e-27	3.23628e-26
ENSMUSG00000038146	Notch3	notch 3 [Source:MGI Symbol;Acc:MGI:99460]	0.562937	3.87905	1.55786e-27	3.36934e-26
ENSMUSG00000034990	Otoa	otoancorin [Source:MGI Symbol;Acc:MGI:2149209]	1.49567	-2.30925	1.59032e-27	3.43431e-26
ENSMUSG00000017167	Cntnap1	contactin associated protein-like 1 [Source:MGI Symbol;Acc:MGI:1858201]	-0.442989	8.04626	1.63245e-27	3.51995e-26
ENSMUSG00000000058	Cav2	caveolin 2 [Source:MGI Symbol;Acc:MGI:107571]	0.681941	5.61896	1.73708e-27	3.73987e-26
ENSMUSG00000022208	Jph4	junctophilin 4 [Source:MGI Symbol;Acc:MGI:2443113]	-0.428368	8.8431	1.75381e-27	3.77016e-26
ENSMUSG00000040957	Cables1	CDK5 and Abl enzyme substrate 1 [Source:MGI Symbol;Acc:MGI:1927065]	-0.510677	4.11316	1.8903e-27	4.05742e-26
ENSMUSG00000028755	Cda	cytidine deaminase [Source:MGI Symbol;Acc:MGI:1919519]	1.09306	-0.285175	2.08015e-27	4.45819e-26
ENSMUSG00000028268	Gbp3	guanylate binding protein 3 [Source:MGI Symbol;Acc:MGI:1926263]	0.838448	2.27019	2.11391e-27	4.5237e-26
ENSMUSG00000010453	Kansl3	KAT8 regulatory NSL complex subunit 3 [Source:MGI Symbol;Acc:MGI:1918055]	-0.330542	6.13285	2.25404e-27	4.81406e-26
ENSMUSG00000023011	Faim2	Fas apoptotic inhibitory molecule 2 [Source:MGI Symbol;Acc:MGI:1919643]	-0.342423	9.12364	2.25638e-27	4.81406e-26
ENSMUSG00000056529	Ptafr	platelet-activating factor receptor [Source:MGI Symbol;Acc:MGI:106066]	0.928165	0.961927	2.5106e-27	5.3484e-26
ENSMUSG00000037736	Limch1	LIM and calponin homology domains 1 [Source:MGI Symbol;Acc:MGI:1924819]	0.322453	6.96949	2.55915e-27	5.44366e-26
ENSMUSG00000000290	Itgb2	integrin beta 2 [Source:MGI Symbol;Acc:MGI:96611]	0.974278	2.95959	2.63708e-27	5.60103e-26
ENSMUSG00000042129	Rassf4	Ras association (RalGDS/AF-6) domain family member 4 [Source:MGI Symbol;Acc:MGI:2386853]	0.618677	3.37174	2.76582e-27	5.86568e-26
ENSMUSG00000030956	Fam53b	family with sequence similarity 53, member B [Source:MGI Symbol;Acc:MGI:1925188]	0.434546	5.2633	2.77349e-27	5.87317e-26
ENSMUSG00000024338	Psmb8	proteasome (prosome, macropain) subunit, beta type 8 (large multifunctional peptidase 7) [Source:MGI Symbol;Acc:MGI:1346527]	1.08375	0.923967	2.86573e-27	6.05946e-26
ENSMUSG00000024960	Plcb3	phospholipase C, beta 3 [Source:MGI Symbol;Acc:MGI:104778]	0.415558	4.53081	2.93264e-27	6.1917e-26
ENSMUSG00000030103	Bhlhe40	basic helix-loop-helix family, member e40 [Source:MGI Symbol;Acc:MGI:1097714]	-0.363229	6.61934	3.06334e-27	6.45805e-26
ENSMUSG00000010175	Prox1	prospero-related homeobox 1 [Source:MGI Symbol;Acc:MGI:97772]	0.640753	7.08201	3.07134e-27	6.46531e-26
ENSMUSG00000022658	Tagln3	transgelin 3 [Source:MGI Symbol;Acc:MGI:1926784]	0.362934	7.75271	3.09265e-27	6.50053e-26
ENSMUSG00000030730	Atp2a1	ATPase, Ca++ transporting, cardiac muscle, fast twitch 1 [Source:MGI Symbol;Acc:MGI:105058]	1.75166	-0.981026	3.18393e-27	6.68249e-26
ENSMUSG00000024998	Plce1	phospholipase C, epsilon 1 [Source:MGI Symbol;Acc:MGI:1921305]	0.706722	4.68505	3.20737e-27	6.72173e-26
ENSMUSG00000032494	Tdgf1	teratocarcinoma-derived growth factor 1 [Source:MGI Symbol;Acc:MGI:98658]	1.25077	-1.05271	3.27997e-27	6.86375e-26
ENSMUSG00000041736	Tspo	translocator protein [Source:MGI Symbol;Acc:MGI:88222]	0.91889	2.11829	3.33071e-27	6.95967e-26
ENSMUSG00000027230	Creb3l1	cAMP responsive element binding protein 3-like 1 [Source:MGI Symbol;Acc:MGI:1347062]	0.770828	2.73271	3.40997e-27	7.11481e-26
ENSMUSG00000026880	Stom	stomatin [Source:MGI Symbol;Acc:MGI:95403]	0.479478	4.10661	3.7688e-27	7.85193e-26
ENSMUSG00000052837	Junb	Jun-B oncogene [Source:MGI Symbol;Acc:MGI:96647]	-1.01748	5.78769	4.03716e-27	8.3987e-26
ENSMUSG00000031980	Agt	angiotensinogen (serpin peptidase inhibitor, clade A, member 8) [Source:MGI Symbol;Acc:MGI:87963]	0.86169	4.76144	4.28816e-27	8.90783e-26
ENSMUSG00000018809	Smyd4	SET and MYND domain containing 4 [Source:MGI Symbol;Acc:MGI:2442796]	0.409046	4.11137	4.61806e-27	9.5791e-26
ENSMUSG00000026712	Mrc1	mannose receptor, C type 1 [Source:MGI Symbol;Acc:MGI:97142]	1.09815	2.57587	4.65945e-27	9.65084e-26
ENSMUSG00000062184	Hs6st2	heparan sulfate 6-O-sulfotransferase 2 [Source:MGI Symbol;Acc:MGI:1354959]	-0.428517	5.2294	4.68483e-27	9.68927e-26
ENSMUSG00000042035	Igsf3	immunoglobulin superfamily, member 3 [Source:MGI Symbol;Acc:MGI:1926158]	0.567024	4.4712	4.7687e-27	9.84838e-26
ENSMUSG00000033769	Exoc6b	exocyst complex component 6B [Source:MGI Symbol;Acc:MGI:1923164]	-0.372071	7.24749	5.553e-27	1.14458e-25
ENSMUSG00000019359	Gdpd2	glycerophosphodiester phosphodiesterase domain containing 2 [Source:MGI Symbol;Acc:MGI:1918834]	0.75702	2.35789	5.55833e-27	1.14458e-25
ENSMUSG00000032265	Fam46a	family with sequence similarity 46, member A [Source:MGI Symbol;Acc:MGI:2670964]	-0.682409	3.04252	5.60395e-27	1.1523e-25
ENSMUSG00000032000	Birc3	baculoviral IAP repeat-containing 3 [Source:MGI Symbol;Acc:MGI:1197007]	0.776306	1.02133	5.6214e-27	1.15422e-25
ENSMUSG00000074934	Grem1	gremlin 1 [Source:MGI Symbol;Acc:MGI:1344337]	-0.897932	2.98912	5.7097e-27	1.17065e-25
ENSMUSG00000020573	Pik3cg	phosphoinositide-3-kinase, catalytic, gamma polypeptide [Source:MGI Symbol;Acc:MGI:1353576]	0.650543	2.25299	5.7673e-27	1.18076e-25
ENSMUSG00000039683	Sdk1	sidekick homolog 1 (chicken) [Source:MGI Symbol;Acc:MGI:2444413]	0.528128	3.04823	5.99698e-27	1.22601e-25
ENSMUSG00000039934	Pion	pigeon homolog (Drosophila) [Source:MGI Symbol;Acc:MGI:2442259]	0.518346	3.07213	6.15392e-27	1.25519e-25
ENSMUSG00000038013	Wipf2	WAS/WASL interacting protein family, member 2 [Source:MGI Symbol;Acc:MGI:1924462]	-0.322092	6.57075	6.16236e-27	1.25519e-25
ENSMUSG00000003617	Cp	ceruloplasmin [Source:MGI Symbol;Acc:MGI:88476]	0.920777	4.75477	6.16627e-27	1.25519e-25
ENSMUSG00000017978	Cadps2	Ca2+-dependent activator protein for secretion 2 [Source:MGI Symbol;Acc:MGI:2443963]	-0.386421	7.18352	6.23975e-27	1.26833e-25
ENSMUSG00000028238	Atp6v0d2	ATPase, H+ transporting, lysosomal V0 subunit D2 [Source:MGI Symbol;Acc:MGI:1924415]	4.6716	-1.93574	6.77382e-27	1.37492e-25
ENSMUSG00000037995	Igsf9	immunoglobulin superfamily, member 9 [Source:MGI Symbol;Acc:MGI:2135283]	0.710042	1.53164	6.82324e-27	1.38297e-25
ENSMUSG00000042817	Flt3	FMS-like tyrosine kinase 3 [Source:MGI Symbol;Acc:MGI:95559]	-0.614125	2.29828	8.18952e-27	1.65753e-25
ENSMUSG00000032596	Uba7	ubiquitin-like modifier activating enzyme 7 [Source:MGI Symbol;Acc:MGI:1349462]	0.791879	1.05848	8.30754e-27	1.67902e-25
ENSMUSG00000036181	Hist1h1c	histone cluster 1, H1c [Source:MGI Symbol;Acc:MGI:1931526]	0.79467	4.39518	8.60184e-27	1.73603e-25
ENSMUSG00000027016	Zfp385b	zinc finger protein 385B [Source:MGI Symbol;Acc:MGI:2444734]	-0.451558	5.36098	9.21451e-27	1.85704e-25
ENSMUSG00000055148	Klf2	Kruppel-like factor 2 (lung) [Source:MGI Symbol;Acc:MGI:1342772]	-0.789709	2.85486	9.50704e-27	1.91328e-25
ENSMUSG00000024098	Twsg1	twisted gastrulation homolog 1 (Drosophila) [Source:MGI Symbol;Acc:MGI:2137520]	0.332029	5.7809	9.7299e-27	1.95535e-25
ENSMUSG00000044288	Cnr1	cannabinoid receptor 1 (brain) [Source:MGI Symbol;Acc:MGI:104615]	-0.354226	8.13592	1.05234e-26	2.11183e-25
ENSMUSG00000070366	Ppapdc1a	phosphatidic acid phosphatase type 2 domain containing 1A [Source:MGI Symbol;Acc:MGI:2685936]	0.781214	2.95787	1.0722e-26	2.14863e-25
ENSMUSG00000030748	Il4ra	interleukin 4 receptor, alpha [Source:MGI Symbol;Acc:MGI:105367]	0.923818	2.62748	1.1576e-26	2.3165e-25
ENSMUSG00000073738	Gm10567	predicted gene 10567 [Source:MGI Symbol;Acc:MGI:3642215]	1.03026	-1.09233	1.20626e-26	2.41048e-25
ENSMUSG00000050565	Tor1aip2	torsin A interacting protein 2 [Source:MGI Symbol;Acc:MGI:3582695]	0.415953	3.9754	1.25443e-26	2.50321e-25
ENSMUSG00000034947	Tmem106a	transmembrane protein 106A [Source:MGI Symbol;Acc:MGI:1922056]	1.03843	0.333562	1.26068e-26	2.51214e-25
ENSMUSG00000059089	Fcgr4	Fc receptor, IgG, low affinity IV [Source:MGI Symbol;Acc:MGI:2179523]	2.14323	-1.48985	1.27835e-26	2.5438e-25
ENSMUSG00000006522	Itih3	inter-alpha trypsin inhibitor, heavy chain 3 [Source:MGI Symbol;Acc:MGI:96620]	0.643773	5.26802	1.40927e-26	2.80039e-25
ENSMUSG00000007682	Dio2	deiodinase, iodothyronine, type II [Source:MGI Symbol;Acc:MGI:1338833]	-0.638412	6.50128	1.42175e-26	2.82123e-25
ENSMUSG00000030222	Rerg	RAS-like, estrogen-regulated, growth-inhibitor [Source:MGI Symbol;Acc:MGI:2665139]	-0.726198	4.86428	1.45302e-26	2.87925e-25
ENSMUSG00000031381	Piga	phosphatidylinositol glycan anchor biosynthesis, class A [Source:MGI Symbol;Acc:MGI:99461]	-0.492852	3.23731	1.58808e-26	3.1425e-25
ENSMUSG00000031103	Elf4	E74-like factor 4 (ets domain transcription factor) [Source:MGI Symbol;Acc:MGI:1928377]	0.857709	0.727788	1.59614e-26	3.15404e-25
ENSMUSG00000049907	Rasl11b	RAS-like, family 11, member B [Source:MGI Symbol;Acc:MGI:1916189]	-0.398051	5.88738	1.63849e-26	3.23323e-25
ENSMUSG00000010830	Kdelr3	KDEL (Lys-Asp-Glu-Leu) endoplasmic reticulum protein retention receptor 3 [Source:MGI Symbol;Acc:MGI:2145953]	0.972168	-0.277474	1.64762e-26	3.24672e-25
ENSMUSG00000016028	Celsr1	cadherin, EGF LAG seven-pass G-type receptor 1 (flamingo homolog, Drosophila) [Source:MGI Symbol;Acc:MGI:1100883]	0.549689	3.72322	2.00276e-26	3.94107e-25
ENSMUSG00000032936	Camkv	CaM kinase-like vesicle-associated [Source:MGI Symbol;Acc:MGI:2384296]	-0.357895	9.32495	2.03906e-26	4.00695e-25
ENSMUSG00000009585	Apobec3	apolipoprotein B mRNA editing enzyme, catalytic polypeptide 3 [Source:MGI Symbol;Acc:MGI:1933111]	0.711666	1.46711	2.07108e-26	4.06424e-25
ENSMUSG00000026922	Agpat2	1-acylglycerol-3-phosphate O-acyltransferase 2 (lysophosphatidic acid acyltransferase, beta) [Source:MGI Symbol;Acc:MGI:1914762]	0.831631	0.4661	2.1734e-26	4.25915e-25
ENSMUSG00000000982	Ccl3	chemokine (C-C motif) ligand 3 [Source:MGI Symbol;Acc:MGI:98260]	2.55529	-0.559912	2.29017e-26	4.48179e-25
ENSMUSG00000036570	Fxyd1	FXYD domain-containing ion transport regulator 1 [Source:MGI Symbol;Acc:MGI:1889273]	0.975431	5.24861	2.3079e-26	4.51026e-25
ENSMUSG00000026701	Prdx6	peroxiredoxin 6 [Source:MGI Symbol;Acc:MGI:894320]	0.54639	8.05056	2.36463e-26	4.61476e-25
ENSMUSG00000020120	Plek	pleckstrin [Source:MGI Symbol;Acc:MGI:1860485]	0.918942	4.33691	2.72481e-26	5.31038e-25
ENSMUSG00000006143	Upk3bl	uroplakin 3B-like [Source:MGI Symbol;Acc:MGI:1916915]	1.90748	-1.71959	2.90075e-26	5.64553e-25
ENSMUSG00000032419	Tbx18	T-box18 [Source:MGI Symbol;Acc:MGI:1923615]	1.02593	1.50698	2.96239e-26	5.75759e-25
ENSMUSG00000013611	Snx31	sorting nexin 31 [Source:MGI Symbol;Acc:MGI:1913946]	1.10647	-0.558597	2.98042e-26	5.78471e-25
ENSMUSG00000028556	Dock7	dedicator of cytokinesis 7 [Source:MGI Symbol;Acc:MGI:1914549]	0.374433	5.12522	3.16111e-26	6.12703e-25
ENSMUSG00000074457	S100a16	S100 calcium binding protein A16 [Source:MGI Symbol;Acc:MGI:1915110]	0.481808	5.83795	3.50504e-26	6.78437e-25
ENSMUSG00000090877	Hspa1b	heat shock protein 1B [Source:MGI Symbol;Acc:MGI:99517]	-0.941712	3.99429	3.55264e-26	6.86714e-25
ENSMUSG00000050295	Foxc1	forkhead box C1 [Source:MGI Symbol;Acc:MGI:1347466]	0.705559	2.88655	3.83192e-26	7.3969e-25
ENSMUSG00000047878	A4galt	alpha 1,4-galactosyltransferase [Source:MGI Symbol;Acc:MGI:3512453]	0.802285	1.24715	3.89253e-26	7.5037e-25
ENSMUSG00000023992	Trem2	triggering receptor expressed on myeloid cells 2 [Source:MGI Symbol;Acc:MGI:1913150]	1.48647	4.15082	3.89971e-26	7.50734e-25
ENSMUSG00000031328	Flna	filamin, alpha [Source:MGI Symbol;Acc:MGI:95556]	0.668036	5.61185	4.10507e-26	7.89197e-25
ENSMUSG00000036887	C1qa	complement component 1, q subcomponent, alpha polypeptide [Source:MGI Symbol;Acc:MGI:88223]	1.18545	6.02879	4.305e-26	8.26514e-25
ENSMUSG00000022358	Fbxo32	F-box protein 32 [Source:MGI Symbol;Acc:MGI:1914981]	0.476	4.71667	4.38944e-26	8.41587e-25
ENSMUSG00000003032	Klf4	Kruppel-like factor 4 (gut) [Source:MGI Symbol;Acc:MGI:1342287]	-0.667203	2.77997	4.40741e-26	8.43892e-25
ENSMUSG00000029659	6330406I15Rik	RIKEN cDNA 6330406I15 gene [Source:MGI Symbol;Acc:MGI:1917967]	0.881996	2.13405	4.57114e-26	8.74062e-25
ENSMUSG00000090523	Gypc	glycophorin C [Source:MGI Symbol;Acc:MGI:1098566]	0.812833	1.48604	4.63155e-26	8.8442e-25
ENSMUSG00000034422	Parp14	poly (ADP-ribose) polymerase family, member 14 [Source:MGI Symbol;Acc:MGI:1919489]	0.804953	2.02017	4.7688e-26	9.09405e-25
ENSMUSG00000048373	Fgfbp1	fibroblast growth factor binding protein 1 [Source:MGI Symbol;Acc:MGI:1096350]	1.82797	1.05691	4.80173e-26	9.14457e-25
ENSMUSG00000006519	Cyba	cytochrome b-245, alpha polypeptide [Source:MGI Symbol;Acc:MGI:1316658]	1.00119	2.86264	4.81679e-26	9.16094e-25
ENSMUSG00000020627	Klhl29	kelch-like 29 (Drosophila) [Source:MGI Symbol;Acc:MGI:2683857]	-0.347161	5.87632	5.01601e-26	9.52706e-25
ENSMUSG00000031974	Abcb10	ATP-binding cassette, sub-family B (MDR/TAP), member 10 [Source:MGI Symbol;Acc:MGI:1860508]	0.458552	5.64597	5.35524e-26	1.01578e-24
ENSMUSG00000039405	Prss23	protease, serine, 23 [Source:MGI Symbol;Acc:MGI:1923703]	0.937307	4.07021	5.61872e-26	1.06433e-24
ENSMUSG00000034485	Uaca	uveal autoantigen with coiled-coil domains and ankyrin repeats [Source:MGI Symbol;Acc:MGI:1919815]	0.70421	3.54692	5.72102e-26	1.08226e-24
ENSMUSG00000050908	Fam18a	family with sequence similarity 18, member A [Source:MGI Symbol;Acc:MGI:3665441]	0.537776	4.40906	5.74632e-26	1.0856e-24
ENSMUSG00000001123	Lgals9	lectin, galactose binding, soluble 9 [Source:MGI Symbol;Acc:MGI:109496]	0.559988	2.96649	5.75686e-26	1.08615e-24
ENSMUSG00000032575	Manf	mesencephalic astrocyte-derived neurotrophic factor [Source:MGI Symbol;Acc:MGI:1922090]	-0.595003	5.94737	6.02259e-26	1.13477e-24
ENSMUSG00000026469	Xpr1	xenotropic and polytropic retrovirus receptor 1 [Source:MGI Symbol;Acc:MGI:97932]	0.451403	7.74437	6.07389e-26	1.14292e-24
ENSMUSG00000029761	Cald1	caldesmon 1 [Source:MGI Symbol;Acc:MGI:88250]	0.402828	5.87629	6.49584e-26	1.2207e-24
ENSMUSG00000031938	4931406C07Rik	RIKEN cDNA 4931406C07 gene [Source:MGI Symbol;Acc:MGI:1918234]	0.376886	4.45449	6.66698e-26	1.25121e-24
ENSMUSG00000032725	Folr2	folate receptor 2 (fetal) [Source:MGI Symbol;Acc:MGI:95569]	1.19966	-0.761762	6.72372e-26	1.26019e-24
ENSMUSG00000071713	Csf2rb	colony stimulating factor 2 receptor, beta, low-affinity (granulocyte-macrophage) [Source:MGI Symbol;Acc:MGI:1339759]	1.23247	1.27468	6.73745e-26	1.26109e-24
ENSMUSG00000012705	Retn	resistin [Source:MGI Symbol;Acc:MGI:1888506]	1.57907	-1.96311	6.81101e-26	1.27318e-24
ENSMUSG00000026344	Lypd1	Ly6/Plaur domain containing 1 [Source:MGI Symbol;Acc:MGI:1919835]	-0.589461	5.63387	7.00943e-26	1.30855e-24
ENSMUSG00000034765	Dusp5	dual specificity phosphatase 5 [Source:MGI Symbol;Acc:MGI:2685183]	-0.7695	4.13038	7.78884e-26	1.45214e-24
ENSMUSG00000016256	Ctsz	cathepsin Z [Source:MGI Symbol;Acc:MGI:1891190]	0.964254	5.47796	8.06523e-26	1.5017e-24
ENSMUSG00000022816	Fstl1	follistatin-like 1 [Source:MGI Symbol;Acc:MGI:102793]	0.388607	5.83901	8.22226e-26	1.52893e-24
ENSMUSG00000026879	Gsn	gelsolin [Source:MGI Symbol;Acc:MGI:95851]	0.579136	6.53817	8.28352e-26	1.53831e-24
ENSMUSG00000047180	Neurl3	neuralized homolog 3 homolog (Drosophila) [Source:MGI Symbol;Acc:MGI:2429944]	0.923931	0.0114208	8.58838e-26	1.59284e-24
ENSMUSG00000025221	Kcnip2	Kv channel-interacting protein 2 [Source:MGI Symbol;Acc:MGI:2135916]	-0.427649	7.32414	8.66907e-26	1.6057e-24
ENSMUSG00000063632	Sox11	SRY-box containing gene 11 [Source:MGI Symbol;Acc:MGI:98359]	0.785377	2.75526	8.8352e-26	1.63434e-24
ENSMUSG00000045034	Ankrd34b	ankyrin repeat domain 34B [Source:MGI Symbol;Acc:MGI:2443245]	-0.362063	4.6717	9.30208e-26	1.71846e-24
ENSMUSG00000028223	Decr1	2,4-dienoyl CoA reductase 1, mitochondrial [Source:MGI Symbol;Acc:MGI:1914710]	0.412508	4.36876	9.81802e-26	1.81142e-24
ENSMUSG00000046709	Mapk10	mitogen-activated protein kinase 10 [Source:MGI Symbol;Acc:MGI:1346863]	-0.376202	8.59924	1.01944e-25	1.87842e-24
ENSMUSG00000044252	Osbpl1a	oxysterol binding protein-like 1A [Source:MGI Symbol;Acc:MGI:1927551]	-0.312308	7.35834	1.04305e-25	1.91942e-24
ENSMUSG00000040631	Dok4	docking protein 4 [Source:MGI Symbol;Acc:MGI:2148865]	-0.397694	4.15036	1.11407e-25	2.04643e-24
ENSMUSG00000049107	Ntf3	neurotrophin 3 [Source:MGI Symbol;Acc:MGI:97380]	-0.768903	2.28416	1.11495e-25	2.04643e-24
ENSMUSG00000024044	Epb4.1l3	erythrocyte protein band 4.1-like 3 [Source:MGI Symbol;Acc:MGI:103008]	-0.313467	7.27335	1.13791e-25	2.08588e-24
ENSMUSG00000036292	Gramd1c	GRAM domain containing 1C [Source:MGI Symbol;Acc:MGI:2443024]	0.756346	1.0059	1.18225e-25	2.16435e-24
ENSMUSG00000022389	Tef	thyrotroph embryonic factor [Source:MGI Symbol;Acc:MGI:98663]	-0.390518	8.50777	1.18448e-25	2.16564e-24
ENSMUSG00000051079	Rgs13	regulator of G-protein signaling 13 [Source:MGI Symbol;Acc:MGI:2180585]	0.983854	0.0521828	1.21275e-25	2.21448e-24
ENSMUSG00000027186	Elf5	E74-like factor 5 [Source:MGI Symbol;Acc:MGI:1335079]	0.865918	0.219506	1.23079e-25	2.24453e-24
ENSMUSG00000006356	Crip2	cysteine rich protein 2 [Source:MGI Symbol;Acc:MGI:1915587]	0.344138	6.05523	1.28717e-25	2.34433e-24
ENSMUSG00000031616	Ednra	endothelin receptor type A [Source:MGI Symbol;Acc:MGI:105923]	0.486934	3.21254	1.34776e-25	2.45154e-24
ENSMUSG00000005686	Ampd3	adenosine monophosphate deaminase 3 [Source:MGI Symbol;Acc:MGI:1096344]	0.572806	4.72985	1.38197e-25	2.51055e-24
ENSMUSG00000030921	Trim30a	tripartite motif-containing 30A [Source:MGI Symbol;Acc:MGI:98178]	0.902507	1.55039	1.38591e-25	2.51449e-24
ENSMUSG00000022759	4930451C15Rik	RIKEN cDNA 4930451C15 gene [Source:MGI Symbol;Acc:MGI:1921935]	0.883605	0.403302	1.45632e-25	2.63887e-24
ENSMUSG00000001435	Col18a1	collagen, type XVIII, alpha 1 [Source:MGI Symbol;Acc:MGI:88451]	1.09145	3.46085	1.49172e-25	2.69956e-24
ENSMUSG00000025592	Dach2	dachshund 2 (Drosophila) [Source:MGI Symbol;Acc:MGI:1890446]	0.753856	1.01443	1.51836e-25	2.74426e-24
ENSMUSG00000050783	Htr1f	5-hydroxytryptamine (serotonin) receptor 1F [Source:MGI Symbol;Acc:MGI:99842]	-0.761825	0.91927	1.58072e-25	2.85334e-24
ENSMUSG00000045838	A430105I19Rik	RIKEN cDNA A430105I19 gene [Source:MGI Symbol;Acc:MGI:2685199]	0.49069	3.17597	1.6038e-25	2.89132e-24
ENSMUSG00000017446	C1qtnf1	C1q and tumor necrosis factor related protein 1 [Source:MGI Symbol;Acc:MGI:1919254]	0.733417	1.7015	1.61533e-25	2.90842e-24
ENSMUSG00000043388	Tmem130	transmembrane protein 130 [Source:MGI Symbol;Acc:MGI:3607706]	-0.31104	7.38605	1.68568e-25	3.03123e-24
ENSMUSG00000014496	Ankrd28	ankyrin repeat domain 28 [Source:MGI Symbol;Acc:MGI:2145661]	0.37488	6.03111	1.70444e-25	3.06108e-24
ENSMUSG00000053839	Gm9924	predicted gene 9924 [Source:MGI Symbol;Acc:MGI:3642216]	1.03068	-0.448285	1.72969e-25	3.1025e-24
ENSMUSG00000002233	Rhoc	ras homolog gene family, member C [Source:MGI Symbol;Acc:MGI:106028]	0.491689	3.72539	1.78244e-25	3.19308e-24
ENSMUSG00000020097	Sgpl1	sphingosine phosphate lyase 1 [Source:MGI Symbol;Acc:MGI:1261415]	0.373632	5.37121	1.85836e-25	3.3249e-24
ENSMUSG00000036466	Megf11	multiple EGF-like-domains 11 [Source:MGI Symbol;Acc:MGI:1920951]	0.601774	5.46332	1.89955e-25	3.39432e-24
ENSMUSG00000003812	Dnase2a	deoxyribonuclease II alpha [Source:MGI Symbol;Acc:MGI:1329019]	0.669115	2.43167	1.91552e-25	3.41853e-24
ENSMUSG00000034023	Fancd2	Fanconi anemia, complementation group D2 [Source:MGI Symbol;Acc:MGI:2448480]	0.693778	2.12996	1.94703e-25	3.4704e-24
ENSMUSG00000074364	Ehd2	EH-domain containing 2 [Source:MGI Symbol;Acc:MGI:2154274]	0.503252	3.70968	1.95969e-25	3.4886e-24
ENSMUSG00000032135	Mcam	melanoma cell adhesion molecule [Source:MGI Symbol;Acc:MGI:1933966]	0.440534	4.37615	1.97502e-25	3.51148e-24
ENSMUSG00000030870	Ubfd1	ubiquitin family domain containing 1 [Source:MGI Symbol;Acc:MGI:107301]	-0.317095	6.17703	2.05519e-25	3.64945e-24
ENSMUSG00000066687	Zbtb16	zinc finger and BTB domain containing 16 [Source:MGI Symbol;Acc:MGI:103222]	-0.551597	5.87076	2.07464e-25	3.67938e-24
ENSMUSG00000032412	Atp1b3	ATPase, Na+/K+ transporting, beta 3 polypeptide [Source:MGI Symbol;Acc:MGI:107788]	0.366506	6.91236	2.13359e-25	3.7792e-24
ENSMUSG00000030536	Iqgap1	IQ motif containing GTPase activating protein 1 [Source:MGI Symbol;Acc:MGI:1352757]	0.513869	4.86867	2.16798e-25	3.83178e-24
ENSMUSG00000028073	Pear1	platelet endothelial aggregation receptor 1 [Source:MGI Symbol;Acc:MGI:1920432]	0.73061	2.41984	2.16868e-25	3.83178e-24
ENSMUSG00000056498	Tmem154	transmembrane protein 154 [Source:MGI Symbol;Acc:MGI:2444725]	1.2012	-1.06586	2.46616e-25	4.35197e-24
ENSMUSG00000036943	Rab8b	RAB8B, member RAS oncogene family [Source:MGI Symbol;Acc:MGI:2442982]	-0.381955	6.53726	2.47567e-25	4.36333e-24
ENSMUSG00000037060	Prkcdbp	protein kinase C, delta binding protein [Source:MGI Symbol;Acc:MGI:1923422]	0.537162	4.01842	2.5159e-25	4.42873e-24
ENSMUSG00000026288	Inpp5d	inositol polyphosphate-5-phosphatase D [Source:MGI Symbol;Acc:MGI:107357]	0.576915	3.85876	2.60028e-25	4.57159e-24
ENSMUSG00000036915	Kirrel2	kin of IRRE like 2 (Drosophila) [Source:MGI Symbol;Acc:MGI:2442334]	-0.724915	3.09723	2.69278e-25	4.72836e-24
ENSMUSG00000052688	5430435G22Rik	RIKEN cDNA 5430435G22 gene [Source:MGI Symbol;Acc:MGI:2442295]	0.864897	1.69873	2.69725e-25	4.73035e-24
ENSMUSG00000040322	Slc25a24	solute carrier family 25 (mitochondrial carrier, phosphate carrier), member 24 [Source:MGI Symbol;Acc:MGI:1917160]	0.649532	1.83482	2.7295e-25	4.781e-24
ENSMUSG00000026109	Tmeff2	transmembrane protein with EGF-like and two follistatin-like domains 2 [Source:MGI Symbol;Acc:MGI:1861735]	0.309682	6.86602	2.8434e-25	4.97437e-24
ENSMUSG00000045613	Chrm2	cholinergic receptor, muscarinic 2, cardiac [Source:MGI Symbol;Acc:MGI:88397]	-0.550175	3.35043	2.93505e-25	5.12838e-24
ENSMUSG00000006369	Fbln1	fibulin 1 [Source:MGI Symbol;Acc:MGI:95487]	0.854403	3.99773	3.11481e-25	5.43579e-24
ENSMUSG00000020052	Ascl1	achaete-scute complex homolog 1 (Drosophila) [Source:MGI Symbol;Acc:MGI:96919]	0.494681	3.11802	3.16414e-25	5.51509e-24
ENSMUSG00000024966	Stip1	stress-induced phosphoprotein 1 [Source:MGI Symbol;Acc:MGI:109130]	-0.310208	7.76022	3.57782e-25	6.22848e-24
ENSMUSG00000070304	Scn2b	sodium channel, voltage-gated, type II, beta [Source:MGI Symbol;Acc:MGI:106921]	-0.312805	8.2164	3.68724e-25	6.4111e-24
ENSMUSG00000028410	Dnaja1	DnaJ (Hsp40) homolog, subfamily A, member 1 [Source:MGI Symbol;Acc:MGI:1270129]	-0.320915	8.7275	3.82052e-25	6.63471e-24
ENSMUSG00000030102	Itpr1	inositol 1,4,5-trisphosphate receptor 1 [Source:MGI Symbol;Acc:MGI:96623]	-0.537193	8.93271	3.85367e-25	6.68409e-24
ENSMUSG00000021130	Galntl1	UDP-N-acetyl-alpha-D-galactosamine:polypeptide N-acetylgalactosaminyltransferase-like 1 [Source:MGI Symbol;Acc:MGI:1917754]	-0.310566	8.01239	4.33427e-25	7.5085e-24
ENSMUSG00000047363	Cstad	CSA-conditional, T cell activation-dependent protein [Source:MGI Symbol;Acc:MGI:1925867]	0.77681	0.725265	4.50764e-25	7.79931e-24
ENSMUSG00000039062	Anpep	alanyl (membrane) aminopeptidase [Source:MGI Symbol;Acc:MGI:5000466]	0.836998	2.20597	4.70348e-25	8.12826e-24
ENSMUSG00000042345	Ubash3a	ubiquitin associated and SH3 domain containing, A [Source:MGI Symbol;Acc:MGI:1926074]	-1.24329	-1.01274	4.83492e-25	8.34524e-24
ENSMUSG00000053158	Fes	feline sarcoma oncogene [Source:MGI Symbol;Acc:MGI:95514]	0.670673	1.82533	4.85473e-25	8.36924e-24
ENSMUSG00000026496	Parp1	poly (ADP-ribose) polymerase family, member 1 [Source:MGI Symbol;Acc:MGI:1340806]	-0.346071	6.68182	4.88175e-25	8.40562e-24
ENSMUSG00000073421	H2-Ab1	histocompatibility 2, class II antigen A, beta 1 [Source:MGI Symbol;Acc:MGI:103070]	1.98423	1.61559	4.98244e-25	8.5686e-24
ENSMUSG00000034205	Loxl2	lysyl oxidase-like 2 [Source:MGI Symbol;Acc:MGI:2137913]	0.577399	2.92643	5.03879e-25	8.65501e-24
ENSMUSG00000019935	Slc17a8	solute carrier family 17 (sodium-dependent inorganic phosphate cotransporter), member 8 [Source:MGI Symbol;Acc:MGI:3039629]	-0.690148	1.79872	5.07181e-25	8.70119e-24
ENSMUSG00000032599	Ip6k2	inositol hexaphosphate kinase 2 [Source:MGI Symbol;Acc:MGI:1923750]	-0.309227	6.60525	5.11377e-25	8.76258e-24
ENSMUSG00000029641	Rasl11a	RAS-like, family 11, member A [Source:MGI Symbol;Acc:MGI:1916145]	-0.63112	2.72581	5.1955e-25	8.8919e-24
ENSMUSG00000000693	Loxl3	lysyl oxidase-like 3 [Source:MGI Symbol;Acc:MGI:1337004]	0.587546	2.33431	5.72569e-25	9.78748e-24
ENSMUSG00000024042	Sik1	salt inducible kinase 1 [Source:MGI Symbol;Acc:MGI:104754]	-0.656302	3.76433	6.52073e-25	1.11331e-23
ENSMUSG00000026142	Rhbdd1	rhomboid domain containing 1 [Source:MGI Symbol;Acc:MGI:1924117]	0.443647	3.50551	6.63932e-25	1.1322e-23
ENSMUSG00000007888	Crlf1	cytokine receptor-like factor 1 [Source:MGI Symbol;Acc:MGI:1340030]	0.521953	3.82744	6.94811e-25	1.18343e-23
ENSMUSG00000052889	Prkcb	protein kinase C, beta [Source:MGI Symbol;Acc:MGI:97596]	-0.459974	8.63348	6.98114e-25	1.18763e-23
ENSMUSG00000028465	Tln1	talin 1 [Source:MGI Symbol;Acc:MGI:1099832]	0.402841	5.76234	6.98989e-25	1.1877e-23
ENSMUSG00000059187	Fam19a1	family with sequence similarity 19, member A1 [Source:MGI Symbol;Acc:MGI:2443695]	-0.64883	6.00787	7.13824e-25	1.21145e-23
ENSMUSG00000020773	Trim47	tripartite motif-containing 47 [Source:MGI Symbol;Acc:MGI:1917374]	0.967267	2.17043	7.4562e-25	1.2639e-23
ENSMUSG00000021277	Traf3	TNF receptor-associated factor 3 [Source:MGI Symbol;Acc:MGI:108041]	-0.376417	6.59717	7.68606e-25	1.30131e-23
ENSMUSG00000027435	Cd93	CD93 antigen [Source:MGI Symbol;Acc:MGI:106664]	0.639256	3.55213	8.05459e-25	1.36208e-23
ENSMUSG00000040296	Ddx58	DEAD (Asp-Glu-Ala-Asp) box polypeptide 58 [Source:MGI Symbol;Acc:MGI:2442858]	0.527953	2.8087	8.08457e-25	1.36552e-23
ENSMUSG00000093661	Eif4e3	eukaryotic translation initiation factor 4E member 3 [Source:MGI Symbol;Acc:MGI:1914142]	-0.409725	3.85182	8.16173e-25	1.37692e-23
ENSMUSG00000071178	Serpina1b	serine (or cysteine) preptidase inhibitor, clade A, member 1B [Source:MGI Symbol;Acc:MGI:891970]	2.07272	-0.00562141	8.32413e-25	1.40265e-23
ENSMUSG00000031028	Tub	tubby candidate gene [Source:MGI Symbol;Acc:MGI:2651573]	-0.347643	7.66945	8.39428e-25	1.41279e-23
ENSMUSG00000039063	Echdc3	enoyl Coenzyme A hydratase domain containing 3 [Source:MGI Symbol;Acc:MGI:1915106]	0.88597	0.125539	8.50749e-25	1.43015e-23
ENSMUSG00000025044	Msr1	macrophage scavenger receptor 1 [Source:MGI Symbol;Acc:MGI:98257]	2.01898	-0.790479	8.6802e-25	1.45745e-23
ENSMUSG00000041229	Phf8	PHD finger protein 8 [Source:MGI Symbol;Acc:MGI:2444341]	-0.331407	5.1863	9.00853e-25	1.51079e-23
ENSMUSG00000031725	Ces1f	carboxylesterase 1F [Source:MGI Symbol;Acc:MGI:2142687]	2.93387	-3.46918	9.09599e-25	1.52366e-23
ENSMUSG00000045136	Tubb2b	tubulin, beta 2B class IIB [Source:MGI Symbol;Acc:MGI:1920960]	0.557623	7.54189	9.18347e-25	1.53481e-23
ENSMUSG00000024672	Ms4a7	membrane-spanning 4-domains, subfamily A, member 7 [Source:MGI Symbol;Acc:MGI:1918846]	1.23811	-0.837114	9.18418e-25	1.53481e-23
ENSMUSG00000037370	Enpp1	ectonucleotide pyrophosphatase/phosphodiesterase 1 [Source:MGI Symbol;Acc:MGI:97370]	0.644867	2.84082	9.30039e-25	1.5524e-23
ENSMUSG00000047250	Ptgs1	prostaglandin-endoperoxide synthase 1 [Source:MGI Symbol;Acc:MGI:97797]	0.536227	3.98947	1.0253e-24	1.70939e-23
ENSMUSG00000026829	Gbgt1	globoside alpha-1,3-N-acetylgalactosaminyltransferase 1 [Source:MGI Symbol;Acc:MGI:2449143]	1.001	-0.432918	1.04255e-24	1.73611e-23
ENSMUSG00000035007	Rundc1	RUN domain containing 1 [Source:MGI Symbol;Acc:MGI:2144506]	-0.339827	5.2101	1.0579e-24	1.75962e-23
ENSMUSG00000027834	Serpini1	serine (or cysteine) peptidase inhibitor, clade I, member 1 [Source:MGI Symbol;Acc:MGI:1194506]	-0.376459	8.23539	1.07974e-24	1.79383e-23
ENSMUSG00000002249	Tead3	TEA domain family member 3 [Source:MGI Symbol;Acc:MGI:109241]	0.707102	1.30267	1.09825e-24	1.82245e-23
ENSMUSG00000060126	Tpt1	tumor protein, translationally-controlled 1 [Source:MGI Symbol;Acc:MGI:104890]	0.463427	9.33718	1.14088e-24	1.89098e-23
ENSMUSG00000032322	Pstpip1	proline-serine-threonine phosphatase-interacting protein 1 [Source:MGI Symbol;Acc:MGI:1321396]	0.834157	0.445575	1.26588e-24	2.09572e-23
ENSMUSG00000022686	B3gnt5	UDP-GlcNAc:betaGal beta-1,3-N-acetylglucosaminyltransferase 5 [Source:MGI Symbol;Acc:MGI:2137302]	0.870008	0.882503	1.30535e-24	2.15747e-23
ENSMUSG00000058831	Opn1sw	opsin 1 (cone pigments), short-wave-sensitive (color blindness, tritan) [Source:MGI Symbol;Acc:MGI:99438]	1.40911	-2.41094	1.30622e-24	2.15747e-23
ENSMUSG00000047205	Dusp18	dual specificity phosphatase 18 [Source:MGI Symbol;Acc:MGI:1922469]	0.321416	5.56766	1.32964e-24	2.19359e-23
ENSMUSG00000095105	Edaradd	EDAR (ectodysplasin-A receptor)-associated death domain [Source:MGI Symbol;Acc:MGI:1931001]	-0.958751	-0.972186	1.38018e-24	2.27433e-23
ENSMUSG00000025351	Cd63	CD63 antigen [Source:MGI Symbol;Acc:MGI:99529]	0.687817	6.29455	1.38411e-24	2.27815e-23
ENSMUSG00000029101	Rgs12	regulator of G-protein signaling 12 [Source:MGI Symbol;Acc:MGI:1918979]	-0.321129	5.57214	1.39904e-24	2.30006e-23
ENSMUSG00000028931	Kcnab2	potassium voltage-gated channel, shaker-related subfamily, beta member 2 [Source:MGI Symbol;Acc:MGI:109239]	-0.366231	9.43222	1.46227e-24	2.40124e-23
ENSMUSG00000046668	Cxxc5	CXXC finger 5 [Source:MGI Symbol;Acc:MGI:1914643]	0.315293	6.31574	1.48446e-24	2.43486e-23
ENSMUSG00000090125	Pou3f1	POU domain, class 3, transcription factor 1 [Source:MGI Symbol;Acc:MGI:101896]	-0.547946	5.99203	1.48864e-24	2.43889e-23
ENSMUSG00000027882	Stxbp3a	syntaxin binding protein 3A [Source:MGI Symbol;Acc:MGI:107362]	0.351094	4.71061	1.52699e-24	2.49884e-23
ENSMUSG00000004460	Dnajb11	DnaJ (Hsp40) homolog, subfamily B, member 11 [Source:MGI Symbol;Acc:MGI:1915088]	-0.328446	6.0375	1.54484e-24	2.52514e-23
ENSMUSG00000032431	Crtap	cartilage associated protein [Source:MGI Symbol;Acc:MGI:1891221]	0.592561	2.78245	1.55381e-24	2.53687e-23
ENSMUSG00000019917	2010-09-01	septin 10 [Source:MGI Symbol;Acc:MGI:1918110]	0.485664	3.13253	1.57357e-24	2.56618e-23
ENSMUSG00000028337	Coro2a	coronin, actin binding protein 2A [Source:MGI Symbol;Acc:MGI:1345966]	-0.426885	4.20855	1.61292e-24	2.62734e-23
ENSMUSG00000028088	Fmo5	flavin containing monooxygenase 5 [Source:MGI Symbol;Acc:MGI:1310004]	0.557832	2.52784	1.69056e-24	2.75065e-23
ENSMUSG00000039419	Cntnap2	contactin associated protein-like 2 [Source:MGI Symbol;Acc:MGI:1914047]	-0.495486	6.63355	1.72277e-24	2.79984e-23
ENSMUSG00000040721	Zfhx2	zinc finger homeobox 2 [Source:MGI Symbol;Acc:MGI:2686934]	-0.478761	5.60301	1.74955e-24	2.84012e-23
ENSMUSG00000042485	Mustn1	musculoskeletal, embryonic nuclear protein 1 [Source:MGI Symbol;Acc:MGI:1913425]	0.859837	0.922861	1.81804e-24	2.94792e-23
ENSMUSG00000040181	Fmo1	flavin containing monooxygenase 1 [Source:MGI Symbol;Acc:MGI:1310002]	0.55068	2.96942	1.87058e-24	3.02965e-23
ENSMUSG00000038855	Itpkb	inositol 1,4,5-trisphosphate 3-kinase B [Source:MGI Symbol;Acc:MGI:109235]	0.59678	6.0133	2.01858e-24	3.26564e-23
ENSMUSG00000029338	Antxr2	anthrax toxin receptor 2 [Source:MGI Symbol;Acc:MGI:1919164]	0.655448	1.67991	2.09074e-24	3.37853e-23
ENSMUSG00000042286	Stab1	stabilin 1 [Source:MGI Symbol;Acc:MGI:2178742]	0.570689	3.78585	2.29264e-24	3.70057e-23
ENSMUSG00000043460	Elfn2	leucine rich repeat and fibronectin type III, extracellular 2 [Source:MGI Symbol;Acc:MGI:3608416]	-0.440891	6.95838	2.311e-24	3.72596e-23
ENSMUSG00000032172	Olfm2	olfactomedin 2 [Source:MGI Symbol;Acc:MGI:3045350]	0.664819	5.62614	2.325e-24	3.74428e-23
ENSMUSG00000041771	Slc24a4	solute carrier family 24 (sodium/potassium/calcium exchanger), member 4 [Source:MGI Symbol;Acc:MGI:2447362]	0.647676	5.15901	2.36793e-24	3.80909e-23
ENSMUSG00000020395	Itk	IL2 inducible T cell kinase [Source:MGI Symbol;Acc:MGI:96621]	0.850283	-0.0374332	2.372e-24	3.81131e-23
ENSMUSG00000030108	Slc6a13	solute carrier family 6 (neurotransmitter transporter, GABA), member 13 [Source:MGI Symbol;Acc:MGI:95629]	1.44439	3.68268	2.51459e-24	4.03587e-23
ENSMUSG00000009687	Fxyd5	FXYD domain-containing ion transport regulator 5 [Source:MGI Symbol;Acc:MGI:1201785]	0.750444	2.74946	2.58427e-24	4.143e-23
ENSMUSG00000079022	Col22a1	collagen, type XXII, alpha 1 [Source:MGI Symbol;Acc:MGI:1916950]	1.12142	1.33097	2.79463e-24	4.47121e-23
ENSMUSG00000039004	Bmp6	bone morphogenetic protein 6 [Source:MGI Symbol;Acc:MGI:88182]	1.10682	4.01219	2.79529e-24	4.47121e-23
ENSMUSG00000027540	Ptpn1	protein tyrosine phosphatase, non-receptor type 1 [Source:MGI Symbol;Acc:MGI:97805]	-0.314631	5.8191	2.87024e-24	4.58592e-23
ENSMUSG00000000594	Gm2a	GM2 ganglioside activator protein [Source:MGI Symbol;Acc:MGI:95762]	0.34072	6.38841	2.95165e-24	4.71068e-23
ENSMUSG00000035877	Zhx3	zinc fingers and homeoboxes 3 [Source:MGI Symbol;Acc:MGI:2444772]	-0.316586	6.45213	3.0341e-24	4.83684e-23
ENSMUSG00000020611	Gna13	guanine nucleotide binding protein, alpha 13 [Source:MGI Symbol;Acc:MGI:95768]	0.304057	6.60243	3.08154e-24	4.90694e-23
ENSMUSG00000020865	Abcc3	ATP-binding cassette, sub-family C (CFTR/MRP), member 3 [Source:MGI Symbol;Acc:MGI:1923658]	0.818604	1.63438	3.27841e-24	5.21458e-23
ENSMUSG00000043953	Ccrl2	chemokine (C-C motif) receptor-like 2 [Source:MGI Symbol;Acc:MGI:1920904]	0.833123	0.14473	3.3145e-24	5.26608e-23
ENSMUSG00000032285	Dnaja4	DnaJ (Hsp40) homolog, subfamily A, member 4 [Source:MGI Symbol;Acc:MGI:1927638]	-0.325223	5.27377	3.38353e-24	5.36974e-23
ENSMUSG00000025738	Fbxl16	F-box and leucine-rich repeat protein 16 [Source:MGI Symbol;Acc:MGI:2448488]	-0.326154	9.9124	3.40572e-24	5.39893e-23
ENSMUSG00000021665	Hexb	hexosaminidase B [Source:MGI Symbol;Acc:MGI:96074]	0.643806	6.40959	3.56463e-24	5.63873e-23
ENSMUSG00000034116	Vav1	vav 1 oncogene [Source:MGI Symbol;Acc:MGI:98923]	0.654533	2.32008	3.56494e-24	5.63873e-23
ENSMUSG00000017756	Slc12a7	solute carrier family 12, member 7 [Source:MGI Symbol;Acc:MGI:1342283]	0.606991	2.81574	3.67077e-24	5.79965e-23
ENSMUSG00000042797	Aqp11	aquaporin 11 [Source:MGI Symbol;Acc:MGI:1913583]	-0.442142	4.10339	3.79691e-24	5.99227e-23
ENSMUSG00000058152	Chsy3	chondroitin sulfate synthase 3 [Source:MGI Symbol;Acc:MGI:1926173]	0.52543	2.76334	3.94275e-24	6.21552e-23
ENSMUSG00000036225	Kctd1	potassium channel tetramerisation domain containing 1 [Source:MGI Symbol;Acc:MGI:1918269]	-0.318384	5.54806	4.05488e-24	6.38519e-23
ENSMUSG00000027995	Tlr2	toll-like receptor 2 [Source:MGI Symbol;Acc:MGI:1346060]	1.36986	1.72153	4.09647e-24	6.44354e-23
ENSMUSG00000025188	Hps1	Hermansky-Pudlak syndrome 1 homolog (human) [Source:MGI Symbol;Acc:MGI:2177763]	0.650089	2.4062	4.15687e-24	6.53131e-23
ENSMUSG00000030208	Emp1	epithelial membrane protein 1 [Source:MGI Symbol;Acc:MGI:107941]	1.04602	2.67345	4.18151e-24	6.56276e-23
ENSMUSG00000035594	Chrna5	cholinergic receptor, nicotinic, alpha polypeptide 5 [Source:MGI Symbol;Acc:MGI:87889]	-0.575528	2.33087	4.32855e-24	6.78602e-23
ENSMUSG00000057614	Gnai1	guanine nucleotide binding protein (G protein), alpha inhibiting 1 [Source:MGI Symbol;Acc:MGI:95771]	-0.313946	8.0974	4.34963e-24	6.8062e-23
ENSMUSG00000062488	I830012O16Rik	RIKEN cDNA I830012O16 gene [Source:MGI Symbol;Acc:MGI:3698419]	0.995647	1.77521	4.35102e-24	6.8062e-23
ENSMUSG00000030339	Ltbr	lymphotoxin B receptor [Source:MGI Symbol;Acc:MGI:104875]	0.519217	3.15674	4.36629e-24	6.82257e-23
ENSMUSG00000020227	Irak3	interleukin-1 receptor-associated kinase 3 [Source:MGI Symbol;Acc:MGI:1921164]	0.820964	0.21974	4.47439e-24	6.98379e-23
ENSMUSG00000031283	Chrdl1	chordin-like 1 [Source:MGI Symbol;Acc:MGI:1933172]	0.742101	2.58502	4.8193e-24	7.51387e-23
ENSMUSG00000024754	Tmem2	transmembrane protein 2 [Source:MGI Symbol;Acc:MGI:1890373]	0.375692	4.37252	4.92982e-24	7.67775e-23
ENSMUSG00000026483	Fam129a	family with sequence similarity 129, member A [Source:MGI Symbol;Acc:MGI:2137237]	0.550824	2.53514	5.237e-24	8.14721e-23
ENSMUSG00000025780	Itih5	inter-alpha (globulin) inhibitor H5 [Source:MGI Symbol;Acc:MGI:1925751]	0.558691	5.80924	5.25004e-24	8.15855e-23
ENSMUSG00000027210	Meis2	Meis homeobox 2 [Source:MGI Symbol;Acc:MGI:108564]	-0.396679	5.30223	5.33291e-24	8.27826e-23
ENSMUSG00000035681	Kcnc2	potassium voltage gated channel, Shaw-related subfamily, member 2 [Source:MGI Symbol;Acc:MGI:96668]	-0.419881	6.81682	5.50115e-24	8.53009e-23
ENSMUSG00000032402	Smad3	SMAD family member 3 [Source:MGI Symbol;Acc:MGI:1201674]	0.435766	6.41259	5.72446e-24	8.86667e-23
ENSMUSG00000034463	Scara3	scavenger receptor class A, member 3 [Source:MGI Symbol;Acc:MGI:2444418]	0.523749	5.16326	5.74164e-24	8.88357e-23
ENSMUSG00000001143	Lman2l	lectin, mannose-binding 2-like [Source:MGI Symbol;Acc:MGI:2443010]	-0.323142	5.8096	6.08396e-24	9.40296e-23
ENSMUSG00000020080	Hkdc1	hexokinase domain containing 1 [Source:MGI Symbol;Acc:MGI:2384910]	0.796705	2.13224	6.095e-24	9.40978e-23
ENSMUSG00000070644	Etnk2	ethanolamine kinase 2 [Source:MGI Symbol;Acc:MGI:2443760]	0.720732	1.0878	6.3974e-24	9.8659e-23
ENSMUSG00000024052	Lpin2	lipin 2 [Source:MGI Symbol;Acc:MGI:1891341]	0.34627	7.14817	6.45134e-24	9.93829e-23
ENSMUSG00000058715	Fcer1g	Fc receptor, IgE, high affinity I, gamma polypeptide [Source:MGI Symbol;Acc:MGI:95496]	0.983921	2.77714	6.61722e-24	1.01828e-22
ENSMUSG00000048978	Nrsn1	neurensin 1 [Source:MGI Symbol;Acc:MGI:894662]	-0.347864	8.49372	6.77055e-24	1.04074e-22
ENSMUSG00000052336	Cx3cr1	chemokine (C-X3-C) receptor 1 [Source:MGI Symbol;Acc:MGI:1333815]	0.543941	6.26607	6.83237e-24	1.04911e-22
ENSMUSG00000020866	Cacna1g	calcium channel, voltage-dependent, T type, alpha 1G subunit [Source:MGI Symbol;Acc:MGI:1201678]	0.698189	6.17767	7.18222e-24	1.10164e-22
ENSMUSG00000032519	Slc25a38	solute carrier family 25, member 38 [Source:MGI Symbol;Acc:MGI:2384782]	-0.360189	4.46202	7.22178e-24	1.10651e-22
ENSMUSG00000042249	Adrbk2	adrenergic receptor kinase, beta 2 [Source:MGI Symbol;Acc:MGI:87941]	-0.30186	6.56299	7.49413e-24	1.147e-22
ENSMUSG00000035697	Hmha1	histocompatibility (minor) HA-1 [Source:MGI Symbol;Acc:MGI:1917969]	0.677568	2.48425	7.687e-24	1.17525e-22
ENSMUSG00000027803	Wwtr1	WW domain containing transcription regulator 1 [Source:MGI Symbol;Acc:MGI:1917649]	0.475188	5.09191	7.80935e-24	1.19267e-22
ENSMUSG00000059479	B3gnt8	UDP-GlcNAc:betaGal beta-1,3-N-acetylglucosaminyltransferase 8 [Source:MGI Symbol;Acc:MGI:2385269]	1.23208	0.161424	8.01866e-24	1.22332e-22
ENSMUSG00000045349	Sh2d5	SH2 domain containing 5 [Source:MGI Symbol;Acc:MGI:2446215]	0.460423	5.84529	8.22845e-24	1.25398e-22
ENSMUSG00000032115	Hyou1	hypoxia up-regulated 1 [Source:MGI Symbol;Acc:MGI:108030]	-0.396684	7.31054	8.39269e-24	1.27763e-22
ENSMUSG00000027296	Itpka	inositol 1,4,5-trisphosphate 3-kinase A [Source:MGI Symbol;Acc:MGI:1333822]	-0.436068	7.11716	8.43364e-24	1.28249e-22
ENSMUSG00000012017	Scarf2	scavenger receptor class F, member 2 [Source:MGI Symbol;Acc:MGI:1858430]	0.700714	1.56605	8.47845e-24	1.28793e-22
ENSMUSG00000079419	Ms4a6c	membrane-spanning 4-domains, subfamily A, member 6C [Source:MGI Symbol;Acc:MGI:2385644]	0.962054	0.772752	8.50007e-24	1.28983e-22
ENSMUSG00000027737	Slc7a11	solute carrier family 7 (cationic amino acid transporter, y+ system), member 11 [Source:MGI Symbol;Acc:MGI:1347355]	0.728171	6.40489	8.591e-24	1.30223e-22
ENSMUSG00000004366	Sst	somatostatin [Source:MGI Symbol;Acc:MGI:98326]	-0.480434	7.22415	9.01832e-24	1.36555e-22
ENSMUSG00000000957	Mmp14	matrix metallopeptidase 14 (membrane-inserted) [Source:MGI Symbol;Acc:MGI:101900]	0.412729	4.21744	9.25883e-24	1.40047e-22
ENSMUSG00000024817	Uhrf2	ubiquitin-like, containing PHD and RING finger domains 2 [Source:MGI Symbol;Acc:MGI:1923718]	-0.311219	5.80872	9.2943e-24	1.40434e-22
ENSMUSG00000057554	Lgals8	lectin, galactose binding, soluble 8 [Source:MGI Symbol;Acc:MGI:1928481]	0.343723	4.73741	9.48803e-24	1.43209e-22
ENSMUSG00000022754	Tmem45a	transmembrane protein 45a [Source:MGI Symbol;Acc:MGI:1913122]	0.783565	0.470177	9.93974e-24	1.49867e-22
ENSMUSG00000041670	Rims1	regulating synaptic membrane exocytosis 1 [Source:MGI Symbol;Acc:MGI:2152971]	-0.356114	7.46506	1.00524e-23	1.51404e-22
ENSMUSG00000011171	Vipr2	vasoactive intestinal peptide receptor 2 [Source:MGI Symbol;Acc:MGI:107166]	0.865817	0.758806	1.02768e-23	1.54621e-22
ENSMUSG00000002111	Sfpi1	SFFV proviral integration 1 [Source:MGI Symbol;Acc:MGI:98282]	0.730802	2.10587	1.05205e-23	1.58119e-22
ENSMUSG00000042190	Cmklr1	chemokine-like receptor 1 [Source:MGI Symbol;Acc:MGI:109603]	0.704338	2.12306	1.0766e-23	1.61638e-22
ENSMUSG00000031910	Has3	hyaluronan synthase 3 [Source:MGI Symbol;Acc:MGI:109599]	-0.661053	1.53361	1.13957e-23	1.70911e-22
ENSMUSG00000032179	Bmp5	bone morphogenetic protein 5 [Source:MGI Symbol;Acc:MGI:88181]	1.1164	0.456978	1.15349e-23	1.72816e-22
ENSMUSG00000035914	Cd276	CD276 antigen [Source:MGI Symbol;Acc:MGI:2183926]	0.466412	3.21417	1.15812e-23	1.73327e-22
ENSMUSG00000048482	Bdnf	brain derived neurotrophic factor [Source:MGI Symbol;Acc:MGI:88145]	0.634674	6.31379	1.16786e-23	1.74601e-22
ENSMUSG00000024885	Aldh3b1	aldehyde dehydrogenase 3 family, member B1 [Source:MGI Symbol;Acc:MGI:1914939]	0.609695	2.29516	1.17221e-23	1.75066e-22
ENSMUSG00000062209	Erbb4	v-erb-a erythroblastic leukemia viral oncogene homolog 4 (avian) [Source:MGI Symbol;Acc:MGI:104771]	-0.559279	6.39643	1.17405e-23	1.75157e-22
ENSMUSG00000037035	Inhbb	inhibin beta-B [Source:MGI Symbol;Acc:MGI:96571]	-0.485506	3.16388	1.1883e-23	1.77097e-22
ENSMUSG00000050558	Prokr2	prokineticin receptor 2 [Source:MGI Symbol;Acc:MGI:2181363]	0.795608	2.95432	1.19053e-23	1.77243e-22
ENSMUSG00000022952	Runx1	runt related transcription factor 1 [Source:MGI Symbol;Acc:MGI:99852]	0.997905	0.728529	1.20056e-23	1.78549e-22
ENSMUSG00000050737	Ptges	prostaglandin E synthase [Source:MGI Symbol;Acc:MGI:1927593]	0.562512	2.39727	1.21285e-23	1.80182e-22
ENSMUSG00000032372	Plscr2	phospholipid scramblase 2 [Source:MGI Symbol;Acc:MGI:1270860]	1.0011	2.17857	1.21408e-23	1.80182e-22
ENSMUSG00000027984	Hadh	hydroxyacyl-Coenzyme A dehydrogenase [Source:MGI Symbol;Acc:MGI:96009]	0.341777	4.75789	1.29054e-23	1.91329e-22
ENSMUSG00000026385	Dbi	diazepam binding inhibitor [Source:MGI Symbol;Acc:MGI:94865]	0.523414	6.9699	1.29429e-23	1.91685e-22
ENSMUSG00000032198	Dock6	dedicator of cytokinesis 6 [Source:MGI Symbol;Acc:MGI:1914789]	0.514624	3.61814	1.30292e-23	1.92762e-22
ENSMUSG00000026480	Ncf2	neutrophil cytosolic factor 2 [Source:MGI Symbol;Acc:MGI:97284]	0.753671	2.30141	1.39579e-23	2.06287e-22
ENSMUSG00000026875	Traf1	TNF receptor-associated factor 1 [Source:MGI Symbol;Acc:MGI:101836]	0.825572	0.156087	1.47974e-23	2.18466e-22
ENSMUSG00000029561	Oasl2	2'-5' oligoadenylate synthetase-like 2 [Source:MGI Symbol;Acc:MGI:1344390]	0.92435	1.99075	1.52341e-23	2.24679e-22
ENSMUSG00000027800	Tm4sf1	transmembrane 4 superfamily member 1 [Source:MGI Symbol;Acc:MGI:104678]	0.81116	4.17103	1.52915e-23	2.25292e-22
ENSMUSG00000052981	Ube2ql1	ubiquitin-conjugating enzyme E2Q family-like 1 [Source:MGI Symbol;Acc:MGI:1924230]	-0.299242	7.83676	1.67702e-23	2.46822e-22
ENSMUSG00000035011	Zbtb7a	zinc finger and BTB domain containing 7a [Source:MGI Symbol;Acc:MGI:1335091]	-0.297295	7.00175	1.71792e-23	2.52578e-22
ENSMUSG00000058806	Col13a1	collagen, type XIII, alpha 1 [Source:MGI Symbol;Acc:MGI:1277201]	1.10698	0.660949	1.84031e-23	2.70293e-22
ENSMUSG00000034855	Cxcl10	chemokine (C-X-C motif) ligand 10 [Source:MGI Symbol;Acc:MGI:1352450]	1.83908	-0.174305	1.84837e-23	2.71196e-22
ENSMUSG00000070462	Mesdc1	mesoderm development candidate 1 [Source:MGI Symbol;Acc:MGI:1891420]	-0.4278	4.79629	1.89275e-23	2.7742e-22
ENSMUSG00000048096	Lmod1	leiomodin 1 (smooth muscle) [Source:MGI Symbol;Acc:MGI:2135671]	0.923529	0.989741	1.90361e-23	2.78724e-22
ENSMUSG00000029718	Pcolce	procollagen C-endopeptidase enhancer protein [Source:MGI Symbol;Acc:MGI:105099]	1.2512	3.64494	1.96339e-23	2.87181e-22
ENSMUSG00000008489	Elavl2	ELAV (embryonic lethal, abnormal vision, Drosophila)-like 2 (Hu antigen B) [Source:MGI Symbol;Acc:MGI:1100887]	-0.487124	6.73144	1.96642e-23	2.87329e-22
ENSMUSG00000037031	Tspan15	tetraspanin 15 [Source:MGI Symbol;Acc:MGI:1917673]	0.389674	4.8109	2.01084e-23	2.93516e-22
ENSMUSG00000060206	Zfp462	zinc finger protein 462 [Source:MGI Symbol;Acc:MGI:107690]	-0.48069	5.69735	2.0754e-23	3.02629e-22
ENSMUSG00000014813	Stc1	stanniocalcin 1 [Source:MGI Symbol;Acc:MGI:109131]	-0.779939	2.44693	2.10598e-23	3.06773e-22
ENSMUSG00000055430	Nap1l5	nucleosome assembly protein 1-like 5 [Source:MGI Symbol;Acc:MGI:1923555]	-0.306785	8.32357	2.22861e-23	3.24303e-22
ENSMUSG00000022769	Sdf2l1	stromal cell-derived factor 2-like 1 [Source:MGI Symbol;Acc:MGI:2149842]	-0.83192	4.0723	2.27619e-23	3.30888e-22
ENSMUSG00000062627	Mysm1	myb-like, SWIRM and MPN domains 1 [Source:MGI Symbol;Acc:MGI:2444584]	0.400135	4.68233	2.31885e-23	3.36744e-22
ENSMUSG00000034810	Scn7a	sodium channel, voltage-gated, type VII, alpha [Source:MGI Symbol;Acc:MGI:102965]	0.670148	2.17979	2.3561e-23	3.41803e-22
ENSMUSG00000052160	Pld4	phospholipase D family, member 4 [Source:MGI Symbol;Acc:MGI:2144765]	0.677729	3.42221	2.42639e-23	3.51641e-22
ENSMUSG00000026080	Chst10	carbohydrate sulfotransferase 10 [Source:MGI Symbol;Acc:MGI:2138283]	-0.303946	6.09485	2.51038e-23	3.63442e-22
ENSMUSG00000059852	Kcng2	potassium voltage-gated channel, subfamily G, member 2 [Source:MGI Symbol;Acc:MGI:3694646]	-0.483886	4.60027	2.56719e-23	3.71287e-22
ENSMUSG00000062563	Cys1	cystin 1 [Source:MGI Symbol;Acc:MGI:2177632]	-0.743881	3.26659	2.58364e-23	3.73285e-22
ENSMUSG00000047658	Gal3st3	galactose-3-O-sulfotransferase 3 [Source:MGI Symbol;Acc:MGI:3617843]	-0.344948	6.07352	2.59585e-23	3.74668e-22
ENSMUSG00000017453	Pipox	pipecolic acid oxidase [Source:MGI Symbol;Acc:MGI:1197006]	0.828685	-0.0184782	2.62294e-23	3.78194e-22
ENSMUSG00000031838	Ifi30	interferon gamma inducible protein 30 [Source:MGI Symbol;Acc:MGI:2137648]	0.678037	2.06615	2.66293e-23	3.8357e-22
ENSMUSG00000038485	Socs7	suppressor of cytokine signaling 7 [Source:MGI Symbol;Acc:MGI:2651588]	-0.295996	7.28836	2.70359e-23	3.89031e-22
ENSMUSG00000007877	Tcap	titin-cap [Source:MGI Symbol;Acc:MGI:1330233]	-1.1082	-0.848714	2.7271e-23	3.92017e-22
ENSMUSG00000074896	Ifit3	interferon-induced protein with tetratricopeptide repeats 3 [Source:MGI Symbol;Acc:MGI:1101055]	1.15617	2.58258	2.76378e-23	3.96887e-22
ENSMUSG00000041538	H2-Ob	histocompatibility 2, O region beta locus [Source:MGI Symbol;Acc:MGI:95925]	1.41209	-0.217612	2.79946e-23	4.01605e-22
ENSMUSG00000027111	Itga6	integrin alpha 6 [Source:MGI Symbol;Acc:MGI:96605]	0.425418	5.24165	2.99776e-23	4.29618e-22
ENSMUSG00000020143	Dock2	dedicator of cyto-kinesis 2 [Source:MGI Symbol;Acc:MGI:2149010]	0.654854	2.94809	3.024e-23	4.32942e-22
ENSMUSG00000025534	Gusb	glucuronidase, beta [Source:MGI Symbol;Acc:MGI:95872]	0.602345	4.08869	3.06608e-23	4.38524e-22
ENSMUSG00000022758	P2rx6	purinergic receptor P2X, ligand-gated ion channel, 6 [Source:MGI Symbol;Acc:MGI:1337113]	0.513701	2.77048	3.08259e-23	4.40441e-22
ENSMUSG00000034041	Lyl1	lymphoblastomic leukemia 1 [Source:MGI Symbol;Acc:MGI:96891]	0.732512	0.855354	3.11457e-23	4.44562e-22
ENSMUSG00000022033	Pbk	PDZ binding kinase [Source:MGI Symbol;Acc:MGI:1289156]	0.894129	-0.0134129	3.32251e-23	4.73767e-22
ENSMUSG00000069170	Gpr98	G protein-coupled receptor 98 [Source:MGI Symbol;Acc:MGI:1274784]	0.599864	2.01811	3.38615e-23	4.82356e-22
ENSMUSG00000035805	Mlc1	megalencephalic leukoencephalopathy with subcortical cysts 1 homolog (human) [Source:MGI Symbol;Acc:MGI:2157910]	0.443878	7.92169	3.46977e-23	4.93772e-22
ENSMUSG00000004031	Fam5b	family with sequence similarity 5, member B [Source:MGI Symbol;Acc:MGI:2443333]	-0.431797	6.59311	3.49899e-23	4.97432e-22
ENSMUSG00000034111	Tmed8	transmembrane emp24 domain containing 8 [Source:MGI Symbol;Acc:MGI:1923480]	-0.33404	6.13413	3.52423e-23	5.00518e-22
ENSMUSG00000037254	Itih2	inter-alpha trypsin inhibitor, heavy chain 2 [Source:MGI Symbol;Acc:MGI:96619]	1.29518	2.67513	3.68639e-23	5.23025e-22
ENSMUSG00000040345	Arhgap9	Rho GTPase activating protein 9 [Source:MGI Symbol;Acc:MGI:2143764]	0.914194	-0.185916	3.79911e-23	5.38479e-22
ENSMUSG00000051111	Sv2c	synaptic vesicle glycoprotein 2c [Source:MGI Symbol;Acc:MGI:1922459]	1.02171	3.99158	3.85592e-23	5.45986e-22
ENSMUSG00000063234	Gpr84	G protein-coupled receptor 84 [Source:MGI Symbol;Acc:MGI:1934129]	1.39111	-0.204834	3.9497e-23	5.58707e-22
ENSMUSG00000031772	Cntnap4	contactin associated protein-like 4 [Source:MGI Symbol;Acc:MGI:2183572]	-0.345959	4.88122	4.02345e-23	5.68573e-22
ENSMUSG00000071068	Treml2	triggering receptor expressed on myeloid cells-like 2 [Source:MGI Symbol;Acc:MGI:2147038]	1.68904	-1.18674	4.0399e-23	5.7033e-22
ENSMUSG00000022439	Parvg	parvin, gamma [Source:MGI Symbol;Acc:MGI:2158329]	0.649093	4.30686	4.13427e-23	5.83071e-22
ENSMUSG00000036882	Arhgap33	Rho GTPase activating protein 33 [Source:MGI Symbol;Acc:MGI:2673998]	-0.356892	7.00464	4.26331e-23	6.00674e-22
ENSMUSG00000020431	Adcy1	adenylate cyclase 1 [Source:MGI Symbol;Acc:MGI:99677]	-0.53367	9.80256	4.39405e-23	6.18481e-22
ENSMUSG00000050912	Tmem123	transmembrane protein 123 [Source:MGI Symbol;Acc:MGI:1919179]	0.369797	4.74715	4.43152e-23	6.22521e-22
ENSMUSG00000034898	Filip1	filamin A interacting protein 1 [Source:MGI Symbol;Acc:MGI:1917848]	0.56515	3.69736	4.43153e-23	6.22521e-22
ENSMUSG00000023078	Cxcl13	chemokine (C-X-C motif) ligand 13 [Source:MGI Symbol;Acc:MGI:1888499]	3.65747	-0.230446	4.44445e-23	6.23717e-22
ENSMUSG00000037940	Inpp4b	inositol polyphosphate-4-phosphatase, type II [Source:MGI Symbol;Acc:MGI:2158925]	0.427833	3.48808	4.47119e-23	6.2685e-22
ENSMUSG00000024900	Cpt1a	carnitine palmitoyltransferase 1a, liver [Source:MGI Symbol;Acc:MGI:1098296]	0.40229	5.13308	4.48473e-23	6.28128e-22
ENSMUSG00000029328	Hnrpdl	heterogeneous nuclear ribonucleoprotein D-like [Source:MGI Symbol;Acc:MGI:1355299]	0.419847	7.04099	4.49137e-23	6.28437e-22
ENSMUSG00000024772	Ehd1	EH-domain containing 1 [Source:MGI Symbol;Acc:MGI:1341878]	0.329147	6.78454	4.72275e-23	6.60161e-22
ENSMUSG00000021423	Ly86	lymphocyte antigen 86 [Source:MGI Symbol;Acc:MGI:1321404]	1.02324	3.6137	4.83494e-23	6.75179e-22
ENSMUSG00000096847	Tmem151b	transmembrane protein 151B [Source:MGI Symbol;Acc:MGI:2685169]	-0.385428	7.11542	4.85663e-23	6.77541e-22
ENSMUSG00000039304	Tnfsf10	tumor necrosis factor (ligand) superfamily, member 10 [Source:MGI Symbol;Acc:MGI:107414]	0.640951	2.15791	4.92968e-23	6.87056e-22
ENSMUSG00000042116	Vwa1	von Willebrand factor A domain containing 1 [Source:MGI Symbol;Acc:MGI:2179729]	0.481558	4.48173	4.99637e-23	6.95667e-22
ENSMUSG00000037552	Plekhg2	pleckstrin homology domain containing, family G (with RhoGef domain) member 2 [Source:MGI Symbol;Acc:MGI:2141874]	0.551259	2.5109	5.23389e-23	7.28024e-22
ENSMUSG00000004040	Stat3	signal transducer and activator of transcription 3 [Source:MGI Symbol;Acc:MGI:103038]	0.455013	6.019	5.40016e-23	7.50416e-22
ENSMUSG00000028763	Hspg2	perlecan (heparan sulfate proteoglycan 2) [Source:MGI Symbol;Acc:MGI:96257]	0.750829	3.63156	5.64554e-23	7.83747e-22
ENSMUSG00000041779	Tram2	translocating chain-associating membrane protein 2 [Source:MGI Symbol;Acc:MGI:1924817]	0.692164	1.20592	5.66607e-23	7.85828e-22
ENSMUSG00000024308	Tapbp	TAP binding protein [Source:MGI Symbol;Acc:MGI:1201689]	0.401121	4.93801	5.74599e-23	7.96133e-22
ENSMUSG00000036249	Rbm43	RNA binding motif protein 43 [Source:MGI Symbol;Acc:MGI:1918934]	-0.354073	4.74225	6.26381e-23	8.66604e-22
ENSMUSG00000022098	Bmp1	bone morphogenetic protein 1 [Source:MGI Symbol;Acc:MGI:88176]	0.505132	4.49706	6.26681e-23	8.66604e-22
ENSMUSG00000052726	Kcnt2	potassium channel, subfamily T, member 2 [Source:MGI Symbol;Acc:MGI:3036273]	-0.489321	5.04152	6.40337e-23	8.84626e-22
ENSMUSG00000055541	Lair1	leukocyte-associated Ig-like receptor 1 [Source:MGI Symbol;Acc:MGI:105492]	0.717177	2.97071	6.45775e-23	8.90439e-22
ENSMUSG00000037411	Serpine1	serine (or cysteine) peptidase inhibitor, clade E, member 1 [Source:MGI Symbol;Acc:MGI:97608]	1.91059	1.25983	6.458e-23	8.90439e-22
ENSMUSG00000017760	Ctsa	cathepsin A [Source:MGI Symbol;Acc:MGI:97748]	0.420902	6.66509	6.53969e-23	9.00827e-22
ENSMUSG00000029925	Tbxas1	thromboxane A synthase 1, platelet [Source:MGI Symbol;Acc:MGI:98497]	0.969348	1.39305	6.5494e-23	9.01289e-22
ENSMUSG00000024778	Fas	Fas (TNF receptor superfamily member 6) [Source:MGI Symbol;Acc:MGI:95484]	0.92524	0.883408	6.64251e-23	9.13216e-22
ENSMUSG00000040276	Pacsin1	protein kinase C and casein kinase substrate in neurons 1 [Source:MGI Symbol;Acc:MGI:1345181]	-0.303242	8.60119	6.76432e-23	9.29062e-22
ENSMUSG00000053646	Plxnb1	plexin B1 [Source:MGI Symbol;Acc:MGI:2154238]	0.321854	7.13307	6.79171e-23	9.31922e-22
ENSMUSG00000042804	Gpr153	G protein-coupled receptor 153 [Source:MGI Symbol;Acc:MGI:1916157]	0.61996	3.64237	7.05834e-23	9.67572e-22
ENSMUSG00000038331	Satb2	special AT-rich sequence binding protein 2 [Source:MGI Symbol;Acc:MGI:2679336]	-0.571262	3.78948	7.26717e-23	9.95237e-22
ENSMUSG00000036432	Siah2	seven in absentia 2 [Source:MGI Symbol;Acc:MGI:108062]	-0.382094	3.98981	7.35804e-23	1.00671e-21
ENSMUSG00000032356	Rasgrf1	RAS protein-specific guanine nucleotide-releasing factor 1 [Source:MGI Symbol;Acc:MGI:99694]	-0.334895	9.06521	7.39761e-23	1.01115e-21
ENSMUSG00000020884	Asgr1	asialoglycoprotein receptor 1 [Source:MGI Symbol;Acc:MGI:88081]	1.7303	0.742655	7.49487e-23	1.02346e-21
ENSMUSG00000054626	Xlr	X-linked lymphocyte-regulated complex [Source:MGI Symbol;Acc:MGI:98976]	0.836876	0.557697	7.62667e-23	1.04045e-21
ENSMUSG00000003949	Hlf	hepatic leukemia factor [Source:MGI Symbol;Acc:MGI:96108]	-0.589333	6.94122	7.71494e-23	1.05148e-21
ENSMUSG00000027520	Zdbf2	zinc finger, DBF-type containing 2 [Source:MGI Symbol;Acc:MGI:1921134]	-0.639703	5.40813	8.11162e-23	1.10449e-21
ENSMUSG00000053110	Yap1	yes-associated protein 1 [Source:MGI Symbol;Acc:MGI:103262]	0.368782	4.98659	8.16824e-23	1.11113e-21
ENSMUSG00000052142	Rasal3	RAS protein activator like 3 [Source:MGI Symbol;Acc:MGI:2444128]	0.784601	1.3718	8.20768e-23	1.11543e-21
ENSMUSG00000031833	Mast3	microtubule associated serine/threonine kinase 3 [Source:MGI Symbol;Acc:MGI:2683541]	-0.319047	8.39649	8.3388e-23	1.13216e-21
ENSMUSG00000025478	Dpysl4	dihydropyrimidinase-like 4 [Source:MGI Symbol;Acc:MGI:1349764]	0.31578	5.23891	8.62795e-23	1.1703e-21
ENSMUSG00000085795	Zfp703	zinc finger protein 703 [Source:MGI Symbol;Acc:MGI:2662729]	0.571963	4.90872	8.65624e-23	1.17302e-21
ENSMUSG00000028600	Podn	podocan [Source:MGI Symbol;Acc:MGI:2674939]	0.796938	1.16042	9.06632e-23	1.22741e-21
ENSMUSG00000022150	Dab2	disabled 2, mitogen-responsive phosphoprotein [Source:MGI Symbol;Acc:MGI:109175]	0.703313	4.01634	9.17496e-23	1.24094e-21
ENSMUSG00000043279	Trim56	tripartite motif-containing 56 [Source:MGI Symbol;Acc:MGI:2685298]	0.41465	3.95461	9.20128e-23	1.24331e-21
ENSMUSG00000031880	Rrad	Ras-related associated with diabetes [Source:MGI Symbol;Acc:MGI:1930943]	0.802185	0.179794	9.21074e-23	1.24341e-21
ENSMUSG00000004455	Ppp1cc	protein phosphatase 1, catalytic subunit, gamma isoform [Source:MGI Symbol;Acc:MGI:104872]	-0.294048	7.85053	9.63788e-23	1.29983e-21
ENSMUSG00000093536	Gm16532	predicted gene, 16532 [Source:MGI Symbol;Acc:MGI:4365374]	-0.440623	4.02284	9.667e-23	1.30252e-21
ENSMUSG00000069833	Ahnak	AHNAK nucleoprotein (desmoyokin) [Source:MGI Symbol;Acc:MGI:1316648]	0.670307	5.1993	9.78003e-23	1.3165e-21
ENSMUSG00000024212	Mllt1	myeloid/lymphoid or mixed-lineage leukemia (trithorax homolog, Drosophila); translocated to, 1 [Source:MGI Symbol;Acc:MGI:1927238]	-0.295939	6.40745	9.93109e-23	1.33557e-21
ENSMUSG00000039005	Tlr4	toll-like receptor 4 [Source:MGI Symbol;Acc:MGI:96824]	0.683844	1.52496	9.9504e-23	1.3369e-21
ENSMUSG00000037408	Cnnm4	cyclin M4 [Source:MGI Symbol;Acc:MGI:2151060]	-0.376682	4.04766	1.00873e-22	1.354e-21
ENSMUSG00000074001	Kbtbd5	kelch repeat and BTB (POZ) domain containing 5 [Source:MGI Symbol;Acc:MGI:1919580]	0.914723	2.54918	1.04484e-22	1.40115e-21
ENSMUSG00000069072	Slc7a14	solute carrier family 7 (cationic amino acid transporter, y+ system), member 14 [Source:MGI Symbol;Acc:MGI:3040688]	0.392717	8.21519	1.0474e-22	1.40327e-21
ENSMUSG00000068758	Il3ra	interleukin 3 receptor, alpha chain [Source:MGI Symbol;Acc:MGI:96553]	0.952356	-0.226853	1.11154e-22	1.48779e-21
ENSMUSG00000079298	Klrb1b	killer cell lectin-like receptor subfamily B member 1B [Source:MGI Symbol;Acc:MGI:107539]	2.51919	-2.14126	1.12117e-22	1.49926e-21
ENSMUSG00000006362	Cbfa2t3	core-binding factor, runt domain, alpha subunit 2, translocated to, 3 (human) [Source:MGI Symbol;Acc:MGI:1338013]	-0.433004	5.38238	1.15566e-22	1.54392e-21
ENSMUSG00000044055	Otos	otospiralin [Source:MGI Symbol;Acc:MGI:2672814]	1.3121	0.44984	1.19005e-22	1.58838e-21
ENSMUSG00000059883	Irak4	interleukin-1 receptor-associated kinase 4 [Source:MGI Symbol;Acc:MGI:2182474]	0.666515	1.37054	1.19254e-22	1.5902e-21
ENSMUSG00000035095	Fam167a	family with sequence similarity 167, member A [Source:MGI Symbol;Acc:MGI:3606565]	1.01506	2.62289	1.19373e-22	1.59029e-21
ENSMUSG00000036111	Lmo1	LIM domain only 1 [Source:MGI Symbol;Acc:MGI:102812]	-0.551968	4.44953	1.19544e-22	1.59108e-21
ENSMUSG00000013584	Aldh1a2	aldehyde dehydrogenase family 1, subfamily A2 [Source:MGI Symbol;Acc:MGI:107928]	1.46804	3.75474	1.24842e-22	1.66003e-21
ENSMUSG00000026176	Ctdsp1	CTD (carboxy-terminal domain, RNA polymerase II, polypeptide A) small phosphatase 1 [Source:MGI Symbol;Acc:MGI:2654470]	0.321965	5.02559	1.25916e-22	1.67275e-21
ENSMUSG00000022305	Lrp12	low density lipoprotein-related protein 12 [Source:MGI Symbol;Acc:MGI:2443132]	0.302691	6.56682	1.27252e-22	1.68892e-21
ENSMUSG00000040105	Ppapdc2	phosphatidic acid phosphatase type 2 domain containing 2 [Source:MGI Symbol;Acc:MGI:1921661]	-0.300396	5.98628	1.31572e-22	1.74461e-21
ENSMUSG00000033114	Slc35d2	solute carrier family 35, member D2 [Source:MGI Symbol;Acc:MGI:1917734]	0.844775	-0.329743	1.31823e-22	1.74632e-21
ENSMUSG00000061878	Sphk1	sphingosine kinase 1 [Source:MGI Symbol;Acc:MGI:1316649]	1.36268	1.64333	1.32141e-22	1.7489e-21
ENSMUSG00000007891	Ctsd	cathepsin D [Source:MGI Symbol;Acc:MGI:88562]	0.868649	9.13691	1.39884e-22	1.84964e-21
ENSMUSG00000033910	Gucy1a3	guanylate cyclase 1, soluble, alpha 3 [Source:MGI Symbol;Acc:MGI:1926562]	-0.452415	5.13809	1.46305e-22	1.93276e-21
ENSMUSG00000036523	Greb1	gene regulated by estrogen in breast cancer protein [Source:MGI Symbol;Acc:MGI:2149712]	1.27977	-0.159366	1.47458e-22	1.94618e-21
ENSMUSG00000033220	Rac2	RAS-related C3 botulinum substrate 2 [Source:MGI Symbol;Acc:MGI:97846]	0.69674	1.77887	1.5239e-22	2.00816e-21
ENSMUSG00000007039	Ddah2	dimethylarginine dimethylaminohydrolase 2 [Source:MGI Symbol;Acc:MGI:1859016]	0.547033	3.51392	1.52438e-22	2.00816e-21
ENSMUSG00000022696	Sidt1	SID1 transmembrane family, member 1 [Source:MGI Symbol;Acc:MGI:2443155]	-0.354039	5.69488	1.59114e-22	2.09416e-21
ENSMUSG00000063268	Parp10	poly (ADP-ribose) polymerase family, member 10 [Source:MGI Symbol;Acc:MGI:3712326]	0.660252	1.40587	1.61942e-22	2.12941e-21
ENSMUSG00000047810	Ccdc88b	coiled-coil domain containing 88B [Source:MGI Symbol;Acc:MGI:1925567]	0.622925	2.51101	1.75887e-22	2.31063e-21
ENSMUSG00000041378	Cldn5	claudin 5 [Source:MGI Symbol;Acc:MGI:1276112]	0.511412	5.41493	1.84121e-22	2.41657e-21
ENSMUSG00000031750	Il34	interleukin 34 [Source:MGI Symbol;Acc:MGI:1923777]	-0.42337	5.25332	1.84502e-22	2.41933e-21
ENSMUSG00000037482	Erv3	endogenous retroviral sequence 3 [Source:MGI Symbol;Acc:MGI:1919245]	1.01616	-0.597289	1.87734e-22	2.45943e-21
ENSMUSG00000041986	Elmod1	ELMO/CED-12 domain containing 1 [Source:MGI Symbol;Acc:MGI:3583900]	-0.294871	8.24595	1.89955e-22	2.48623e-21
ENSMUSG00000033446	Lpar6	lysophosphatidic acid receptor 6 [Source:MGI Symbol;Acc:MGI:1914418]	0.658069	1.40764	1.95658e-22	2.55852e-21
ENSMUSG00000026117	Zap70	zeta-chain (TCR) associated protein kinase [Source:MGI Symbol;Acc:MGI:99613]	-0.645267	1.57409	1.9727e-22	2.57723e-21
ENSMUSG00000018217	Pmp22	peripheral myelin protein 22 [Source:MGI Symbol;Acc:MGI:97631]	0.515024	4.44034	1.97693e-22	2.58038e-21
ENSMUSG00000040867	Begain	brain-enriched guanylate kinase-associated [Source:MGI Symbol;Acc:MGI:3044626]	-0.422724	6.67875	1.98522e-22	2.58881e-21
ENSMUSG00000039990	2700050L05Rik	RIKEN cDNA 2700050L05 gene [Source:MGI Symbol;Acc:MGI:1919831]	-0.32309	4.9628	2.03489e-22	2.65114e-21
ENSMUSG00000071489	Ptgdr	prostaglandin D receptor [Source:MGI Symbol;Acc:MGI:102966]	1.29629	-0.0225218	2.04866e-22	2.66665e-21
ENSMUSG00000050357	Rltpr	RGD motif, leucine rich repeats, tropomodulin domain and proline-rich containing [Source:MGI Symbol;Acc:MGI:2685431]	-0.399009	5.88584	2.09243e-22	2.72112e-21
ENSMUSG00000046879	Irgm1	immunity-related GTPase family M member 1 [Source:MGI Symbol;Acc:MGI:107567]	0.612882	3.34739	2.15907e-22	2.8052e-21
ENSMUSG00000006360	Crip1	cysteine-rich protein 1 (intestinal) [Source:MGI Symbol;Acc:MGI:88501]	0.6453	2.05398	2.18034e-22	2.83026e-21
ENSMUSG00000045259	Klhdc9	kelch domain containing 9 [Source:MGI Symbol;Acc:MGI:1916124]	0.812685	0.734598	2.19816e-22	2.85078e-21
ENSMUSG00000026674	Ddr2	discoidin domain receptor family, member 2 [Source:MGI Symbol;Acc:MGI:1345277]	0.590993	3.81811	2.33151e-22	3.02096e-21
ENSMUSG00000024245	Tmem178	transmembrane protein 178 [Source:MGI Symbol;Acc:MGI:1915277]	-0.296603	6.12419	2.37097e-22	3.06928e-21
ENSMUSG00000075284	Wipf1	WAS/WASL interacting protein family, member 1 [Source:MGI Symbol;Acc:MGI:2178801]	0.360498	4.24719	2.3967e-22	3.09977e-21
ENSMUSG00000001741	Il16	interleukin 16 [Source:MGI Symbol;Acc:MGI:1270855]	-0.589014	4.49728	2.43199e-22	3.14254e-21
ENSMUSG00000038894	Irs2	insulin receptor substrate 2 [Source:MGI Symbol;Acc:MGI:109334]	-0.492466	5.4381	2.43473e-22	3.14321e-21
ENSMUSG00000068037	Mas1	MAS1 oncogene [Source:MGI Symbol;Acc:MGI:96918]	-0.365264	5.10535	2.49636e-22	3.21985e-21
ENSMUSG00000022488	Nckap1l	NCK associated protein 1 like [Source:MGI Symbol;Acc:MGI:1926063]	0.53582	4.0602	2.50729e-22	3.23101e-21
ENSMUSG00000032840	2410131K14Rik	RIKEN cDNA 2410131K14 gene [Source:MGI Symbol;Acc:MGI:1924042]	-0.312765	5.20512	2.67138e-22	3.43934e-21
ENSMUSG00000030157	Clec2d	C-type lectin domain family 2, member d [Source:MGI Symbol;Acc:MGI:2135589]	0.740339	1.48485	2.69936e-22	3.47222e-21
ENSMUSG00000038910	Plcl2	phospholipase C-like 2 [Source:MGI Symbol;Acc:MGI:1352756]	-0.296201	6.12465	2.71028e-22	3.48311e-21
ENSMUSG00000032375	Aph1b	anterior pharynx defective 1b homolog (C. elegans) [Source:MGI Symbol;Acc:MGI:3522097]	-0.303912	5.60582	2.75612e-22	3.53881e-21
ENSMUSG00000002732	Fkbp7	FK506 binding protein 7 [Source:MGI Symbol;Acc:MGI:1336879]	0.61458	1.76294	2.88385e-22	3.69946e-21
ENSMUSG00000023942	Slc29a1	solute carrier family 29 (nucleoside transporters), member 1 [Source:MGI Symbol;Acc:MGI:1927073]	0.425034	3.44209	2.89899e-22	3.71553e-21
ENSMUSG00000064246	Chi3l1	chitinase 3-like 1 [Source:MGI Symbol;Acc:MGI:1340899]	0.709452	4.00541	3.00438e-22	3.84712e-21
ENSMUSG00000022272	Myo10	myosin X [Source:MGI Symbol;Acc:MGI:107716]	0.356138	5.86687	3.07918e-22	3.93935e-21
ENSMUSG00000073856	Iqck	IQ motif containing K [Source:MGI Symbol;Acc:MGI:3612188]	0.665009	1.32329	3.10106e-22	3.96376e-21
ENSMUSG00000000402	Egfl6	EGF-like-domain, multiple 6 [Source:MGI Symbol;Acc:MGI:1858599]	-0.661341	1.3462	3.12208e-22	3.98704e-21
ENSMUSG00000059498	Fcgr3	Fc receptor, IgG, low affinity III [Source:MGI Symbol;Acc:MGI:95500]	0.805225	3.58966	3.18731e-22	4.06669e-21
ENSMUSG00000002733	Plekha3	pleckstrin homology domain-containing, family A (phosphoinositide binding specific) member 3 [Source:MGI Symbol;Acc:MGI:1932515]	-0.302548	5.64548	3.27426e-22	4.17387e-21
ENSMUSG00000025892	Gria4	glutamate receptor, ionotropic, AMPA4 (alpha 4) [Source:MGI Symbol;Acc:MGI:95811]	-0.32694	6.14108	3.28145e-22	4.17929e-21
ENSMUSG00000038702	Dsel	dermatan sulfate epimerase-like [Source:MGI Symbol;Acc:MGI:2442948]	0.401167	4.93847	3.34215e-22	4.25278e-21
ENSMUSG00000007617	Homer1	homer homolog 1 (Drosophila) [Source:MGI Symbol;Acc:MGI:1347345]	-0.788301	7.62207	3.3961e-22	4.31755e-21
ENSMUSG00000033460	Armcx1	armadillo repeat containing, X-linked 1 [Source:MGI Symbol;Acc:MGI:1925498]	-0.298555	5.90371	3.47316e-22	4.41156e-21
ENSMUSG00000033316	Galnt9	UDP-N-acetyl-alpha-D-galactosamine:polypeptide N-acetylgalactosaminyltransferase 9 [Source:MGI Symbol;Acc:MGI:2677965]	-0.374007	6.72451	3.55097e-22	4.50637e-21
ENSMUSG00000007021	Syngr3	synaptogyrin 3 [Source:MGI Symbol;Acc:MGI:1341881]	-0.287958	7.2073	3.5941e-22	4.55702e-21
ENSMUSG00000053113	Socs3	suppressor of cytokine signaling 3 [Source:MGI Symbol;Acc:MGI:1201791]	1.59881	1.5911	3.65233e-22	4.62672e-21
ENSMUSG00000061232	H2-K1	histocompatibility 2, K1, K region [Source:MGI Symbol;Acc:MGI:95904]	1.1187	4.14771	3.65561e-22	4.62674e-21
ENSMUSG00000001552	Jup	junction plakoglobin [Source:MGI Symbol;Acc:MGI:96650]	0.332057	5.46589	3.68733e-22	4.66273e-21
ENSMUSG00000027932	Slc27a3	solute carrier family 27 (fatty acid transporter), member 3 [Source:MGI Symbol;Acc:MGI:1347358]	0.752591	2.74444	3.77701e-22	4.77188e-21
ENSMUSG00000051497	Kcnj16	potassium inwardly-rectifying channel, subfamily J, member 16 [Source:MGI Symbol;Acc:MGI:1314842]	-0.352216	5.39542	3.93283e-22	4.96432e-21
ENSMUSG00000045672	Col27a1	collagen, type XXVII, alpha 1 [Source:MGI Symbol;Acc:MGI:2672118]	0.993756	2.10096	3.96272e-22	4.99761e-21
ENSMUSG00000020009	Ifngr1	interferon gamma receptor 1 [Source:MGI Symbol;Acc:MGI:107655]	0.357833	4.259	4.03254e-22	5.08114e-21
ENSMUSG00000039103	Nexn	nexilin [Source:MGI Symbol;Acc:MGI:1916060]	0.691733	1.06882	4.06442e-22	5.11678e-21
ENSMUSG00000041889	Shisa4	shisa homolog 4 (Xenopus laevis) [Source:MGI Symbol;Acc:MGI:1924802]	0.334567	6.26982	4.23503e-22	5.32682e-21
ENSMUSG00000029381	Shroom3	shroom family member 3 [Source:MGI Symbol;Acc:MGI:1351655]	0.673933	2.13607	4.26977e-22	5.36577e-21
ENSMUSG00000047090	Tmem198b	transmembrane protein 198b [Source:MGI Symbol;Acc:MGI:1921077]	0.490255	2.85671	4.36977e-22	5.48657e-21
ENSMUSG00000035864	Syt1	synaptotagmin I [Source:MGI Symbol;Acc:MGI:99667]	-0.367739	10.7123	4.60978e-22	5.78281e-21
ENSMUSG00000070473	Cldn3	claudin 3 [Source:MGI Symbol;Acc:MGI:1329044]	1.2556	-0.0657081	4.65901e-22	5.8394e-21
ENSMUSG00000036545	Adamts2	a disintegrin-like and metallopeptidase (reprolysin type) with thrombospondin type 1 motif, 2 [Source:MGI Symbol;Acc:MGI:1347356]	-0.453424	3.95295	4.88534e-22	6.11768e-21
ENSMUSG00000071715	Ncf4	neutrophil cytosolic factor 4 [Source:MGI Symbol;Acc:MGI:109186]	0.893248	0.441081	5.08861e-22	6.36659e-21
ENSMUSG00000029622	Arpc1b	actin related protein 2/3 complex, subunit 1B [Source:MGI Symbol;Acc:MGI:1343142]	0.651238	4.50354	5.2692e-22	6.58673e-21
ENSMUSG00000036452	Arhgap26	Rho GTPase activating protein 26 [Source:MGI Symbol;Acc:MGI:1918552]	-0.378537	6.72033	5.34411e-22	6.67449e-21
ENSMUSG00000090035	Galnt4	UDP-N-acetyl-alpha-D-galactosamine:polypeptide N-acetylgalactosaminyltransferase 4 [Source:MGI Symbol;Acc:MGI:894692]	0.475823	2.97513	5.37101e-22	6.70218e-21
ENSMUSG00000032262	Elovl4	elongation of very long chain fatty acids (FEN1/Elo2, SUR4/Elo3, yeast)-like 4 [Source:MGI Symbol;Acc:MGI:1933331]	-0.30649	6.21001	5.38846e-22	6.71806e-21
ENSMUSG00000048562	Sp8	trans-acting transcription factor 8 [Source:MGI Symbol;Acc:MGI:2443471]	-0.849174	1.16734	5.46273e-22	6.80467e-21
ENSMUSG00000050022	Amz1	archaelysin family metallopeptidase 1 [Source:MGI Symbol;Acc:MGI:2442258]	0.494049	3.7196	5.61546e-22	6.98879e-21
ENSMUSG00000024544	D18Ertd653e	DNA segment, Chr 18, ERATO Doi 653, expressed [Source:MGI Symbol;Acc:MGI:1277150]	0.376535	4.45607	5.75021e-22	7.15021e-21
ENSMUSG00000020536	Llgl1	lethal giant larvae homolog 1 (Drosophila) [Source:MGI Symbol;Acc:MGI:102682]	0.294889	6.04675	5.89585e-22	7.3249e-21
ENSMUSG00000037321	Tap1	transporter 1, ATP-binding cassette, sub-family B (MDR/TAP) [Source:MGI Symbol;Acc:MGI:98483]	0.602848	1.91329	6.06926e-22	7.53374e-21
ENSMUSG00000054966	Ifltd1	intermediate filament tail domain containing 1 [Source:MGI Symbol;Acc:MGI:1921321]	1.07236	0.13281	6.16039e-22	7.64018e-21
ENSMUSG00000040618	Pck2	phosphoenolpyruvate carboxykinase 2 (mitochondrial) [Source:MGI Symbol;Acc:MGI:1860456]	-0.4458	4.81955	6.21746e-22	7.70422e-21
ENSMUSG00000056204	Pgpep1	pyroglutamyl-peptidase I [Source:MGI Symbol;Acc:MGI:1913772]	0.475029	4.3905	6.29437e-22	7.79272e-21
ENSMUSG00000045932	Ifit2	interferon-induced protein with tetratricopeptide repeats 2 [Source:MGI Symbol;Acc:MGI:99449]	0.47609	3.26636	6.35731e-22	7.86378e-21
ENSMUSG00000046159	Chrm3	cholinergic receptor, muscarinic 3, cardiac [Source:MGI Symbol;Acc:MGI:88398]	-0.59884	5.09676	6.37186e-22	7.87491e-21
ENSMUSG00000037606	Osbpl5	oxysterol binding protein-like 5 [Source:MGI Symbol;Acc:MGI:1930265]	0.344568	4.45309	6.43547e-22	7.9466e-21
ENSMUSG00000038217	Tlcd2	TLC domain containing 2 [Source:MGI Symbol;Acc:MGI:1917141]	0.793762	0.0750846	6.51971e-22	8.04362e-21
ENSMUSG00000031827	Cotl1	coactosin-like 1 (Dictyostelium) [Source:MGI Symbol;Acc:MGI:1919292]	0.555045	6.8487	6.55902e-22	8.0851e-21
ENSMUSG00000031264	Btk	Bruton agammaglobulinemia tyrosine kinase [Source:MGI Symbol;Acc:MGI:88216]	0.737019	0.708277	7.39749e-22	9.11073e-21
ENSMUSG00000025823	Pdia4	protein disulfide isomerase associated 4 [Source:MGI Symbol;Acc:MGI:104864]	-0.522498	6.17867	7.60806e-22	9.36194e-21
ENSMUSG00000024621	Csf1r	colony stimulating factor 1 receptor [Source:MGI Symbol;Acc:MGI:1339758]	0.486131	6.95132	8.22962e-22	1.0118e-20
ENSMUSG00000025017	Pik3ap1	phosphoinositide-3-kinase adaptor protein 1 [Source:MGI Symbol;Acc:MGI:1933177]	0.695733	1.46858	8.25193e-22	1.01367e-20
ENSMUSG00000074480	Mex3a	mex3 homolog A (C. elegans) [Source:MGI Symbol;Acc:MGI:1919890]	0.544272	2.3405	8.92138e-22	1.09495e-20
ENSMUSG00000021583	Erap1	endoplasmic reticulum aminopeptidase 1 [Source:MGI Symbol;Acc:MGI:1933403]	0.394562	3.84413	9.29216e-22	1.13947e-20
ENSMUSG00000021134	Srsf5	serine/arginine-rich splicing factor 5 [Source:MGI Symbol;Acc:MGI:98287]	0.515126	6.79301	9.35459e-22	1.14614e-20
ENSMUSG00000002059	Rab34	RAB34, member of RAS oncogene family [Source:MGI Symbol;Acc:MGI:104606]	0.417403	3.4621	9.47962e-22	1.16046e-20
ENSMUSG00000001750	Tcirg1	T cell, immune regulator 1, ATPase, H+ transporting, lysosomal V0 protein A3 [Source:MGI Symbol;Acc:MGI:1350931]	0.514723	3.2248	9.61608e-22	1.17615e-20
ENSMUSG00000041552	Ptchd1	patched domain containing 1 [Source:MGI Symbol;Acc:MGI:2685233]	0.643737	2.12597	9.86884e-22	1.20602e-20
ENSMUSG00000045312	Lhfpl2	lipoma HMGIC fusion partner-like 2 [Source:MGI Symbol;Acc:MGI:2145236]	0.338486	5.71335	1.02654e-21	1.2534e-20
ENSMUSG00000049047	Armcx3	armadillo repeat containing, X-linked 3 [Source:MGI Symbol;Acc:MGI:1918953]	-0.284927	6.99532	1.03917e-21	1.26774e-20
ENSMUSG00000011179	Odc1	ornithine decarboxylase, structural 1 [Source:MGI Symbol;Acc:MGI:97402]	0.50897	6.43253	1.07428e-21	1.30945e-20
ENSMUSG00000028035	Dnajb4	DnaJ (Hsp40) homolog, subfamily B, member 4 [Source:MGI Symbol;Acc:MGI:1914285]	-0.291132	6.18512	1.07726e-21	1.31194e-20
ENSMUSG00000024843	Chka	choline kinase alpha [Source:MGI Symbol;Acc:MGI:107760]	-0.32234	5.36303	1.08314e-21	1.31798e-20
ENSMUSG00000022014	Epsti1	epithelial stromal interaction 1 (breast) [Source:MGI Symbol;Acc:MGI:1915168]	1.14251	-1.07932	1.09271e-21	1.32848e-20
ENSMUSG00000034457	Eda2r	ectodysplasin A2 receptor [Source:MGI Symbol;Acc:MGI:2442860]	0.848578	-0.546839	1.14685e-21	1.39311e-20
ENSMUSG00000028476	Reck	reversion-inducing-cysteine-rich protein with kazal motifs [Source:MGI Symbol;Acc:MGI:1855698]	0.554296	3.22567	1.17285e-21	1.42347e-20
ENSMUSG00000020077	Srgn	serglycin [Source:MGI Symbol;Acc:MGI:97756]	0.576172	2.85261	1.1822e-21	1.43359e-20
ENSMUSG00000027447	Cst3	cystatin C [Source:MGI Symbol;Acc:MGI:102519]	0.514226	10.3582	1.2029e-21	1.45745e-20
ENSMUSG00000057637	Prdm2	PR domain containing 2, with ZNF domain [Source:MGI Symbol;Acc:MGI:107628]	-0.350665	6.44358	1.21494e-21	1.47078e-20
ENSMUSG00000019230	Lhx9	LIM homeobox protein 9 [Source:MGI Symbol;Acc:MGI:1316721]	-0.519634	4.17087	1.25247e-21	1.51492e-20
ENSMUSG00000042821	Snai1	snail homolog 1 (Drosophila) [Source:MGI Symbol;Acc:MGI:98330]	1.04846	-0.414981	1.31197e-21	1.58554e-20
ENSMUSG00000031385	Plxnb3	plexin B3 [Source:MGI Symbol;Acc:MGI:2154240]	0.399671	4.08619	1.32512e-21	1.60006e-20
ENSMUSG00000026970	Rbms1	RNA binding motif, single stranded interacting protein 1 [Source:MGI Symbol;Acc:MGI:1861774]	0.402058	4.00625	1.39569e-21	1.68385e-20
ENSMUSG00000046532	Ar	androgen receptor [Source:MGI Symbol;Acc:MGI:88064]	-0.489732	5.1024	1.40573e-21	1.69452e-20
ENSMUSG00000029608	Rph3a	rabphilin 3A [Source:MGI Symbol;Acc:MGI:102788]	-0.290307	8.3775	1.44272e-21	1.73763e-20
ENSMUSG00000029510	Gpc2	glypican 2 (cerebroglycan) [Source:MGI Symbol;Acc:MGI:1919201]	0.691189	0.974412	1.4833e-21	1.78499e-20
ENSMUSG00000029798	Herc6	hect domain and RLD 6 [Source:MGI Symbol;Acc:MGI:1914388]	0.486166	2.83565	1.50102e-21	1.80479e-20
ENSMUSG00000030337	Vamp1	vesicle-associated membrane protein 1 [Source:MGI Symbol;Acc:MGI:1313276]	-0.284608	6.70799	1.55583e-21	1.86883e-20
ENSMUSG00000029119	Man2b2	mannosidase 2, alpha B2 [Source:MGI Symbol;Acc:MGI:1195262]	0.390338	4.91675	1.55692e-21	1.86883e-20
ENSMUSG00000033880	Lgals3bp	lectin, galactoside-binding, soluble, 3 binding protein [Source:MGI Symbol;Acc:MGI:99554]	0.922762	4.15171	1.56289e-21	1.87441e-20
ENSMUSG00000026617	Bpnt1	bisphosphate 3'-nucleotidase 1 [Source:MGI Symbol;Acc:MGI:1338800]	-0.296565	5.70569	1.59545e-21	1.91024e-20
ENSMUSG00000031016	Wee1	WEE 1 homolog 1 (S. pombe) [Source:MGI Symbol;Acc:MGI:103075]	-0.381598	3.82057	1.59627e-21	1.91024e-20
ENSMUSG00000021587	Pcsk1	proprotein convertase subtilisin/kexin type 1 [Source:MGI Symbol;Acc:MGI:97511]	-0.580786	4.46042	1.59681e-21	1.91024e-20
ENSMUSG00000033538	Casp4	caspase 4, apoptosis-related cysteine peptidase [Source:MGI Symbol;Acc:MGI:107700]	1.20501	-1.27521	1.62671e-21	1.94388e-20
ENSMUSG00000054509	Parp4	poly (ADP-ribose) polymerase family, member 4 [Source:MGI Symbol;Acc:MGI:2685589]	0.486121	2.83014	1.62766e-21	1.94388e-20
ENSMUSG00000004626	Stxbp2	syntaxin binding protein 2 [Source:MGI Symbol;Acc:MGI:107370]	0.373603	3.93655	1.62959e-21	1.94454e-20
ENSMUSG00000034708	Grn	granulin [Source:MGI Symbol;Acc:MGI:95832]	0.489509	6.14708	1.63802e-21	1.95296e-20
ENSMUSG00000029861	Fam131b	family with sequence similarity 131, member B [Source:MGI Symbol;Acc:MGI:1923406]	-0.284265	6.72594	1.71197e-21	2.03942e-20
ENSMUSG00000029032	Arhgef16	Rho guanine nucleotide exchange factor (GEF) 16 [Source:MGI Symbol;Acc:MGI:2446219]	1.04759	-0.217121	1.76998e-21	2.10675e-20
ENSMUSG00000042340	Ctf1	cardiotrophin 1 [Source:MGI Symbol;Acc:MGI:105115]	0.701698	0.847203	1.87188e-21	2.22618e-20
ENSMUSG00000059974	Ntm	neurotrimin [Source:MGI Symbol;Acc:MGI:2446259]	-0.282664	7.12559	1.90048e-21	2.25829e-20
ENSMUSG00000038400	Pmepa1	prostate transmembrane protein, androgen induced 1 [Source:MGI Symbol;Acc:MGI:1929600]	0.921466	5.70627	1.92001e-21	2.27959e-20
ENSMUSG00000049516	Spty2d1	SPT2, Suppressor of Ty, domain containing 1 (S. cerevisiae) [Source:MGI Symbol;Acc:MGI:2142062]	-0.315324	4.96511	1.92178e-21	2.27978e-20
ENSMUSG00000036814	Slc6a20a	solute carrier family 6 (neurotransmitter transporter), member 20A [Source:MGI Symbol;Acc:MGI:2143217]	1.14748	3.76955	1.93971e-21	2.29914e-20
ENSMUSG00000037731	Themis2	thymocyte selection associated family member 2 [Source:MGI Symbol;Acc:MGI:2446213]	0.733832	0.569536	1.96404e-21	2.32515e-20
ENSMUSG00000038650	Rnh1	ribonuclease/angiogenin inhibitor 1 [Source:MGI Symbol;Acc:MGI:1195456]	0.424248	5.37202	1.96494e-21	2.32515e-20
ENSMUSG00000045193	Cirbp	cold inducible RNA binding protein [Source:MGI Symbol;Acc:MGI:893588]	0.522068	5.24141	1.98287e-21	2.34441e-20
ENSMUSG00000033557	Fam20b	family with sequence similarity 20, member B [Source:MGI Symbol;Acc:MGI:2443990]	-0.28263	7.18456	1.98484e-21	2.34479e-20
ENSMUSG00000029420	Rimbp2	RIMS binding protein 2 [Source:MGI Symbol;Acc:MGI:2443235]	0.488315	6.7401	2.0068e-21	2.36876e-20
ENSMUSG00000049625	Tifab	TRAF-interacting protein with forkhead-associated domain, family member B [Source:MGI Symbol;Acc:MGI:2385852]	0.712592	1.60902	2.01557e-21	2.37713e-20
ENSMUSG00000024940	Ltbp3	latent transforming growth factor beta binding protein 3 [Source:MGI Symbol;Acc:MGI:1101355]	0.605104	4.77598	2.0974e-21	2.47159e-20
ENSMUSG00000025366	Esyt1	extended synaptotagmin-like protein 1 [Source:MGI Symbol;Acc:MGI:1344426]	0.477502	3.40188	2.23175e-21	2.62772e-20
ENSMUSG00000040253	Gbp7	guanylate binding protein 7 [Source:MGI Symbol;Acc:MGI:2444421]	0.505936	2.95973	2.5162e-21	2.96019e-20
ENSMUSG00000042359	Osbpl6	oxysterol binding protein-like 6 [Source:MGI Symbol;Acc:MGI:2139014]	-0.407425	6.36423	2.52293e-21	2.96564e-20
ENSMUSG00000025938	Slco5a1	solute carrier organic anion transporter family, member 5A1 [Source:MGI Symbol;Acc:MGI:2443431]	0.623894	1.54562	2.53103e-21	2.97271e-20
ENSMUSG00000061887	Ssbp3	single-stranded DNA binding protein 3 [Source:MGI Symbol;Acc:MGI:1919725]	0.344232	7.26027	2.64465e-21	3.10358e-20
ENSMUSG00000044229	Nxpe4	neurexophilin and PC-esterase domain family, member 4 [Source:MGI Symbol;Acc:MGI:1924792]	0.513639	2.55789	2.6975e-21	3.16064e-20
ENSMUSG00000054277	Arfgap3	ADP-ribosylation factor GTPase activating protein 3 [Source:MGI Symbol;Acc:MGI:1913501]	0.346271	4.33238	2.6989e-21	3.16064e-20
ENSMUSG00000078137	Ankrd63	ankyrin repeat domain 63 [Source:MGI Symbol;Acc:MGI:2686183]	-0.711125	4.16767	2.70161e-21	3.16064e-20
ENSMUSG00000046623	Gjb4	gap junction protein, beta 4 [Source:MGI Symbol;Acc:MGI:95722]	3.16062	-1.73624	2.70218e-21	3.16064e-20
ENSMUSG00000038582	Pptc7	PTC7 protein phosphatase homolog (S. cerevisiae) [Source:MGI Symbol;Acc:MGI:2444593]	-0.292157	5.88661	2.77741e-21	3.24595e-20
ENSMUSG00000021373	Cap2	CAP, adenylate cyclase-associated protein, 2 (yeast) [Source:MGI Symbol;Acc:MGI:1914502]	-0.283527	7.80123	2.78398e-21	3.25096e-20
ENSMUSG00000070327	Rnf213	ring finger protein 213 [Source:MGI Symbol;Acc:MGI:1289196]	0.55779	3.39227	2.81358e-21	3.28282e-20
ENSMUSG00000025026	Add3	adducin 3 (gamma) [Source:MGI Symbol;Acc:MGI:1351615]	0.282792	7.58616	2.83274e-21	3.30246e-20
ENSMUSG00000019785	Clvs2	clavesin 2 [Source:MGI Symbol;Acc:MGI:2443223]	-0.314034	5.51708	2.85109e-21	3.3204e-20
ENSMUSG00000079445	B3gnt7	UDP-GlcNAc:betaGal beta-1,3-N-acetylglucosaminyltransferase 7 [Source:MGI Symbol;Acc:MGI:2384394]	0.754637	0.331246	2.85281e-21	3.3204e-20
ENSMUSG00000033855	Ston1	stonin 1 [Source:MGI Symbol;Acc:MGI:1924307]	0.628082	2.72644	3.00117e-21	3.49021e-20
ENSMUSG00000021721	Htr1a	5-hydroxytryptamine (serotonin) receptor 1A [Source:MGI Symbol;Acc:MGI:96273]	-0.484332	5.7396	3.04474e-21	3.53598e-20
ENSMUSG00000025809	Itgb1	integrin beta 1 (fibronectin receptor beta) [Source:MGI Symbol;Acc:MGI:96610]	0.284401	6.4924	3.0455e-21	3.53598e-20
ENSMUSG00000016496	Cd274	CD274 antigen [Source:MGI Symbol;Acc:MGI:1926446]	0.596512	1.78564	3.13642e-21	3.63856e-20
ENSMUSG00000057191	AB124611	cDNA sequence AB124611 [Source:MGI Symbol;Acc:MGI:3043001]	1.21242	-1.31452	3.14302e-21	3.64111e-20
ENSMUSG00000022762	Ncam2	neural cell adhesion molecule 2 [Source:MGI Symbol;Acc:MGI:97282]	0.51277	6.34143	3.14376e-21	3.64111e-20
ENSMUSG00000035275	Raver2	ribonucleoprotein, PTB-binding 2 [Source:MGI Symbol;Acc:MGI:2443623]	-0.437591	5.89466	3.17937e-21	3.67936e-20
ENSMUSG00000045969	Ing1	inhibitor of growth family, member 1 [Source:MGI Symbol;Acc:MGI:1349481]	-0.312998	4.9776	3.22487e-21	3.72809e-20
ENSMUSG00000025083	Afap1l2	actin filament associated protein 1-like 2 [Source:MGI Symbol;Acc:MGI:2147658]	0.384101	3.84358	3.22674e-21	3.72809e-20
ENSMUSG00000040612	Ildr2	immunoglobulin-like domain containing receptor 2 [Source:MGI Symbol;Acc:MGI:1196370]	0.319531	7.29106	3.41367e-21	3.94086e-20
ENSMUSG00000067818	Myl9	myosin, light polypeptide 9, regulatory [Source:MGI Symbol;Acc:MGI:2138915]	0.591117	3.86844	3.57783e-21	4.12617e-20
ENSMUSG00000021242	Npc2	Niemann Pick type C2 [Source:MGI Symbol;Acc:MGI:1915213]	0.506747	6.33398	3.58001e-21	4.12617e-20
ENSMUSG00000038583	Pln	phospholamban [Source:MGI Symbol;Acc:MGI:97622]	0.867356	1.41068	3.67715e-21	4.23469e-20
ENSMUSG00000035934	Pknox2	Pbx/knotted 1 homeobox 2 [Source:MGI Symbol;Acc:MGI:2445415]	-0.308648	5.06515	3.74232e-21	4.30625e-20
ENSMUSG00000048616	Nog	noggin [Source:MGI Symbol;Acc:MGI:104327]	-0.452479	3.13352	3.83505e-21	4.40937e-20
ENSMUSG00000074342	I830077J02Rik	RIKEN cDNA I830077J02 gene [Source:MGI Symbol;Acc:MGI:3588284]	0.849618	-0.680936	3.98331e-21	4.57613e-20
ENSMUSG00000054555	Adam12	a disintegrin and metallopeptidase domain 12 (meltrin alpha) [Source:MGI Symbol;Acc:MGI:105378]	0.540862	2.8892	4.05448e-21	4.65412e-20
ENSMUSG00000015846	Rxra	retinoid X receptor alpha [Source:MGI Symbol;Acc:MGI:98214]	-0.302886	5.23327	4.30469e-21	4.93734e-20
ENSMUSG00000069763	Tmem100	transmembrane protein 100 [Source:MGI Symbol;Acc:MGI:1915138]	0.390405	4.00073	4.38027e-21	5.01997e-20
ENSMUSG00000001520	Nrip2	nuclear receptor interacting protein 2 [Source:MGI Symbol;Acc:MGI:1891884]	0.387293	4.35447	4.39218e-21	5.02956e-20
ENSMUSG00000041468	Gpr12	G-protein coupled receptor 12 [Source:MGI Symbol;Acc:MGI:101909]	-0.536342	4.28639	4.4038e-21	5.0388e-20
ENSMUSG00000026224	4933407L21Rik	RIKEN cDNA 4933407L21 gene [Source:MGI Symbol;Acc:MGI:1918391]	0.693972	0.977801	4.45746e-21	5.09609e-20
ENSMUSG00000028581	Laptm5	lysosomal-associated protein transmembrane 5 [Source:MGI Symbol;Acc:MGI:108046]	0.727392	5.69214	4.50216e-21	5.14305e-20
ENSMUSG00000015656	Hspa8	heat shock protein 8 [Source:MGI Symbol;Acc:MGI:105384]	-0.311972	11.5288	4.66044e-21	5.31957e-20
ENSMUSG00000002416	Ndufb2	NADH dehydrogenase (ubiquinone) 1 beta subcomplex, 2 [Source:MGI Symbol;Acc:MGI:1915448]	-0.363699	4.01386	4.75798e-21	5.42655e-20
ENSMUSG00000033295	Ptprf	protein tyrosine phosphatase, receptor type, F [Source:MGI Symbol;Acc:MGI:102695]	0.446444	6.86147	4.81613e-21	5.48845e-20
ENSMUSG00000055409	Nell1	NEL-like 1 [Source:MGI Symbol;Acc:MGI:2443902]	-0.360045	6.31562	4.96896e-21	5.65807e-20
ENSMUSG00000033191	Tie1	tyrosine kinase with immunoglobulin-like and EGF-like domains 1 [Source:MGI Symbol;Acc:MGI:99906]	0.453965	3.27273	4.97561e-21	5.66111e-20
ENSMUSG00000024538	Ppic	peptidylprolyl isomerase C [Source:MGI Symbol;Acc:MGI:97751]	0.62737	1.47899	4.99653e-21	5.68035e-20
ENSMUSG00000041460	Cacna2d4	calcium channel, voltage-dependent, alpha 2/delta subunit 4 [Source:MGI Symbol;Acc:MGI:2442632]	0.682883	1.22185	5.00675e-21	5.68741e-20
ENSMUSG00000028599	Tnfrsf1b	tumor necrosis factor receptor superfamily, member 1b [Source:MGI Symbol;Acc:MGI:1314883]	0.528712	2.38685	5.32445e-21	6.04346e-20
ENSMUSG00000089682	Bcl2l2	BCL2-like 2 [Source:MGI Symbol;Acc:MGI:108052]	-0.28016	6.8885	5.37552e-21	6.09655e-20
ENSMUSG00000003134	Tbc1d8	TBC1 domain family, member 8 [Source:MGI Symbol;Acc:MGI:1927225]	0.38295	3.73228	5.43032e-21	6.15378e-20
ENSMUSG00000044933	Sstr3	somatostatin receptor 3 [Source:MGI Symbol;Acc:MGI:98329]	-0.480553	5.09909	5.64414e-21	6.39099e-20
ENSMUSG00000003283	Hck	hemopoietic cell kinase [Source:MGI Symbol;Acc:MGI:96052]	0.682602	1.25405	5.65104e-21	6.39369e-20
ENSMUSG00000079547	H2-DMb1	histocompatibility 2, class II, locus Mb1 [Source:MGI Symbol;Acc:MGI:95922]	0.991989	-0.35089	5.74051e-21	6.48975e-20
ENSMUSG00000041959	S100a10	S100 calcium binding protein A10 (calpactin) [Source:MGI Symbol;Acc:MGI:1339468]	0.656203	3.6438	5.8918e-21	6.65548e-20
ENSMUSG00000079362	Gbp6	guanylate binding protein 6 [Source:MGI Symbol;Acc:MGI:2140937]	1.20115	0.987786	6.23895e-21	7.04203e-20
ENSMUSG00000044393	Dsg2	desmoglein 2 [Source:MGI Symbol;Acc:MGI:1196466]	0.598318	2.59364	6.3728e-21	7.18738e-20
ENSMUSG00000023272	Creld2	cysteine-rich with EGF-like domains 2 [Source:MGI Symbol;Acc:MGI:1923987]	-0.57943	4.19009	6.52195e-21	7.34976e-20
ENSMUSG00000021573	Tppp	tubulin polymerization promoting protein [Source:MGI Symbol;Acc:MGI:1920198]	-0.297424	9.29868	6.65005e-21	7.48817e-20
ENSMUSG00000037405	Icam1	intercellular adhesion molecule 1 [Source:MGI Symbol;Acc:MGI:96392]	0.87807	1.93686	6.97113e-21	7.84349e-20
ENSMUSG00000041417	Pik3r1	phosphatidylinositol 3-kinase, regulatory subunit, polypeptide 1 (p85 alpha) [Source:MGI Symbol;Acc:MGI:97583]	0.294553	7.24892	7.0544e-21	7.92852e-20
ENSMUSG00000064329	Scn1a	sodium channel, voltage-gated, type I, alpha [Source:MGI Symbol;Acc:MGI:98246]	-0.41827	6.91079	7.05788e-21	7.92852e-20
ENSMUSG00000030598	Fbxo17	F-box protein 17 [Source:MGI Symbol;Acc:MGI:1354707]	0.709211	0.669577	7.13288e-21	8.00643e-20
ENSMUSG00000035673	Sbno2	strawberry notch homolog 2 (Drosophila) [Source:MGI Symbol;Acc:MGI:2448490]	0.754504	3.70325	7.71656e-21	8.65475e-20
ENSMUSG00000036902	Neto2	neuropilin (NRP) and tolloid (TLL)-like 2 [Source:MGI Symbol;Acc:MGI:1921763]	-0.433907	6.19151	7.74719e-21	8.68223e-20
ENSMUSG00000039234	Sec24d	Sec24 related gene family, member D (S. cerevisiae) [Source:MGI Symbol;Acc:MGI:1916858]	0.420284	5.217	7.97699e-21	8.93271e-20
ENSMUSG00000026509	Capn2	calpain 2 [Source:MGI Symbol;Acc:MGI:88264]	0.280966	6.50896	8.56098e-21	9.57912e-20
ENSMUSG00000022525	Hrasls	HRAS-like suppressor [Source:MGI Symbol;Acc:MGI:1351473]	-0.379985	3.73903	8.86413e-21	9.9105e-20
ENSMUSG00000028362	Tnfsf8	tumor necrosis factor (ligand) superfamily, member 8 [Source:MGI Symbol;Acc:MGI:88328]	2.36353	-1.45988	8.92775e-21	9.97377e-20
ENSMUSG00000051242	Pcdhb9	protocadherin beta 9 [Source:MGI Symbol;Acc:MGI:2136744]	0.365435	3.95239	9.00231e-21	1.00492e-19
ENSMUSG00000029915	Clec5a	C-type lectin domain family 5, member a [Source:MGI Symbol;Acc:MGI:1345151]	0.725309	1.18933	9.3779e-21	1.04572e-19
ENSMUSG00000020101	4632428N05Rik	RIKEN cDNA 4632428N05 gene [Source:MGI Symbol;Acc:MGI:1921298]	0.533382	5.00742	9.3826e-21	1.04572e-19
ENSMUSG00000035686	Thrsp	thyroid hormone responsive [Source:MGI Symbol;Acc:MGI:109126]	0.415356	5.13632	9.72904e-21	1.08348e-19
ENSMUSG00000020437	Myo1g	myosin IG [Source:MGI Symbol;Acc:MGI:1927091]	0.874968	-0.890862	1.00182e-20	1.11481e-19
ENSMUSG00000040310	Alx4	aristaless-like homeobox 4 [Source:MGI Symbol;Acc:MGI:108359]	1.05158	1.3565	1.01041e-20	1.12348e-19
ENSMUSG00000003644	Rps6ka1	ribosomal protein S6 kinase polypeptide 1 [Source:MGI Symbol;Acc:MGI:104558]	0.353371	4.1233	1.03779e-20	1.15303e-19
ENSMUSG00000019088	Dnase1l1	deoxyribonuclease 1-like 1 [Source:MGI Symbol;Acc:MGI:109628]	0.706719	0.659951	1.09948e-20	1.22061e-19
ENSMUSG00000024479	Mal2	mal, T cell differentiation protein 2 [Source:MGI Symbol;Acc:MGI:2146021]	-0.326655	7.91482	1.12048e-20	1.24295e-19
ENSMUSG00000037661	Gpr160	G protein-coupled receptor 160 [Source:MGI Symbol;Acc:MGI:1919112]	0.815048	-0.434169	1.12659e-20	1.24876e-19
ENSMUSG00000041762	Gpr155	G protein-coupled receptor 155 [Source:MGI Symbol;Acc:MGI:1915776]	-0.281444	6.3779	1.14041e-20	1.26308e-19
ENSMUSG00000036422	Pcdh8	protocadherin 8 [Source:MGI Symbol;Acc:MGI:1306800]	0.541454	6.98894	1.14769e-20	1.27016e-19
ENSMUSG00000014778	Fhod1	formin homology 2 domain containing 1 [Source:MGI Symbol;Acc:MGI:2679008]	0.580248	1.85674	1.14877e-20	1.27036e-19
ENSMUSG00000022451	Twf1	twinfilin, actin-binding protein, homolog 1 (Drosophila) [Source:MGI Symbol;Acc:MGI:1100520]	0.287124	5.91854	1.15696e-20	1.27842e-19
ENSMUSG00000037706	Cd81	CD81 antigen [Source:MGI Symbol;Acc:MGI:1096398]	0.284318	8.42851	1.18406e-20	1.30735e-19
ENSMUSG00000031074	Fgf3	fibroblast growth factor 3 [Source:MGI Symbol;Acc:MGI:95517]	2.36968	-1.21532	1.20806e-20	1.33282e-19
ENSMUSG00000044338	Aplnr	apelin receptor [Source:MGI Symbol;Acc:MGI:1346086]	0.765965	1.19918	1.23207e-20	1.35825e-19
ENSMUSG00000056962	Jmjd6	jumonji domain containing 6 [Source:MGI Symbol;Acc:MGI:1858910]	-0.343304	4.27714	1.28494e-20	1.41463e-19
ENSMUSG00000058441	Panx2	pannexin 2 [Source:MGI Symbol;Acc:MGI:1890615]	-0.333757	7.04989	1.28521e-20	1.41463e-19
ENSMUSG00000031700	Gpt2	glutamic pyruvate transaminase (alanine aminotransferase) 2 [Source:MGI Symbol;Acc:MGI:1915391]	-0.280341	6.42251	1.38347e-20	1.5216e-19
ENSMUSG00000028923	Necap2	NECAP endocytosis associated 2 [Source:MGI Symbol;Acc:MGI:1913397]	0.371853	4.50452	1.41535e-20	1.55546e-19
ENSMUSG00000029675	Eln	elastin [Source:MGI Symbol;Acc:MGI:95317]	1.09097	2.90821	1.42963e-20	1.56994e-19
ENSMUSG00000032890	Rims3	regulating synaptic membrane exocytosis 3 [Source:MGI Symbol;Acc:MGI:2443331]	-0.414574	5.94345	1.43305e-20	1.57247e-19
ENSMUSG00000025491	Ifitm1	interferon induced transmembrane protein 1 [Source:MGI Symbol;Acc:MGI:1915963]	1.04934	1.29493	1.4369e-20	1.57454e-19
ENSMUSG00000016946	Kctd5	potassium channel tetramerisation domain containing 5 [Source:MGI Symbol;Acc:MGI:1916509]	0.313601	4.84161	1.43715e-20	1.57454e-19
ENSMUSG00000015947	Fcgr1	Fc receptor, IgG, high affinity I [Source:MGI Symbol;Acc:MGI:95498]	0.731506	2.49812	1.4571e-20	1.59516e-19
ENSMUSG00000041957	Pkp2	plakophilin 2 [Source:MGI Symbol;Acc:MGI:1914701]	-0.434155	5.0094	1.47518e-20	1.61371e-19
ENSMUSG00000071369	Map3k5	mitogen-activated protein kinase kinase kinase 5 [Source:MGI Symbol;Acc:MGI:1346876]	-0.310347	4.91341	1.49136e-20	1.63016e-19
ENSMUSG00000030905	Crym	crystallin, mu [Source:MGI Symbol;Acc:MGI:102675]	-0.485684	7.48421	1.49735e-20	1.63544e-19
ENSMUSG00000062480	Acat3	acetyl-Coenzyme A acetyltransferase 3 [Source:MGI Symbol;Acc:MGI:109182]	0.606891	2.02651	1.60132e-20	1.74766e-19
ENSMUSG00000048878	Hexim1	hexamethylene bis-acetamide inducible 1 [Source:MGI Symbol;Acc:MGI:2385923]	-0.282444	6.19094	1.61374e-20	1.75985e-19
ENSMUSG00000020074	Ccar1	cell division cycle and apoptosis regulator 1 [Source:MGI Symbol;Acc:MGI:1914750]	-0.314903	5.78571	1.63047e-20	1.77673e-19
ENSMUSG00000040836	Gpr161	G protein-coupled receptor 161 [Source:MGI Symbol;Acc:MGI:2685054]	-0.569584	4.99345	1.65767e-20	1.80499e-19
ENSMUSG00000041199	Rpusd1	RNA pseudouridylate synthase domain containing 1 [Source:MGI Symbol;Acc:MGI:1919186]	-0.294695	5.38878	1.79478e-20	1.95279e-19
ENSMUSG00000042349	Ikbke	inhibitor of kappaB kinase epsilon [Source:MGI Symbol;Acc:MGI:1929612]	0.785023	-0.177966	1.80589e-20	1.96337e-19
ENSMUSG00000027293	Ehd4	EH-domain containing 4 [Source:MGI Symbol;Acc:MGI:1919619]	0.388734	3.66879	1.83743e-20	1.99613e-19
ENSMUSG00000050910	Cdr2l	cerebellar degeneration-related protein 2-like [Source:MGI Symbol;Acc:MGI:2684867]	-0.326868	4.54036	1.86236e-20	2.02167e-19
ENSMUSG00000003038	Hmgn2	high mobility group nucleosomal binding domain 2 [Source:MGI Symbol;Acc:MGI:96136]	0.307071	6.67609	1.876e-20	2.03491e-19
ENSMUSG00000029217	Tec	tec protein tyrosine kinase [Source:MGI Symbol;Acc:MGI:98662]	0.709321	1.11095	1.93345e-20	2.09563e-19
ENSMUSG00000054728	Phactr1	phosphatase and actin regulator 1 [Source:MGI Symbol;Acc:MGI:2659021]	-0.282566	8.42496	1.99159e-20	2.157e-19
ENSMUSG00000035431	Sstr1	somatostatin receptor 1 [Source:MGI Symbol;Acc:MGI:98327]	0.412845	4.4678	2.00282e-20	2.1675e-19
ENSMUSG00000015944	Gatsl2	GATS protein-like 2 [Source:MGI Symbol;Acc:MGI:1933384]	-0.303127	7.25785	2.00888e-20	2.17241e-19
ENSMUSG00000026358	Rgs1	regulator of G-protein signaling 1 [Source:MGI Symbol;Acc:MGI:1354694]	1.84552	-1.86849	2.02401e-20	2.1871e-19
ENSMUSG00000027611	Procr	protein C receptor, endothelial [Source:MGI Symbol;Acc:MGI:104596]	0.751383	0.520505	2.02999e-20	2.1919e-19
ENSMUSG00000069662	Marcks	myristoylated alanine rich protein kinase C substrate [Source:MGI Symbol;Acc:MGI:96907]	0.324495	7.76719	2.34536e-20	2.53049e-19
ENSMUSG00000018322	Tomm34	translocase of outer mitochondrial membrane 34 [Source:MGI Symbol;Acc:MGI:1914395]	-0.314846	6.56266	2.39982e-20	2.58729e-19
ENSMUSG00000037868	Egr2	early growth response 2 [Source:MGI Symbol;Acc:MGI:95296]	-1.96832	2.50434	2.468e-20	2.65876e-19
ENSMUSG00000000958	Slc7a7	solute carrier family 7 (cationic amino acid transporter, y+ system), member 7 [Source:MGI Symbol;Acc:MGI:1337120]	0.649258	1.19258	2.47062e-20	2.65957e-19
ENSMUSG00000029219	Slc10a4	solute carrier family 10 (sodium/bile acid cotransporter family), member 4 [Source:MGI Symbol;Acc:MGI:3606480]	1.07577	0.665218	2.48491e-20	2.67293e-19
ENSMUSG00000037379	Spon2	spondin 2, extracellular matrix protein [Source:MGI Symbol;Acc:MGI:1923724]	2.2112	-0.951213	2.53361e-20	2.72325e-19
ENSMUSG00000024610	Cd74	CD74 antigen (invariant polypeptide of major histocompatibility complex, class II antigen-associated) [Source:MGI Symbol;Acc:MGI:96534]	1.91102	3.02536	2.54584e-20	2.73432e-19
ENSMUSG00000022831	Hcls1	hematopoietic cell specific Lyn substrate 1 [Source:MGI Symbol;Acc:MGI:104568]	0.574347	2.4903	2.59795e-20	2.78818e-19
ENSMUSG00000042182	Bend6	BEN domain containing 6 [Source:MGI Symbol;Acc:MGI:2444572]	-0.275602	6.74443	2.61475e-20	2.80409e-19
ENSMUSG00000032902	Slc16a1	solute carrier family 16 (monocarboxylic acid transporters), member 1 [Source:MGI Symbol;Acc:MGI:106013]	0.352654	6.36683	2.62057e-20	2.80821e-19
ENSMUSG00000060548	Tnfrsf19	tumor necrosis factor receptor superfamily, member 19 [Source:MGI Symbol;Acc:MGI:1352474]	0.275722	6.69529	2.67754e-20	2.86709e-19
ENSMUSG00000024036	Slc37a1	solute carrier family 37 (glycerol-3-phosphate transporter), member 1 [Source:MGI Symbol;Acc:MGI:2446181]	0.57103	1.88814	2.74762e-20	2.93991e-19
ENSMUSG00000022969	Il10rb	interleukin 10 receptor, beta [Source:MGI Symbol;Acc:MGI:109380]	0.484866	2.70055	2.75339e-20	2.94387e-19
ENSMUSG00000054520	Sh3bp2	SH3-domain binding protein 2 [Source:MGI Symbol;Acc:MGI:1346349]	0.530493	2.28019	2.78841e-20	2.97907e-19
ENSMUSG00000020183	Cpm	carboxypeptidase M [Source:MGI Symbol;Acc:MGI:1917824]	-0.330213	4.45074	2.92478e-20	3.12241e-19
ENSMUSG00000079507	H2-Q1	histocompatibility 2, Q region locus 1 [Source:MGI Symbol;Acc:MGI:95928]	2.04023	-0.976406	3.05172e-20	3.25548e-19
ENSMUSG00000004043	Stat5a	signal transducer and activator of transcription 5A [Source:MGI Symbol;Acc:MGI:103036]	0.649398	1.1764	3.14991e-20	3.35769e-19
ENSMUSG00000063873	Slc24a3	solute carrier family 24 (sodium/potassium/calcium exchanger), member 3 [Source:MGI Symbol;Acc:MGI:2137513]	-0.313094	8.07172	3.15374e-20	3.35925e-19
ENSMUSG00000051439	Cd14	CD14 antigen [Source:MGI Symbol;Acc:MGI:88318]	1.10508	2.16919	3.2743e-20	3.48505e-19
ENSMUSG00000030811	Fbxl19	F-box and leucine-rich repeat protein 19 [Source:MGI Symbol;Acc:MGI:3039600]	-0.3599	5.57549	3.3026e-20	3.51254e-19
ENSMUSG00000021835	Bmp4	bone morphogenetic protein 4 [Source:MGI Symbol;Acc:MGI:88180]	0.715804	1.42875	3.32905e-20	3.53802e-19
ENSMUSG00000049988	Lrrc25	leucine rich repeat containing 25 [Source:MGI Symbol;Acc:MGI:2445284]	0.786999	-0.258913	3.42515e-20	3.63743e-19
ENSMUSG00000048142	Nat8l	N-acetyltransferase 8-like [Source:MGI Symbol;Acc:MGI:2447776]	-0.278497	8.27125	3.52894e-20	3.74484e-19
ENSMUSG00000028228	Cpne3	copine III [Source:MGI Symbol;Acc:MGI:1917818]	0.376965	4.709	3.56366e-20	3.77886e-19
ENSMUSG00000048988	Elfn1	leucine rich repeat and fibronectin type III, extracellular 1 [Source:MGI Symbol;Acc:MGI:2442479]	-0.306579	4.92653	3.61086e-20	3.82605e-19
ENSMUSG00000030109	Slc6a12	solute carrier family 6 (neurotransmitter transporter, betaine/GABA), member 12 [Source:MGI Symbol;Acc:MGI:95628]	1.7058	1.02839	3.70473e-20	3.92259e-19
ENSMUSG00000010064	Slc38a3	solute carrier family 38, member 3 [Source:MGI Symbol;Acc:MGI:1923507]	0.429838	6.51421	3.71614e-20	3.93173e-19
ENSMUSG00000051212	Gpr183	G protein-coupled receptor 183 [Source:MGI Symbol;Acc:MGI:2442034]	0.824766	0.979892	3.8034e-20	4.02106e-19
ENSMUSG00000028150	Rorc	RAR-related orphan receptor gamma [Source:MGI Symbol;Acc:MGI:104856]	0.758011	0.513026	3.85284e-20	4.0703e-19
ENSMUSG00000029544	Cabp1	calcium binding protein 1 [Source:MGI Symbol;Acc:MGI:1352750]	-0.482836	5.55501	3.95419e-20	4.17426e-19
ENSMUSG00000057337	Chst3	carbohydrate (chondroitin 6/keratan) sulfotransferase 3 [Source:MGI Symbol;Acc:MGI:1858224]	0.487127	2.65831	4.11478e-20	4.34056e-19
ENSMUSG00000021133	4933426M11Rik	RIKEN cDNA 4933426M11 gene [Source:MGI Symbol;Acc:MGI:2444661]	-0.325684	6.64906	4.16577e-20	4.39108e-19
ENSMUSG00000028005	Gucy1b3	guanylate cyclase 1, soluble, beta 3 [Source:MGI Symbol;Acc:MGI:1860604]	-0.273734	7.43523	4.23081e-20	4.45633e-19
ENSMUSG00000043895	S1pr2	sphingosine-1-phosphate receptor 2 [Source:MGI Symbol;Acc:MGI:99569]	0.578139	1.78975	4.25383e-20	4.47725e-19
ENSMUSG00000024650	Slc22a6	solute carrier family 22 (organic anion transporter), member 6 [Source:MGI Symbol;Acc:MGI:892001]	1.47709	2.93454	4.38501e-20	4.6119e-19
ENSMUSG00000005672	Kit	kit oncogene [Source:MGI Symbol;Acc:MGI:96677]	-0.454328	6.84278	4.46037e-20	4.68768e-19
ENSMUSG00000004885	Crabp2	cellular retinoic acid binding protein II [Source:MGI Symbol;Acc:MGI:88491]	1.62936	1.401	4.86634e-20	5.11056e-19
ENSMUSG00000003273	Car11	carbonic anhydrase 11 [Source:MGI Symbol;Acc:MGI:1336193]	-0.416697	6.15181	5.00717e-20	5.25457e-19
ENSMUSG00000027087	Itgav	integrin alpha V [Source:MGI Symbol;Acc:MGI:96608]	0.423327	6.22193	5.1059e-20	5.35421e-19
ENSMUSG00000024079	Eif2ak2	eukaryotic translation initiation factor 2-alpha kinase 2 [Source:MGI Symbol;Acc:MGI:1353449]	0.40002	3.45259	5.15421e-20	5.40088e-19
ENSMUSG00000021710	Nln	neurolysin (metallopeptidase M3 family) [Source:MGI Symbol;Acc:MGI:1923055]	0.305606	4.92144	5.26788e-20	5.51592e-19
ENSMUSG00000060802	B2m	beta-2 microglobulin [Source:MGI Symbol;Acc:MGI:88127]	0.746623	6.26419	5.28289e-20	5.52755e-19
ENSMUSG00000037014	Sstr4	somatostatin receptor 4 [Source:MGI Symbol;Acc:MGI:105372]	-0.508375	5.15771	5.2966e-20	5.53782e-19
ENSMUSG00000035783	Acta2	actin, alpha 2, smooth muscle, aorta [Source:MGI Symbol;Acc:MGI:87909]	0.894508	4.37446	5.60522e-20	5.85618e-19
ENSMUSG00000061838	Suclg2	succinate-Coenzyme A ligase, GDP-forming, beta subunit [Source:MGI Symbol;Acc:MGI:1306824]	0.326	4.75593	5.61837e-20	5.8656e-19
ENSMUSG00000024818	Slc25a45	solute carrier family 25, member 45 [Source:MGI Symbol;Acc:MGI:2147731]	0.603248	1.53616	5.69732e-20	5.94365e-19
ENSMUSG00000039860	Srrm3	serine/arginine repetitive matrix 3 [Source:MGI Symbol;Acc:MGI:1920309]	-0.321423	5.3021	5.71339e-20	5.95603e-19
ENSMUSG00000029684	Wasl	Wiskott-Aldrich syndrome-like (human) [Source:MGI Symbol;Acc:MGI:1920428]	-0.287213	7.62915	5.86355e-20	6.10397e-19
ENSMUSG00000023805	Synj2	synaptojanin 2 [Source:MGI Symbol;Acc:MGI:1201671]	-0.375634	6.4213	5.8639e-20	6.10397e-19
ENSMUSG00000024862	Klc2	kinesin light chain 2 [Source:MGI Symbol;Acc:MGI:107953]	-0.327543	7.60641	5.89525e-20	6.1321e-19
ENSMUSG00000009214	Tmem8c	transmembrane protein 8C [Source:MGI Symbol;Acc:MGI:1913389]	0.856318	-0.800616	6.14814e-20	6.39046e-19
ENSMUSG00000025757	Hspa4l	heat shock protein 4 like [Source:MGI Symbol;Acc:MGI:107422]	-0.364884	7.86988	6.22341e-20	6.46396e-19
ENSMUSG00000005803	Sqrdl	sulfide quinone reductase-like (yeast) [Source:MGI Symbol;Acc:MGI:1929899]	0.457534	2.91268	6.25396e-20	6.49094e-19
ENSMUSG00000029822	Osbpl3	oxysterol binding protein-like 3 [Source:MGI Symbol;Acc:MGI:1918970]	-0.352568	4.0208	6.32631e-20	6.56123e-19
ENSMUSG00000040264	Gbp5	guanylate binding protein 5 [Source:MGI Symbol;Acc:MGI:2429943]	0.683535	1.85292	6.46971e-20	6.70506e-19
ENSMUSG00000022901	Cd86	CD86 antigen [Source:MGI Symbol;Acc:MGI:101773]	0.802625	1.53698	6.51472e-20	6.74678e-19
ENSMUSG00000024219	Anks1	ankyrin repeat and SAM domain containing 1 [Source:MGI Symbol;Acc:MGI:2446180]	0.341248	5.22928	6.59271e-20	6.82256e-19
ENSMUSG00000054619	Mettl7a1	methyltransferase like 7A1 [Source:MGI Symbol;Acc:MGI:1916523]	-0.318536	4.9559	6.61632e-20	6.84201e-19
ENSMUSG00000029108	Pcdh7	protocadherin 7 [Source:MGI Symbol;Acc:MGI:1860487]	0.478965	5.75619	6.73105e-20	6.95368e-19
ENSMUSG00000025037	Maoa	monoamine oxidase A [Source:MGI Symbol;Acc:MGI:96915]	0.287907	5.50299	6.73411e-20	6.95368e-19
ENSMUSG00000020743	Mif4gd	MIF4G domain containing [Source:MGI Symbol;Acc:MGI:1916924]	0.394067	3.49541	6.74652e-20	6.96142e-19
ENSMUSG00000028626	Col9a2	collagen, type IX, alpha 2 [Source:MGI Symbol;Acc:MGI:88466]	0.945875	2.77104	6.83854e-20	7.05125e-19
ENSMUSG00000046714	Foxc2	forkhead box C2 [Source:MGI Symbol;Acc:MGI:1347481]	1.56219	0.230281	7.14609e-20	7.36301e-19
ENSMUSG00000039007	Pgcp	plasma glutamate carboxypeptidase [Source:MGI Symbol;Acc:MGI:1889205]	0.527369	4.38334	7.37786e-20	7.5963e-19
ENSMUSG00000039942	Ptger4	prostaglandin E receptor 4 (subtype EP4) [Source:MGI Symbol;Acc:MGI:104311]	0.701149	0.560305	7.42834e-20	7.64273e-19
ENSMUSG00000028019	Pdgfc	platelet-derived growth factor, C polypeptide [Source:MGI Symbol;Acc:MGI:1859631]	0.42223	3.23085	7.61501e-20	7.82911e-19
ENSMUSG00000037493	Cib2	calcium and integrin binding family member 2 [Source:MGI Symbol;Acc:MGI:1929293]	-0.337953	4.24492	7.71373e-20	7.92486e-19
ENSMUSG00000041936	Agrn	agrin [Source:MGI Symbol;Acc:MGI:87961]	0.283512	7.07273	7.88785e-20	8.09331e-19
ENSMUSG00000018486	Wnt9b	wingless-type MMTV integration site 9B [Source:MGI Symbol;Acc:MGI:1197020]	2.00839	1.19104	7.88909e-20	8.09331e-19
ENSMUSG00000030745	Il21r	interleukin 21 receptor [Source:MGI Symbol;Acc:MGI:1890475]	0.72223	0.554954	7.9836e-20	8.18435e-19
ENSMUSG00000068335	Dok1	docking protein 1 [Source:MGI Symbol;Acc:MGI:893587]	0.646794	1.12697	8.39802e-20	8.60297e-19
ENSMUSG00000048677	Tpcn2	two pore segment channel 2 [Source:MGI Symbol;Acc:MGI:2385297]	0.686605	0.689038	8.66359e-20	8.86862e-19
ENSMUSG00000028583	Pdpn	podoplanin [Source:MGI Symbol;Acc:MGI:103098]	0.458155	4.30739	8.67283e-20	8.87167e-19
ENSMUSG00000024014	Pim1	proviral integration site 1 [Source:MGI Symbol;Acc:MGI:97584]	0.708686	1.02068	8.74364e-20	8.93767e-19
ENSMUSG00000024851	Pitpnm1	phosphatidylinositol transfer protein, membrane-associated 1 [Source:MGI Symbol;Acc:MGI:1197524]	-0.292033	7.34895	8.80159e-20	8.99042e-19
ENSMUSG00000039031	Arhgap18	Rho GTPase activating protein 18 [Source:MGI Symbol;Acc:MGI:1921160]	0.431835	3.13626	8.80868e-20	8.9912e-19
ENSMUSG00000028011	Tdo2	tryptophan 2,3-dioxygenase [Source:MGI Symbol;Acc:MGI:1928486]	-0.783185	2.07837	9.10538e-20	9.28736e-19
ENSMUSG00000046618	Olfml2a	olfactomedin-like 2A [Source:MGI Symbol;Acc:MGI:2444741]	1.10668	2.32087	9.38569e-20	9.56639e-19
ENSMUSG00000006342	Susd2	sushi domain containing 2 [Source:MGI Symbol;Acc:MGI:1918983]	0.568878	1.82675	9.66535e-20	9.84436e-19
ENSMUSG00000033981	Gria2	glutamate receptor, ionotropic, AMPA2 (alpha 2) [Source:MGI Symbol;Acc:MGI:95809]	-0.325779	9.64301	9.75078e-20	9.92425e-19
ENSMUSG00000028614	Tmem48	transmembrane protein 48 [Source:MGI Symbol;Acc:MGI:1920037]	0.302078	4.9503	9.82221e-20	9.98978e-19
ENSMUSG00000060519	Tor3a	torsin family 3, member A [Source:MGI Symbol;Acc:MGI:1353652]	0.519373	3.7867	9.83363e-20	9.99424e-19
ENSMUSG00000024097	Srsf7	serine/arginine-rich splicing factor 7 [Source:MGI Symbol;Acc:MGI:1926232]	-0.27565	6.2641	9.94484e-20	1.01e-18
ENSMUSG00000047604	Frat2	frequently rearranged in advanced T cell lymphomas 2 [Source:MGI Symbol;Acc:MGI:2673967]	-0.466864	3.23587	1.01403e-19	1.02912e-18
ENSMUSG00000030798	Cd37	CD37 antigen [Source:MGI Symbol;Acc:MGI:88330]	0.757036	1.921	1.04462e-19	1.0594e-18
ENSMUSG00000030047	Arhgap25	Rho GTPase activating protein 25 [Source:MGI Symbol;Acc:MGI:2443687]	0.535246	2.16312	1.07703e-19	1.0915e-18
ENSMUSG00000044224	Dnajc21	DnaJ (Hsp40) homolog, subfamily C, member 21 [Source:MGI Symbol;Acc:MGI:1925371]	-0.32035	4.5366	1.08968e-19	1.10353e-18
ENSMUSG00000022475	Hdac7	histone deacetylase 7 [Source:MGI Symbol;Acc:MGI:1891835]	0.41804	3.69176	1.17595e-19	1.19004e-18
ENSMUSG00000024679	Ms4a6d	membrane-spanning 4-domains, subfamily A, member 6D [Source:MGI Symbol;Acc:MGI:1916024]	0.884557	0.912666	1.23129e-19	1.24516e-18
ENSMUSG00000027273	Snap25	synaptosomal-associated protein 25 [Source:MGI Symbol;Acc:MGI:98331]	-0.299074	11.3164	1.27518e-19	1.28863e-18
ENSMUSG00000026193	Fn1	fibronectin 1 [Source:MGI Symbol;Acc:MGI:95566]	0.528599	6.05397	1.27673e-19	1.28927e-18
ENSMUSG00000012123	Aim1l	absent in melanoma 1-like [Source:MGI Symbol;Acc:MGI:1334463]	0.809234	-0.610363	1.29434e-19	1.30613e-18
ENSMUSG00000027550	Lrrcc1	leucine rich repeat and coiled-coil domain containing 1 [Source:MGI Symbol;Acc:MGI:1918960]	0.411256	3.95338	1.29977e-19	1.31067e-18
ENSMUSG00000041225	Arhgap12	Rho GTPase activating protein 12 [Source:MGI Symbol;Acc:MGI:1922665]	-0.355966	6.54061	1.32826e-19	1.33845e-18
ENSMUSG00000037126	Psd	pleckstrin and Sec7 domain containing [Source:MGI Symbol;Acc:MGI:1920978]	-0.36231	9.11646	1.33917e-19	1.34848e-18
ENSMUSG00000032500	Dclk3	doublecortin-like kinase 3 [Source:MGI Symbol;Acc:MGI:3039580]	0.361864	4.82982	1.35442e-19	1.36287e-18
ENSMUSG00000040061	Plcb2	phospholipase C, beta 2 [Source:MGI Symbol;Acc:MGI:107465]	0.623354	1.30276	1.35617e-19	1.36366e-18
ENSMUSG00000027168	Pax6	paired box gene 6 [Source:MGI Symbol;Acc:MGI:97490]	0.394618	3.55331	1.3794e-19	1.38604e-18
ENSMUSG00000056418	BC043934	cDNA sequence BC043934 [Source:MGI Symbol;Acc:MGI:2679715]	0.893401	-1.27963	1.38364e-19	1.38931e-18
ENSMUSG00000022876	Samsn1	SAM domain, SH3 domain and nuclear localization signals, 1 [Source:MGI Symbol;Acc:MGI:1914992]	0.809363	1.22741	1.40257e-19	1.40733e-18
ENSMUSG00000041695	Kcnj2	potassium inwardly-rectifying channel, subfamily J, member 2 [Source:MGI Symbol;Acc:MGI:104744]	0.520001	4.07219	1.41927e-19	1.42308e-18
ENSMUSG00000035683	Melk	maternal embryonic leucine zipper kinase [Source:MGI Symbol;Acc:MGI:106924]	1.00715	-1.45944	1.43405e-19	1.43688e-18
ENSMUSG00000026478	Lamc1	laminin, gamma 1 [Source:MGI Symbol;Acc:MGI:99914]	0.345108	5.39772	1.43926e-19	1.44108e-18
ENSMUSG00000037474	Dtl	denticleless homolog (Drosophila) [Source:MGI Symbol;Acc:MGI:1924093]	0.607402	1.43874	1.47065e-19	1.47148e-18
ENSMUSG00000035212	Leprot	leptin receptor overlapping transcript [Source:MGI Symbol;Acc:MGI:2687005]	0.297275	5.03137	1.47253e-19	1.47233e-18
ENSMUSG00000070476	9030418K01Rik	RIKEN cDNA 9030418K01 gene [Source:MGI Symbol;Acc:MGI:1918782]	-0.274926	6.20482	1.49655e-19	1.49528e-18
ENSMUSG00000029263	Pigg	phosphatidylinositol glycan anchor biosynthesis, class G [Source:MGI Symbol;Acc:MGI:3576484]	-0.31828	4.55145	1.50118e-19	1.49886e-18
ENSMUSG00000033068	Entpd6	ectonucleoside triphosphate diphosphohydrolase 6 [Source:MGI Symbol;Acc:MGI:1202295]	-0.277524	5.99501	1.51357e-19	1.51017e-18
ENSMUSG00000031628	Casp3	caspase 3 [Source:MGI Symbol;Acc:MGI:107739]	0.437695	3.0524	1.5781e-19	1.57344e-18
ENSMUSG00000040740	Slc25a34	solute carrier family 25, member 34 [Source:MGI Symbol;Acc:MGI:2686215]	-0.73301	1.56878	1.60315e-19	1.59729e-18
ENSMUSG00000028194	Ddah1	dimethylarginine dimethylaminohydrolase 1 [Source:MGI Symbol;Acc:MGI:1916469]	0.288099	7.11185	1.63598e-19	1.62887e-18
ENSMUSG00000021959	Lats2	large tumor suppressor 2 [Source:MGI Symbol;Acc:MGI:1354386]	-0.315698	6.28827	1.67201e-19	1.66357e-18
ENSMUSG00000014361	Mertk	c-mer proto-oncogene tyrosine kinase [Source:MGI Symbol;Acc:MGI:96965]	-0.366674	5.2001	1.67581e-19	1.66618e-18
ENSMUSG00000073791	Efcab7	EF-hand calcium binding domain 7 [Source:MGI Symbol;Acc:MGI:2385199]	0.600489	1.48639	1.7545e-19	1.74319e-18
ENSMUSG00000026029	Casp8	caspase 8 [Source:MGI Symbol;Acc:MGI:1261423]	0.553751	1.93571	1.78519e-19	1.77245e-18
ENSMUSG00000027954	Efna1	ephrin A1 [Source:MGI Symbol;Acc:MGI:103236]	0.567339	3.20633	1.79101e-19	1.77698e-18
ENSMUSG00000032089	Il10ra	interleukin 10 receptor, alpha [Source:MGI Symbol;Acc:MGI:96538]	0.496312	2.49141	1.79257e-19	1.77728e-18
ENSMUSG00000034807	Glt25d1	glycosyltransferase 25 domain containing 1 [Source:MGI Symbol;Acc:MGI:1924348]	-0.291551	5.15907	1.79597e-19	1.77941e-18
ENSMUSG00000022257	Laptm4b	lysosomal-associated protein transmembrane 4B [Source:MGI Symbol;Acc:MGI:1890494]	-0.269234	6.77145	1.82099e-19	1.80294e-18
ENSMUSG00000021062	Rab15	RAB15, member RAS oncogene family [Source:MGI Symbol;Acc:MGI:1916865]	-0.370552	7.8729	1.84619e-19	1.82662e-18
ENSMUSG00000033192	Lpcat2	lysophosphatidylcholine acyltransferase 2 [Source:MGI Symbol;Acc:MGI:3606214]	0.421697	3.62759	1.88833e-19	1.86701e-18
ENSMUSG00000022766	Serpind1	serine (or cysteine) peptidase inhibitor, clade D, member 1 [Source:MGI Symbol;Acc:MGI:96051]	0.983457	2.71362	1.99722e-19	1.9733e-18
ENSMUSG00000037366	Pafah2	platelet-activating factor acetylhydrolase 2 [Source:MGI Symbol;Acc:MGI:2140321]	0.447435	2.94724	2.02617e-19	2.0005e-18
ENSMUSG00000020828	Pld2	phospholipase D2 [Source:MGI Symbol;Acc:MGI:892877]	0.316125	4.5717	2.02823e-19	2.00115e-18
ENSMUSG00000017417	Plxdc1	plexin domain containing 1 [Source:MGI Symbol;Acc:MGI:1919574]	0.488205	4.22172	2.06964e-19	2.04059e-18
ENSMUSG00000031502	Col4a1	collagen, type IV, alpha 1 [Source:MGI Symbol;Acc:MGI:88454]	0.594336	5.56322	2.11291e-19	2.08181e-18
ENSMUSG00000028678	Kif2c	kinesin family member 2C [Source:MGI Symbol;Acc:MGI:1921054]	0.851987	-1.00636	2.11868e-19	2.08487e-18
ENSMUSG00000038982	Bloc1s5	biogenesis of organelles complex-1, subunit 5, muted [Source:MGI Symbol;Acc:MGI:2178598]	0.335339	4.21928	2.11896e-19	2.08487e-18
ENSMUSG00000026547	Tagln2	transgelin 2 [Source:MGI Symbol;Acc:MGI:1312985]	0.55272	3.98699	2.18318e-19	2.14656e-18
ENSMUSG00000037151	Lrrc20	leucine rich repeat containing 20 [Source:MGI Symbol;Acc:MGI:2387182]	-0.308306	4.72554	2.19378e-19	2.1555e-18
ENSMUSG00000006498	Ptbp1	polypyrimidine tract binding protein 1 [Source:MGI Symbol;Acc:MGI:97791]	0.331768	4.58178	2.3617e-19	2.31888e-18
ENSMUSG00000019978	Epb4.1l2	erythrocyte protein band 4.1-like 2 [Source:MGI Symbol;Acc:MGI:103009]	0.288354	6.44126	2.39894e-19	2.35382e-18
ENSMUSG00000040666	Sh3bgr	SH3-binding domain glutamic acid-rich protein [Source:MGI Symbol;Acc:MGI:1354740]	0.763853	0.919085	2.40483e-19	2.35796e-18
ENSMUSG00000030560	Ctsc	cathepsin C [Source:MGI Symbol;Acc:MGI:109553]	0.482014	4.3567	2.42489e-19	2.37599e-18
ENSMUSG00000006386	Tek	endothelial-specific receptor tyrosine kinase [Source:MGI Symbol;Acc:MGI:98664]	0.340385	4.12536	2.4484e-19	2.39719e-18
ENSMUSG00000019942	Cdk1	cyclin-dependent kinase 1 [Source:MGI Symbol;Acc:MGI:88351]	0.826257	-0.401882	2.44991e-19	2.39719e-18
ENSMUSG00000028273	Pdlim5	PDZ and LIM domain 5 [Source:MGI Symbol;Acc:MGI:1927489]	0.278431	5.79462	2.58707e-19	2.52966e-18
ENSMUSG00000050132	Sarm1	sterile alpha and HEAT/Armadillo motif containing 1 [Source:MGI Symbol;Acc:MGI:2136419]	-0.316039	5.23938	2.6376e-19	2.57729e-18
ENSMUSG00000022106	Rcbtb2	regulator of chromosome condensation (RCC1) and BTB (POZ) domain containing protein 2 [Source:MGI Symbol;Acc:MGI:1917200]	0.306139	4.76227	2.70612e-19	2.64242e-18
ENSMUSG00000031952	Chst5	carbohydrate (N-acetylglucosamine 6-O) sulfotransferase 5 [Source:MGI Symbol;Acc:MGI:1931825]	0.709145	0.370734	2.94137e-19	2.87016e-18
ENSMUSG00000030681	Mvp	major vault protein [Source:MGI Symbol;Acc:MGI:1925638]	0.644009	3.03774	3.02413e-19	2.94889e-18
ENSMUSG00000022382	Wnt7b	wingless-related MMTV integration site 7B [Source:MGI Symbol;Acc:MGI:98962]	0.426199	6.0444	3.03372e-19	2.95621e-18
ENSMUSG00000020599	Rgs9	regulator of G-protein signaling 9 [Source:MGI Symbol;Acc:MGI:1338824]	0.468575	2.72606	3.05531e-19	2.9752e-18
ENSMUSG00000058571	Gpc6	glypican 6 [Source:MGI Symbol;Acc:MGI:1346322]	0.339254	4.12121	3.28969e-19	3.20124e-18
ENSMUSG00000056367	Actr3b	ARP3 actin-related protein 3B [Source:MGI Symbol;Acc:MGI:2661120]	-0.294011	6.80277	3.34715e-19	3.25492e-18
ENSMUSG00000050212	Fam176b	family with sequence similarity 176, member B [Source:MGI Symbol;Acc:MGI:1922063]	0.665454	0.793244	3.39722e-19	3.30135e-18
ENSMUSG00000004698	Hdac9	histone deacetylase 9 [Source:MGI Symbol;Acc:MGI:1931221]	-0.32749	5.4318	3.41455e-19	3.31592e-18
ENSMUSG00000035898	Uba6	ubiquitin-like modifier activating enzyme 6 [Source:MGI Symbol;Acc:MGI:1913894]	-0.416584	5.00126	3.4245e-19	3.32331e-18
ENSMUSG00000031377	Bmx	BMX non-receptor tyrosine kinase [Source:MGI Symbol;Acc:MGI:1101778]	0.744863	0.536577	3.45639e-19	3.35196e-18
ENSMUSG00000022500	Litaf	LPS-induced TN factor [Source:MGI Symbol;Acc:MGI:1929512]	0.448175	4.43164	3.56516e-19	3.45509e-18
ENSMUSG00000028480	Glipr2	GLI pathogenesis-related 2 [Source:MGI Symbol;Acc:MGI:1917770]	0.59715	2.71412	3.71478e-19	3.59763e-18
ENSMUSG00000030605	Mfge8	milk fat globule-EGF factor 8 protein [Source:MGI Symbol;Acc:MGI:102768]	-0.369801	7.40599	3.73972e-19	3.61931e-18
ENSMUSG00000042284	Itga1	integrin alpha 1 [Source:MGI Symbol;Acc:MGI:96599]	0.465045	2.92076	3.84822e-19	3.72178e-18
ENSMUSG00000045532	C1ql1	complement component 1, q subcomponent-like 1 [Source:MGI Symbol;Acc:MGI:1344400]	0.441056	3.84994	3.92647e-19	3.79488e-18
ENSMUSG00000037306	Man1c1	mannosidase, alpha, class 1C, member 1 [Source:MGI Symbol;Acc:MGI:2446214]	0.320995	5.38415	3.99776e-19	3.86114e-18
ENSMUSG00000090863	A530084C06Rik	RIKEN cDNA A530084C06 gene [Source:MGI Symbol;Acc:MGI:3704402]	-0.949717	-1.0589	4.0471e-19	3.90614e-18
ENSMUSG00000067714	Lpar5	lysophosphatidic acid receptor 5 [Source:MGI Symbol;Acc:MGI:2685918]	0.807063	-0.706416	4.11396e-19	3.96797e-18
ENSMUSG00000030917	Tmem159	transmembrane protein 159 [Source:MGI Symbol;Acc:MGI:1925752]	0.360236	3.78347	4.2587e-19	4.10479e-18
ENSMUSG00000060152	Pop5	processing of precursor 5, ribonuclease P/MRP family (S. cerevisiae) [Source:MGI Symbol;Acc:MGI:2151221]	-0.329585	5.36357	4.32843e-19	4.16916e-18
ENSMUSG00000024810	Il33	interleukin 33 [Source:MGI Symbol;Acc:MGI:1924375]	0.513692	5.26749	4.36001e-19	4.19673e-18
ENSMUSG00000024085	Man2a1	mannosidase 2, alpha 1 [Source:MGI Symbol;Acc:MGI:104669]	-0.324278	4.52457	4.3892e-19	4.22197e-18
ENSMUSG00000041673	Lrrc18	leucine rich repeat containing 18 [Source:MGI Symbol;Acc:MGI:1914830]	0.775687	-0.406528	4.43886e-19	4.26684e-18
ENSMUSG00000096727	Psmb9	proteasome (prosome, macropain) subunit, beta type 9 (large multifunctional peptidase 2) [Source:MGI Symbol;Acc:MGI:1346526]	0.832263	0.78495	4.51077e-19	4.33302e-18
ENSMUSG00000036594	H2-Aa	histocompatibility 2, class II antigen A, alpha [Source:MGI Symbol;Acc:MGI:95895]	1.86668	1.58642	4.53166e-19	4.35014e-18
ENSMUSG00000049176	Frmpd4	FERM and PDZ domain containing 4 [Source:MGI Symbol;Acc:MGI:3042378]	-0.416695	7.01585	4.54089e-19	4.35606e-18
ENSMUSG00000040747	Cd53	CD53 antigen [Source:MGI Symbol;Acc:MGI:88341]	0.620174	3.66666	4.7868e-19	4.58886e-18
ENSMUSG00000017400	Stac2	SH3 and cysteine rich domain 2 [Source:MGI Symbol;Acc:MGI:2144518]	-0.320207	6.4406	5.00375e-19	4.7936e-18
ENSMUSG00000021127	Zfp36l1	zinc finger protein 36, C3H type-like 1 [Source:MGI Symbol;Acc:MGI:107946]	0.397347	3.91104	5.08302e-19	4.86625e-18
ENSMUSG00000040111	Gramd1b	GRAM domain containing 1B [Source:MGI Symbol;Acc:MGI:1925037]	-0.287049	7.82803	5.13063e-19	4.90852e-18
ENSMUSG00000038342	Mlxip	MLX interacting protein [Source:MGI Symbol;Acc:MGI:2141183]	-0.301735	4.80802	5.15688e-19	4.93031e-18
ENSMUSG00000035329	Fbxo33	F-box protein 33 [Source:MGI Symbol;Acc:MGI:1917861]	-0.274825	5.88368	5.16638e-19	4.93607e-18
ENSMUSG00000043557	Mdga1	MAM domain containing glycosylphosphatidylinositol anchor 1 [Source:MGI Symbol;Acc:MGI:1922012]	-0.666053	6.03851	5.22381e-19	4.98757e-18
ENSMUSG00000032667	Pon2	paraoxonase 2 [Source:MGI Symbol;Acc:MGI:106687]	0.305435	5.59795	5.27354e-19	5.03168e-18
ENSMUSG00000028926	Cdk14	cyclin-dependent kinase 14 [Source:MGI Symbol;Acc:MGI:894318]	-0.367091	8.61575	5.28322e-19	5.03752e-18
ENSMUSG00000034394	Lif	leukemia inhibitory factor [Source:MGI Symbol;Acc:MGI:96787]	1.56097	0.716868	5.5155e-19	5.25547e-18
ENSMUSG00000044345	Marveld1	MARVEL (membrane-associating) domain containing 1 [Source:MGI Symbol;Acc:MGI:2147570]	0.503776	2.909	5.77494e-19	5.49898e-18
ENSMUSG00000063796	Slc22a8	solute carrier family 22 (organic anion transporter), member 8 [Source:MGI Symbol;Acc:MGI:1336187]	0.627891	4.17249	5.78952e-19	5.50811e-18
ENSMUSG00000008855	Hdac5	histone deacetylase 5 [Source:MGI Symbol;Acc:MGI:1333784]	-0.307231	7.32893	5.79229e-19	5.50811e-18
ENSMUSG00000050035	Fhl4	four and a half LIM domains 4 [Source:MGI Symbol;Acc:MGI:1338765]	0.700454	0.394921	5.85247e-19	5.56161e-18
ENSMUSG00000074657	Kif5a	kinesin family member 5A [Source:MGI Symbol;Acc:MGI:109564]	-0.293336	10.9571	5.85731e-19	5.56249e-18
ENSMUSG00000032434	Cmtm6	CKLF-like MARVEL transmembrane domain containing 6 [Source:MGI Symbol;Acc:MGI:2447165]	0.284922	5.35363	6.1317e-19	5.81917e-18
ENSMUSG00000009292	Trpm2	transient receptor potential cation channel, subfamily M, member 2 [Source:MGI Symbol;Acc:MGI:1351901]	-0.313259	4.79809	6.15183e-19	5.83437e-18
ENSMUSG00000016528	Mapkapk2	MAP kinase-activated protein kinase 2 [Source:MGI Symbol;Acc:MGI:109298]	0.346157	5.219	6.56683e-19	6.2238e-18
ENSMUSG00000037089	Slc35b2	solute carrier family 35, member B2 [Source:MGI Symbol;Acc:MGI:1921086]	0.307003	4.65738	6.73576e-19	6.37964e-18
ENSMUSG00000025092	Hspa12a	heat shock protein 12A [Source:MGI Symbol;Acc:MGI:1920692]	-0.361044	8.12937	6.81227e-19	6.44779e-18
ENSMUSG00000029651	Mtus2	microtubule associated tumor suppressor candidate 2 [Source:MGI Symbol;Acc:MGI:1915388]	-0.334681	4.99282	6.88153e-19	6.50901e-18
ENSMUSG00000023022	Lima1	LIM domain and actin binding 1 [Source:MGI Symbol;Acc:MGI:1920992]	0.334734	4.14241	6.89128e-19	6.51389e-18
ENSMUSG00000028909	Ptpru	protein tyrosine phosphatase, receptor type, U [Source:MGI Symbol;Acc:MGI:1321151]	-0.389195	5.55017	6.93701e-19	6.55275e-18
ENSMUSG00000029916	Agk	acylglycerol kinase [Source:MGI Symbol;Acc:MGI:1917173]	-0.283683	5.30615	6.96407e-19	6.57393e-18
ENSMUSG00000078816	Prkcg	protein kinase C, gamma [Source:MGI Symbol;Acc:MGI:97597]	-0.384699	9.16333	7.27698e-19	6.86475e-18
ENSMUSG00000020963	Tshr	thyroid stimulating hormone receptor [Source:MGI Symbol;Acc:MGI:98849]	0.937142	-0.930098	7.3697e-19	6.94759e-18
ENSMUSG00000022945	Chaf1b	chromatin assembly factor 1, subunit B (p60) [Source:MGI Symbol;Acc:MGI:1314881]	0.86333	-1.19869	7.64559e-19	7.2029e-18
ENSMUSG00000036856	Wnt4	wingless-related MMTV integration site 4 [Source:MGI Symbol;Acc:MGI:98957]	0.556948	4.04864	7.66952e-19	7.22065e-18
ENSMUSG00000037771	Slc32a1	solute carrier family 32 (GABA vesicular transporter), member 1 [Source:MGI Symbol;Acc:MGI:1194488]	-0.271519	6.03114	7.67664e-19	7.22256e-18
ENSMUSG00000071649	B3gat3	beta-1,3-glucuronyltransferase 3 (glucuronosyltransferase I) [Source:MGI Symbol;Acc:MGI:1919977]	-0.325427	6.74695	7.69218e-19	7.23238e-18
ENSMUSG00000021884	Hacl1	2-hydroxyacyl-CoA lyase 1 [Source:MGI Symbol;Acc:MGI:1929657]	0.456175	2.79153	7.75881e-19	7.2902e-18
ENSMUSG00000030225	Dera	2-deoxyribose-5-phosphate aldolase homolog (C. elegans) [Source:MGI Symbol;Acc:MGI:1913762]	0.577076	1.60342	7.87714e-19	7.39649e-18
ENSMUSG00000071724	Gm10345	predicted gene 10345 [Source:MGI Symbol;Acc:MGI:3709877]	0.913264	-1.52804	8.05148e-19	7.55518e-18
ENSMUSG00000059742	Kcnh7	potassium voltage-gated channel, subfamily H (eag-related), member 7 [Source:MGI Symbol;Acc:MGI:2159566]	-0.564388	5.60129	8.14472e-19	7.63763e-18
ENSMUSG00000025931	Paqr8	progestin and adipoQ receptor family member VIII [Source:MGI Symbol;Acc:MGI:1921479]	-0.266309	7.42085	8.19625e-19	7.68088e-18
ENSMUSG00000031639	Tlr3	toll-like receptor 3 [Source:MGI Symbol;Acc:MGI:2156367]	0.37627	4.451	8.32587e-19	7.79719e-18
ENSMUSG00000027820	Mme	membrane metallo endopeptidase [Source:MGI Symbol;Acc:MGI:97004]	-0.545011	2.95466	8.50463e-19	7.95935e-18
ENSMUSG00000037979	Ccdc92	coiled-coil domain containing 92 [Source:MGI Symbol;Acc:MGI:106485]	-0.267047	6.39363	8.64188e-19	8.08246e-18
ENSMUSG00000074916	Chst14	carbohydrate (N-acetylgalactosamine 4-0) sulfotransferase 14 [Source:MGI Symbol;Acc:MGI:1919386]	0.628793	1.11058	9.14097e-19	8.54361e-18
ENSMUSG00000039787	Cercam	cerebral endothelial cell adhesion molecule [Source:MGI Symbol;Acc:MGI:2139134]	0.538116	1.97963	9.2318e-19	8.62283e-18
ENSMUSG00000054423	Cadps	Ca2+-dependent secretion activator [Source:MGI Symbol;Acc:MGI:1350922]	-0.300146	8.34588	9.85513e-19	9.19898e-18
ENSMUSG00000037638	Zbtb42	zinc finger and BTB domain containing 42 [Source:MGI Symbol;Acc:MGI:3644133]	0.713755	0.232802	1.00271e-18	9.35334e-18
ENSMUSG00000031955	Bcar1	breast cancer anti-estrogen resistance 1 [Source:MGI Symbol;Acc:MGI:108091]	0.271962	5.92734	1.01743e-18	9.48442e-18
ENSMUSG00000001349	Cnn1	calponin 1 [Source:MGI Symbol;Acc:MGI:104979]	1.30437	0.047195	1.07002e-18	9.9681e-18
ENSMUSG00000025171	Ubtd1	ubiquitin domain containing 1 [Source:MGI Symbol;Acc:MGI:2385092]	0.453096	3.54497	1.08439e-18	1.00954e-17
ENSMUSG00000030793	Pycard	PYD and CARD domain containing [Source:MGI Symbol;Acc:MGI:1931465]	0.82436	1.07441	1.09881e-18	1.02229e-17
ENSMUSG00000035929	H2-Q4	histocompatibility 2, Q region locus 4 [Source:MGI Symbol;Acc:MGI:95933]	0.51689	2.75794	1.10628e-18	1.02857e-17
ENSMUSG00000005716	Pvalb	parvalbumin [Source:MGI Symbol;Acc:MGI:97821]	-0.417871	5.20494	1.1197e-18	1.04036e-17
ENSMUSG00000019929	Dcn	decorin [Source:MGI Symbol;Acc:MGI:94872]	0.555063	6.77553	1.14741e-18	1.06541e-17
ENSMUSG00000049184	Purg	purine-rich element binding protein G [Source:MGI Symbol;Acc:MGI:1922279]	-0.342054	3.99275	1.1588e-18	1.07528e-17
ENSMUSG00000024990	Rbp4	retinol binding protein 4, plasma [Source:MGI Symbol;Acc:MGI:97879]	0.559234	3.29721	1.20219e-18	1.11481e-17
ENSMUSG00000025877	Hk3	hexokinase 3 [Source:MGI Symbol;Acc:MGI:2670962]	0.76014	0.439554	1.27962e-18	1.18584e-17
ENSMUSG00000060780	Lrrtm1	leucine rich repeat transmembrane neuronal 1 [Source:MGI Symbol;Acc:MGI:2389173]	-0.262503	6.86288	1.2818e-18	1.18709e-17
ENSMUSG00000032369	Plscr1	phospholipid scramblase 1 [Source:MGI Symbol;Acc:MGI:893575]	0.602897	1.32909	1.28914e-18	1.1931e-17
ENSMUSG00000020717	Pecam1	platelet/endothelial cell adhesion molecule 1 [Source:MGI Symbol;Acc:MGI:97537]	0.307297	4.60066	1.29364e-18	1.19649e-17
ENSMUSG00000033726	Emx1	empty spiracles homeobox 1 [Source:MGI Symbol;Acc:MGI:95387]	0.375847	3.53446	1.29854e-18	1.20024e-17
ENSMUSG00000000308	Ckmt1	creatine kinase, mitochondrial 1, ubiquitous [Source:MGI Symbol;Acc:MGI:99441]	-0.263791	7.88568	1.32561e-18	1.22446e-17
ENSMUSG00000024955	Esrra	estrogen related receptor, alpha [Source:MGI Symbol;Acc:MGI:1346831]	-0.387214	5.29946	1.37769e-18	1.27174e-17
ENSMUSG00000026586	Prrx1	paired related homeobox 1 [Source:MGI Symbol;Acc:MGI:97712]	0.378058	3.51099	1.40442e-18	1.29557e-17
ENSMUSG00000009281	Rarres2	retinoic acid receptor responder (tazarotene induced) 2 [Source:MGI Symbol;Acc:MGI:1918910]	0.559996	2.09477	1.409e-18	1.29895e-17
ENSMUSG00000041263	Rusc1	RUN and SH3 domain containing 1 [Source:MGI Symbol;Acc:MGI:1919546]	-0.261583	7.03749	1.44913e-18	1.33508e-17
ENSMUSG00000021763	BC067074	cDNA sequence BC067074 [Source:MGI Symbol;Acc:MGI:3040697]	0.926257	1.91392	1.47259e-18	1.35581e-17
ENSMUSG00000048376	F2r	coagulation factor II (thrombin) receptor [Source:MGI Symbol;Acc:MGI:101802]	0.356735	3.74963	1.4813e-18	1.36295e-17
ENSMUSG00000090698	Apold1	apolipoprotein L domain containing 1 [Source:MGI Symbol;Acc:MGI:2685921]	-0.690107	2.24528	1.51043e-18	1.38886e-17
ENSMUSG00000063297	Luzp2	leucine zipper protein 2 [Source:MGI Symbol;Acc:MGI:1889615]	-0.391957	5.63694	1.53337e-18	1.40903e-17
ENSMUSG00000041794	Myrip	myosin VIIA and Rab interacting protein [Source:MGI Symbol;Acc:MGI:2384407]	-0.281049	5.98709	1.54744e-18	1.42104e-17
ENSMUSG00000000948	Snrpn	small nuclear ribonucleoprotein N [Source:MGI Symbol;Acc:MGI:98347]	-0.277836	9.17846	1.55903e-18	1.43005e-17
ENSMUSG00000029265	Dr1	down-regulator of transcription 1 [Source:MGI Symbol;Acc:MGI:1100515]	-0.266871	6.22049	1.55926e-18	1.43005e-17
ENSMUSG00000042857	Gm9776	predicted gene 9776 [Source:MGI Symbol;Acc:MGI:3641792]	0.524615	2.08177	1.57899e-18	1.44721e-17
ENSMUSG00000001103	Sebox	SEBOX homeobox [Source:MGI Symbol;Acc:MGI:108012]	-0.691621	2.15718	1.61023e-18	1.47488e-17
ENSMUSG00000047466	8030462N17Rik	RIKEN cDNA 8030462N17 gene [Source:MGI Symbol;Acc:MGI:2444951]	-0.328609	4.74997	1.63236e-18	1.49419e-17
ENSMUSG00000020808	Fam64a	family with sequence similarity 64, member A [Source:MGI Symbol;Acc:MGI:1924434]	0.856753	-1.20203	1.64183e-18	1.50189e-17
ENSMUSG00000006941	Eif1b	eukaryotic translation initiation factor 1B [Source:MGI Symbol;Acc:MGI:1916219]	-0.261947	6.76925	1.64839e-18	1.50692e-17
ENSMUSG00000063428	Ddo	D-aspartate oxidase [Source:MGI Symbol;Acc:MGI:1925528]	0.390718	3.3766	1.79402e-18	1.63899e-17
ENSMUSG00000027584	Oprl1	opioid receptor-like 1 [Source:MGI Symbol;Acc:MGI:97440]	-0.270443	5.8842	1.83148e-18	1.67199e-17
ENSMUSG00000027338	Prnd	prion protein dublet [Source:MGI Symbol;Acc:MGI:1346999]	1.40711	-1.54457	1.8325e-18	1.67199e-17
ENSMUSG00000020577	Tspan13	tetraspanin 13 [Source:MGI Symbol;Acc:MGI:1913359]	-0.26542	8.28121	1.8585e-18	1.69462e-17
ENSMUSG00000040723	Rcsd1	RCSD domain containing 1 [Source:MGI Symbol;Acc:MGI:2676394]	0.491025	2.40124	1.91319e-18	1.74338e-17
ENSMUSG00000031596	Slc7a2	solute carrier family 7 (cationic amino acid transporter, y+ system), member 2 [Source:MGI Symbol;Acc:MGI:99828]	0.393763	5.46971	1.97294e-18	1.79667e-17
ENSMUSG00000059430	Actg2	actin, gamma 2, smooth muscle, enteric [Source:MGI Symbol;Acc:MGI:104589]	1.80605	-1.29372	2.03727e-18	1.85406e-17
ENSMUSG00000028820	Sfpq	splicing factor proline/glutamine rich (polypyrimidine tract binding protein associated) [Source:MGI Symbol;Acc:MGI:1918764]	-0.297771	7.37008	2.06083e-18	1.8743e-17
ENSMUSG00000062175	Tgif2	TGFB-induced factor homeobox 2 [Source:MGI Symbol;Acc:MGI:1915299]	0.629372	1.01967	2.10648e-18	1.91459e-17
ENSMUSG00000021270	Hsp90aa1	heat shock protein 90, alpha (cytosolic), class A member 1 [Source:MGI Symbol;Acc:MGI:96250]	-0.285909	10.7764	2.13683e-18	1.94093e-17
ENSMUSG00000048701	Ccdc6	coiled-coil domain containing 6 [Source:MGI Symbol;Acc:MGI:1923801]	-0.265828	6.20961	2.18138e-18	1.98013e-17
ENSMUSG00000034595	Ppp1r18	protein phosphatase 1, regulatory subunit 18 [Source:MGI Symbol;Acc:MGI:1923698]	0.405575	3.22631	2.18905e-18	1.98582e-17
ENSMUSG00000030769	Slc5a11	solute carrier family 5 (sodium/glucose cotransporter), member 11 [Source:MGI Symbol;Acc:MGI:1919316]	-0.711502	0.162186	2.3022e-18	2.08702e-17
ENSMUSG00000074637	Sox2	SRY-box containing gene 2 [Source:MGI Symbol;Acc:MGI:98364]	0.271064	5.78006	2.30455e-18	2.08702e-17
ENSMUSG00000046667	Rbm12b1	RNA binding motif protein 12 B1 [Source:MGI Symbol;Acc:MGI:1919647]	-0.469951	2.59269	2.30502e-18	2.08702e-17
ENSMUSG00000056553	Ptprn2	protein tyrosine phosphatase, receptor type, N polypeptide 2 [Source:MGI Symbol;Acc:MGI:107418]	-0.276113	8.81958	2.39038e-18	2.16215e-17
ENSMUSG00000054717	Hmgb2	high mobility group box 2 [Source:MGI Symbol;Acc:MGI:96157]	0.465324	2.63791	2.39104e-18	2.16215e-17
ENSMUSG00000055137	5033411D12Rik	RIKEN cDNA 5033411D12 gene [Source:MGI Symbol;Acc:MGI:1923221]	0.526063	2.03523	2.46952e-18	2.23169e-17
ENSMUSG00000027335	Adra1d	adrenergic receptor, alpha 1d [Source:MGI Symbol;Acc:MGI:106673]	-0.518825	5.35158	2.47235e-18	2.23283e-17
ENSMUSG00000025240	Sacm1l	SAC1 (suppressor of actin mutations 1, homolog)-like (S. cerevisiae) [Source:MGI Symbol;Acc:MGI:1933169]	-0.272691	6.72775	2.50879e-18	2.2643e-17
ENSMUSG00000031799	Tpm4	tropomyosin 4 [Source:MGI Symbol;Acc:MGI:2449202]	0.34023	4.84799	2.57458e-18	2.32219e-17
ENSMUSG00000042743	Sgtb	small glutamine-rich tetratricopeptide repeat (TPR)-containing, beta [Source:MGI Symbol;Acc:MGI:2444615]	-0.25987	6.94697	2.5917e-18	2.33615e-17
ENSMUSG00000074661	Pde4d	phosphodiesterase 4D, cAMP specific [Source:MGI Symbol;Acc:MGI:99555]	-0.361019	4.54573	2.61632e-18	2.35685e-17
ENSMUSG00000021779	Thrb	thyroid hormone receptor beta [Source:MGI Symbol;Acc:MGI:98743]	-0.297774	5.51952	2.62322e-18	2.36157e-17
ENSMUSG00000026773	Pfkfb3	6-phosphofructo-2-kinase/fructose-2,6-biphosphatase 3 [Source:MGI Symbol;Acc:MGI:2181202]	-0.292751	5.68684	2.69484e-18	2.4245e-17
ENSMUSG00000029810	Tmem176b	transmembrane protein 176B [Source:MGI Symbol;Acc:MGI:1916348]	0.42207	5.23962	2.70791e-18	2.43472e-17
ENSMUSG00000020435	Osbp2	oxysterol binding protein 2 [Source:MGI Symbol;Acc:MGI:1921559]	-0.265238	6.1825	2.81632e-18	2.53059e-17
ENSMUSG00000078591	Hs3st4	heparan sulfate (glucosamine) 3-O-sulfotransferase 4 [Source:MGI Symbol;Acc:MGI:1333792]	-0.392895	6.89801	2.85405e-18	2.56286e-17
ENSMUSG00000030513	Pcsk6	proprotein convertase subtilisin/kexin type 6 [Source:MGI Symbol;Acc:MGI:102897]	0.338974	5.01065	2.90834e-18	2.60996e-17
ENSMUSG00000020407	Upp1	uridine phosphorylase 1 [Source:MGI Symbol;Acc:MGI:1097668]	-0.605584	1.24161	2.96478e-18	2.65893e-17
ENSMUSG00000041548	Hspb8	heat shock protein 8 [Source:MGI Symbol;Acc:MGI:2135756]	0.730627	4.18725	3.04188e-18	2.72636e-17
ENSMUSG00000024397	Aif1	allograft inflammatory factor 1 [Source:MGI Symbol;Acc:MGI:1343098]	0.613351	2.88978	3.10558e-18	2.78169e-17
ENSMUSG00000025776	Crispld1	cysteine-rich secretory protein LCCL domain containing 1 [Source:MGI Symbol;Acc:MGI:1934666]	-0.46744	2.68683	3.16898e-18	2.83669e-17
ENSMUSG00000031224	Magee2	melanoma antigen, family E, 2 [Source:MGI Symbol;Acc:MGI:2148316]	-0.412471	3.65899	3.17304e-18	2.83853e-17
ENSMUSG00000015484	Fam163a	family with sequence similarity 163, member A [Source:MGI Symbol;Acc:MGI:3618859]	-0.557706	3.14847	3.31747e-18	2.96587e-17
ENSMUSG00000035547	Capn5	calpain 5 [Source:MGI Symbol;Acc:MGI:1100859]	-0.325182	6.17789	3.35685e-18	2.99918e-17
ENSMUSG00000074141	Il4i1	interleukin 4 induced 1 [Source:MGI Symbol;Acc:MGI:109552]	0.651785	0.724918	3.39295e-18	3.02953e-17
ENSMUSG00000033016	Nfatc1	nuclear factor of activated T cells, cytoplasmic, calcineurin dependent 1 [Source:MGI Symbol;Acc:MGI:102469]	0.42964	2.96744	3.4233e-18	3.0547e-17
ENSMUSG00000041431	Ccnb1	cyclin B1 [Source:MGI Symbol;Acc:MGI:88302]	0.763311	-0.214553	3.72422e-18	3.32113e-17
ENSMUSG00000078453	3110003A17Rik	RIKEN cDNA 3110003A17 gene [Source:MGI Symbol;Acc:MGI:1920362]	-0.433157	2.92478	3.77455e-18	3.3639e-17
ENSMUSG00000042532	Golga7b	golgi autoantigen, golgin subfamily a, 7B [Source:MGI Symbol;Acc:MGI:1918396]	-0.260293	6.56326	3.78868e-18	3.37438e-17
ENSMUSG00000041037	Irgq	immunity-related GTPase family, Q [Source:MGI Symbol;Acc:MGI:2667176]	-0.271659	6.9989	3.82042e-18	3.40051e-17
ENSMUSG00000064043	Trerf1	transcriptional regulating factor 1 [Source:MGI Symbol;Acc:MGI:2442086]	-0.311948	4.53622	3.83814e-18	3.41414e-17
ENSMUSG00000026727	Rsu1	Ras suppressor protein 1 [Source:MGI Symbol;Acc:MGI:103040]	0.296265	4.75449	3.86871e-18	3.43918e-17
ENSMUSG00000031610	Scrg1	scrapie responsive gene 1 [Source:MGI Symbol;Acc:MGI:1328308]	0.360112	5.32048	3.87716e-18	3.44453e-17
ENSMUSG00000025512	Chid1	chitinase domain containing 1 [Source:MGI Symbol;Acc:MGI:1915288]	0.266944	5.95328	3.91532e-18	3.47625e-17
ENSMUSG00000026883	Dab2ip	disabled 2 interacting protein [Source:MGI Symbol;Acc:MGI:1916851]	-0.259046	6.71328	4.07702e-18	3.61756e-17
ENSMUSG00000074607	Tox2	TOX high mobility group box family member 2 [Source:MGI Symbol;Acc:MGI:3611233]	-0.307409	4.90496	4.15661e-18	3.68587e-17
ENSMUSG00000039202	Abhd2	abhydrolase domain containing 2 [Source:MGI Symbol;Acc:MGI:1914344]	0.353862	7.24512	4.18364e-18	3.70753e-17
ENSMUSG00000002147	Stat6	signal transducer and activator of transcription 6 [Source:MGI Symbol;Acc:MGI:103034]	0.394794	3.29493	4.28259e-18	3.79285e-17
ENSMUSG00000071230	Npw	neuropeptide W [Source:MGI Symbol;Acc:MGI:2685781]	1.85287	-0.321962	4.4322e-18	3.9229e-17
ENSMUSG00000023186	Vwa5a	von Willebrand factor A domain containing 5A [Source:MGI Symbol;Acc:MGI:1915026]	0.36162	4.66075	4.45318e-18	3.93901e-17
ENSMUSG00000024663	Rab3il1	RAB3A interacting protein (rabin3)-like 1 [Source:MGI Symbol;Acc:MGI:1922010]	0.366534	3.56763	4.46564e-18	3.94757e-17
ENSMUSG00000044708	Kcnj10	potassium inwardly-rectifying channel, subfamily J, member 10 [Source:MGI Symbol;Acc:MGI:1194504]	0.351555	8.79079	4.49593e-18	3.97187e-17
ENSMUSG00000014786	Slc9a5	solute carrier family 9 (sodium/hydrogen exchanger), member 5 [Source:MGI Symbol;Acc:MGI:2685542]	-0.366887	3.56218	4.55634e-18	4.02273e-17
ENSMUSG00000030521	Mphosph10	M-phase phosphoprotein 10 (U3 small nucleolar ribonucleoprotein) [Source:MGI Symbol;Acc:MGI:1915223]	-0.296491	4.72788	4.74885e-18	4.19009e-17
ENSMUSG00000054723	Vmac	vimentin-type intermediate filament associated coiled-coil protein [Source:MGI Symbol;Acc:MGI:2146912]	0.392661	3.31026	4.78894e-18	4.22284e-17
ENSMUSG00000027009	Itga4	integrin alpha 4 [Source:MGI Symbol;Acc:MGI:96603]	-0.521488	4.65297	4.81007e-18	4.23753e-17
ENSMUSG00000032598	Nckipsd	NCK interacting protein with SH3 domain [Source:MGI Symbol;Acc:MGI:1931834]	-0.262611	6.25657	4.81158e-18	4.23753e-17
ENSMUSG00000071647	Eml3	echinoderm microtubule associated protein like 3 [Source:MGI Symbol;Acc:MGI:2387612]	0.371856	3.51165	4.88047e-18	4.29554e-17
ENSMUSG00000045515	Pou3f3	POU domain, class 3, transcription factor 3 [Source:MGI Symbol;Acc:MGI:102564]	-0.260587	6.438	5.03167e-18	4.42588e-17
ENSMUSG00000030772	Dkk3	dickkopf homolog 3 (Xenopus laevis) [Source:MGI Symbol;Acc:MGI:1354952]	-0.297777	8.81824	5.1115e-18	4.49331e-17
ENSMUSG00000003814	Calr	calreticulin [Source:MGI Symbol;Acc:MGI:88252]	-0.322828	9.23947	5.17639e-18	4.54753e-17
ENSMUSG00000040272	Accs	1-aminocyclopropane-1-carboxylate synthase (non-functional) [Source:MGI Symbol;Acc:MGI:1919717]	0.591147	1.33686	5.20918e-18	4.57351e-17
ENSMUSG00000013707	Tnfaip8l2	tumor necrosis factor, alpha-induced protein 8-like 2 [Source:MGI Symbol;Acc:MGI:1917019]	0.604322	1.21608	5.34708e-18	4.69168e-17
ENSMUSG00000041734	Kirrel	kin of IRRE like (Drosophila) [Source:MGI Symbol;Acc:MGI:1891396]	0.462784	2.668	5.81846e-18	5.10212e-17
ENSMUSG00000022817	Itgb5	integrin beta 5 [Source:MGI Symbol;Acc:MGI:96614]	0.500176	6.31151	5.94166e-18	5.20693e-17
ENSMUSG00000063063	Ctnna2	catenin (cadherin associated protein), alpha 2 [Source:MGI Symbol;Acc:MGI:88275]	-0.256802	7.00433	6.13527e-18	5.37329e-17
ENSMUSG00000024065	Ehd3	EH-domain containing 3 [Source:MGI Symbol;Acc:MGI:1928900]	0.276859	7.48189	6.20166e-18	5.42807e-17
ENSMUSG00000039697	Ncoa7	nuclear receptor coactivator 7 [Source:MGI Symbol;Acc:MGI:2444847]	-0.269856	6.67067	6.27839e-18	5.49185e-17
ENSMUSG00000070407	Hs3st3b1	heparan sulfate (glucosamine) 3-O-sulfotransferase 3B1 [Source:MGI Symbol;Acc:MGI:1333853]	0.986847	0.300727	6.46835e-18	5.65453e-17
ENSMUSG00000021365	Nedd9	neural precursor cell expressed, developmentally down-regulated gene 9 [Source:MGI Symbol;Acc:MGI:97302]	0.424083	4.36059	6.62007e-18	5.78235e-17
ENSMUSG00000008035	Mid1ip1	Mid1 interacting protein 1 (gastrulation specific G12-like (zebrafish)) [Source:MGI Symbol;Acc:MGI:1915291]	0.276231	5.83647	6.62272e-18	5.78235e-17
ENSMUSG00000040653	Ppp1r14c	protein phosphatase 1, regulatory (inhibitor) subunit 14c [Source:MGI Symbol;Acc:MGI:1923392]	-0.451565	4.10005	6.72854e-18	5.87113e-17
ENSMUSG00000028036	Ptgfr	prostaglandin F receptor [Source:MGI Symbol;Acc:MGI:97796]	1.06185	0.59542	6.78297e-18	5.91498e-17
ENSMUSG00000036620	Mgat4b	mannoside acetylglucosaminyltransferase 4, isoenzyme B [Source:MGI Symbol;Acc:MGI:2143974]	-0.276586	6.02117	6.9159e-18	6.0272e-17
ENSMUSG00000029602	Rasal1	RAS protein activator like 1 (GAP1 like) [Source:MGI Symbol;Acc:MGI:1330842]	-0.356743	6.43778	6.96079e-18	6.0626e-17
ENSMUSG00000015950	Ncf1	neutrophil cytosolic factor 1 [Source:MGI Symbol;Acc:MGI:97283]	0.554172	2.83985	6.99493e-18	6.0886e-17
ENSMUSG00000021898	Asb14	ankyrin repeat and SOCS box-containing 14 [Source:MGI Symbol;Acc:MGI:2655107]	0.916028	-1.69029	7.12336e-18	6.19658e-17
ENSMUSG00000096753	Fam181a	family with sequence similarity 181, member A [Source:MGI Symbol;Acc:MGI:3647570]	0.688619	0.297366	7.15887e-18	6.22366e-17
ENSMUSG00000018899	Irf1	interferon regulatory factor 1 [Source:MGI Symbol;Acc:MGI:96590]	0.443768	2.78369	7.30599e-18	6.34767e-17
ENSMUSG00000035298	Klhl35	kelch-like 35 (Drosophila) [Source:MGI Symbol;Acc:MGI:1919434]	0.717077	-0.0236473	7.34592e-18	6.37845e-17
ENSMUSG00000021866	Anxa11	annexin A11 [Source:MGI Symbol;Acc:MGI:108481]	0.313833	6.24734	7.41748e-18	6.43665e-17
ENSMUSG00000040605	Bace2	beta-site APP-cleaving enzyme 2 [Source:MGI Symbol;Acc:MGI:1860440]	0.644261	2.78474	7.44784e-18	6.45904e-17
ENSMUSG00000027082	Tfpi	tissue factor pathway inhibitor [Source:MGI Symbol;Acc:MGI:1095418]	0.689292	2.474	7.58511e-18	6.57407e-17
ENSMUSG00000079523	Tmsb10	thymosin, beta 10 [Source:MGI Symbol;Acc:MGI:109146]	0.338939	6.43469	7.64686e-18	6.62355e-17
ENSMUSG00000072949	Acot1	acyl-CoA thioesterase 1 [Source:MGI Symbol;Acc:MGI:1349396]	0.406309	4.07882	7.73438e-18	6.69526e-17
ENSMUSG00000044847	Lsm11	U7 snRNP-specific Sm-like protein LSM11 [Source:MGI Symbol;Acc:MGI:1919540]	-0.553963	5.75453	7.92267e-18	6.85408e-17
ENSMUSG00000024986	Hhex	hematopoietically expressed homeobox [Source:MGI Symbol;Acc:MGI:96086]	0.572468	1.48324	8.03859e-18	6.95013e-17
ENSMUSG00000036131	Frmd7	FERM domain containing 7 [Source:MGI Symbol;Acc:MGI:2686379]	-0.621255	0.972648	8.04626e-18	6.95252e-17
ENSMUSG00000038777	Sema6c	sema domain, transmembrane domain (TM), and cytoplasmic domain, (semaphorin) 6C [Source:MGI Symbol;Acc:MGI:1338032]	-0.399485	4.42081	8.12688e-18	7.0179e-17
ENSMUSG00000037447	Arid5a	AT rich interactive domain 5A (MRF1-like) [Source:MGI Symbol;Acc:MGI:2443039]	-0.379356	3.41109	8.26574e-18	7.13347e-17
ENSMUSG00000004530	Coro1c	coronin, actin binding protein 1C [Source:MGI Symbol;Acc:MGI:1345964]	0.290964	6.33218	8.3781e-18	7.22605e-17
ENSMUSG00000022453	Naga	N-acetyl galactosaminidase, alpha [Source:MGI Symbol;Acc:MGI:1261422]	0.338063	4.17197	8.47221e-18	7.30278e-17
ENSMUSG00000029771	Irf5	interferon regulatory factor 5 [Source:MGI Symbol;Acc:MGI:1350924]	0.526899	1.93214	8.79103e-18	7.57299e-17
ENSMUSG00000033545	Znrf1	zinc and ring finger 1 [Source:MGI Symbol;Acc:MGI:2177308]	-0.262261	6.09198	8.98168e-18	7.73253e-17
ENSMUSG00000030319	Cand2	cullin-associated and neddylation-dissociated 2 (putative) [Source:MGI Symbol;Acc:MGI:1914338]	0.449697	2.7128	9.09524e-18	7.82555e-17
ENSMUSG00000026058	Khdrbs2	KH domain containing, RNA binding, signal transduction associated 2 [Source:MGI Symbol;Acc:MGI:2159649]	0.430412	2.90509	9.13822e-18	7.85776e-17
ENSMUSG00000003411	Rab3b	RAB3B, member RAS oncogene family [Source:MGI Symbol;Acc:MGI:1917158]	-0.380645	5.2848	9.30666e-18	7.99775e-17
ENSMUSG00000030669	Calca	calcitonin/calcitonin-related polypeptide, alpha [Source:MGI Symbol;Acc:MGI:2151253]	-0.710009	0.0132038	9.44029e-18	8.10768e-17
ENSMUSG00000051146	Camk2n2	calcium/calmodulin-dependent protein kinase II inhibitor 2 [Source:MGI Symbol;Acc:MGI:1920297]	-0.330164	5.72238	9.65926e-18	8.28866e-17
ENSMUSG00000022505	Emp2	epithelial membrane protein 2 [Source:MGI Symbol;Acc:MGI:1098726]	0.320395	5.36183	9.66271e-18	8.28866e-17
ENSMUSG00000004187	Kifc2	kinesin family member C2 [Source:MGI Symbol;Acc:MGI:109187]	-0.283478	8.51997	9.69466e-18	8.31105e-17
ENSMUSG00000031253	Srpx2	sushi-repeat-containing protein, X-linked 2 [Source:MGI Symbol;Acc:MGI:1916042]	0.692203	0.236618	9.91284e-18	8.49296e-17
ENSMUSG00000022715	Cldn26	claudin 26 [Source:MGI Symbol;Acc:MGI:1921970]	-0.742706	1.99787	1.01694e-17	8.70755e-17
ENSMUSG00000026433	Rab7l1	RAB7, member RAS oncogene family-like 1 [Source:MGI Symbol;Acc:MGI:2385107]	0.486691	2.33725	1.04829e-17	8.97054e-17
ENSMUSG00000047361	Gm973	predicted gene 973 [Source:MGI Symbol;Acc:MGI:2685819]	0.474047	3.03471	1.05749e-17	9.04383e-17
ENSMUSG00000023206	Il15ra	interleukin 15 receptor, alpha chain [Source:MGI Symbol;Acc:MGI:104644]	0.564856	1.52964	1.07565e-17	9.19361e-17
ENSMUSG00000011877	Git1	G protein-coupled receptor kinase-interactor 1 [Source:MGI Symbol;Acc:MGI:1927140]	-0.295865	8.86643	1.09695e-17	9.36994e-17
ENSMUSG00000021477	Ctsl	cathepsin L [Source:MGI Symbol;Acc:MGI:88564]	0.364912	6.74422	1.18648e-17	1.01286e-16
ENSMUSG00000032334	Loxl1	lysyl oxidase-like 1 [Source:MGI Symbol;Acc:MGI:106096]	0.570556	3.13457	1.19779e-17	1.0219e-16
ENSMUSG00000051339	2900026A02Rik	RIKEN cDNA 2900026A02 gene [Source:MGI Symbol;Acc:MGI:1920194]	-0.368023	6.58096	1.25027e-17	1.06603e-16
ENSMUSG00000055078	Gabra5	gamma-aminobutyric acid (GABA) A receptor, subunit alpha 5 [Source:MGI Symbol;Acc:MGI:95617]	-0.363659	7.33699	1.2517e-17	1.06659e-16
ENSMUSG00000028676	Srsf10	serine/arginine-rich splicing factor 10 [Source:MGI Symbol;Acc:MGI:1333805]	-0.329079	6.18796	1.25243e-17	1.06659e-16
ENSMUSG00000044912	Syt16	synaptotagmin XVI [Source:MGI Symbol;Acc:MGI:2673872]	-0.262913	5.94236	1.25771e-17	1.07045e-16
ENSMUSG00000057440	Mpp7	membrane protein, palmitoylated 7 (MAGUK p55 subfamily member 7) [Source:MGI Symbol;Acc:MGI:1922989]	0.566768	2.57979	1.28951e-17	1.09686e-16
ENSMUSG00000052221	Ppp1r36	protein phosphatase 1, regulatory subunit 36 [Source:MGI Symbol;Acc:MGI:2684916]	0.693925	1.06533	1.29756e-17	1.10304e-16
ENSMUSG00000007950	Abhd8	abhydrolase domain containing 8 [Source:MGI Symbol;Acc:MGI:1918946]	-0.32872	7.68995	1.30806e-17	1.1113e-16
ENSMUSG00000036242	3632451O06Rik	RIKEN cDNA 3632451O06 gene [Source:MGI Symbol;Acc:MGI:1914669]	-0.33291	5.59212	1.33456e-17	1.13314e-16
ENSMUSG00000039145	Camk1d	calcium/calmodulin-dependent protein kinase ID [Source:MGI Symbol;Acc:MGI:2442190]	-0.386639	8.02343	1.35457e-17	1.14944e-16
ENSMUSG00000021090	Lrrc9	leucine rich repeat containing 9 [Source:MGI Symbol;Acc:MGI:1925507]	0.623307	1.29454	1.36941e-17	1.16093e-16
ENSMUSG00000025034	Trim8	tripartite motif-containing 8 [Source:MGI Symbol;Acc:MGI:1933302]	-0.257847	6.36645	1.36974e-17	1.16093e-16
ENSMUSG00000029054	Gabrd	gamma-aminobutyric acid (GABA) A receptor, subunit delta [Source:MGI Symbol;Acc:MGI:95622]	-0.508343	3.98158	1.3739e-17	1.16375e-16
ENSMUSG00000036461	Elf1	E74-like factor 1 [Source:MGI Symbol;Acc:MGI:107180]	0.392129	3.25991	1.43431e-17	1.2142e-16
ENSMUSG00000037820	Tgm2	transglutaminase 2, C polypeptide [Source:MGI Symbol;Acc:MGI:98731]	0.595298	3.938	1.44151e-17	1.21957e-16
ENSMUSG00000029467	Atp2a2	ATPase, Ca++ transporting, cardiac muscle, slow twitch 2 [Source:MGI Symbol;Acc:MGI:88110]	-0.274913	10.0506	1.46105e-17	1.23536e-16
ENSMUSG00000021037	Ahsa1	AHA1, activator of heat shock protein ATPase 1 [Source:MGI Symbol;Acc:MGI:2387603]	-0.253735	6.99352	1.51399e-17	1.27936e-16
ENSMUSG00000031165	Was	Wiskott-Aldrich syndrome homolog (human) [Source:MGI Symbol;Acc:MGI:105059]	0.632313	0.797312	1.54497e-17	1.30477e-16
ENSMUSG00000055003	Lrtm2	leucine-rich repeats and transmembrane domains 2 [Source:MGI Symbol;Acc:MGI:2141485]	0.428346	5.75643	1.56347e-17	1.3196e-16
ENSMUSG00000003810	Mast2	microtubule associated serine/threonine kinase 2 [Source:MGI Symbol;Acc:MGI:894676]	-0.253689	6.93922	1.60501e-17	1.35386e-16
ENSMUSG00000026843	Fubp3	far upstream element (FUSE) binding protein 3 [Source:MGI Symbol;Acc:MGI:2443699]	0.290772	4.75146	1.61675e-17	1.36295e-16
ENSMUSG00000026259	Ngef	neuronal guanine nucleotide exchange factor [Source:MGI Symbol;Acc:MGI:1858414]	-0.254456	6.65927	1.63682e-17	1.37905e-16
ENSMUSG00000048368	Omd	osteomodulin [Source:MGI Symbol;Acc:MGI:1350918]	1.53767	0.782184	1.63967e-17	1.38063e-16
ENSMUSG00000050663	Trhde	TRH-degrading enzyme [Source:MGI Symbol;Acc:MGI:2384311]	-0.563989	5.85486	1.67552e-17	1.40998e-16
ENSMUSG00000053164	Gpr21	G protein-coupled receptor 21 [Source:MGI Symbol;Acc:MGI:2441890]	0.634179	0.764801	1.7079e-17	1.43637e-16
ENSMUSG00000022255	Mtdh	metadherin [Source:MGI Symbol;Acc:MGI:1914404]	0.254747	6.59145	1.75597e-17	1.47593e-16
ENSMUSG00000042626	Shc1	src homology 2 domain-containing transforming protein C1 [Source:MGI Symbol;Acc:MGI:98296]	0.373545	3.42889	1.8631e-17	1.56436e-16
ENSMUSG00000021671	Poc5	POC5 centriolar protein homolog (Chlamydomonas) [Source:MGI Symbol;Acc:MGI:1914713]	-0.270066	5.39325	1.86338e-17	1.56436e-16
ENSMUSG00000020644	Id2	inhibitor of DNA binding 2 [Source:MGI Symbol;Acc:MGI:96397]	0.353244	6.52071	1.96116e-17	1.64547e-16
ENSMUSG00000046378	Asphd1	aspartate beta-hydroxylase domain containing 1 [Source:MGI Symbol;Acc:MGI:2685014]	-0.329597	3.99073	1.9789e-17	1.65938e-16
ENSMUSG00000038943	Prc1	protein regulator of cytokinesis 1 [Source:MGI Symbol;Acc:MGI:1858961]	0.729307	1.11215	2.03192e-17	1.70283e-16
ENSMUSG00000062168	Ppef1	protein phosphatase with EF hand calcium-binding domain 1 [Source:MGI Symbol;Acc:MGI:1097157]	0.743254	-0.45945	2.06942e-17	1.73323e-16
ENSMUSG00000030029	Lrig1	leucine-rich repeats and immunoglobulin-like domains 1 [Source:MGI Symbol;Acc:MGI:107935]	0.390092	5.74136	2.07964e-17	1.7407e-16
ENSMUSG00000021838	Samd4	sterile alpha motif domain containing 4 [Source:MGI Symbol;Acc:MGI:1921730]	0.451918	4.75218	2.08079e-17	1.7407e-16
ENSMUSG00000026819	Slc25a25	solute carrier family 25 (mitochondrial carrier, phosphate carrier), member 25 [Source:MGI Symbol;Acc:MGI:1915913]	-0.262892	5.8043	2.08664e-17	1.74457e-16
ENSMUSG00000038970	Lmtk2	lemur tyrosine kinase 2 [Source:MGI Symbol;Acc:MGI:3036247]	-0.276905	7.14494	2.08953e-17	1.74595e-16
ENSMUSG00000008435	Rdh13	retinol dehydrogenase 13 (all-trans and 9-cis) [Source:MGI Symbol;Acc:MGI:1918732]	-0.296209	4.59934	2.0938e-17	1.74849e-16
ENSMUSG00000031438	Rnf128	ring finger protein 128 [Source:MGI Symbol;Acc:MGI:1914139]	-0.267379	5.51149	2.10779e-17	1.75913e-16
ENSMUSG00000038332	Sesn1	sestrin 1 [Source:MGI Symbol;Acc:MGI:2155278]	0.261868	6.19023	2.1241e-17	1.77171e-16
ENSMUSG00000015217	Hmgb3	high mobility group box 3 [Source:MGI Symbol;Acc:MGI:1098219]	0.401719	4.04528	2.1679e-17	1.80718e-16
ENSMUSG00000030737	Slco2b1	solute carrier organic anion transporter family, member 2b1 [Source:MGI Symbol;Acc:MGI:1351872]	0.397147	4.42676	2.18068e-17	1.81677e-16
ENSMUSG00000000154	Slc22a18	solute carrier family 22 (organic cation transporter), member 18 [Source:MGI Symbol;Acc:MGI:1336884]	0.956293	-0.782209	2.21487e-17	1.84417e-16
ENSMUSG00000021469	Msx2	homeobox, msh-like 2 [Source:MGI Symbol;Acc:MGI:97169]	0.740528	-0.450452	2.27506e-17	1.89317e-16
ENSMUSG00000040522	Tlr8	toll-like receptor 8 [Source:MGI Symbol;Acc:MGI:2176887]	1.29441	-1.94938	2.30642e-17	1.91814e-16
ENSMUSG00000026276	2002-09-01	septin 2 [Source:MGI Symbol;Acc:MGI:97298]	0.25516	6.45184	2.32436e-17	1.93193e-16
ENSMUSG00000030287	Itpr2	inositol 1,4,5-triphosphate receptor 2 [Source:MGI Symbol;Acc:MGI:99418]	0.288735	4.99926	2.36522e-17	1.96474e-16
ENSMUSG00000032204	Aqp9	aquaporin 9 [Source:MGI Symbol;Acc:MGI:1891066]	0.640987	0.662513	2.40482e-17	1.99647e-16
ENSMUSG00000029817	Tra2a	transformer 2 alpha homolog (Drosophila) [Source:MGI Symbol;Acc:MGI:1933972]	-0.315196	5.62893	2.47748e-17	2.05558e-16
ENSMUSG00000022025	Lect1	leukocyte cell derived chemotaxin 1 [Source:MGI Symbol;Acc:MGI:1341171]	0.889578	1.98727	2.48185e-17	2.058e-16
ENSMUSG00000031928	Mre11a	meiotic recombination 11 homolog A (S. cerevisiae) [Source:MGI Symbol;Acc:MGI:1100512]	0.348865	3.66591	2.49027e-17	2.06378e-16
ENSMUSG00000032092	Mpzl2	myelin protein zero-like 2 [Source:MGI Symbol;Acc:MGI:1289160]	1.32487	0.888034	2.49681e-17	2.06799e-16
ENSMUSG00000041479	Syt15	synaptotagmin XV [Source:MGI Symbol;Acc:MGI:2442166]	0.638206	0.687486	2.54441e-17	2.10619e-16
ENSMUSG00000007613	Tgfbr1	transforming growth factor, beta receptor I [Source:MGI Symbol;Acc:MGI:98728]	0.346436	5.60389	2.6163e-17	2.16443e-16
ENSMUSG00000041078	Grid1	glutamate receptor, ionotropic, delta 1 [Source:MGI Symbol;Acc:MGI:95812]	-0.256709	6.24421	2.66933e-17	2.20702e-16
ENSMUSG00000073058	Gm10463	predicted gene 10463 [Source:MGI Symbol;Acc:MGI:3642170]	0.883275	-1.60662	2.8221e-17	2.33197e-16
ENSMUSG00000031861	Lpar2	lysophosphatidic acid receptor 2 [Source:MGI Symbol;Acc:MGI:1858422]	0.704326	-0.0231285	2.85988e-17	2.36181e-16
ENSMUSG00000026094	Stk17b	serine/threonine kinase 17b (apoptosis-inducing) [Source:MGI Symbol;Acc:MGI:2138162]	0.43173	2.82338	2.91221e-17	2.40363e-16
ENSMUSG00000006019	Dhx34	DEAH (Asp-Glu-Ala-His) box polypeptide 34 [Source:MGI Symbol;Acc:MGI:1918973]	0.384869	3.29372	2.97143e-17	2.45109e-16
ENSMUSG00000024242	Map4k3	mitogen-activated protein kinase kinase kinase kinase 3 [Source:MGI Symbol;Acc:MGI:2154405]	-0.272463	6.92933	3.02477e-17	2.49363e-16
ENSMUSG00000020393	Kremen1	kringle containing transmembrane protein 1 [Source:MGI Symbol;Acc:MGI:1933988]	0.328074	4.5955	3.07308e-17	2.53199e-16
ENSMUSG00000026200	Glb1l	galactosidase, beta 1-like [Source:MGI Symbol;Acc:MGI:1921827]	0.464191	2.48771	3.14932e-17	2.59214e-16
ENSMUSG00000090124	Ugt1a7c	UDP glucuronosyltransferase 1 family, polypeptide A7C [Source:MGI Symbol;Acc:MGI:3032636]	1.15495	-1.5503	3.14974e-17	2.59214e-16
ENSMUSG00000087141	Plcxd2	phosphatidylinositol-specific phospholipase C, X domain containing 2 [Source:MGI Symbol;Acc:MGI:3647874]	-0.366104	5.9714	3.18112e-17	2.61645e-16
ENSMUSG00000009291	Pttg1ip	pituitary tumor-transforming 1 interacting protein [Source:MGI Symbol;Acc:MGI:2652132]	0.257767	6.09428	3.19147e-17	2.62344e-16
ENSMUSG00000028708	Mknk1	MAP kinase-interacting serine/threonine kinase 1 [Source:MGI Symbol;Acc:MGI:894316]	0.295541	4.57814	3.2518e-17	2.67149e-16
ENSMUSG00000030666	Calcb	calcitonin-related polypeptide, beta [Source:MGI Symbol;Acc:MGI:2151254]	-0.997208	-2.22779	3.34588e-17	2.74718e-16
ENSMUSG00000046491	C1qtnf2	C1q and tumor necrosis factor related protein 2 [Source:MGI Symbol;Acc:MGI:1916433]	0.675668	0.345105	3.42339e-17	2.8092e-16
ENSMUSG00000046593	Tmem215	transmembrane protein 215 [Source:MGI Symbol;Acc:MGI:2444167]	-0.630001	3.17499	3.45294e-17	2.83181e-16
ENSMUSG00000002012	Pnck	pregnancy upregulated non-ubiquitously expressed CaM kinase [Source:MGI Symbol;Acc:MGI:1347357]	-0.44697	5.8524	3.53227e-17	2.8952e-16
ENSMUSG00000024524	Gnal	guanine nucleotide binding protein, alpha stimulating, olfactory type [Source:MGI Symbol;Acc:MGI:95774]	-0.269718	7.28866	3.55338e-17	2.91082e-16
ENSMUSG00000029757	Dync1i1	dynein cytoplasmic 1 intermediate chain 1 [Source:MGI Symbol;Acc:MGI:107743]	-0.25047	7.26107	3.80576e-17	3.11576e-16
ENSMUSG00000034330	Plcg2	phospholipase C, gamma 2 [Source:MGI Symbol;Acc:MGI:97616]	0.434778	2.77331	3.91621e-17	3.20433e-16
ENSMUSG00000019848	Popdc3	popeye domain containing 3 [Source:MGI Symbol;Acc:MGI:1930153]	-0.442582	3.02761	4.02643e-17	3.29262e-16
ENSMUSG00000027674	Pex5l	peroxisomal biogenesis factor 5-like [Source:MGI Symbol;Acc:MGI:1916672]	-0.278245	7.5379	4.07675e-17	3.33185e-16
ENSMUSG00000066829	Zfp810	zinc finger protein 810 [Source:MGI Symbol;Acc:MGI:2384563]	0.328563	3.95202	4.13526e-17	3.37773e-16
ENSMUSG00000053898	Ech1	enoyl coenzyme A hydratase 1, peroxisomal [Source:MGI Symbol;Acc:MGI:1858208]	0.287122	5.37481	4.14937e-17	3.3873e-16
ENSMUSG00000003849	Nqo1	NAD(P)H dehydrogenase, quinone 1 [Source:MGI Symbol;Acc:MGI:103187]	0.481292	2.68724	4.16928e-17	3.40159e-16
ENSMUSG00000041328	Pcf11	cleavage and polyadenylation factor subunit homolog (S. cerevisiae) [Source:MGI Symbol;Acc:MGI:1919579]	-0.272162	5.13458	4.23608e-17	3.45411e-16
ENSMUSG00000037280	Galnt6	UDP-N-acetyl-alpha-D-galactosamine:polypeptide N-acetylgalactosaminyltransferase 6 [Source:MGI Symbol;Acc:MGI:1891640]	0.448994	3.91	4.25148e-17	3.46467e-16
ENSMUSG00000031626	Sorbs2	sorbin and SH3 domain containing 2 [Source:MGI Symbol;Acc:MGI:1924574]	0.259012	6.97538	4.31531e-17	3.51467e-16
ENSMUSG00000040459	Arglu1	arginine and glutamate rich 1 [Source:MGI Symbol;Acc:MGI:2442985]	-0.265243	5.48132	4.38242e-17	3.56729e-16
ENSMUSG00000020792	Exoc7	exocyst complex component 7 [Source:MGI Symbol;Acc:MGI:1859270]	0.257285	6.03737	4.42241e-17	3.59777e-16
ENSMUSG00000034981	Parm1	prostate androgen-regulated mucin-like protein 1 [Source:MGI Symbol;Acc:MGI:2443349]	-0.340924	6.7046	4.50972e-17	3.6667e-16
ENSMUSG00000031698	Mylk3	myosin light chain kinase 3 [Source:MGI Symbol;Acc:MGI:2443063]	1.15638	0.243771	4.72204e-17	3.83713e-16
ENSMUSG00000054459	Vsnl1	visinin-like 1 [Source:MGI Symbol;Acc:MGI:1349453]	-0.262241	8.90653	4.73248e-17	3.84341e-16
ENSMUSG00000042254	Cilp	cartilage intermediate layer protein, nucleotide pyrophosphohydrolase [Source:MGI Symbol;Acc:MGI:2444507]	1.23484	-1.78798	4.74107e-17	3.84819e-16
ENSMUSG00000031885	Cbfb	core binding factor beta [Source:MGI Symbol;Acc:MGI:99851]	0.333811	5.21566	4.76191e-17	3.86289e-16
ENSMUSG00000020154	Ptprb	protein tyrosine phosphatase, receptor type, B [Source:MGI Symbol;Acc:MGI:97809]	0.363311	5.87923	4.98728e-17	4.04287e-16
ENSMUSG00000046814	Gchfr	GTP cyclohydrolase I feedback regulator [Source:MGI Symbol;Acc:MGI:2443977]	0.779128	-0.875811	4.98947e-17	4.04287e-16
ENSMUSG00000005611	Mrvi1	MRV integration site 1 [Source:MGI Symbol;Acc:MGI:1338023]	0.609902	2.12358	5.05986e-17	4.09756e-16
ENSMUSG00000027560	Dok5	docking protein 5 [Source:MGI Symbol;Acc:MGI:1924079]	0.485548	4.14225	5.06893e-17	4.10257e-16
ENSMUSG00000006435	Neurl1a	neuralized homolog 1A (Drosophila) [Source:MGI Symbol;Acc:MGI:1334263]	-0.251045	7.86567	5.2657e-17	4.25939e-16
ENSMUSG00000053286	1190005F20Rik	RIKEN cDNA 1190005F20 gene [Source:MGI Symbol;Acc:MGI:1916185]	-0.280991	4.88191	5.32971e-17	4.30871e-16
ENSMUSG00000016534	Lamp2	lysosomal-associated membrane protein 2 [Source:MGI Symbol;Acc:MGI:96748]	0.342844	7.09335	5.39345e-17	4.35776e-16
ENSMUSG00000017740	Slc12a5	solute carrier family 12, member 5 [Source:MGI Symbol;Acc:MGI:1862037]	-0.263006	9.0053	5.43207e-17	4.38647e-16
ENSMUSG00000026202	Tuba4a	tubulin, alpha 4A [Source:MGI Symbol;Acc:MGI:1095410]	-0.259457	8.7399	5.626e-17	4.54048e-16
ENSMUSG00000035352	Ccl12	chemokine (C-C motif) ligand 12 [Source:MGI Symbol;Acc:MGI:108224]	1.84474	-0.882722	5.67655e-17	4.57867e-16
ENSMUSG00000029151	Slc30a3	solute carrier family 30 (zinc transporter), member 3 [Source:MGI Symbol;Acc:MGI:1345280]	0.322192	6.0615	5.92339e-17	4.77506e-16
ENSMUSG00000038064	Cldn22	claudin 22 [Source:MGI Symbol;Acc:MGI:1922927]	-1.03465	0.577873	6.12858e-17	4.93766e-16
ENSMUSG00000048721	Fndc9	fibronectin type III domain containing 9 [Source:MGI Symbol;Acc:MGI:2443410]	1.24346	1.81016	6.17644e-17	4.9734e-16
ENSMUSG00000020474	Polm	polymerase (DNA directed), mu [Source:MGI Symbol;Acc:MGI:1860191]	0.449166	2.5958	6.25265e-17	5.03191e-16
ENSMUSG00000053897	Slc39a8	solute carrier family 39 (metal ion transporter), member 8 [Source:MGI Symbol;Acc:MGI:1914797]	0.449986	2.58814	6.39945e-17	5.14713e-16
ENSMUSG00000028278	Rragd	Ras-related GTP binding D [Source:MGI Symbol;Acc:MGI:1098604]	0.248694	6.9472	6.69854e-17	5.38464e-16
ENSMUSG00000048578	Mlec	malectin [Source:MGI Symbol;Acc:MGI:1924015]	-0.249358	7.5837	6.75918e-17	5.43031e-16
ENSMUSG00000028173	Wls	wntless homolog (Drosophila) [Source:MGI Symbol;Acc:MGI:1915401]	0.327765	5.55596	6.84253e-17	5.49416e-16
ENSMUSG00000071604	Fam189a2	family with sequence similarity 189, member A2 [Source:MGI Symbol;Acc:MGI:2685813]	0.432465	3.64643	7.11515e-17	5.70982e-16
ENSMUSG00000046402	Rbp1	retinol binding protein 1, cellular [Source:MGI Symbol;Acc:MGI:97876]	0.766429	3.74519	7.123e-17	5.71289e-16
ENSMUSG00000025980	Hspd1	heat shock protein 1 (chaperonin) [Source:MGI Symbol;Acc:MGI:96242]	-0.249779	7.8183	7.24054e-17	5.80388e-16
ENSMUSG00000002897	Il17ra	interleukin 17 receptor A [Source:MGI Symbol;Acc:MGI:107399]	0.384732	3.42389	7.66818e-17	6.14321e-16
ENSMUSG00000021585	Cast	calpastatin [Source:MGI Symbol;Acc:MGI:1098236]	0.455411	2.90149	7.78874e-17	6.23626e-16
ENSMUSG00000028551	Cdkn2c	cyclin-dependent kinase inhibitor 2C (p18, inhibits CDK4) [Source:MGI Symbol;Acc:MGI:105388]	0.560692	1.42575	7.84763e-17	6.27987e-16
ENSMUSG00000071708	Sms	spermine synthase [Source:MGI Symbol;Acc:MGI:109490]	-0.352569	7.58816	7.94333e-17	6.35287e-16
ENSMUSG00000033222	Ttf2	transcription termination factor, RNA polymerase II [Source:MGI Symbol;Acc:MGI:1921294]	0.523029	1.80079	8.1089e-17	6.48163e-16
ENSMUSG00000034673	Pbx2	pre B cell leukemia homeobox 2 [Source:MGI Symbol;Acc:MGI:1341793]	-0.260032	5.63821	8.15857e-17	6.51767e-16
ENSMUSG00000021772	Nkiras1	NFKB inhibitor interacting Ras-like protein 1 [Source:MGI Symbol;Acc:MGI:1916971]	-0.254988	6.03926	8.20222e-17	6.54885e-16
ENSMUSG00000027868	Tbx15	T-box 15 [Source:MGI Symbol;Acc:MGI:1277234]	0.751354	0.189036	8.45806e-17	6.74932e-16
ENSMUSG00000056220	Pla2g4a	phospholipase A2, group IVA (cytosolic, calcium-dependent) [Source:MGI Symbol;Acc:MGI:1195256]	0.467781	2.38664	8.50241e-17	6.7809e-16
ENSMUSG00000091890	A830073O21Rik	RIKEN cDNA A830073O21 gene [Source:MGI Symbol;Acc:MGI:2443692]	0.756078	-0.275343	8.54585e-17	6.81172e-16
ENSMUSG00000030207	8430419L09Rik	RIKEN cDNA 8430419L09 gene [Source:MGI Symbol;Acc:MGI:1921775]	-0.248732	7.68951	8.75756e-17	6.97655e-16
ENSMUSG00000035268	Pkig	protein kinase inhibitor, gamma [Source:MGI Symbol;Acc:MGI:1343086]	0.287833	5.60218	8.81625e-17	7.01936e-16
ENSMUSG00000004677	Myo9b	myosin IXb [Source:MGI Symbol;Acc:MGI:106624]	0.356395	4.77595	9.13808e-17	7.27151e-16
ENSMUSG00000038523	1700003F12Rik	RIKEN cDNA 1700003F12 gene [Source:MGI Symbol;Acc:MGI:1922730]	0.83823	-1.12809	9.2048e-17	7.3205e-16
ENSMUSG00000044786	Zfp36	zinc finger protein 36 [Source:MGI Symbol;Acc:MGI:99180]	0.617764	2.15783	9.21472e-17	7.32428e-16
ENSMUSG00000027088	Phospho2	phosphatase, orphan 2 [Source:MGI Symbol;Acc:MGI:1920623]	-0.272745	5.04066	9.30808e-17	7.39435e-16
ENSMUSG00000063626	Unc5d	unc-5 homolog D (C. elegans) [Source:MGI Symbol;Acc:MGI:2389364]	0.430061	5.7617	9.3149e-17	7.39563e-16
ENSMUSG00000022212	Cpne6	copine VI [Source:MGI Symbol;Acc:MGI:1334445]	-0.344164	8.69636	9.37447e-17	7.43875e-16
ENSMUSG00000051243	Islr2	immunoglobulin superfamily containing leucine-rich repeat 2 [Source:MGI Symbol;Acc:MGI:2444277]	0.286257	7.16834	9.43521e-17	7.48277e-16
ENSMUSG00000020282	Rhbdf1	rhomboid family 1 (Drosophila) [Source:MGI Symbol;Acc:MGI:104328]	0.611839	3.37498	9.47151e-17	7.50736e-16
ENSMUSG00000040998	Npnt	nephronectin [Source:MGI Symbol;Acc:MGI:2148811]	0.42636	5.48072	9.64084e-17	7.63731e-16
ENSMUSG00000021756	Il6st	interleukin 6 signal transducer [Source:MGI Symbol;Acc:MGI:96560]	0.320402	6.876	9.6684e-17	7.65487e-16
ENSMUSG00000031432	Prps1	phosphoribosyl pyrophosphate synthetase 1 [Source:MGI Symbol;Acc:MGI:97775]	-0.248234	6.64002	9.76319e-17	7.72561e-16
ENSMUSG00000041974	2310008H04Rik	RIKEN cDNA 2310008H04 gene [Source:MGI Symbol;Acc:MGI:1924834]	0.428713	2.77652	1.00986e-16	7.98655e-16
ENSMUSG00000034891	Sncb	synuclein, beta [Source:MGI Symbol;Acc:MGI:1889011]	-0.287495	8.128	1.02439e-16	8.097e-16
ENSMUSG00000022332	Khdrbs3	KH domain containing, RNA binding, signal transduction associated 3 [Source:MGI Symbol;Acc:MGI:1313312]	-0.311022	7.66492	1.02523e-16	8.09908e-16
ENSMUSG00000058975	Kcnc1	potassium voltage gated channel, Shaw-related subfamily, member 1 [Source:MGI Symbol;Acc:MGI:96667]	-0.269514	7.34737	1.03169e-16	8.14556e-16
ENSMUSG00000026473	Glul	glutamate-ammonia ligase (glutamine synthetase) [Source:MGI Symbol;Acc:MGI:95739]	-0.373346	10.1871	1.03698e-16	8.18281e-16
ENSMUSG00000033594	Spata2l	spermatogenesis associated 2-like [Source:MGI Symbol;Acc:MGI:1926029]	-0.264328	5.35321	1.0629e-16	8.38265e-16
ENSMUSG00000051652	Lrrc3	leucine rich repeat containing 3 [Source:MGI Symbol;Acc:MGI:2447899]	0.400511	3.06044	1.10663e-16	8.72268e-16
ENSMUSG00000031983	2310022B05Rik	RIKEN cDNA 2310022B05 gene [Source:MGI Symbol;Acc:MGI:1916801]	0.284423	6.78197	1.11118e-16	8.75369e-16
ENSMUSG00000037003	Tenc1	tensin like C1 domain-containing phosphatase [Source:MGI Symbol;Acc:MGI:2387586]	0.376453	4.17991	1.11832e-16	8.80078e-16
ENSMUSG00000063611	Gm10134	predicted gene 10134 [Source:MGI Symbol;Acc:MGI:3642322]	0.962001	-1.77455	1.1184e-16	8.80078e-16
ENSMUSG00000034993	Vat1	vesicle amine transport protein 1 homolog (T californica) [Source:MGI Symbol;Acc:MGI:1349450]	0.292451	5.12858	1.15925e-16	9.11719e-16
ENSMUSG00000004748	Mtfp1	mitochondrial fission process 1 [Source:MGI Symbol;Acc:MGI:1916686]	-0.250482	6.33927	1.17982e-16	9.27381e-16
ENSMUSG00000032523	Hhatl	hedgehog acyltransferase-like [Source:MGI Symbol;Acc:MGI:1922020]	0.417032	3.08953	1.18126e-16	9.28002e-16
ENSMUSG00000001082	Mfsd10	major facilitator superfamily domain containing 10 [Source:MGI Symbol;Acc:MGI:1915544]	0.399145	3.06894	1.20069e-16	9.42741e-16
ENSMUSG00000027663	Zmat3	zinc finger matrin type 3 [Source:MGI Symbol;Acc:MGI:1195270]	-0.249293	6.44622	1.22403e-16	9.60424e-16
ENSMUSG00000041205	Map6d1	MAP6 domain containing 1 [Source:MGI Symbol;Acc:MGI:3607784]	-0.25616	5.8235	1.22456e-16	9.60424e-16
ENSMUSG00000042429	Adora1	adenosine A1 receptor [Source:MGI Symbol;Acc:MGI:99401]	-0.248499	8.02833	1.23061e-16	9.64493e-16
ENSMUSG00000041731	Pgm5	phosphoglucomutase 5 [Source:MGI Symbol;Acc:MGI:1925668]	0.57936	2.80474	1.23111e-16	9.64493e-16
ENSMUSG00000024371	C2	complement component 2 (within H-2S) [Source:MGI Symbol;Acc:MGI:88226]	0.874195	-0.37058	1.23796e-16	9.69322e-16
ENSMUSG00000018830	Myh11	myosin, heavy polypeptide 11, smooth muscle [Source:MGI Symbol;Acc:MGI:102643]	0.683557	3.9328	1.2453e-16	9.74533e-16
ENSMUSG00000031077	Fadd	Fas (TNFRSF6)-associated via death domain [Source:MGI Symbol;Acc:MGI:109324]	0.549147	1.49737	1.25806e-16	9.83975e-16
ENSMUSG00000000278	Scpep1	serine carboxypeptidase 1 [Source:MGI Symbol;Acc:MGI:1921867]	0.348913	3.57807	1.28967e-16	1.00814e-15
ENSMUSG00000026946	Nmi	N-myc (and STAT) interactor [Source:MGI Symbol;Acc:MGI:1928368]	0.556468	1.42316	1.29592e-16	1.01247e-15
ENSMUSG00000029484	Anxa3	annexin A3 [Source:MGI Symbol;Acc:MGI:1201378]	0.548383	3.24577	1.30875e-16	1.02194e-15
ENSMUSG00000033383	Rtp1	receptor transporter protein 1 [Source:MGI Symbol;Acc:MGI:2685450]	-1.31376	-1.0237	1.31219e-16	1.02405e-15
ENSMUSG00000050234	Gja4	gap junction protein, alpha 4 [Source:MGI Symbol;Acc:MGI:95715]	0.543777	1.54708	1.35378e-16	1.05593e-15
ENSMUSG00000039634	Zfp189	zinc finger protein 189 [Source:MGI Symbol;Acc:MGI:2444707]	-0.343082	4.63431	1.36192e-16	1.0617e-15
ENSMUSG00000055782	Abcd2	ATP-binding cassette, sub-family D (ALD), member 2 [Source:MGI Symbol;Acc:MGI:1349467]	0.267957	5.6128	1.39275e-16	1.08514e-15
ENSMUSG00000022342	Kcnv1	potassium channel, subfamily V, member 1 [Source:MGI Symbol;Acc:MGI:1914748]	-0.318417	5.88474	1.41165e-16	1.09875e-15
ENSMUSG00000022122	Ednrb	endothelin receptor type B [Source:MGI Symbol;Acc:MGI:102720]	0.362279	6.50378	1.41177e-16	1.09875e-15
ENSMUSG00000018470	Kcnab3	potassium voltage-gated channel, shaker-related subfamily, beta member 3 [Source:MGI Symbol;Acc:MGI:1336208]	-0.309566	4.4807	1.45398e-16	1.13098e-15
ENSMUSG00000020642	Rnf144a	ring finger protein 144A [Source:MGI Symbol;Acc:MGI:1344401]	0.271144	5.0372	1.46041e-16	1.13536e-15
ENSMUSG00000025885	Myo5b	myosin VB [Source:MGI Symbol;Acc:MGI:106598]	-0.395127	6.98645	1.47891e-16	1.14911e-15
ENSMUSG00000033208	S100b	S100 protein, beta polypeptide, neural [Source:MGI Symbol;Acc:MGI:98217]	0.39408	6.94897	1.484e-16	1.15243e-15
ENSMUSG00000020823	Sec14l1	SEC14-like 1 (S. cerevisiae) [Source:MGI Symbol;Acc:MGI:1921386]	-0.247674	8.01613	1.53385e-16	1.19049e-15
ENSMUSG00000038312	Edem2	ER degradation enhancer, mannosidase alpha-like 2 [Source:MGI Symbol;Acc:MGI:1915540]	0.294239	4.47531	1.57863e-16	1.22458e-15
ENSMUSG00000039671	Zmynd8	zinc finger, MYND-type containing 8 [Source:MGI Symbol;Acc:MGI:1918025]	-0.24588	6.83016	1.61723e-16	1.25384e-15
ENSMUSG00000026208	Des	desmin [Source:MGI Symbol;Acc:MGI:94885]	0.942016	1.18772	1.63065e-16	1.26356e-15
ENSMUSG00000030223	Ptpro	protein tyrosine phosphatase, receptor type, O [Source:MGI Symbol;Acc:MGI:1097152]	0.28373	6.21121	1.6324e-16	1.26422e-15
ENSMUSG00000063605	Ccdc102a	coiled-coil domain containing 102A [Source:MGI Symbol;Acc:MGI:2686927]	0.587126	1.103	1.64905e-16	1.27641e-15
ENSMUSG00000026683	Nuf2	NUF2, NDC80 kinetochore complex component, homolog (S. cerevisiae) [Source:MGI Symbol;Acc:MGI:1914227]	0.541637	1.55109	1.67748e-16	1.29772e-15
ENSMUSG00000022685	Parn	poly(A)-specific ribonuclease (deadenylation nuclease) [Source:MGI Symbol;Acc:MGI:1921358]	0.2762	4.88803	1.68251e-16	1.3009e-15
ENSMUSG00000038843	Gcnt1	glucosaminyl (N-acetyl) transferase 1, core 2 [Source:MGI Symbol;Acc:MGI:95676]	0.550169	2.08498	1.69599e-16	1.3106e-15
ENSMUSG00000036611	Eepd1	endonuclease/exonuclease/phosphatase family domain containing 1 [Source:MGI Symbol;Acc:MGI:1914734]	-0.332015	3.78805	1.69802e-16	1.31146e-15
ENSMUSG00000043241	Upf2	UPF2 regulator of nonsense transcripts homolog (yeast) [Source:MGI Symbol;Acc:MGI:2449307]	-0.266029	6.3001	1.73904e-16	1.34228e-15
ENSMUSG00000050164	Mchr1	melanin-concentrating hormone receptor 1 [Source:MGI Symbol;Acc:MGI:2180756]	-0.337597	4.2701	1.73981e-16	1.34228e-15
ENSMUSG00000045053	Kcng3	potassium voltage-gated channel, subfamily G, member 3 [Source:MGI Symbol;Acc:MGI:2663923]	-0.744651	0.115689	1.84551e-16	1.42305e-15
ENSMUSG00000035168	Tanc1	tetratricopeptide repeat, ankyrin repeat and coiled-coil containing 1 [Source:MGI Symbol;Acc:MGI:1914110]	0.31806	7.57822	1.87353e-16	1.4437e-15
ENSMUSG00000052137	Rbm12b2	RNA binding motif protein 12 B2 [Source:MGI Symbol;Acc:MGI:1924854]	-0.37528	3.28837	1.87433e-16	1.4437e-15
ENSMUSG00000018822	Sfrp5	secreted frizzled-related sequence protein 5 [Source:MGI Symbol;Acc:MGI:1860298]	1.9633	0.874364	1.8837e-16	1.45013e-15
ENSMUSG00000021281	Tnfaip2	tumor necrosis factor, alpha-induced protein 2 [Source:MGI Symbol;Acc:MGI:104960]	0.749644	0.982235	1.92521e-16	1.48129e-15
ENSMUSG00000049241	Gpr81	G protein-coupled receptor 81 [Source:MGI Symbol;Acc:MGI:2441671]	1.00251	1.09349	1.94665e-16	1.49696e-15
ENSMUSG00000039109	F13a1	coagulation factor XIII, A1 subunit [Source:MGI Symbol;Acc:MGI:1921395]	0.867606	1.85692	2.00889e-16	1.54399e-15
ENSMUSG00000040312	Cchcr1	coiled-coil alpha-helical rod protein 1 [Source:MGI Symbol;Acc:MGI:2385321]	0.585119	1.11107	2.01191e-16	1.54548e-15
ENSMUSG00000038949	Cnst	consortin, connexin sorting protein [Source:MGI Symbol;Acc:MGI:2445141]	-0.256421	5.64381	2.10441e-16	1.61566e-15
ENSMUSG00000022377	Asap1	ArfGAP with SH3 domain, ankyrin repeat and PH domain1 [Source:MGI Symbol;Acc:MGI:1342335]	-0.263399	6.52489	2.14694e-16	1.64742e-15
ENSMUSG00000062329	Cytl1	cytokine-like 1 [Source:MGI Symbol;Acc:MGI:2684993]	1.18298	0.404406	2.22169e-16	1.70385e-15
ENSMUSG00000001942	Siae	sialic acid acetylesterase [Source:MGI Symbol;Acc:MGI:104803]	0.291533	4.4987	2.22458e-16	1.70515e-15
ENSMUSG00000030137	Tuba8	tubulin, alpha 8 [Source:MGI Symbol;Acc:MGI:1858225]	-0.472106	3.05652	2.30862e-16	1.76861e-15
ENSMUSG00000092060	Bend4	BEN domain containing 4 [Source:MGI Symbol;Acc:MGI:3648414]	-0.310676	4.11636	2.31775e-16	1.77465e-15
ENSMUSG00000046607	Hrk	harakiri, BCL2 interacting protein (contains only BH3 domain) [Source:MGI Symbol;Acc:MGI:1201608]	-0.284087	6.20306	2.34022e-16	1.7903e-15
ENSMUSG00000034265	Zdhhc14	zinc finger, DHHC domain containing 14 [Source:MGI Symbol;Acc:MGI:2653229]	-0.25844	5.50927	2.34072e-16	1.7903e-15
ENSMUSG00000002992	Apoc2	apolipoprotein C-II [Source:MGI Symbol;Acc:MGI:88054]	2.42737	-3.14851	2.37248e-16	1.81362e-15
ENSMUSG00000020901	Pik3r5	phosphoinositide-3-kinase, regulatory subunit 5, p101 [Source:MGI Symbol;Acc:MGI:2443588]	0.528741	1.65758	2.4092e-16	1.84069e-15
ENSMUSG00000028464	Tpm2	tropomyosin 2, beta [Source:MGI Symbol;Acc:MGI:98810]	0.581781	2.80907	2.45693e-16	1.87616e-15
ENSMUSG00000032181	Scg3	secretogranin III [Source:MGI Symbol;Acc:MGI:103032]	0.251129	8.5173	2.50727e-16	1.91356e-15
ENSMUSG00000022185	Acin1	apoptotic chromatin condensation inducer 1 [Source:MGI Symbol;Acc:MGI:1891824]	-0.247964	6.29974	2.63165e-16	2.00741e-15
ENSMUSG00000004328	Hif3a	hypoxia inducible factor 3, alpha subunit [Source:MGI Symbol;Acc:MGI:1859778]	-0.874805	1.61063	2.64668e-16	2.01779e-15
ENSMUSG00000022206	Npr3	natriuretic peptide receptor 3 [Source:MGI Symbol;Acc:MGI:97373]	-0.423526	4.83847	2.6488e-16	2.01832e-15
ENSMUSG00000047409	Ctdspl	CTD (carboxy-terminal domain, RNA polymerase II, polypeptide A) small phosphatase-like [Source:MGI Symbol;Acc:MGI:1916524]	-0.28624	4.58479	2.75314e-16	2.0967e-15
ENSMUSG00000022964	Tmem50b	transmembrane protein 50B [Source:MGI Symbol;Acc:MGI:1925225]	-0.243654	6.90812	2.83753e-16	2.15981e-15
ENSMUSG00000045733	Sprn	shadow of prion protein [Source:MGI Symbol;Acc:MGI:3582583]	0.245101	7.90441	2.87187e-16	2.18478e-15
ENSMUSG00000052415	Tchh	trichohyalin [Source:MGI Symbol;Acc:MGI:2177944]	0.480265	2.17096	2.97276e-16	2.26032e-15
ENSMUSG00000031230	Fgf16	fibroblast growth factor 16 [Source:MGI Symbol;Acc:MGI:1931627]	-0.692964	-0.241217	3.0339e-16	2.30557e-15
ENSMUSG00000028381	Ugcg	UDP-glucose ceramide glucosyltransferase [Source:MGI Symbol;Acc:MGI:1332243]	-0.24528	6.51887	3.06285e-16	2.32632e-15
ENSMUSG00000027359	Slc27a2	solute carrier family 27 (fatty acid transporter), member 2 [Source:MGI Symbol;Acc:MGI:1347099]	-0.647298	2.2113	3.13255e-16	2.37799e-15
ENSMUSG00000020961	Ston2	stonin 2 [Source:MGI Symbol;Acc:MGI:1918272]	0.444409	4.28831	3.17987e-16	2.41262e-15
ENSMUSG00000028064	Sema4a	sema domain, immunoglobulin domain (Ig), transmembrane domain (TM) and short cytoplasmic domain, (semaphorin) 4A [Source:MGI Symbol;Acc:MGI:107560]	0.353429	5.18041	3.24159e-16	2.45814e-15
ENSMUSG00000024172	St6gal2	beta galactoside alpha 2,6 sialyltransferase 2 [Source:MGI Symbol;Acc:MGI:2445190]	-0.331892	4.62409	3.24396e-16	2.45862e-15
ENSMUSG00000027533	Fabp5	fatty acid binding protein 5, epidermal [Source:MGI Symbol;Acc:MGI:101790]	0.288464	6.68124	3.26911e-16	2.47635e-15
ENSMUSG00000038145	Snrk	SNF related kinase [Source:MGI Symbol;Acc:MGI:108104]	-0.243838	6.65848	3.28881e-16	2.48995e-15
ENSMUSG00000036469	2001-03-01	membrane-associated ring finger (C3HC4) 1 [Source:MGI Symbol;Acc:MGI:1920175]	-0.352233	5.2907	3.3727e-16	2.5521e-15
ENSMUSG00000019338	Zfp687	zinc finger protein 687 [Source:MGI Symbol;Acc:MGI:1925516]	0.274637	4.85347	3.40509e-16	2.57523e-15
ENSMUSG00000032269	Htr3a	5-hydroxytryptamine (serotonin) receptor 3A [Source:MGI Symbol;Acc:MGI:96282]	-0.463255	2.85756	3.43508e-16	2.59653e-15
ENSMUSG00000073650	Gm216	predicted gene 216 [Source:MGI Symbol;Acc:MGI:2685062]	0.590632	0.964165	3.53328e-16	2.66861e-15
ENSMUSG00000050777	Tmem37	transmembrane protein 37 [Source:MGI Symbol;Acc:MGI:2157899]	0.6882	0.883591	3.5342e-16	2.66861e-15
ENSMUSG00000025400	Tac2	tachykinin 2 [Source:MGI Symbol;Acc:MGI:98476]	0.548116	2.2239	3.60279e-16	2.71896e-15
ENSMUSG00000023391	Dlx2	distal-less homeobox 2 [Source:MGI Symbol;Acc:MGI:94902]	-0.465501	2.30322	3.65349e-16	2.75575e-15
ENSMUSG00000033610	Pank1	pantothenate kinase 1 [Source:MGI Symbol;Acc:MGI:1922985]	-0.290703	4.46524	3.93887e-16	2.96943e-15
ENSMUSG00000042997	Nhlrc3	NHL repeat containing 3 [Source:MGI Symbol;Acc:MGI:2444520]	0.340878	3.60033	4.02434e-16	3.03226e-15
ENSMUSG00000025733	Rhot2	ras homolog gene family, member T2 [Source:MGI Symbol;Acc:MGI:2384892]	-0.274216	4.8437	4.10503e-16	3.09141e-15
ENSMUSG00000024558	Mapk4	mitogen-activated protein kinase 4 [Source:MGI Symbol;Acc:MGI:2444559]	0.388062	5.90155	4.12443e-16	3.10437e-15
ENSMUSG00000052374	Actn2	actinin alpha 2 [Source:MGI Symbol;Acc:MGI:109192]	-0.414303	3.81462	4.25495e-16	3.20091e-15
ENSMUSG00000021190	Lgmn	legumain [Source:MGI Symbol;Acc:MGI:1330838]	0.310819	7.00846	4.27349e-16	3.21316e-15
ENSMUSG00000037855	Zfp365	zinc finger protein 365 [Source:MGI Symbol;Acc:MGI:2143676]	-0.254658	8.96046	4.32005e-16	3.24645e-15
ENSMUSG00000048612	Myof	myoferlin [Source:MGI Symbol;Acc:MGI:1919192]	0.522287	3.23946	4.32332e-16	3.24718e-15
ENSMUSG00000027500	Stmn2	stathmin-like 2 [Source:MGI Symbol;Acc:MGI:98241]	-0.252748	8.61986	4.39365e-16	3.29826e-15
ENSMUSG00000027525	Phactr3	phosphatase and actin regulator 3 [Source:MGI Symbol;Acc:MGI:1921439]	-0.241448	7.13403	4.43444e-16	3.32712e-15
ENSMUSG00000032243	Itga11	integrin alpha 11 [Source:MGI Symbol;Acc:MGI:2442114]	0.856322	1.94655	4.44882e-16	3.33615e-15
ENSMUSG00000036606	Plxnb2	plexin B2 [Source:MGI Symbol;Acc:MGI:2154239]	0.347935	6.16373	4.49936e-16	3.37226e-15
ENSMUSG00000025239	Limd1	LIM domains containing 1 [Source:MGI Symbol;Acc:MGI:1352502]	0.315365	3.98667	4.60503e-16	3.44964e-15
ENSMUSG00000029513	Prkab1	protein kinase, AMP-activated, beta 1 non-catalytic subunit [Source:MGI Symbol;Acc:MGI:1336167]	0.342809	3.57263	4.62727e-16	3.46447e-15
ENSMUSG00000032609	Klhdc8b	kelch domain containing 8B [Source:MGI Symbol;Acc:MGI:1925517]	0.404862	4.01373	4.71941e-16	3.53159e-15
ENSMUSG00000058396	Gpr182	G protein-coupled receptor 182 [Source:MGI Symbol;Acc:MGI:109545]	0.773169	1.65736	4.86046e-16	3.63424e-15
ENSMUSG00000035365	Parpbp	PARP1 binding protein [Source:MGI Symbol;Acc:MGI:1922567]	0.755434	-0.930259	4.86171e-16	3.63424e-15
ENSMUSG00000032698	Lmo2	LIM domain only 2 [Source:MGI Symbol;Acc:MGI:102811]	0.310468	4.067	4.88051e-16	3.64637e-15
ENSMUSG00000032788	Pdxk	pyridoxal (pyridoxine, vitamin B6) kinase [Source:MGI Symbol;Acc:MGI:1351869]	-0.241436	7.29538	4.96889e-16	3.71045e-15
ENSMUSG00000022090	Pdlim2	PDZ and LIM domain 2 [Source:MGI Symbol;Acc:MGI:2384850]	0.491743	3.13247	5.02489e-16	3.7503e-15
ENSMUSG00000073676	Hspe1	heat shock protein 1 (chaperonin 10) [Source:MGI Symbol;Acc:MGI:104680]	-0.249481	6.18924	5.04314e-16	3.76194e-15
ENSMUSG00000018736	Ndel1	nuclear distribution gene E-like homolog 1 (A. nidulans) [Source:MGI Symbol;Acc:MGI:1932915]	-0.244105	6.45003	5.05673e-16	3.77009e-15
ENSMUSG00000044177	Wfikkn2	WAP, follistatin/kazal, immunoglobulin, kunitz and netrin domain containing 2 [Source:MGI Symbol;Acc:MGI:2669209]	1.08628	1.50032	5.11068e-16	3.80832e-15
ENSMUSG00000039097	Rln1	relaxin 1 [Source:MGI Symbol;Acc:MGI:97931]	0.688701	-0.21434	5.1673e-16	3.84849e-15
ENSMUSG00000060988	Galnt13	UDP-N-acetyl-alpha-D-galactosamine:polypeptide N-acetylgalactosaminyltransferase 13 [Source:MGI Symbol;Acc:MGI:2139447]	-0.429318	4.73551	5.21102e-16	3.87901e-15
ENSMUSG00000028167	Bdh2	3-hydroxybutyrate dehydrogenase, type 2 [Source:MGI Symbol;Acc:MGI:1917022]	0.622346	0.889106	5.41844e-16	4.0313e-15
ENSMUSG00000024188	Luc7l	Luc7 homolog (S. cerevisiae)-like [Source:MGI Symbol;Acc:MGI:1914228]	-0.242316	6.61359	5.43925e-16	4.04466e-15
ENSMUSG00000039461	Tcta	T cell leukemia translocation altered gene [Source:MGI Symbol;Acc:MGI:1918829]	0.277336	4.7265	5.57518e-16	4.14356e-15
ENSMUSG00000020303	Stc2	stanniocalcin 2 [Source:MGI Symbol;Acc:MGI:1316731]	-0.513843	1.73925	5.5879e-16	4.15084e-15
ENSMUSG00000003528	Slc25a1	solute carrier family 25 (mitochondrial carrier, citrate transporter), member 1 [Source:MGI Symbol;Acc:MGI:1345283]	0.264518	5.07052	5.69744e-16	4.23e-15
ENSMUSG00000039717	Ralyl	RALY RNA binding protein-like [Source:MGI Symbol;Acc:MGI:1924147]	-0.266396	6.01351	5.71473e-16	4.24062e-15
ENSMUSG00000014599	Csf1	colony stimulating factor 1 (macrophage) [Source:MGI Symbol;Acc:MGI:1339753]	0.441645	4.92799	5.79172e-16	4.2955e-15
ENSMUSG00000025402	Nab2	Ngfi-A binding protein 2 [Source:MGI Symbol;Acc:MGI:107563]	-0.308979	4.32614	5.83687e-16	4.32672e-15
ENSMUSG00000028078	Dclk2	doublecortin-like kinase 2 [Source:MGI Symbol;Acc:MGI:1918012]	-0.248616	6.45028	5.86228e-16	4.34329e-15
ENSMUSG00000074151	Nlrc5	NLR family, CARD domain containing 5 [Source:MGI Symbol;Acc:MGI:3612191]	1.07391	-0.862681	5.92771e-16	4.38947e-15
ENSMUSG00000053483	Usp21	ubiquitin specific peptidase 21 [Source:MGI Symbol;Acc:MGI:1353665]	-0.260463	5.20533	5.94353e-16	4.39889e-15
ENSMUSG00000032773	Chrm1	cholinergic receptor, muscarinic 1, CNS [Source:MGI Symbol;Acc:MGI:88396]	-0.242196	7.8264	5.99309e-16	4.43326e-15
ENSMUSG00000027546	Atp9a	ATPase, class II, type 9A [Source:MGI Symbol;Acc:MGI:1330826]	-0.253136	8.72116	5.9988e-16	4.43517e-15
ENSMUSG00000042684	Npl	N-acetylneuraminate pyruvate lyase [Source:MGI Symbol;Acc:MGI:1921341]	0.650938	2.30226	6.01438e-16	4.44438e-15
ENSMUSG00000071679	Zcchc16	zinc finger, CCHC domain containing 16 [Source:MGI Symbol;Acc:MGI:3588192]	-0.490295	1.98659	6.28036e-16	4.63851e-15
ENSMUSG00000049649	Gpr3	G-protein coupled receptor 3 [Source:MGI Symbol;Acc:MGI:101908]	-0.561793	2.36312	6.29806e-16	4.64916e-15
ENSMUSG00000044468	Fam46c	family with sequence similarity 46, member C [Source:MGI Symbol;Acc:MGI:1921895]	0.883442	2.80742	6.31697e-16	4.66069e-15
ENSMUSG00000012114	Med15	mediator complex subunit 15 [Source:MGI Symbol;Acc:MGI:2137379]	0.247384	6.04263	6.41633e-16	4.73155e-15
ENSMUSG00000015090	Ptgds	prostaglandin D2 synthase (brain) [Source:MGI Symbol;Acc:MGI:99261]	1.21533	9.0948	6.42498e-16	4.73546e-15
ENSMUSG00000040729	AK129341	cDNA sequence AK129341 [Source:MGI Symbol;Acc:MGI:2680221]	-0.320468	3.87006	6.49398e-16	4.78383e-15
ENSMUSG00000032754	Slc24a6	solute carrier family 24 (sodium/potassium/calcium exchanger), member 6 [Source:MGI Symbol;Acc:MGI:2180781]	0.39781	2.97987	6.61633e-16	4.87143e-15
ENSMUSG00000042655	Fam159b	family with sequence similarity 159, member B [Source:MGI Symbol;Acc:MGI:1925053]	0.902036	-0.172059	6.62531e-16	4.87552e-15
ENSMUSG00000000056	Narf	nuclear prelamin A recognition factor [Source:MGI Symbol;Acc:MGI:1914858]	-0.250281	5.78267	6.78595e-16	4.99114e-15
ENSMUSG00000031972	Acta1	actin, alpha 1, skeletal muscle [Source:MGI Symbol;Acc:MGI:87902]	0.434041	2.59156	6.82517e-16	5.01738e-15
ENSMUSG00000054477	Kcnn2	potassium intermediate/small conductance calcium-activated channel, subfamily N, member 2 [Source:MGI Symbol;Acc:MGI:2153182]	-0.245717	6.16501	6.9023e-16	5.07146e-15
ENSMUSG00000038507	Parp12	poly (ADP-ribose) polymerase family, member 12 [Source:MGI Symbol;Acc:MGI:2143990]	0.393895	3.0181	6.97842e-16	5.12473e-15
ENSMUSG00000030268	Bcat1	branched chain aminotransferase 1, cytosolic [Source:MGI Symbol;Acc:MGI:104861]	-0.240935	6.68016	7.16269e-16	5.25733e-15
ENSMUSG00000021700	Rab3c	RAB3C, member RAS oncogene family [Source:MGI Symbol;Acc:MGI:1914545]	-0.300279	8.66624	7.46696e-16	5.47783e-15
ENSMUSG00000042737	Dpm3	dolichyl-phosphate mannosyltransferase polypeptide 3 [Source:MGI Symbol;Acc:MGI:1915813]	0.507579	3.33584	7.55064e-16	5.53636e-15
ENSMUSG00000042631	Xkr7	X Kell blood group precursor related family member 7 homolog [Source:MGI Symbol;Acc:MGI:3526711]	0.790701	0.183614	7.7612e-16	5.68781e-15
ENSMUSG00000022415	Syngr1	synaptogyrin 1 [Source:MGI Symbol;Acc:MGI:1328323]	-0.252736	8.98818	7.81717e-16	5.72587e-15
ENSMUSG00000033039	Micall1	microtubule associated monoxygenase, calponin and LIM domain containing -like 1 [Source:MGI Symbol;Acc:MGI:105870]	0.263193	5.81725	7.85461e-16	5.75032e-15
ENSMUSG00000042331	Specc1	sperm antigen with calponin homology and coiled-coil domains 1 [Source:MGI Symbol;Acc:MGI:2442356]	-0.239284	7.13287	8.06421e-16	5.90072e-15
ENSMUSG00000031486	Gpr124	G protein-coupled receptor 124 [Source:MGI Symbol;Acc:MGI:1925810]	0.352514	4.10121	8.34822e-16	6.10539e-15
ENSMUSG00000031024	St5	suppression of tumorigenicity 5 [Source:MGI Symbol;Acc:MGI:108517]	-0.276538	4.69887	8.48308e-16	6.20082e-15
ENSMUSG00000049796	Crh	corticotropin releasing hormone [Source:MGI Symbol;Acc:MGI:88496]	-0.600719	0.744174	8.50381e-16	6.21277e-15
ENSMUSG00000040380	Cbln3	cerebellin 3 precursor protein [Source:MGI Symbol;Acc:MGI:1889286]	2.32367	1.07825	8.52702e-16	6.22652e-15
ENSMUSG00000027524	Edn3	endothelin 3 [Source:MGI Symbol;Acc:MGI:95285]	0.522702	2.98746	8.59125e-16	6.2702e-15
ENSMUSG00000045275	Lca5l	Leber congenital amaurosis 5-like [Source:MGI Symbol;Acc:MGI:3041157]	0.58004	0.997418	8.73846e-16	6.37436e-15
ENSMUSG00000010021	Kif19a	kinesin family member 19A [Source:MGI Symbol;Acc:MGI:2447024]	0.49203	1.94424	8.90167e-16	6.49008e-15
ENSMUSG00000025498	Irf7	interferon regulatory factor 7 [Source:MGI Symbol;Acc:MGI:1859212]	0.813323	0.89109	8.94055e-16	6.51507e-15
ENSMUSG00000025225	Nfkb2	nuclear factor of kappa light polypeptide gene enhancer in B cells 2, p49/p100 [Source:MGI Symbol;Acc:MGI:1099800]	0.489249	1.97701	8.9679e-16	6.53165e-15
ENSMUSG00000020994	Pnn	pinin [Source:MGI Symbol;Acc:MGI:1100514]	-0.247934	5.88685	9.03576e-16	6.5777e-15
ENSMUSG00000031530	Dusp4	dual specificity phosphatase 4 [Source:MGI Symbol;Acc:MGI:2442191]	-0.396132	4.31533	9.10489e-16	6.62462e-15
ENSMUSG00000044037	Als2cl	ALS2 C-terminal like [Source:MGI Symbol;Acc:MGI:2447532]	0.41868	2.73761	9.11425e-16	6.62803e-15
ENSMUSG00000003420	Fcgrt	Fc receptor, IgG, alpha chain transporter [Source:MGI Symbol;Acc:MGI:103017]	0.408485	4.30369	9.18201e-16	6.67389e-15
ENSMUSG00000020190	Mknk2	MAP kinase-interacting serine/threonine kinase 2 [Source:MGI Symbol;Acc:MGI:894279]	-0.256871	5.30523	9.24309e-16	6.71417e-15
ENSMUSG00000052915	Msl1	male-specific lethal 1 homolog (Drosophila) [Source:MGI Symbol;Acc:MGI:1921276]	-0.239633	7.46781	9.24689e-16	6.71417e-15
ENSMUSG00000031932	Gpr83	G protein-coupled receptor 83 [Source:MGI Symbol;Acc:MGI:95712]	0.309465	4.93607	9.29366e-16	6.74468e-15
ENSMUSG00000041845	Rhod	ras homolog gene family, member D [Source:MGI Symbol;Acc:MGI:108446]	0.770652	-0.0255713	9.48408e-16	6.87935e-15
ENSMUSG00000054499	Dedd2	death effector domain-containing DNA binding protein 2 [Source:MGI Symbol;Acc:MGI:1914629]	-0.347065	3.7889	9.50823e-16	6.89335e-15
ENSMUSG00000040714	Klc3	kinesin light chain 3 [Source:MGI Symbol;Acc:MGI:1277971]	0.603756	1.04493	9.60208e-16	6.95783e-15
ENSMUSG00000009566	Fpgs	folylpolyglutamyl synthetase [Source:MGI Symbol;Acc:MGI:95576]	0.446741	2.43309	9.72807e-16	7.04552e-15
ENSMUSG00000000766	Oprm1	opioid receptor, mu 1 [Source:MGI Symbol;Acc:MGI:97441]	-0.721484	0.410314	9.9562e-16	7.2067e-15
ENSMUSG00000032297	Celf6	CUGBP, Elav-like family member 6 [Source:MGI Symbol;Acc:MGI:1923433]	-0.277374	4.65828	9.96077e-16	7.2067e-15
ENSMUSG00000030107	Usp18	ubiquitin specific peptidase 18 [Source:MGI Symbol;Acc:MGI:1344364]	0.87843	0.144722	1.00285e-15	7.25202e-15
ENSMUSG00000031503	Col4a2	collagen, type IV, alpha 2 [Source:MGI Symbol;Acc:MGI:88455]	0.486943	5.34763	1.01219e-15	7.31585e-15
ENSMUSG00000014773	Dll1	delta-like 1 (Drosophila) [Source:MGI Symbol;Acc:MGI:104659]	-0.451399	2.37562	1.04482e-15	7.54783e-15
ENSMUSG00000049608	Gpr55	G protein-coupled receptor 55 [Source:MGI Symbol;Acc:MGI:2685064]	0.779703	-0.149254	1.05836e-15	7.64173e-15
ENSMUSG00000028664	Ephb2	Eph receptor B2 [Source:MGI Symbol;Acc:MGI:99611]	-0.262341	5.05929	1.0692e-15	7.71611e-15
ENSMUSG00000038393	Txnip	thioredoxin interacting protein [Source:MGI Symbol;Acc:MGI:1889549]	0.463727	4.35983	1.08724e-15	7.84226e-15
ENSMUSG00000034573	Ptpn13	protein tyrosine phosphatase, non-receptor type 13 [Source:MGI Symbol;Acc:MGI:103293]	0.31351	4.16185	1.09736e-15	7.91126e-15
ENSMUSG00000072082	Ccnf	cyclin F [Source:MGI Symbol;Acc:MGI:102551]	0.417517	2.73583	1.10718e-15	7.978e-15
ENSMUSG00000053318	Slamf8	SLAM family member 8 [Source:MGI Symbol;Acc:MGI:1921998]	0.840934	-0.584185	1.10906e-15	7.98749e-15
ENSMUSG00000042613	Pbxip1	pre B cell leukemia transcription factor interacting protein 1 [Source:MGI Symbol;Acc:MGI:2441670]	0.405432	6.46565	1.17492e-15	8.4575e-15
ENSMUSG00000038784	Cnot4	CCR4-NOT transcription complex, subunit 4 [Source:MGI Symbol;Acc:MGI:1859026]	-0.252405	5.54635	1.21943e-15	8.77347e-15
ENSMUSG00000027955	Fam198b	family with sequence similarity 198, member B [Source:MGI Symbol;Acc:MGI:1915909]	-0.50309	3.02854	1.23319e-15	8.86797e-15
ENSMUSG00000024776	Stambpl1	STAM binding protein like 1 [Source:MGI Symbol;Acc:MGI:1923880]	-0.300102	4.16764	1.27108e-15	9.13578e-15
ENSMUSG00000026241	Nppc	natriuretic peptide type C [Source:MGI Symbol;Acc:MGI:97369]	-0.545661	1.33339	1.29269e-15	9.28639e-15
ENSMUSG00000032015	Pou2f3	POU domain, class 2, transcription factor 3 [Source:MGI Symbol;Acc:MGI:102565]	0.79111	-1.31522	1.29458e-15	9.29531e-15
ENSMUSG00000068744	Psrc1	proline/serine-rich coiled-coil 1 [Source:MGI Symbol;Acc:MGI:1913099]	-0.40997	2.79928	1.33397e-15	9.57329e-15
ENSMUSG00000043531	Sorcs1	VPS10 domain receptor protein SORCS 1 [Source:MGI Symbol;Acc:MGI:1929666]	0.488334	4.39774	1.37196e-15	9.84095e-15
ENSMUSG00000029088	Kcnip4	Kv channel interacting protein 4 [Source:MGI Symbol;Acc:MGI:1933131]	-0.285545	5.73979	1.38029e-15	9.89565e-15
ENSMUSG00000021200	Asb2	ankyrin repeat and SOCS box-containing 2 [Source:MGI Symbol;Acc:MGI:1929743]	0.568124	1.09942	1.41444e-15	1.01354e-14
ENSMUSG00000045751	Mms22l	MMS22-like, DNA repair protein [Source:MGI Symbol;Acc:MGI:2684980]	0.65072	0.164783	1.41951e-15	1.01666e-14
ENSMUSG00000035356	Nfkbiz	nuclear factor of kappa light polypeptide gene enhancer in B cells inhibitor, zeta [Source:MGI Symbol;Acc:MGI:1931595]	-0.518567	2.59819	1.45591e-15	1.04221e-14
ENSMUSG00000037905	Bri3bp	Bri3 binding protein [Source:MGI Symbol;Acc:MGI:1924059]	-0.23749	7.30212	1.4716e-15	1.0529e-14
ENSMUSG00000024691	Fam111a	family with sequence similarity 111, member A [Source:MGI Symbol;Acc:MGI:1915508]	0.580694	1.29341	1.48744e-15	1.0637e-14
ENSMUSG00000028613	Lrp8	low density lipoprotein receptor-related protein 8, apolipoprotein e receptor [Source:MGI Symbol;Acc:MGI:1340044]	0.325768	6.56014	1.56393e-15	1.11784e-14
ENSMUSG00000032220	Myo1e	myosin IE [Source:MGI Symbol;Acc:MGI:106621]	0.39992	4.02124	1.5959e-15	1.14011e-14
ENSMUSG00000026923	Notch1	notch 1 [Source:MGI Symbol;Acc:MGI:97363]	0.413971	4.81013	1.62401e-15	1.15961e-14
ENSMUSG00000031239	Itm2a	integral membrane protein 2A [Source:MGI Symbol;Acc:MGI:107706]	0.347371	6.21763	1.63242e-15	1.16503e-14
ENSMUSG00000051341	Zfp52	zinc finger protein 52 [Source:MGI Symbol;Acc:MGI:99199]	-0.426968	2.60191	1.70317e-15	1.21491e-14
ENSMUSG00000028582	Cc2d1b	coiled-coil and C2 domain containing 1B [Source:MGI Symbol;Acc:MGI:2443076]	0.323604	3.74066	1.72419e-15	1.22929e-14
ENSMUSG00000044149	Nkrf	NF-kappaB repressing factor [Source:MGI Symbol;Acc:MGI:1924536]	-0.248926	5.61371	1.72669e-15	1.23045e-14
ENSMUSG00000039652	Cpeb3	cytoplasmic polyadenylation element binding protein 3 [Source:MGI Symbol;Acc:MGI:2443075]	-0.335651	6.24309	1.74769e-15	1.24479e-14
ENSMUSG00000019178	Styxl1	serine/threonine/tyrosine interacting-like 1 [Source:MGI Symbol;Acc:MGI:1923821]	0.7837	-1.29123	1.7595e-15	1.25257e-14
ENSMUSG00000060733	Ipmk	inositol polyphosphate multikinase [Source:MGI Symbol;Acc:MGI:1916968]	-0.246719	5.7754	1.77157e-15	1.26053e-14
ENSMUSG00000061119	Prcp	prolylcarboxypeptidase (angiotensinase C) [Source:MGI Symbol;Acc:MGI:1919711]	0.337928	3.54826	1.87544e-15	1.33377e-14
ENSMUSG00000026427	Eif2d	eukaryotic translation initiation factor 2D [Source:MGI Symbol;Acc:MGI:109342]	0.276678	4.61443	1.87762e-15	1.33465e-14
ENSMUSG00000058966	Fam57b	family with sequence similarity 57, member B [Source:MGI Symbol;Acc:MGI:1916202]	-0.248846	5.59666	1.879e-15	1.33496e-14
ENSMUSG00000006014	Prg4	proteoglycan 4 (megakaryocyte stimulating factor, articular superficial zone protein) [Source:MGI Symbol;Acc:MGI:1891344]	1.44527	1.44166	1.94661e-15	1.38231e-14
ENSMUSG00000032878	Ccdc85a	coiled-coil domain containing 85A [Source:MGI Symbol;Acc:MGI:2445069]	-0.237009	6.75948	1.9697e-15	1.398e-14
[truncated: 12,189 more rows]
