# Supplementary material for: A systems-level framework for drug discovery identifies Csf1R as an anti-epileptic drug target
Source: Nat Commun. 2018 Sep 3;9:3561. doi: 10.1038/s41467-018-06008-4 (PMC6120885; doi:10.1038/s41467-018-06008-4)
Supplement: Supplementary file 5 — Supplementary Data 2 [file 41467_2018_6008_MOESM5_ESM.xlsx]

## Sheet: Supp_table_2.txt
Clusters	Number of Genes	GeneID
Clusters-1	159	,ENSMUSG00000030105,ENSMUSG00000030754,ENSMUSG00000075470,ENSMUSG00000017686,ENSMUSG00000047213,ENSMUSG00000029920,ENSMUSG00000042699,ENSMUSG00000022035,ENSMUSG00000045210,ENSMUSG00000052144,ENSMUSG00000045427,ENSMUSG00000066735,ENSMUSG00000028530,ENSMUSG00000066324,ENSMUSG00000063273,ENSMUSG00000033014,ENSMUSG00000064061,ENSMUSG00000018433,ENSMUSG00000028291,ENSMUSG00000022752,ENSMUSG00000027257…
Clusters-2	500	,ENSMUSG00000096054,ENSMUSG00000040711,ENSMUSG00000020255,ENSMUSG00000053646,ENSMUSG00000042599,ENSMUSG00000029005,ENSMUSG00000036904,ENSMUSG00000022372,ENSMUSG00000040606,ENSMUSG00000029767,ENSMUSG00000024347,ENSMUSG00000041974,ENSMUSG00000010175,ENSMUSG00000022686,ENSMUSG00000010663,ENSMUSG00000002250,ENSMUSG00000015850,ENSMUSG00000002831,ENSMUSG00000010064,ENSMUSG00000009585,ENSMUSG00000048756…
Clusters-3	7058	,ENSMUSG00000020495,ENSMUSG00000045903,ENSMUSG00000049536,ENSMUSG00000029608,ENSMUSG00000021287,ENSMUSG00000041241,ENSMUSG00000021368,ENSMUSG00000026163,ENSMUSG00000001053,ENSMUSG00000032298,ENSMUSG00000078851,ENSMUSG00000039395,ENSMUSG00000033186,ENSMUSG00000026577,ENSMUSG00000034639,ENSMUSG00000030888,ENSMUSG00000074219,ENSMUSG00000028003,ENSMUSG00000015247,ENSMUSG00000032059,ENSMUSG00000033147…
Clusters-4	1036	,ENSMUSG00000027333,ENSMUSG00000036275,ENSMUSG00000028843,ENSMUSG00000021576,ENSMUSG00000029657,ENSMUSG00000039067,ENSMUSG00000058704,ENSMUSG00000042750,ENSMUSG00000019558,ENSMUSG00000039886,ENSMUSG00000061559,ENSMUSG00000031935,ENSMUSG00000029534,ENSMUSG00000006378,ENSMUSG00000078941,ENSMUSG00000035686,ENSMUSG00000033022,ENSMUSG00000067924,ENSMUSG00000043998,ENSMUSG00000049969,ENSMUSG00000026456…
Clusters-5	285	,ENSMUSG00000025237,ENSMUSG00000067879,ENSMUSG00000032966,ENSMUSG00000021556,ENSMUSG00000026885,ENSMUSG00000025810,ENSMUSG00000032479,ENSMUSG00000026670,ENSMUSG00000050534,ENSMUSG00000041769,ENSMUSG00000022285,ENSMUSG00000031605,ENSMUSG00000036955,ENSMUSG00000010797,ENSMUSG00000019863,ENSMUSG00000030772,ENSMUSG00000052087,ENSMUSG00000075000,ENSMUSG00000021373,ENSMUSG00000022441,ENSMUSG00000022855…
Clusters-6	564	,ENSMUSG00000006299,ENSMUSG00000030314,ENSMUSG00000028756,ENSMUSG00000003380,ENSMUSG00000062683,ENSMUSG00000034353,ENSMUSG00000038871,ENSMUSG00000038812,ENSMUSG00000068264,ENSMUSG00000028847,ENSMUSG00000031782,ENSMUSG00000001948,ENSMUSG00000039263,ENSMUSG00000067148,ENSMUSG00000010045,ENSMUSG00000023973,ENSMUSG00000015016,ENSMUSG00000034108,ENSMUSG00000024944,ENSMUSG00000060803,ENSMUSG00000027642…
Clusters-7	135	,ENSMUSG00000036792,ENSMUSG00000020668,ENSMUSG00000036333,ENSMUSG00000040111,ENSMUSG00000045039,ENSMUSG00000064302,ENSMUSG00000032589,ENSMUSG00000040560,ENSMUSG00000018547,ENSMUSG00000020598,ENSMUSG00000051344,ENSMUSG00000029763,ENSMUSG00000068740,ENSMUSG00000020135,ENSMUSG00000023032,ENSMUSG00000025272,ENSMUSG00000041216,ENSMUSG00000022263,ENSMUSG00000026313,ENSMUSG00000048078,ENSMUSG00000039852…
Clusters-8	248	,ENSMUSG00000041607,ENSMUSG00000006782,ENSMUSG00000073982,ENSMUSG00000032352,ENSMUSG00000022678,ENSMUSG00000055717,ENSMUSG00000064373,ENSMUSG00000018166,ENSMUSG00000024827,ENSMUSG00000011884,ENSMUSG00000022132,ENSMUSG00000049493,ENSMUSG00000029464,ENSMUSG00000021379,ENSMUSG00000031714,ENSMUSG00000021234,ENSMUSG00000024646,ENSMUSG00000028517,ENSMUSG00000049721,ENSMUSG00000024654,ENSMUSG00000037846…
Clusters-9	448	,ENSMUSG00000054146,ENSMUSG00000062184,ENSMUSG00000029754,ENSMUSG00000041845,ENSMUSG00000024900,ENSMUSG00000041380,ENSMUSG00000046242,ENSMUSG00000035179,ENSMUSG00000072845,ENSMUSG00000024909,ENSMUSG00000032023,ENSMUSG00000047671,ENSMUSG00000057286,ENSMUSG00000038235,ENSMUSG00000006611,ENSMUSG00000019810,ENSMUSG00000056174,ENSMUSG00000021751,ENSMUSG00000051590,ENSMUSG00000014158,ENSMUSG00000029119…
Clusters-10	259	,ENSMUSG00000030374,ENSMUSG00000022594,ENSMUSG00000030731,ENSMUSG00000026443,ENSMUSG00000049577,ENSMUSG00000018474,ENSMUSG00000045009,ENSMUSG00000047417,ENSMUSG00000031778,ENSMUSG00000034730,ENSMUSG00000038406,ENSMUSG00000067889,ENSMUSG00000028228,ENSMUSG00000019302,ENSMUSG00000075284,ENSMUSG00000034265,ENSMUSG00000038738,ENSMUSG00000026393,ENSMUSG00000018411,ENSMUSG00000040276,ENSMUSG00000026959…
Clusters-11	314	,ENSMUSG00000034297,ENSMUSG00000039218,ENSMUSG00000020935,ENSMUSG00000021767,ENSMUSG00000062753,ENSMUSG00000034931,ENSMUSG00000022565,ENSMUSG00000074746,ENSMUSG00000070808,ENSMUSG00000005533,ENSMUSG00000001419,ENSMUSG00000043313,ENSMUSG00000037750,ENSMUSG00000028654,ENSMUSG00000033948,ENSMUSG00000031976,ENSMUSG00000033658,ENSMUSG00000036533,ENSMUSG00000031386,ENSMUSG00000000631,ENSMUSG00000021782…
Clusters-12	155	,ENSMUSG00000046714,ENSMUSG00000048387,ENSMUSG00000058396,ENSMUSG00000026840,ENSMUSG00000029552,ENSMUSG00000019846,ENSMUSG00000059430,ENSMUSG00000034127,ENSMUSG00000074743,ENSMUSG00000026042,ENSMUSG00000029675,ENSMUSG00000074971,ENSMUSG00000024538,ENSMUSG00000020467,ENSMUSG00000024659,ENSMUSG00000046352,ENSMUSG00000024650,ENSMUSG00000029082,ENSMUSG00000040569,ENSMUSG00000070407,ENSMUSG00000030717…
Clusters-13	341	,ENSMUSG00000038459,ENSMUSG00000026761,ENSMUSG00000028165,ENSMUSG00000055943,ENSMUSG00000000563,ENSMUSG00000037722,ENSMUSG00000001847,ENSMUSG00000013662,ENSMUSG00000022336,ENSMUSG00000026696,ENSMUSG00000001707,ENSMUSG00000021431,ENSMUSG00000020720,ENSMUSG00000041231,ENSMUSG00000025103,ENSMUSG00000038412,ENSMUSG00000074093,ENSMUSG00000050043,ENSMUSG00000079317,ENSMUSG00000019948,ENSMUSG00000024480…
Clusters-14	163	,ENSMUSG00000001441,ENSMUSG00000055421,ENSMUSG00000031523,ENSMUSG00000036104,ENSMUSG00000026249,ENSMUSG00000044647,ENSMUSG00000025266,ENSMUSG00000034799,ENSMUSG00000021700,ENSMUSG00000053465,ENSMUSG00000026956,ENSMUSG00000038128,ENSMUSG00000030283,ENSMUSG00000068747,ENSMUSG00000051323,ENSMUSG00000021699,ENSMUSG00000074785,ENSMUSG00000041649,ENSMUSG00000022311,ENSMUSG00000021690,ENSMUSG00000025551…
Clusters-15	154	,ENSMUSG00000048960,ENSMUSG00000058258,ENSMUSG00000070570,ENSMUSG00000031155,ENSMUSG00000050967,ENSMUSG00000031349,ENSMUSG00000025006,ENSMUSG00000026188,ENSMUSG00000049422,ENSMUSG00000022463,ENSMUSG00000046215,ENSMUSG00000036940,ENSMUSG00000004929,ENSMUSG00000032018,ENSMUSG00000006998,ENSMUSG00000041417,ENSMUSG00000066607,ENSMUSG00000053046,ENSMUSG00000038619,ENSMUSG00000045318,ENSMUSG00000023832…
Clusters-16	165	,ENSMUSG00000048706,ENSMUSG00000025813,ENSMUSG00000018920,ENSMUSG00000036560,ENSMUSG00000001918,ENSMUSG00000021886,ENSMUSG00000050379,ENSMUSG00000043557,ENSMUSG00000059187,ENSMUSG00000036249,ENSMUSG00000021133,ENSMUSG00000015947,ENSMUSG00000054459,ENSMUSG00000034330,ENSMUSG00000037984,ENSMUSG00000043008,ENSMUSG00000062593,ENSMUSG00000034957,ENSMUSG00000071714,ENSMUSG00000024965,ENSMUSG00000015568…
Clusters-17	336	,ENSMUSG00000022551,ENSMUSG00000002477,ENSMUSG00000090841,ENSMUSG00000050608,ENSMUSG00000026411,ENSMUSG00000019054,ENSMUSG00000022354,ENSMUSG00000043866,ENSMUSG00000021501,ENSMUSG00000022820,ENSMUSG00000024429,ENSMUSG00000041697,ENSMUSG00000025156,ENSMUSG00000059534,ENSMUSG00000037890,ENSMUSG00000042682,ENSMUSG00000026857,ENSMUSG00000025428,ENSMUSG00000029048,ENSMUSG00000063882,ENSMUSG00000021764…
Clusters-18	171	,ENSMUSG00000025877,ENSMUSG00000060512,ENSMUSG00000028989,ENSMUSG00000022488,ENSMUSG00000043157,ENSMUSG00000052336,ENSMUSG00000026288,ENSMUSG00000031216,ENSMUSG00000021457,ENSMUSG00000024679,ENSMUSG00000020120,ENSMUSG00000029204,ENSMUSG00000026358,ENSMUSG00000000290,ENSMUSG00000052688,ENSMUSG00000050493,ENSMUSG00000064267,ENSMUSG00000030793,ENSMUSG00000030577,ENSMUSG00000040751,ENSMUSG00000026117…
Clusters-19	141	,ENSMUSG00000021687,ENSMUSG00000031701,ENSMUSG00000046096,ENSMUSG00000029245,ENSMUSG00000063253,ENSMUSG00000063358,ENSMUSG00000025607,ENSMUSG00000050148,ENSMUSG00000029131,ENSMUSG00000067242,ENSMUSG00000025968,ENSMUSG00000030704,ENSMUSG00000031993,ENSMUSG00000042155,ENSMUSG00000029221,ENSMUSG00000063362,ENSMUSG00000038876,ENSMUSG00000001986,ENSMUSG00000021596,ENSMUSG00000024976,ENSMUSG00000021549…
Clusters-20	205	,ENSMUSG00000024381,ENSMUSG00000029578,ENSMUSG00000009470,ENSMUSG00000078794,ENSMUSG00000007944,ENSMUSG00000024958,ENSMUSG00000074578,ENSMUSG00000054452,ENSMUSG00000033423,ENSMUSG00000035863,ENSMUSG00000025486,ENSMUSG00000003068,ENSMUSG00000024012,ENSMUSG00000078570,ENSMUSG00000016940,ENSMUSG00000024914,ENSMUSG00000063576,ENSMUSG00000024777,ENSMUSG00000008036,ENSMUSG00000034245,ENSMUSG00000039637…
Clusters-21	112	,ENSMUSG00000026849,ENSMUSG00000059995,ENSMUSG00000042066,ENSMUSG00000055707,ENSMUSG00000061981,ENSMUSG00000032011,ENSMUSG00000027406,ENSMUSG00000056692,ENSMUSG00000020684,ENSMUSG00000037622,ENSMUSG00000024070,ENSMUSG00000030678,ENSMUSG00000032615,ENSMUSG00000032532,ENSMUSG00000018865,ENSMUSG00000057329,ENSMUSG00000050357,ENSMUSG00000006476,ENSMUSG00000033316,ENSMUSG00000028931,ENSMUSG00000031065…
Clusters-22	208	,ENSMUSG00000002897,ENSMUSG00000048332,ENSMUSG00000018574,ENSMUSG00000031750,ENSMUSG00000026628,ENSMUSG00000032333,ENSMUSG00000018819,ENSMUSG00000027832,ENSMUSG00000073418,ENSMUSG00000002032,ENSMUSG00000054057,ENSMUSG00000051048,ENSMUSG00000022893,ENSMUSG00000009356,ENSMUSG00000042622,ENSMUSG00000032231,ENSMUSG00000049551,ENSMUSG00000001473,ENSMUSG00000046167,ENSMUSG00000024913,ENSMUSG00000040138…
Clusters-23	78	,ENSMUSG00000040225,ENSMUSG00000069601,ENSMUSG00000045215,ENSMUSG00000055485,ENSMUSG00000068036,ENSMUSG00000049470,ENSMUSG00000020790,ENSMUSG00000055204,ENSMUSG00000041341,ENSMUSG00000068284,ENSMUSG00000045482,ENSMUSG00000057133,ENSMUSG00000044452,ENSMUSG00000055670,ENSMUSG00000055024,ENSMUSG00000006005,ENSMUSG00000022708,ENSMUSG00000052727,ENSMUSG00000026490,ENSMUSG00000055567,ENSMUSG00000026131…
Clusters-24	248	,ENSMUSG00000044066,ENSMUSG00000028550,ENSMUSG00000035764,ENSMUSG00000018339,ENSMUSG00000030785,ENSMUSG00000027347,ENSMUSG00000020743,ENSMUSG00000005871,ENSMUSG00000021242,ENSMUSG00000026176,ENSMUSG00000040105,ENSMUSG00000000594,ENSMUSG00000001175,ENSMUSG00000038991,ENSMUSG00000010307,ENSMUSG00000022772,ENSMUSG00000027168,ENSMUSG00000001751,ENSMUSG00000035232,ENSMUSG00000026110,ENSMUSG00000018822…
Clusters-25	248	,ENSMUSG00000028060,ENSMUSG00000001998,ENSMUSG00000044349,ENSMUSG00000079065,ENSMUSG00000015377,ENSMUSG00000024045,ENSMUSG00000045409,ENSMUSG00000029027,ENSMUSG00000045282,ENSMUSG00000041488,ENSMUSG00000029068,ENSMUSG00000030882,ENSMUSG00000021706,ENSMUSG00000020888,ENSMUSG00000032525,ENSMUSG00000022948,ENSMUSG00000028248,ENSMUSG00000020776,ENSMUSG00000037243,ENSMUSG00000025409,ENSMUSG00000032128…
Clusters-26	248	,ENSMUSG00000055862,ENSMUSG00000019478,ENSMUSG00000024892,ENSMUSG00000054252,ENSMUSG00000035621,ENSMUSG00000020917,ENSMUSG00000030103,ENSMUSG00000051146,ENSMUSG00000043635,ENSMUSG00000063232,ENSMUSG00000072949,ENSMUSG00000002346,ENSMUSG00000049411,ENSMUSG00000009216,ENSMUSG00000025314,ENSMUSG00000026768,ENSMUSG00000027338,ENSMUSG00000017132,ENSMUSG00000021265,ENSMUSG00000030782,ENSMUSG00000022382…
Clusters-27	82	,ENSMUSG00000028081,ENSMUSG00000059070,ENSMUSG00000093674,ENSMUSG00000046330,ENSMUSG00000074129,ENSMUSG00000063316,ENSMUSG00000029614,ENSMUSG00000032518,ENSMUSG00000047215,ENSMUSG00000003429,ENSMUSG00000063457,ENSMUSG00000024661,ENSMUSG00000022601,ENSMUSG00000058600,ENSMUSG00000043716,ENSMUSG00000047675,ENSMUSG00000038274,ENSMUSG00000034892,ENSMUSG00000060636,ENSMUSG00000037742,ENSMUSG00000019971…
Clusters-28	123	,ENSMUSG00000026491,ENSMUSG00000033943,ENSMUSG00000031731,ENSMUSG00000020580,ENSMUSG00000024241,ENSMUSG00000024298,ENSMUSG00000021983,ENSMUSG00000019852,ENSMUSG00000032846,ENSMUSG00000038594,ENSMUSG00000044308,ENSMUSG00000028842,ENSMUSG00000035284,ENSMUSG00000022914,ENSMUSG00000067336,ENSMUSG00000051401,ENSMUSG00000039318,ENSMUSG00000031010,ENSMUSG00000015501,ENSMUSG00000026219,ENSMUSG00000029992…
Clusters-29	108	,ENSMUSG00000024083,ENSMUSG00000042590,ENSMUSG00000056812,ENSMUSG00000041762,ENSMUSG00000040855,ENSMUSG00000002107,ENSMUSG00000028524,ENSMUSG00000034780,ENSMUSG00000045967,ENSMUSG00000039270,ENSMUSG00000038473,ENSMUSG00000001323,ENSMUSG00000032186,ENSMUSG00000033900,ENSMUSG00000038116,ENSMUSG00000033981,ENSMUSG00000057230,ENSMUSG00000047747,ENSMUSG00000034021,ENSMUSG00000021719,ENSMUSG00000034636…
