# Supplementary material for: A systems-level framework for drug discovery identifies Csf1R as an anti-epileptic drug target
Source: Nat Commun. 2018 Sep 3;9:3561. doi: 10.1038/s41467-018-06008-4 (PMC6120885; doi:10.1038/s41467-018-06008-4)
Supplement: Supplementary file 6 — Supplementary Data 3 [file 41467_2018_6008_MOESM6_ESM.xlsx]

## Sheet: Gene_ontology_term_table
Gene ontology processes	Gene ontology terms	Cluster_1	Cluster_2	Cluster_3 (non-clustered set)	Cluster_4	Cluster_5	Cluster_6	Cluster_7	Cluster_8	Cluster_9	Cluster_10	Cluster_11	Cluster_12	Cluster_13	Cluster_14	Cluster_15	Cluster_16	Cluster_17	Cluster_18	Cluster_19	Cluster_20	Cluster_21	Cluster_22	Cluster_23	Cluster_24	Cluster_25	Cluster_26	Cluster_27	Cluster_28	Cluster_29
biological process	mRNA metabolic process	0.0003	NS	NS	NS	NS	NS	NS	NS	NS	NS	0.0442	NS	NS	NS	NS	NS	NS	NS	NS	NS	NS	NS	NS	NS	NS	NS	NS	NS	NS
biological process	mRNA processing	0.0005	NS	NS	NS	NS	NS	NS	NS	NS	NS	0.0881	NS	NS	NS	NS	NS	NS	NS	NS	NS	NS	NS	NS	NS	NS	NS	NS	NS	NS
biological process	mRNA stabilization	0.0139	NS	NS	NS	NS	NS	NS	NS	NS	NS	NS	NS	NS	NS	NS	NS	NS	NS	NS	NS	NS	NS	NS	NS	NS	NS	NS	NS	NS
biological process	RNA stabilization	0.0139	NS	NS	NS	NS	NS	NS	NS	NS	NS	NS	NS	NS	NS	NS	NS	NS	NS	NS	NS	NS	NS	NS	NS	NS	NS	NS	NS	NS
biological process	macromolecule metabolic process	0.0264	NS	NS	NS	NS	NS	NS	NS	NS	NS	NS	NS	NS	NS	NS	NS	NS	NS	NS	NS	NS	NS	NS	NS	NS	NS	7.53e-21	NS	NS
biological process	mRNA 3'-end processing	0.0264	NS	NS	NS	NS	NS	NS	NS	NS	NS	NS	NS	NS	NS	NS	NS	NS	NS	NS	NS	NS	NS	NS	NS	NS	NS	NS	NS	NS
biological process	regulation of mRNA stability	0.0264	NS	NS	NS	NS	NS	NS	NS	NS	NS	NS	NS	NS	NS	NS	NS	NS	NS	NS	NS	NS	NS	NS	NS	NS	NS	NS	NS	NS		0.05	> 0.05
biological process	RNA splicing	0.0308	NS	NS	NS	NS	NS	NS	NS	NS	NS	NS	NS	NS	NS	NS	NS	NS	NS	NS	NS	NS	NS	NS	NS	NS	NS	NS	NS	NS		0.01	0.05-0.01
biological process	cellular macromolecule metabolic process	0.0337	NS	NS	NS	NS	NS	NS	NS	NS	NS	NS	NS	NS	NS	NS	NS	NS	NS	NS	NS	NS	NS	NS	NS	NS	NS	6.17e-23	NS	NS		0.01	< 0.01
biological process	RNA processing	0.0337	NS	NS	NS	NS	NS	NS	NS	NS	NS	NS	NS	NS	NS	NS	NS	NS	NS	NS	NS	NS	NS	NS	NS	NS	NS	5.86e-08	NS	NS
biological process	regulation of RNA stability	0.0337	NS	NS	NS	NS	NS	NS	NS	NS	NS	NS	NS	NS	NS	NS	NS	NS	NS	NS	NS	NS	NS	NS	NS	NS	NS	NS	NS	NS
biological process	CRD-mediated mRNA stabilization	0.0411	NS	NS	NS	NS	NS	NS	NS	NS	NS	NS	NS	NS	NS	NS	NS	NS	NS	NS	NS	NS	NS	NS	NS	NS	NS	NS	NS	NS
biological process	RNA metabolic process	0.0797	NS	NS	NS	NS	0.0174	NS	NS	NS	NS	0.0881	NS	NS	NS	NS	NS	NS	NS	NS	NS	NS	NS	NS	NS	NS	NS	NS	NS	NS
biological process	intracellular transport	0.0797	NS	NS	NS	NS	NS	NS	NS	NS	NS	NS	NS	0.0019	NS	NS	NS	NS	NS	NS	NS	NS	NS	NS	NS	NS	NS	NS	NS	NS
biological process	immune response	NS	NS	NS	NS	2.1e-11	NS	NS	NS	NS	NS	NS	NS	NS	NS	NS	1.46e-06	NS	1.27e-33	NS	NS	NS	NS	NS	NS	NS	NS	NS	NS	NS
biological process	defense response	NS	NS	NS	NS	1.21e-10	NS	NS	NS	NS	NS	NS	NS	NS	NS	NS	1.92e-05	NS	6.11e-23	NS	NS	NS	0.0002	NS	NS	NS	NS	NS	NS	NS
biological process	innate immune response	NS	NS	NS	NS	2.1e-10	NS	NS	NS	NS	NS	NS	NS	NS	NS	NS	1.92e-05	NS	4.26e-18	NS	NS	NS	NS	NS	NS	NS	NS	NS	NS	NS
biological process	defense response to virus	NS	NS	NS	NS	3.6e-10	NS	NS	NS	NS	NS	NS	NS	NS	NS	NS	NS	NS	NS	NS	NS	NS	NS	NS	NS	NS	NS	NS	NS	NS
biological process	response to biotic stimulus	NS	NS	NS	NS	4.24e-10	NS	NS	NS	NS	NS	NS	NS	NS	NS	NS	2.86e-05	NS	1.3e-11	NS	NS	NS	NS	NS	NS	NS	NS	NS	NS	NS
biological process	response to virus	NS	NS	NS	NS	1.1e-09	NS	NS	NS	NS	NS	NS	NS	NS	NS	NS	NS	NS	NS	NS	NS	NS	NS	NS	NS	NS	NS	NS	NS	NS
biological process	response to other organism	NS	NS	NS	NS	1.4e-09	NS	NS	NS	NS	NS	NS	NS	NS	NS	NS	1.92e-05	NS	1.77e-11	NS	NS	NS	NS	NS	NS	NS	NS	NS	NS	NS
biological process	immune effector process	NS	NS	NS	NS	3.53e-09	NS	NS	NS	NS	NS	NS	NS	NS	NS	NS	NS	NS	5.87e-25	NS	NS	NS	NS	NS	NS	NS	NS	NS	NS	NS
biological process	multi-organism process	NS	NS	NS	NS	7.16e-08	NS	NS	NS	NS	NS	NS	NS	NS	NS	NS	0.0003	NS	NS	NS	NS	NS	NS	NS	NS	NS	NS	NS	NS	NS
biological process	response to cytokine stimulus	NS	NS	NS	NS	1.51e-07	NS	NS	NS	NS	NS	NS	NS	NS	NS	NS	NS	NS	NS	NS	NS	NS	NS	NS	NS	NS	NS	NS	NS	NS
biological process	response to stimulus	NS	NS	NS	NS	1.74e-07	NS	NS	NS	NS	NS	NS	5.24e-05	NS	0.0044	NS	8.57e-05	NS	2.64e-15	NS	NS	NS	0.0054	NS	0.0676	NS	NS	NS	NS	NS
biological process	immune system process	NS	NS	NS	NS	3.09e-07	NS	NS	NS	NS	NS	NS	NS	NS	NS	NS	1.69e-12	NS	8.11e-34	NS	NS	NS	0.0037	NS	NS	NS	NS	NS	NS	NS
biological process	positive regulation of immune system process	NS	NS	NS	NS	1.03e-05	NS	NS	NS	NS	NS	NS	NS	NS	NS	NS	NS	NS	1.5e-22	NS	NS	NS	NS	NS	NS	NS	NS	NS	NS	NS
biological process	single-organism process	NS	NS	NS	NS	1.11e-05	NS	NS	NS	NS	NS	NS	2.84e-08	NS	0.0221	NS	5.1e-05	NS	NS	NS	NS	NS	0.001	NS	NS	NS	NS	NS	NS	NS
biological process	positive regulation of defense response	NS	NS	NS	NS	1.38e-05	NS	NS	NS	NS	NS	NS	NS	NS	NS	NS	NS	NS	2.57e-11	NS	NS	NS	NS	NS	NS	NS	NS	NS	NS	NS
biological process	cellular response to cytokine stimulus	NS	NS	NS	NS	1.95e-05	NS	NS	NS	NS	NS	NS	NS	NS	NS	NS	NS	NS	NS	NS	NS	NS	NS	NS	NS	NS	NS	NS	NS	NS
biological process	regulation of defense response	NS	NS	NS	NS	2e-05	NS	NS	NS	NS	NS	NS	NS	NS	NS	NS	NS	NS	1.36e-11	NS	NS	NS	NS	NS	NS	NS	NS	NS	NS	NS
biological process	cell communication	NS	NS	NS	NS	2.15e-05	NS	NS	NS	NS	1.03e-06	NS	NS	NS	0.0019	NS	NS	NS	NS	NS	NS	NS	NS	NS	NS	NS	0.0477	NS	NS	0.0009
biological process	signal transduction	NS	NS	NS	NS	2.37e-05	NS	NS	NS	NS	NS	NS	NS	NS	0.0081	NS	NS	NS	NS	NS	NS	NS	0.0029	NS	NS	NS	NS	NS	NS	0.0015
biological process	cellular response to stimulus	NS	NS	NS	NS	2.37e-05	NS	NS	NS	NS	NS	NS	NS	NS	0.0272	NS	NS	NS	NS	NS	NS	NS	NS	NS	NS	NS	NS	NS	NS	NS
biological process	cytokine production	NS	NS	NS	NS	3.05e-05	NS	NS	NS	NS	NS	NS	NS	NS	NS	NS	NS	NS	2.82e-13	NS	NS	NS	0.0031	NS	NS	NS	NS	NS	NS	NS
biological process	signaling	NS	NS	NS	NS	3.16e-05	NS	NS	NS	NS	1.89e-06	NS	NS	NS	0.0012	NS	NS	NS	NS	NS	NS	NS	0.0054	NS	NS	NS	NS	NS	NS	0.0008
biological process	single organism signaling	NS	NS	NS	NS	3.16e-05	NS	NS	NS	NS	1.89e-06	NS	NS	NS	0.0012	NS	NS	NS	NS	NS	NS	NS	NS	NS	NS	NS	NS	NS	NS	0.0008
biological process	regulation of innate immune response	NS	NS	NS	NS	5.24e-05	NS	NS	NS	NS	NS	NS	NS	NS	NS	NS	NS	NS	NS	NS	NS	NS	NS	NS	NS	NS	NS	NS	NS	NS
biological process	response to organic substance	NS	NS	NS	NS	7.24e-05	NS	NS	NS	NS	NS	NS	NS	NS	NS	NS	NS	NS	NS	NS	NS	NS	NS	NS	NS	NS	NS	NS	NS	NS
biological process	regulation of immune system process	NS	NS	NS	NS	0.0002	NS	NS	NS	NS	NS	NS	NS	NS	NS	NS	0.0002	NS	5.91e-23	NS	NS	NS	NS	NS	NS	NS	NS	NS	NS	NS
biological process	activation of immune response	NS	NS	NS	NS	0.0002	NS	NS	NS	NS	NS	NS	NS	NS	NS	NS	NS	NS	2.91e-18	NS	NS	NS	NS	NS	NS	NS	NS	NS	NS	NS
biological process	immune response-regulating signaling pathway	NS	NS	NS	NS	0.0002	NS	NS	NS	NS	NS	NS	NS	NS	NS	NS	NS	NS	2e-11	NS	NS	NS	NS	NS	NS	NS	NS	NS	NS	NS
biological process	immune response-activating signal transduction	NS	NS	NS	NS	0.0002	NS	NS	NS	NS	NS	NS	NS	NS	NS	NS	NS	NS	1.14e-10	NS	NS	NS	NS	NS	NS	NS	NS	NS	NS	NS
biological process	response to stress	NS	NS	NS	NS	0.0002	NS	NS	NS	NS	NS	NS	NS	NS	NS	NS	NS	NS	NS	NS	NS	NS	0.0035	NS	NS	NS	NS	NS	NS	NS
biological process	positive regulation of innate immune response	NS	NS	NS	NS	0.0002	NS	NS	NS	NS	NS	NS	NS	NS	NS	NS	NS	NS	NS	NS	NS	NS	NS	NS	NS	NS	NS	NS	NS	NS
biological process	response to interferon-gamma	NS	NS	NS	NS	0.0002	NS	NS	NS	NS	NS	NS	NS	NS	NS	NS	NS	NS	NS	NS	NS	NS	NS	NS	NS	NS	NS	NS	NS	NS
biological process	regulation of immune response	NS	NS	NS	NS	0.0003	NS	NS	NS	NS	NS	NS	NS	NS	NS	NS	NS	NS	1.1e-23	NS	NS	NS	NS	NS	NS	NS	NS	NS	NS	NS
biological process	positive regulation of immune response	NS	NS	NS	NS	0.0003	NS	NS	NS	NS	NS	NS	NS	NS	NS	NS	NS	NS	3.59e-21	NS	NS	NS	NS	NS	NS	NS	NS	NS	NS	NS
biological process	regulation of response to stimulus	NS	NS	NS	NS	0.0003	NS	NS	NS	NS	NS	NS	NS	NS	NS	NS	NS	NS	4.47e-10	NS	NS	NS	NS	NS	NS	NS	NS	NS	NS	NS
biological process	cytokine-mediated signaling pathway	NS	NS	NS	NS	0.0003	NS	NS	NS	NS	NS	NS	NS	NS	NS	NS	NS	NS	NS	NS	NS	NS	NS	NS	NS	NS	NS	NS	NS	NS
biological process	type I interferon production	NS	NS	NS	NS	0.0003	NS	NS	NS	NS	NS	NS	NS	NS	NS	NS	NS	NS	NS	NS	NS	NS	NS	NS	NS	NS	NS	NS	NS	NS
biological process	pattern recognition receptor signaling pathway	NS	NS	NS	NS	0.0004	NS	NS	NS	NS	NS	NS	NS	NS	NS	NS	NS	NS	NS	NS	NS	NS	NS	NS	NS	NS	NS	NS	NS	NS
biological process	positive regulation of response to stimulus	NS	NS	NS	NS	0.0005	NS	NS	NS	NS	NS	NS	NS	NS	NS	NS	NS	NS	3.91e-12	NS	NS	NS	NS	NS	NS	NS	NS	NS	NS	NS
biological process	innate immune response-activating signal transduction	NS	NS	NS	NS	0.0005	NS	NS	NS	NS	NS	NS	NS	NS	NS	NS	NS	NS	NS	NS	NS	NS	NS	NS	NS	NS	NS	NS	NS	NS
biological process	regulation of RNA biosynthetic process	NS	NS	NS	NS	NS	0.0165	NS	NS	NS	NS	NS	NS	NS	NS	NS	NS	NS	NS	NS	NS	NS	NS	0.0009	NS	NS	NS	NS	NS	NS
biological process	regulation of transcription, DNA-dependent	NS	NS	NS	NS	NS	0.0165	NS	NS	NS	NS	NS	NS	NS	NS	NS	NS	NS	NS	NS	NS	NS	NS	0.0009	NS	NS	NS	NS	NS	NS
biological process	RNA biosynthetic process	NS	NS	NS	NS	NS	0.0165	NS	NS	NS	NS	NS	NS	NS	NS	NS	NS	NS	NS	NS	NS	NS	NS	0.0013	NS	NS	NS	NS	NS	NS
biological process	transcription, DNA-dependent	NS	NS	NS	NS	NS	0.0165	NS	NS	NS	NS	NS	NS	NS	NS	NS	NS	NS	NS	NS	NS	NS	NS	0.0013	NS	NS	NS	NS	NS	NS
biological process	regulation of cellular macromolecule biosynthetic process	NS	NS	NS	NS	NS	0.0165	NS	NS	NS	NS	NS	NS	NS	NS	NS	NS	NS	NS	NS	NS	NS	NS	0.0022	NS	NS	NS	NS	NS	NS
biological process	regulation of gene expression	NS	NS	NS	NS	NS	0.0165	NS	NS	NS	NS	NS	NS	NS	NS	NS	NS	NS	NS	NS	NS	NS	NS	0.0034	NS	NS	NS	NS	NS	NS
biological process	regulation of macromolecule biosynthetic process	NS	NS	NS	NS	NS	0.0165	NS	NS	NS	NS	NS	NS	NS	NS	NS	NS	NS	NS	NS	NS	NS	NS	0.0034	NS	NS	NS	NS	NS	NS
biological process	regulation of RNA metabolic process	NS	NS	NS	NS	NS	0.017	NS	NS	NS	NS	NS	NS	NS	NS	NS	NS	NS	NS	NS	NS	NS	NS	0.0013	NS	NS	NS	NS	NS	NS
biological process	nucleobase-containing compound biosynthetic process	NS	NS	NS	NS	NS	0.0261	NS	NS	NS	NS	NS	NS	NS	NS	NS	NS	NS	NS	NS	NS	NS	NS	0.0034	NS	NS	NS	NS	NS	NS
biological process	microtubule anchoring at centrosome	NS	NS	NS	NS	NS	0.0261	NS	NS	NS	NS	NS	NS	NS	NS	NS	NS	NS	NS	NS	NS	NS	NS	NS	NS	NS	NS	NS	NS	NS
biological process	nucleic acid metabolic process	NS	NS	NS	NS	NS	0.0261	NS	NS	NS	NS	NS	NS	NS	NS	NS	NS	NS	NS	NS	NS	NS	NS	NS	NS	NS	NS	NS	NS	NS
biological process	cellular nitrogen compound biosynthetic process	NS	NS	NS	NS	NS	0.0313	NS	NS	NS	NS	NS	NS	NS	NS	NS	NS	NS	NS	NS	NS	NS	NS	0.0017	NS	NS	NS	NS	NS	NS
biological process	aromatic compound biosynthetic process	NS	NS	NS	NS	NS	0.0313	NS	NS	NS	NS	NS	NS	NS	NS	NS	NS	NS	NS	NS	NS	NS	NS	NS	NS	NS	NS	NS	NS	NS
biological process	regulation of biosynthetic process	NS	NS	NS	NS	NS	0.0313	NS	NS	NS	NS	NS	NS	NS	NS	NS	NS	NS	NS	NS	NS	NS	NS	NS	NS	NS	NS	NS	NS	NS
biological process	heterocycle biosynthetic process	NS	NS	NS	NS	NS	0.0369	NS	NS	NS	NS	NS	NS	NS	NS	NS	NS	NS	NS	NS	NS	NS	NS	0.0022	NS	NS	NS	NS	NS	NS
biological process	regulation of cellular biosynthetic process	NS	NS	NS	NS	NS	0.0369	NS	NS	NS	NS	NS	NS	NS	NS	NS	NS	NS	NS	NS	NS	NS	NS	NS	NS	NS	NS	NS	NS	NS
biological process	regulation of nucleobase-containing compound metabolic process	NS	NS	NS	NS	NS	0.0435	NS	NS	NS	NS	NS	NS	NS	NS	NS	NS	NS	NS	NS	NS	NS	NS	0.0034	NS	NS	NS	NS	NS	NS
biological process	gene expression	NS	NS	NS	NS	NS	0.0495	NS	NS	NS	NS	NS	NS	NS	NS	NS	NS	NS	NS	NS	NS	NS	NS	NS	NS	NS	NS	1.27e-30	NS	NS
biological process	positive regulation of autophagy	NS	NS	NS	NS	NS	0.0522	NS	NS	NS	NS	NS	NS	NS	NS	NS	NS	NS	NS	NS	NS	NS	NS	NS	NS	NS	NS	NS	NS	NS
biological process	regulation of nitrogen compound metabolic process	NS	NS	NS	NS	NS	0.0641	NS	NS	NS	NS	NS	NS	NS	NS	NS	NS	NS	NS	NS	NS	NS	NS	0.0034	NS	NS	NS	NS	NS	NS
biological process	organic cyclic compound biosynthetic process	NS	NS	NS	NS	NS	0.0681	NS	NS	NS	NS	NS	NS	NS	NS	NS	NS	NS	NS	NS	NS	NS	NS	0.0034	NS	NS	NS	NS	NS	NS
biological process	microtubule anchoring at microtubule organizing center	NS	NS	NS	NS	NS	0.0718	NS	NS	NS	NS	NS	NS	NS	NS	NS	NS	NS	NS	NS	NS	NS	NS	NS	NS	NS	NS	NS	NS	NS
biological process	ceramide transport	NS	NS	NS	NS	NS	0.0929	NS	NS	NS	NS	NS	NS	NS	NS	NS	NS	NS	NS	NS	NS	NS	NS	NS	NS	NS	NS	NS	NS	NS
biological process	ER to Golgi ceramide transport	NS	NS	NS	NS	NS	0.0929	NS	NS	NS	NS	NS	NS	NS	NS	NS	NS	NS	NS	NS	NS	NS	NS	NS	NS	NS	NS	NS	NS	NS
biological process	protein localization to centrosome	NS	NS	NS	NS	NS	0.0929	NS	NS	NS	NS	NS	NS	NS	NS	NS	NS	NS	NS	NS	NS	NS	NS	NS	NS	NS	NS	NS	NS	NS
biological process	axon ensheathment	NS	NS	NS	NS	NS	NS	NS	5.43e-08	NS	NS	NS	NS	NS	NS	NS	NS	NS	NS	NS	NS	NS	NS	NS	NS	NS	NS	NS	NS	NS
biological process	ensheathment of neurons	NS	NS	NS	NS	NS	NS	NS	5.43e-08	NS	NS	NS	NS	NS	NS	NS	NS	NS	NS	NS	NS	NS	NS	NS	NS	NS	NS	NS	NS	NS
biological process	regulation of action potential in neuron	NS	NS	NS	NS	NS	NS	NS	5.43e-08	NS	NS	NS	NS	NS	NS	NS	NS	NS	NS	NS	NS	NS	NS	NS	NS	NS	NS	NS	NS	NS
biological process	myelination	NS	NS	NS	NS	NS	NS	NS	2.99e-07	NS	NS	NS	NS	NS	NS	NS	NS	NS	NS	NS	NS	NS	NS	NS	NS	NS	NS	NS	NS	NS
biological process	regulation of action potential	NS	NS	NS	NS	NS	NS	NS	4.9e-07	NS	NS	NS	NS	NS	NS	NS	NS	NS	NS	NS	NS	NS	NS	NS	NS	NS	NS	NS	NS	NS
biological process	ion homeostasis	NS	NS	NS	NS	NS	NS	NS	6.26e-06	NS	NS	NS	NS	NS	NS	NS	NS	NS	NS	NS	NS	NS	NS	NS	NS	NS	NS	NS	NS	NS
biological process	nervous system development	NS	NS	NS	NS	NS	NS	NS	1.31e-05	NS	NS	0.0545	NS	NS	0.0194	NS	NS	NS	NS	NS	NS	NS	NS	NS	NS	NS	NS	NS	NS	0.0002
biological process	cellular ion homeostasis	NS	NS	NS	NS	NS	NS	NS	1.31e-05	NS	NS	NS	NS	NS	NS	NS	NS	NS	NS	NS	NS	NS	NS	NS	NS	NS	NS	NS	NS	NS
biological process	regulation of membrane potential	NS	NS	NS	NS	NS	NS	NS	3.2e-05	NS	NS	NS	NS	NS	NS	NS	NS	NS	NS	NS	NS	NS	NS	NS	NS	NS	NS	NS	NS	NS
biological process	cellular chemical homeostasis	NS	NS	NS	NS	NS	NS	NS	4.2e-05	NS	NS	NS	NS	NS	NS	NS	NS	NS	NS	NS	NS	0.0517	NS	NS	NS	NS	NS	NS	NS	NS
biological process	chemical homeostasis	NS	NS	NS	NS	NS	NS	NS	8.53e-05	NS	NS	NS	NS	NS	NS	NS	NS	NS	NS	NS	NS	NS	NS	NS	NS	NS	NS	NS	NS	NS
biological process	glial cell differentiation	NS	NS	NS	NS	NS	NS	NS	8.53e-05	NS	NS	NS	NS	NS	NS	NS	NS	NS	NS	NS	NS	NS	NS	NS	NS	NS	NS	NS	NS	NS
biological process	cellular homeostasis	NS	NS	NS	NS	NS	NS	NS	0.0001	NS	NS	NS	NS	NS	NS	NS	NS	NS	NS	NS	NS	0.0517	NS	NS	NS	NS	NS	NS	NS	NS
biological process	glial cell development	NS	NS	NS	NS	NS	NS	NS	0.0003	NS	NS	NS	NS	NS	NS	NS	NS	NS	NS	NS	NS	NS	NS	NS	NS	NS	NS	NS	NS	NS
biological process	gliogenesis	NS	NS	NS	NS	NS	NS	NS	0.0004	NS	NS	NS	NS	NS	NS	NS	NS	NS	NS	NS	NS	NS	NS	NS	NS	NS	NS	NS	NS	NS
biological process	homeostatic process	NS	NS	NS	NS	NS	NS	NS	0.0007	NS	NS	NS	NS	NS	NS	NS	NS	NS	NS	NS	NS	NS	NS	NS	NS	NS	NS	NS	NS	NS
biological process	oligodendrocyte differentiation	NS	NS	NS	NS	NS	NS	NS	0.0018	NS	NS	NS	NS	NS	NS	NS	NS	NS	NS	NS	NS	NS	NS	NS	NS	NS	NS	NS	NS	NS
biological process	axon ensheathment in central nervous system	NS	NS	NS	NS	NS	NS	NS	0.0022	NS	NS	NS	NS	NS	NS	NS	NS	NS	NS	NS	NS	NS	NS	NS	NS	NS	NS	NS	NS	NS
biological process	central nervous system myelination	NS	NS	NS	NS	NS	NS	NS	0.0022	NS	NS	NS	NS	NS	NS	NS	NS	NS	NS	NS	NS	NS	NS	NS	NS	NS	NS	NS	NS	NS
biological process	multicellular organismal signaling	NS	NS	NS	NS	NS	NS	NS	0.0026	NS	1.92e-10	NS	NS	NS	0.0054	NS	NS	NS	NS	NS	NS	0.0627	NS	NS	NS	NS	0.0077	NS	NS	0.0008
biological process	oligodendrocyte development	NS	NS	NS	NS	NS	NS	NS	0.0026	NS	NS	NS	NS	NS	NS	NS	NS	NS	NS	NS	NS	NS	NS	NS	NS	NS	NS	NS	NS	NS
biological process	lipid metabolic process	NS	NS	NS	NS	NS	NS	NS	0.0032	NS	NS	NS	NS	NS	NS	1.17e-05	NS	NS	NS	NS	NS	NS	NS	NS	NS	NS	NS	NS	NS	NS
biological process	transmission of nerve impulse	NS	NS	NS	NS	NS	NS	NS	0.0039	NS	8.21e-11	NS	NS	NS	0.0081	NS	NS	NS	NS	NS	NS	0.0586	NS	NS	NS	NS	0.0064	NS	NS	0.0009
biological process	neurological system process	NS	NS	NS	NS	NS	NS	NS	0.0043	NS	1.6e-07	NS	NS	NS	0.0139	NS	NS	NS	NS	NS	NS	0.0493	NS	NS	NS	NS	0.0077	NS	NS	NS
biological process	system development	NS	NS	NS	NS	NS	NS	NS	0.0043	NS	NS	NS	8.52e-06	NS	NS	NS	NS	NS	NS	NS	NS	NS	0.0009	NS	NS	NS	NS	NS	NS	NS
biological process	central nervous system development	NS	NS	NS	NS	NS	NS	NS	0.0043	NS	NS	NS	NS	NS	NS	NS	NS	NS	NS	NS	NS	NS	NS	NS	NS	NS	NS	NS	NS	NS
biological process	multicellular organismal development	NS	NS	NS	NS	NS	NS	NS	0.0076	NS	NS	NS	7.36e-07	NS	NS	NS	NS	NS	NS	NS	NS	NS	0.0033	NS	NS	NS	NS	NS	NS	NS
biological process	anatomical structure development	NS	NS	NS	NS	NS	NS	NS	0.0076	NS	NS	NS	1.36e-05	NS	NS	NS	0.0006	NS	NS	NS	NS	NS	NS	NS	NS	NS	NS	NS	NS	NS
biological process	oxidation-reduction process	NS	NS	NS	NS	NS	NS	NS	0.0076	NS	NS	NS	NS	NS	NS	NS	NS	6.08e-15	NS	NS	NS	NS	NS	NS	NS	NS	NS	NS	NS	NS
biological process	system process	NS	NS	NS	NS	NS	NS	NS	0.0148	NS	3.9e-06	NS	NS	NS	0.0054	NS	NS	NS	NS	NS	NS	0.0493	NS	NS	NS	NS	0.0477	NS	NS	NS
biological process	regulation of biological quality	NS	NS	NS	NS	NS	NS	NS	0.0179	NS	NS	NS	NS	NS	NS	NS	1.92e-05	NS	NS	NS	NS	0.0586	NS	NS	NS	NS	NS	NS	NS	NS
biological process	developmental process	NS	NS	NS	NS	NS	NS	NS	0.0208	NS	NS	NS	4.62e-05	NS	NS	NS	0.0003	NS	NS	NS	NS	NS	NS	NS	NS	NS	NS	NS	NS	NS
biological process	carboxylic acid metabolic process	NS	NS	NS	NS	NS	NS	NS	0.0302	NS	NS	NS	NS	NS	NS	NS	NS	NS	NS	NS	NS	NS	NS	NS	NS	NS	NS	NS	NS	NS
biological process	multicellular organismal process	NS	NS	NS	NS	NS	NS	NS	0.04	NS	NS	NS	5.34e-09	NS	NS	NS	1.9e-05	NS	NS	NS	NS	NS	0.0029	NS	NS	NS	NS	NS	NS	NS
biological process	single-multicellular organism process	NS	NS	NS	NS	NS	NS	NS	0.04	NS	NS	NS	5.34e-09	NS	NS	NS	1.92e-05	NS	NS	NS	NS	NS	0.0029	NS	NS	NS	NS	NS	NS	NS
biological process	lipid catabolic process	NS	NS	NS	NS	NS	NS	NS	0.04	NS	NS	NS	NS	NS	NS	NS	NS	NS	NS	NS	NS	NS	NS	NS	0.0233	NS	NS	NS	NS	NS
biological process	cation homeostasis	NS	NS	NS	NS	NS	NS	NS	0.0419	NS	NS	NS	NS	NS	NS	NS	NS	NS	NS	NS	NS	NS	NS	NS	NS	NS	NS	NS	NS	NS
biological process	organonitrogen compound metabolic process	NS	NS	NS	NS	NS	NS	NS	0.0459	NS	NS	NS	NS	NS	NS	0.0033	NS	NS	NS	NS	NS	NS	NS	NS	NS	NS	NS	NS	NS	NS
biological process	acetate metabolic process	NS	NS	NS	NS	NS	NS	NS	0.0459	NS	NS	NS	NS	NS	NS	NS	NS	NS	NS	NS	NS	NS	NS	NS	NS	NS	NS	NS	NS	NS
biological process	sphingosine-1-phosphate signaling pathway	NS	NS	NS	NS	NS	NS	NS	0.0459	NS	NS	NS	NS	NS	NS	NS	NS	NS	NS	NS	NS	NS	NS	NS	NS	NS	NS	NS	NS	NS
biological process	cilium movement	NS	NS	NS	NS	NS	NS	NS	NS	1.13e-05	NS	NS	NS	NS	NS	NS	NS	NS	NS	NS	NS	NS	NS	NS	NS	NS	NS	NS	NS	NS
biological process	cilium morphogenesis	NS	NS	NS	NS	NS	NS	NS	NS	0.0002	NS	NS	NS	NS	NS	NS	NS	NS	NS	NS	NS	NS	NS	NS	NS	NS	NS	NS	NS	NS
biological process	epithelial cilium movement	NS	NS	NS	NS	NS	NS	NS	NS	0.0008	NS	NS	NS	NS	NS	NS	NS	NS	NS	NS	NS	NS	NS	NS	NS	NS	NS	NS	NS	NS
biological process	amino-acid betaine metabolic process	NS	NS	NS	NS	NS	NS	NS	NS	0.0027	NS	NS	NS	NS	NS	NS	NS	NS	NS	NS	NS	NS	NS	NS	NS	NS	NS	NS	NS	NS
biological process	cilium assembly	NS	NS	NS	NS	NS	NS	NS	NS	0.0027	NS	NS	NS	NS	NS	NS	NS	NS	NS	NS	NS	NS	NS	NS	NS	NS	NS	NS	NS	NS
biological process	carnitine metabolic process	NS	NS	NS	NS	NS	NS	NS	NS	0.0281	NS	NS	NS	NS	NS	NS	NS	NS	NS	NS	NS	NS	NS	NS	NS	NS	NS	NS	NS	NS
biological process	cellular amine metabolic process	NS	NS	NS	NS	NS	NS	NS	NS	0.0561	NS	NS	NS	NS	NS	NS	NS	NS	NS	NS	NS	NS	NS	NS	NS	NS	NS	NS	NS	NS
biological process	cellular component assembly involved in morphogenesis	NS	NS	NS	NS	NS	NS	NS	NS	0.0561	NS	NS	NS	NS	NS	NS	NS	NS	NS	NS	NS	NS	NS	NS	NS	NS	NS	NS	NS	NS
biological process	phenol-containing compound metabolic process	NS	NS	NS	NS	NS	NS	NS	NS	0.0561	NS	NS	NS	NS	NS	NS	NS	NS	NS	NS	NS	NS	NS	NS	NS	NS	NS	NS	NS	NS
biological process	cell morphogenesis	NS	NS	NS	NS	NS	NS	NS	NS	0.0765	NS	NS	NS	NS	NS	NS	NS	NS	NS	NS	NS	NS	NS	NS	NS	NS	NS	NS	NS	NS
biological process	cell projection assembly	NS	NS	NS	NS	NS	NS	NS	NS	0.0765	NS	NS	NS	NS	NS	NS	NS	NS	NS	NS	NS	NS	NS	NS	NS	NS	NS	NS	NS	NS
biological process	amine metabolic process	NS	NS	NS	NS	NS	NS	NS	NS	0.0842	NS	NS	NS	NS	NS	NS	NS	NS	NS	NS	NS	NS	NS	NS	NS	NS	NS	NS	NS	NS
biological process	carboxylic acid catabolic process	NS	NS	NS	NS	NS	NS	NS	NS	0.0842	NS	NS	NS	NS	NS	NS	NS	NS	NS	NS	NS	NS	NS	NS	NS	NS	NS	NS	NS	NS
biological process	cellular component morphogenesis	NS	NS	NS	NS	NS	NS	NS	NS	0.0842	NS	NS	NS	NS	NS	NS	NS	NS	NS	NS	NS	NS	NS	NS	NS	NS	NS	NS	NS	NS
biological process	fibroblast apoptotic process	NS	NS	NS	NS	NS	NS	NS	NS	0.0842	NS	NS	NS	NS	NS	NS	NS	NS	NS	NS	NS	NS	NS	NS	NS	NS	NS	NS	NS	NS
biological process	mesenchymal cell development	NS	NS	NS	NS	NS	NS	NS	NS	0.0842	NS	NS	NS	NS	NS	NS	NS	NS	NS	NS	NS	NS	NS	NS	NS	NS	NS	NS	NS	NS
biological process	negative regulation of activation of membrane attack complex	NS	NS	NS	NS	NS	NS	NS	NS	0.0842	NS	NS	NS	NS	NS	NS	NS	NS	NS	NS	NS	NS	NS	NS	NS	NS	NS	NS	NS	NS
biological process	negative regulation of fibroblast apoptotic process	NS	NS	NS	NS	NS	NS	NS	NS	0.0842	NS	NS	NS	NS	NS	NS	NS	NS	NS	NS	NS	NS	NS	NS	NS	NS	NS	NS	NS	NS
biological process	organic acid catabolic process	NS	NS	NS	NS	NS	NS	NS	NS	0.0842	NS	NS	NS	NS	NS	NS	NS	NS	NS	NS	NS	NS	NS	NS	NS	NS	NS	NS	NS	NS
biological process	regulation of fibroblast apoptotic process	NS	NS	NS	NS	NS	NS	NS	NS	0.0842	NS	NS	NS	NS	NS	NS	NS	NS	NS	NS	NS	NS	NS	NS	NS	NS	NS	NS	NS	NS
biological process	single-organism catabolic process	NS	NS	NS	NS	NS	NS	NS	NS	0.0842	NS	NS	NS	NS	NS	NS	NS	NS	NS	NS	NS	NS	NS	NS	NS	NS	NS	NS	NS	NS
biological process	small molecule catabolic process	NS	NS	NS	NS	NS	NS	NS	NS	0.0842	NS	NS	NS	NS	NS	NS	NS	NS	NS	NS	NS	NS	NS	NS	NS	NS	NS	NS	NS	NS
biological process	cellular biogenic amine metabolic process	NS	NS	NS	NS	NS	NS	NS	NS	0.0943	NS	NS	NS	NS	NS	NS	NS	NS	NS	NS	NS	NS	NS	NS	NS	NS	NS	NS	NS	NS
biological process	sensory perception of light stimulus	NS	NS	NS	NS	NS	NS	NS	NS	0.0943	NS	NS	NS	NS	NS	NS	NS	NS	NS	NS	NS	NS	NS	NS	NS	NS	NS	NS	NS	NS
biological process	visual perception	NS	NS	NS	NS	NS	NS	NS	NS	0.0943	NS	NS	NS	NS	NS	NS	NS	NS	NS	NS	NS	NS	NS	NS	NS	NS	NS	NS	NS	NS
biological process	substrate adhesion-dependent cell spreading	NS	NS	NS	NS	NS	NS	NS	NS	0.0972	NS	NS	NS	NS	NS	NS	NS	NS	NS	NS	NS	NS	NS	NS	NS	NS	NS	NS	NS	NS
biological process	synaptic transmission	NS	NS	NS	NS	NS	NS	NS	NS	NS	4.42e-11	NS	NS	NS	0.0221	NS	NS	NS	NS	NS	NS	0.056	NS	NS	NS	NS	0.0044	NS	NS	0.0004
biological process	cell-cell signaling	NS	NS	NS	NS	NS	NS	NS	NS	NS	2.97e-09	NS	NS	NS	0.0324	NS	NS	NS	NS	NS	NS	0.0539	NS	NS	NS	NS	0.0044	NS	NS	0.0013
biological process	regulation of synaptic transmission	NS	NS	NS	NS	NS	NS	NS	NS	NS	1.88e-07	NS	NS	NS	NS	NS	NS	NS	NS	NS	NS	0.0749	NS	NS	NS	NS	NS	NS	NS	NS
biological process	transport	NS	NS	NS	NS	NS	NS	NS	NS	NS	5.54e-07	NS	NS	NS	NS	NS	NS	0.0002	NS	0.0048	NS	NS	NS	NS	NS	NS	NS	NS	NS	NS
biological process	regulation of transmission of nerve impulse	NS	NS	NS	NS	NS	NS	NS	NS	NS	9.94e-07	NS	NS	NS	NS	NS	NS	NS	NS	NS	NS	NS	NS	NS	NS	NS	NS	NS	NS	NS
biological process	establishment of localization	NS	NS	NS	NS	NS	NS	NS	NS	NS	1.03e-06	NS	NS	NS	NS	NS	NS	0.0005	NS	0.0048	NS	NS	NS	NS	NS	NS	NS	NS	NS	NS
biological process	regulation of neurological system process	NS	NS	NS	NS	NS	NS	NS	NS	NS	2.69e-06	NS	NS	NS	NS	NS	NS	NS	NS	NS	NS	0.0493	NS	NS	NS	NS	NS	NS	NS	NS
biological process	regulation of transport	NS	NS	NS	NS	NS	NS	NS	NS	NS	1.06e-05	NS	NS	NS	0.0253	NS	NS	NS	NS	NS	NS	0.0517	NS	NS	NS	NS	NS	NS	NS	0.0008
biological process	regulation of synaptic plasticity	NS	NS	NS	NS	NS	NS	NS	NS	NS	1.14e-05	NS	NS	NS	NS	NS	NS	NS	NS	NS	NS	NS	NS	NS	NS	NS	NS	NS	NS	NS
biological process	dendrite morphogenesis	NS	NS	NS	NS	NS	NS	NS	NS	NS	4.01e-05	NS	NS	NS	NS	NS	NS	NS	NS	NS	NS	NS	NS	NS	NS	NS	NS	NS	NS	NS
biological process	neuron projection development	NS	NS	NS	NS	NS	NS	NS	NS	NS	4.85e-05	0.0881	NS	NS	NS	NS	NS	NS	NS	NS	NS	NS	NS	NS	0.0364	NS	NS	NS	NS	0.0009
biological process	regulation of system process	NS	NS	NS	NS	NS	NS	NS	NS	NS	6.54e-05	NS	NS	NS	NS	NS	NS	NS	NS	NS	NS	0.056	NS	NS	NS	NS	NS	NS	NS	NS
biological process	glutamate receptor signaling pathway	NS	NS	NS	NS	NS	NS	NS	NS	NS	8.21e-05	NS	NS	NS	NS	NS	NS	NS	NS	NS	NS	NS	NS	NS	NS	NS	NS	NS	NS	NS
biological process	localization	NS	NS	NS	NS	NS	NS	NS	NS	NS	0.0001	NS	NS	NS	0.0182	NS	NS	NS	NS	0.0072	NS	NS	NS	NS	NS	NS	NS	NS	NS	0.0009
biological process	dendrite development	NS	NS	NS	NS	NS	NS	NS	NS	NS	0.0001	NS	NS	NS	NS	NS	NS	NS	NS	NS	NS	NS	NS	NS	NS	NS	NS	NS	NS	NS
biological process	regulation of neuronal synaptic plasticity	NS	NS	NS	NS	NS	NS	NS	NS	NS	0.0001	NS	NS	NS	NS	NS	NS	NS	NS	NS	NS	NS	NS	NS	NS	NS	NS	NS	NS	NS
biological process	regulation of ion transport	NS	NS	NS	NS	NS	NS	NS	NS	NS	0.0002	NS	NS	NS	0.0194	NS	NS	NS	NS	NS	NS	NS	NS	NS	NS	NS	NS	NS	NS	NS
biological process	neuron development	NS	NS	NS	NS	NS	NS	NS	NS	NS	0.0005	NS	NS	NS	NS	NS	NS	NS	NS	NS	NS	NS	NS	NS	0.0233	NS	NS	NS	NS	0.0009
biological process	regulation of alpha-amino-3-hydroxy-5-methyl-4-isoxazole propionate selective glutamate receptor activity	NS	NS	NS	NS	NS	NS	NS	NS	NS	0.0005	NS	NS	NS	NS	NS	NS	NS	NS	NS	NS	NS	NS	NS	NS	NS	NS	NS	NS	NS
biological process	regulation of multicellular organismal process	NS	NS	NS	NS	NS	NS	NS	NS	NS	0.0006	NS	NS	NS	NS	NS	1.92e-05	NS	NS	NS	NS	NS	0.0031	NS	NS	NS	NS	NS	NS	NS
biological process	regulation of postsynaptic membrane potential	NS	NS	NS	NS	NS	NS	NS	NS	NS	0.0007	NS	NS	NS	NS	NS	NS	NS	NS	NS	NS	NS	NS	NS	NS	NS	NS	NS	NS	NS
biological process	axon cargo transport	NS	NS	NS	NS	NS	NS	NS	NS	NS	0.0009	NS	NS	NS	NS	NS	NS	NS	NS	NS	NS	NS	NS	NS	NS	NS	NS	NS	NS	NS
biological process	neurotransmitter transport	NS	NS	NS	NS	NS	NS	NS	NS	NS	0.0009	NS	NS	NS	NS	NS	NS	NS	NS	NS	NS	NS	NS	NS	NS	NS	NS	NS	NS	NS
biological process	regulation of ion transmembrane transporter activity	NS	NS	NS	NS	NS	NS	NS	NS	NS	0.001	NS	NS	NS	NS	NS	NS	NS	NS	NS	NS	0.0607	NS	NS	NS	NS	NS	NS	NS	NS
biological process	ion transport	NS	NS	NS	NS	NS	NS	NS	NS	NS	0.001	NS	NS	NS	NS	NS	NS	NS	NS	NS	NS	NS	NS	NS	NS	NS	NS	NS	NS	NS
biological process	regulation of transmembrane transporter activity	NS	NS	NS	NS	NS	NS	NS	NS	NS	0.0016	NS	NS	NS	NS	NS	NS	NS	NS	NS	NS	0.0493	NS	NS	NS	NS	NS	NS	NS	NS
biological process	dendritic spine morphogenesis	NS	NS	NS	NS	NS	NS	NS	NS	NS	0.0016	NS	NS	NS	NS	NS	NS	NS	NS	NS	NS	NS	NS	NS	NS	NS	NS	NS	NS	NS
biological process	regulation of glutamate receptor signaling pathway	NS	NS	NS	NS	NS	NS	NS	NS	NS	0.0016	NS	NS	NS	NS	NS	NS	NS	NS	NS	NS	NS	NS	NS	NS	NS	NS	NS	NS	NS
biological process	neurotransmitter secretion	NS	NS	NS	NS	NS	NS	NS	NS	NS	0.0018	NS	NS	NS	NS	NS	NS	NS	NS	NS	NS	0.064	NS	NS	NS	NS	NS	NS	NS	NS
biological process	synapse assembly	NS	NS	NS	NS	NS	NS	NS	NS	NS	0.0018	NS	NS	NS	NS	NS	NS	NS	NS	NS	NS	NS	NS	NS	NS	NS	NS	NS	NS	NS
biological process	dendritic spine organization	NS	NS	NS	NS	NS	NS	NS	NS	NS	0.0019	NS	NS	NS	NS	NS	NS	NS	NS	NS	NS	NS	NS	NS	NS	NS	NS	NS	NS	NS
biological process	macromolecule localization	NS	NS	NS	NS	NS	NS	NS	NS	NS	0.002	NS	NS	0.0077	NS	NS	NS	NS	NS	NS	NS	NS	NS	NS	NS	NS	NS	NS	NS	NS
biological process	neuron-neuron synaptic transmission	NS	NS	NS	NS	NS	NS	NS	NS	NS	0.002	NS	NS	NS	0.0272	NS	NS	NS	NS	NS	NS	NS	NS	NS	NS	NS	NS	NS	NS	NS
biological process	covalent chromatin modification	NS	NS	NS	NS	NS	NS	NS	NS	NS	NS	0.0442	NS	NS	NS	NS	NS	NS	NS	NS	NS	NS	NS	2.41e-05	NS	NS	NS	NS	NS	NS
biological process	histone H3 acetylation	NS	NS	NS	NS	NS	NS	NS	NS	NS	NS	0.0442	NS	NS	NS	NS	NS	NS	NS	NS	NS	NS	NS	NS	NS	NS	NS	NS	NS	NS
biological process	cellular component organization at cellular level	NS	NS	NS	NS	NS	NS	NS	NS	NS	NS	0.0545	NS	NS	NS	NS	NS	NS	NS	NS	NS	NS	NS	0.0004	NS	NS	NS	NS	NS	NS
biological process	chromatin modification	NS	NS	NS	NS	NS	NS	NS	NS	NS	NS	0.0584	NS	NS	NS	NS	NS	NS	NS	NS	NS	NS	NS	5.92e-06	NS	NS	NS	NS	NS	NS
biological process	histone modification	NS	NS	NS	NS	NS	NS	NS	NS	NS	NS	0.0584	NS	NS	NS	NS	NS	NS	NS	NS	NS	NS	NS	2.41e-05	NS	NS	NS	NS	NS	NS
biological process	neuron projection morphogenesis	NS	NS	NS	NS	NS	NS	NS	NS	NS	NS	0.0851	NS	NS	NS	NS	NS	NS	NS	NS	NS	0.0575	NS	NS	0.0688	NS	NS	NS	NS	NS
biological process	cellular component organization or biogenesis at cellular level	NS	NS	NS	NS	NS	NS	NS	NS	NS	NS	0.0881	NS	NS	NS	NS	NS	NS	NS	NS	NS	NS	NS	0.0007	NS	NS	NS	NS	NS	NS
biological process	protein acylation	NS	NS	NS	NS	NS	NS	NS	NS	NS	NS	0.0881	NS	NS	NS	NS	NS	NS	NS	NS	NS	NS	NS	0.0022	NS	NS	NS	NS	NS	NS
biological process	cellular component organization	NS	NS	NS	NS	NS	NS	NS	NS	NS	NS	0.0881	NS	NS	NS	NS	NS	NS	NS	NS	NS	NS	NS	0.0034	NS	NS	NS	NS	NS	0.0009
biological process	cell morphogenesis involved in neuron differentiation	NS	NS	NS	NS	NS	NS	NS	NS	NS	NS	0.0881	NS	NS	NS	NS	NS	NS	NS	NS	NS	NS	NS	NS	NS	NS	NS	NS	NS	NS
biological process	DNA methylation or demethylation	NS	NS	NS	NS	NS	NS	NS	NS	NS	NS	0.0881	NS	NS	NS	NS	NS	NS	NS	NS	NS	NS	NS	NS	NS	NS	NS	NS	NS	NS
biological process	negative regulation of transforming growth factor beta receptor signaling pathway	NS	NS	NS	NS	NS	NS	NS	NS	NS	NS	0.0881	NS	NS	NS	NS	NS	NS	NS	NS	NS	NS	NS	NS	NS	NS	NS	NS	NS	NS
biological process	chromatin organization	NS	NS	NS	NS	NS	NS	NS	NS	NS	NS	0.0908	NS	NS	NS	NS	NS	NS	NS	NS	NS	NS	NS	1.37e-05	NS	NS	NS	NS	NS	NS
biological process	regulation of gene expression, epigenetic	NS	NS	NS	NS	NS	NS	NS	NS	NS	NS	0.0953	NS	NS	NS	NS	NS	NS	NS	NS	NS	NS	NS	0.0034	NS	NS	NS	NS	NS	NS
biological process	cellular component organization or biogenesis	NS	NS	NS	NS	NS	NS	NS	NS	NS	NS	0.0953	NS	NS	NS	NS	NS	NS	NS	NS	NS	NS	NS	NS	NS	NS	NS	NS	NS	0.0013
biological process	extracellular matrix organization	NS	NS	NS	NS	NS	NS	NS	NS	NS	NS	NS	4.38e-15	NS	NS	NS	NS	NS	NS	NS	NS	NS	NS	NS	NS	NS	NS	NS	NS	NS
biological process	extracellular structure organization	NS	NS	NS	NS	NS	NS	NS	NS	NS	NS	NS	4.38e-15	NS	NS	NS	NS	NS	NS	NS	NS	NS	NS	NS	NS	NS	NS	NS	NS	NS
biological process	tissue development	NS	NS	NS	NS	NS	NS	NS	NS	NS	NS	NS	2.58e-09	NS	NS	NS	NS	NS	NS	NS	NS	NS	NS	NS	NS	NS	NS	NS	NS	NS
biological process	cell adhesion	NS	NS	NS	NS	NS	NS	NS	NS	NS	NS	NS	3.56e-09	NS	0.0333	NS	NS	NS	NS	NS	NS	NS	NS	NS	NS	NS	NS	NS	NS	NS
biological process	biological adhesion	NS	NS	NS	NS	NS	NS	NS	NS	NS	NS	NS	3.58e-09	NS	0.0333	NS	NS	NS	NS	NS	NS	NS	NS	NS	NS	NS	NS	NS	NS	NS
biological process	collagen fibril organization	NS	NS	NS	NS	NS	NS	NS	NS	NS	NS	NS	3.62e-09	NS	NS	NS	NS	NS	NS	NS	NS	NS	NS	NS	NS	NS	NS	NS	NS	NS
biological process	skeletal system development	NS	NS	NS	NS	NS	NS	NS	NS	NS	NS	NS	3.62e-09	NS	NS	NS	NS	NS	NS	NS	NS	NS	NS	NS	NS	NS	NS	NS	NS	NS
biological process	cardiovascular system development	NS	NS	NS	NS	NS	NS	NS	NS	NS	NS	NS	5.34e-09	NS	NS	NS	NS	NS	NS	NS	NS	NS	NS	NS	NS	NS	NS	NS	NS	NS
biological process	circulatory system development	NS	NS	NS	NS	NS	NS	NS	NS	NS	NS	NS	5.34e-09	NS	NS	NS	NS	NS	NS	NS	NS	NS	NS	NS	NS	NS	NS	NS	NS	NS
biological process	blood vessel development	NS	NS	NS	NS	NS	NS	NS	NS	NS	NS	NS	5.87e-09	NS	NS	NS	NS	NS	NS	NS	NS	NS	NS	NS	NS	NS	NS	NS	NS	NS
biological process	vasculature development	NS	NS	NS	NS	NS	NS	NS	NS	NS	NS	NS	1.13e-08	NS	NS	NS	NS	NS	NS	NS	NS	NS	NS	NS	NS	NS	NS	NS	NS	NS
biological process	organ development	NS	NS	NS	NS	NS	NS	NS	NS	NS	NS	NS	1.33e-07	NS	NS	NS	NS	NS	NS	NS	NS	NS	0.0038	NS	NS	NS	NS	NS	NS	NS
biological process	glomerulus vasculature development	NS	NS	NS	NS	NS	NS	NS	NS	NS	NS	NS	3.92e-06	NS	NS	NS	NS	NS	NS	NS	NS	NS	NS	NS	NS	NS	NS	NS	NS	NS
biological process	kidney vasculature development	NS	NS	NS	NS	NS	NS	NS	NS	NS	NS	NS	3.92e-06	NS	NS	NS	NS	NS	NS	NS	NS	NS	NS	NS	NS	NS	NS	NS	NS	NS
biological process	nephron development	NS	NS	NS	NS	NS	NS	NS	NS	NS	NS	NS	3.92e-06	NS	NS	NS	NS	NS	NS	NS	NS	NS	NS	NS	NS	NS	NS	NS	NS	NS
biological process	renal system vasculature development	NS	NS	NS	NS	NS	NS	NS	NS	NS	NS	NS	3.92e-06	NS	NS	NS	NS	NS	NS	NS	NS	NS	NS	NS	NS	NS	NS	NS	NS	NS
biological process	mesenchyme development	NS	NS	NS	NS	NS	NS	NS	NS	NS	NS	NS	4.14e-06	NS	NS	NS	NS	NS	NS	NS	NS	NS	NS	NS	NS	NS	NS	NS	NS	NS
biological process	response to wounding	NS	NS	NS	NS	NS	NS	NS	NS	NS	NS	NS	4.82e-06	NS	NS	NS	NS	NS	2.39e-14	NS	NS	NS	3.44e-05	NS	NS	NS	NS	NS	NS	NS
biological process	renal system development	NS	NS	NS	NS	NS	NS	NS	NS	NS	NS	NS	6.83e-06	NS	NS	NS	NS	NS	NS	NS	NS	NS	NS	NS	NS	NS	NS	NS	NS	NS
biological process	mesenchymal cell differentiation	NS	NS	NS	NS	NS	NS	NS	NS	NS	NS	NS	1.06e-05	NS	NS	NS	NS	NS	NS	NS	NS	NS	NS	NS	NS	NS	NS	NS	NS	NS
biological process	connective tissue development	NS	NS	NS	NS	NS	NS	NS	NS	NS	NS	NS	1.32e-05	NS	NS	NS	NS	NS	NS	NS	NS	NS	NS	NS	NS	NS	NS	NS	NS	NS
biological process	glomerulus development	NS	NS	NS	NS	NS	NS	NS	NS	NS	NS	NS	3.84e-05	NS	NS	NS	NS	NS	NS	NS	NS	NS	NS	NS	NS	NS	NS	NS	NS	NS
biological process	kidney mesenchyme development	NS	NS	NS	NS	NS	NS	NS	NS	NS	NS	NS	3.84e-05	NS	NS	NS	NS	NS	NS	NS	NS	NS	NS	NS	NS	NS	NS	NS	NS	NS
biological process	pattern specification process	NS	NS	NS	NS	NS	NS	NS	NS	NS	NS	NS	3.84e-05	NS	NS	NS	NS	NS	NS	NS	NS	NS	NS	NS	NS	NS	NS	NS	NS	NS
biological process	urogenital system development	NS	NS	NS	NS	NS	NS	NS	NS	NS	NS	NS	4.08e-05	NS	NS	NS	NS	NS	NS	NS	NS	NS	NS	NS	NS	NS	NS	NS	NS	NS
biological process	embryonic skeletal system development	NS	NS	NS	NS	NS	NS	NS	NS	NS	NS	NS	4.62e-05	NS	NS	NS	NS	NS	NS	NS	NS	NS	NS	NS	NS	NS	NS	NS	NS	NS
biological process	pattern specification involved in kidney development	NS	NS	NS	NS	NS	NS	NS	NS	NS	NS	NS	4.62e-05	NS	NS	NS	NS	NS	NS	NS	NS	NS	NS	NS	NS	NS	NS	NS	NS	NS
biological process	renal system pattern specification	NS	NS	NS	NS	NS	NS	NS	NS	NS	NS	NS	4.62e-05	NS	NS	NS	NS	NS	NS	NS	NS	NS	NS	NS	NS	NS	NS	NS	NS	NS
biological process	heart development	NS	NS	NS	NS	NS	NS	NS	NS	NS	NS	NS	5.26e-05	NS	NS	NS	NS	NS	NS	NS	NS	NS	NS	NS	NS	NS	NS	NS	NS	NS
biological process	protein heterotrimerization	NS	NS	NS	NS	NS	NS	NS	NS	NS	NS	NS	5.35e-05	NS	NS	NS	NS	NS	NS	NS	NS	NS	NS	NS	NS	NS	NS	NS	NS	NS
biological process	organ morphogenesis	NS	NS	NS	NS	NS	NS	NS	NS	NS	NS	NS	5.43e-05	NS	NS	NS	NS	NS	NS	NS	NS	NS	NS	NS	NS	NS	NS	NS	NS	NS
biological process	biomineral tissue development	NS	NS	NS	NS	NS	NS	NS	NS	NS	NS	NS	7.03e-05	NS	NS	NS	NS	NS	NS	NS	NS	NS	NS	NS	NS	NS	NS	NS	NS	NS
biological process	cellular macromolecule catabolic process	NS	NS	NS	NS	NS	NS	NS	NS	NS	NS	NS	NS	0.0001	NS	NS	NS	NS	NS	NS	NS	NS	NS	NS	NS	NS	NS	NS	NS	NS
biological process	cellular protein catabolic process	NS	NS	NS	NS	NS	NS	NS	NS	NS	NS	NS	NS	0.0001	NS	NS	NS	NS	NS	NS	NS	NS	NS	NS	NS	NS	NS	NS	NS	NS
biological process	macromolecule catabolic process	NS	NS	NS	NS	NS	NS	NS	NS	NS	NS	NS	NS	0.0001	NS	NS	NS	NS	NS	NS	NS	NS	NS	NS	NS	NS	NS	NS	NS	NS
biological process	protein catabolic process	NS	NS	NS	NS	NS	NS	NS	NS	NS	NS	NS	NS	0.0001	NS	NS	NS	NS	NS	NS	NS	NS	NS	NS	NS	NS	NS	NS	NS	NS
biological process	proteolysis involved in cellular protein catabolic process	NS	NS	NS	NS	NS	NS	NS	NS	NS	NS	NS	NS	0.0001	NS	NS	NS	NS	NS	NS	NS	NS	NS	NS	NS	NS	NS	NS	NS	NS
biological process	ubiquitin-dependent protein catabolic process	NS	NS	NS	NS	NS	NS	NS	NS	NS	NS	NS	NS	0.0001	NS	NS	NS	NS	NS	NS	NS	NS	NS	NS	NS	NS	NS	NS	NS	NS
biological process	modification-dependent macromolecule catabolic process	NS	NS	NS	NS	NS	NS	NS	NS	NS	NS	NS	NS	0.0002	NS	NS	NS	NS	NS	NS	NS	NS	NS	NS	NS	NS	NS	NS	NS	NS
biological process	modification-dependent protein catabolic process	NS	NS	NS	NS	NS	NS	NS	NS	NS	NS	NS	NS	0.0002	NS	NS	NS	NS	NS	NS	NS	NS	NS	NS	NS	NS	NS	NS	NS	NS
biological process	establishment of protein localization to organelle	NS	NS	NS	NS	NS	NS	NS	NS	NS	NS	NS	NS	0.001	NS	NS	NS	NS	NS	NS	NS	NS	NS	NS	NS	NS	NS	NS	NS	NS
biological process	proteasomal protein catabolic process	NS	NS	NS	NS	NS	NS	NS	NS	NS	NS	NS	NS	0.0033	NS	NS	NS	NS	NS	NS	NS	NS	NS	NS	NS	NS	NS	NS	NS	NS
biological process	protein transport	NS	NS	NS	NS	NS	NS	NS	NS	NS	NS	NS	NS	0.0041	NS	NS	NS	NS	NS	0.0222	NS	NS	NS	NS	NS	NS	NS	NS	NS	NS
biological process	cellular catabolic process	NS	NS	NS	NS	NS	NS	NS	NS	NS	NS	NS	NS	0.0049	NS	NS	NS	NS	NS	0.0072	NS	NS	NS	NS	0.0633	NS	NS	NS	NS	NS
biological process	protein localization	NS	NS	NS	NS	NS	NS	NS	NS	NS	NS	NS	NS	0.0049	NS	NS	NS	NS	NS	0.0257	NS	NS	NS	NS	NS	NS	NS	NS	NS	NS
biological process	cellular localization	NS	NS	NS	NS	NS	NS	NS	NS	NS	NS	NS	NS	0.0049	NS	NS	NS	NS	NS	NS	NS	NS	NS	NS	NS	NS	NS	NS	NS	NS
biological process	cellular macromolecule localization	NS	NS	NS	NS	NS	NS	NS	NS	NS	NS	NS	NS	0.0049	NS	NS	NS	NS	NS	NS	NS	NS	NS	NS	NS	NS	NS	NS	NS	NS
biological process	cellular protein localization	NS	NS	NS	NS	NS	NS	NS	NS	NS	NS	NS	NS	0.0049	NS	NS	NS	NS	NS	NS	NS	NS	NS	NS	NS	NS	NS	NS	NS	NS
biological process	establishment of protein localization	NS	NS	NS	NS	NS	NS	NS	NS	NS	NS	NS	NS	0.0049	NS	NS	NS	NS	NS	NS	NS	NS	NS	NS	NS	NS	NS	NS	NS	NS
biological process	mitochondrial transport	NS	NS	NS	NS	NS	NS	NS	NS	NS	NS	NS	NS	0.0049	NS	NS	NS	NS	NS	NS	NS	NS	NS	NS	NS	NS	NS	NS	NS	NS
biological process	proteasomal ubiquitin-dependent protein catabolic process	NS	NS	NS	NS	NS	NS	NS	NS	NS	NS	NS	NS	0.0049	NS	NS	NS	NS	NS	NS	NS	NS	NS	NS	NS	NS	NS	NS	NS	NS
biological process	protein modification by small protein conjugation	NS	NS	NS	NS	NS	NS	NS	NS	NS	NS	NS	NS	0.0049	NS	NS	NS	NS	NS	NS	NS	NS	NS	NS	NS	NS	NS	NS	NS	NS
biological process	protein modification by small protein conjugation or removal	NS	NS	NS	NS	NS	NS	NS	NS	NS	NS	NS	NS	0.0049	NS	NS	NS	NS	NS	NS	NS	NS	NS	NS	NS	NS	NS	NS	NS	NS
biological process	catabolic process	NS	NS	NS	NS	NS	NS	NS	NS	NS	NS	NS	NS	0.0077	NS	NS	NS	NS	NS	0.0048	NS	NS	NS	NS	0.0633	NS	NS	NS	NS	NS
biological process	cellular protein metabolic process	NS	NS	NS	NS	NS	NS	NS	NS	NS	NS	NS	NS	0.0077	NS	NS	NS	NS	NS	NS	NS	NS	NS	NS	NS	NS	NS	1.27e-30	NS	NS
biological process	cell redox homeostasis	NS	NS	NS	NS	NS	NS	NS	NS	NS	NS	NS	NS	0.0077	NS	NS	NS	NS	NS	NS	NS	NS	NS	NS	NS	NS	NS	NS	NS	NS
biological process	protein monoubiquitination	NS	NS	NS	NS	NS	NS	NS	NS	NS	NS	NS	NS	0.0077	NS	NS	NS	NS	NS	NS	NS	NS	NS	NS	NS	NS	NS	NS	NS	NS
biological process	regulation of filopodium assembly	NS	NS	NS	NS	NS	NS	NS	NS	NS	NS	NS	NS	0.0077	NS	NS	NS	NS	NS	NS	NS	NS	NS	NS	NS	NS	NS	NS	NS	NS
biological process	organic substance catabolic process	NS	NS	NS	NS	NS	NS	NS	NS	NS	NS	NS	NS	0.0108	NS	NS	NS	NS	NS	0.0089	NS	NS	NS	NS	NS	NS	NS	NS	NS	NS
biological process	SCF-dependent proteasomal ubiquitin-dependent protein catabolic process	NS	NS	NS	NS	NS	NS	NS	NS	NS	NS	NS	NS	0.0108	NS	NS	NS	NS	NS	NS	NS	NS	NS	NS	NS	NS	NS	NS	NS	NS
biological process	translational initiation	NS	NS	NS	NS	NS	NS	NS	NS	NS	NS	NS	NS	0.0131	NS	NS	NS	NS	NS	NS	NS	NS	NS	NS	NS	NS	NS	0.0323	NS	NS
biological process	protein folding	NS	NS	NS	NS	NS	NS	NS	NS	NS	NS	NS	NS	0.0131	NS	NS	NS	NS	NS	NS	NS	NS	NS	NS	NS	NS	NS	NS	NS	NS
biological process	protein targeting to mitochondrion	NS	NS	NS	NS	NS	NS	NS	NS	NS	NS	NS	NS	0.0131	NS	NS	NS	NS	NS	NS	NS	NS	NS	NS	NS	NS	NS	NS	NS	NS
biological process	protein neddylation	NS	NS	NS	NS	NS	NS	NS	NS	NS	NS	NS	NS	0.0154	NS	NS	NS	NS	NS	NS	NS	NS	NS	NS	NS	NS	NS	NS	NS	NS
biological process	regulation of cell projection assembly	NS	NS	NS	NS	NS	NS	NS	NS	NS	NS	NS	NS	0.0154	NS	NS	NS	NS	NS	NS	NS	NS	NS	NS	NS	NS	NS	NS	NS	NS
biological process	intracellular protein transport	NS	NS	NS	NS	NS	NS	NS	NS	NS	NS	NS	NS	0.0175	NS	NS	NS	NS	NS	NS	NS	NS	NS	NS	NS	NS	NS	NS	NS	NS
biological process	transcription initiation from mitochondrial promoter	NS	NS	NS	NS	NS	NS	NS	NS	NS	NS	NS	NS	0.0175	NS	NS	NS	NS	NS	NS	NS	NS	NS	NS	NS	NS	NS	NS	NS	NS
biological process	establishment of localization in cell	NS	NS	NS	NS	NS	NS	NS	NS	NS	NS	NS	NS	0.0199	NS	NS	NS	NS	NS	NS	NS	NS	NS	NS	NS	NS	NS	NS	NS	NS
biological process	protein localization to organelle	NS	NS	NS	NS	NS	NS	NS	NS	NS	NS	NS	NS	0.0222	NS	NS	NS	NS	NS	NS	NS	NS	NS	NS	NS	NS	NS	NS	NS	NS
biological process	establishment of protein localization to mitochondrion	NS	NS	NS	NS	NS	NS	NS	NS	NS	NS	NS	NS	0.0243	NS	NS	NS	NS	NS	NS	NS	NS	NS	NS	NS	NS	NS	NS	NS	NS
biological process	single-organism behavior	NS	NS	NS	NS	NS	NS	NS	NS	NS	NS	NS	NS	NS	0.0004	NS	NS	NS	NS	NS	NS	NS	NS	NS	NS	NS	NS	NS	NS	NS
biological process	locomotory behavior	NS	NS	NS	NS	NS	NS	NS	NS	NS	NS	NS	NS	NS	0.0012	NS	NS	NS	NS	NS	NS	NS	NS	NS	NS	NS	NS	NS	NS	NS
biological process	behavior	NS	NS	NS	NS	NS	NS	NS	NS	NS	NS	NS	NS	NS	0.0019	NS	NS	NS	NS	NS	NS	NS	NS	NS	NS	NS	NS	NS	NS	0.0002
biological process	phospholipase C-activating G-protein coupled glutamate receptor signaling pathway	NS	NS	NS	NS	NS	NS	NS	NS	NS	NS	NS	NS	NS	0.0081	NS	NS	NS	NS	NS	NS	NS	NS	NS	NS	NS	NS	NS	NS	NS
biological process	regulation of localization	NS	NS	NS	NS	NS	NS	NS	NS	NS	NS	NS	NS	NS	0.0139	NS	1.92e-05	NS	NS	NS	NS	NS	NS	NS	NS	NS	NS	NS	NS	NS
biological process	metal ion transport	NS	NS	NS	NS	NS	NS	NS	NS	NS	NS	NS	NS	NS	0.0182	NS	NS	NS	NS	NS	NS	NS	NS	NS	NS	NS	NS	NS	NS	NS
biological process	negative regulation of platelet aggregation	NS	NS	NS	NS	NS	NS	NS	NS	NS	NS	NS	NS	NS	0.0194	NS	NS	NS	NS	NS	NS	NS	NS	NS	NS	NS	NS	NS	NS	NS
biological process	single-organism reproductive behavior	NS	NS	NS	NS	NS	NS	NS	NS	NS	NS	NS	NS	NS	0.0194	NS	NS	NS	NS	NS	NS	NS	NS	NS	NS	NS	NS	NS	NS	NS
biological process	germ cell programmed cell death	NS	NS	NS	NS	NS	NS	NS	NS	NS	NS	NS	NS	NS	0.0299	NS	NS	NS	NS	NS	NS	NS	NS	NS	NS	NS	NS	NS	NS	NS
biological process	adult behavior	NS	NS	NS	NS	NS	NS	NS	NS	NS	NS	NS	NS	NS	0.0333	NS	NS	NS	NS	NS	NS	NS	NS	NS	NS	NS	NS	NS	NS	NS
biological process	adult locomotory behavior	NS	NS	NS	NS	NS	NS	NS	NS	NS	NS	NS	NS	NS	0.0333	NS	NS	NS	NS	NS	NS	NS	NS	NS	NS	NS	NS	NS	NS	NS
biological process	immature B cell differentiation	NS	NS	NS	NS	NS	NS	NS	NS	NS	NS	NS	NS	NS	0.0333	NS	NS	NS	NS	NS	NS	NS	NS	NS	NS	NS	NS	NS	NS	NS
biological process	immunoglobulin V(D)J recombination	NS	NS	NS	NS	NS	NS	NS	NS	NS	NS	NS	NS	NS	0.0333	NS	NS	NS	NS	NS	NS	NS	NS	NS	NS	NS	NS	NS	NS	NS
biological process	regulation of hydrolase activity	NS	NS	NS	NS	NS	NS	NS	NS	NS	NS	NS	NS	NS	0.0333	NS	NS	NS	NS	NS	NS	NS	NS	NS	NS	NS	NS	NS	NS	NS
biological process	reproductive behavior	NS	NS	NS	NS	NS	NS	NS	NS	NS	NS	NS	NS	NS	0.0333	NS	NS	NS	NS	NS	NS	NS	NS	NS	NS	NS	NS	NS	NS	NS
biological process	locomotion	NS	NS	NS	NS	NS	NS	NS	NS	NS	NS	NS	NS	NS	0.0341	NS	NS	NS	NS	NS	NS	NS	NS	NS	NS	NS	NS	NS	NS	NS
biological process	monovalent inorganic cation transport	NS	NS	NS	NS	NS	NS	NS	NS	NS	NS	NS	NS	NS	0.0341	NS	NS	NS	NS	NS	NS	NS	NS	NS	NS	NS	NS	NS	NS	NS
biological process	fatty acid beta-oxidation	NS	NS	NS	NS	NS	NS	NS	NS	NS	NS	NS	NS	NS	0.0349	NS	NS	NS	NS	NS	NS	NS	NS	NS	NS	NS	NS	NS	NS	NS
biological process	G-protein coupled receptor signaling pathway	NS	NS	NS	NS	NS	NS	NS	NS	NS	NS	NS	NS	NS	0.0349	NS	NS	NS	NS	NS	NS	NS	NS	NS	NS	NS	NS	NS	NS	NS
biological process	detection of abiotic stimulus	NS	NS	NS	NS	NS	NS	NS	NS	NS	NS	NS	NS	NS	0.0388	NS	NS	NS	NS	NS	NS	NS	NS	NS	NS	NS	NS	NS	NS	NS
biological process	sterol biosynthetic process	NS	NS	NS	NS	NS	NS	NS	NS	NS	NS	NS	NS	NS	NS	8.77e-14	NS	NS	NS	NS	NS	NS	NS	NS	NS	NS	NS	NS	NS	NS
biological process	cholesterol biosynthetic process	NS	NS	NS	NS	NS	NS	NS	NS	NS	NS	NS	NS	NS	NS	2.87e-13	NS	NS	NS	NS	NS	NS	NS	NS	NS	NS	NS	NS	NS	NS
biological process	sterol metabolic process	NS	NS	NS	NS	NS	NS	NS	NS	NS	NS	NS	NS	NS	NS	2.87e-13	NS	NS	NS	NS	NS	NS	NS	NS	NS	NS	NS	NS	NS	NS
biological process	cholesterol metabolic process	NS	NS	NS	NS	NS	NS	NS	NS	NS	NS	NS	NS	NS	NS	1.54e-12	NS	NS	NS	NS	NS	NS	NS	NS	NS	NS	NS	NS	NS	NS
biological process	alcohol metabolic process	NS	NS	NS	NS	NS	NS	NS	NS	NS	NS	NS	NS	NS	NS	1.75e-09	NS	NS	NS	NS	NS	NS	NS	NS	NS	NS	NS	NS	NS	NS
biological process	steroid biosynthetic process	NS	NS	NS	NS	NS	NS	NS	NS	NS	NS	NS	NS	NS	NS	1.75e-09	NS	NS	NS	NS	NS	NS	NS	NS	NS	NS	NS	NS	NS	NS
biological process	alcohol biosynthetic process	NS	NS	NS	NS	NS	NS	NS	NS	NS	NS	NS	NS	NS	NS	2.48e-09	NS	NS	NS	NS	NS	NS	NS	NS	NS	NS	NS	NS	NS	NS
biological process	steroid metabolic process	NS	NS	NS	NS	NS	NS	NS	NS	NS	NS	NS	NS	NS	NS	2.48e-09	NS	NS	NS	NS	NS	NS	NS	NS	NS	NS	NS	NS	NS	NS
biological process	small molecule metabolic process	NS	NS	NS	NS	NS	NS	NS	NS	NS	NS	NS	NS	NS	NS	4.6e-09	NS	NS	NS	0.024	NS	NS	NS	NS	NS	NS	NS	NS	NS	NS
biological process	isoprenoid biosynthetic process	NS	NS	NS	NS	NS	NS	NS	NS	NS	NS	NS	NS	NS	NS	1.19e-05	NS	NS	NS	NS	NS	NS	NS	NS	NS	NS	NS	NS	NS	NS
biological process	lipid biosynthetic process	NS	NS	NS	NS	NS	NS	NS	NS	NS	NS	NS	NS	NS	NS	0.0002	NS	NS	NS	NS	NS	NS	NS	NS	NS	NS	NS	NS	NS	NS
biological process	phosphorus metabolic process	NS	NS	NS	NS	NS	NS	NS	NS	NS	NS	NS	NS	NS	NS	0.0004	NS	NS	NS	0.0072	NS	NS	NS	NS	NS	NS	NS	NS	NS	NS
biological process	single-organism biosynthetic process	NS	NS	NS	NS	NS	NS	NS	NS	NS	NS	NS	NS	NS	NS	0.0004	NS	NS	NS	NS	NS	NS	NS	NS	NS	NS	NS	NS	NS	NS
biological process	small molecule biosynthetic process	NS	NS	NS	NS	NS	NS	NS	NS	NS	NS	NS	NS	NS	NS	0.0004	NS	NS	NS	NS	NS	NS	NS	NS	NS	NS	NS	NS	NS	NS
biological process	phosphate-containing compound metabolic process	NS	NS	NS	NS	NS	NS	NS	NS	NS	NS	NS	NS	NS	NS	0.0005	NS	NS	NS	0.0162	NS	NS	NS	NS	NS	NS	NS	NS	NS	NS
biological process	isoprenoid metabolic process	NS	NS	NS	NS	NS	NS	NS	NS	NS	NS	NS	NS	NS	NS	0.0005	NS	NS	NS	NS	NS	NS	NS	NS	NS	NS	NS	NS	NS	NS
biological process	organophosphate metabolic process	NS	NS	NS	NS	NS	NS	NS	NS	NS	NS	NS	NS	NS	NS	0.0033	NS	NS	NS	0.0048	NS	NS	NS	NS	NS	NS	NS	NS	NS	NS
biological process	amino acid activation	NS	NS	NS	NS	NS	NS	NS	NS	NS	NS	NS	NS	NS	NS	0.0033	NS	NS	NS	NS	NS	NS	NS	NS	NS	NS	NS	NS	NS	NS
biological process	diadenosine polyphosphate biosynthetic process	NS	NS	NS	NS	NS	NS	NS	NS	NS	NS	NS	NS	NS	NS	0.0033	NS	NS	NS	NS	NS	NS	NS	NS	NS	NS	NS	NS	NS	NS
biological process	diadenosine tetraphosphate biosynthetic process	NS	NS	NS	NS	NS	NS	NS	NS	NS	NS	NS	NS	NS	NS	0.0033	NS	NS	NS	NS	NS	NS	NS	NS	NS	NS	NS	NS	NS	NS
biological process	diadenosine tetraphosphate metabolic process	NS	NS	NS	NS	NS	NS	NS	NS	NS	NS	NS	NS	NS	NS	0.0033	NS	NS	NS	NS	NS	NS	NS	NS	NS	NS	NS	NS	NS	NS
biological process	farnesyl diphosphate metabolic process	NS	NS	NS	NS	NS	NS	NS	NS	NS	NS	NS	NS	NS	NS	0.0033	NS	NS	NS	NS	NS	NS	NS	NS	NS	NS	NS	NS	NS	NS
biological process	regulation of lipid metabolic process	NS	NS	NS	NS	NS	NS	NS	NS	NS	NS	NS	NS	NS	NS	0.0033	NS	NS	NS	NS	NS	NS	NS	NS	NS	NS	NS	NS	NS	NS
biological process	tRNA aminoacylation	NS	NS	NS	NS	NS	NS	NS	NS	NS	NS	NS	NS	NS	NS	0.0033	NS	NS	NS	NS	NS	NS	NS	NS	NS	NS	NS	NS	NS	NS
biological process	tRNA aminoacylation for protein translation	NS	NS	NS	NS	NS	NS	NS	NS	NS	NS	NS	NS	NS	NS	0.0033	NS	NS	NS	NS	NS	NS	NS	NS	NS	NS	NS	NS	NS	NS
biological process	purine ribonucleotide metabolic process	NS	NS	NS	NS	NS	NS	NS	NS	NS	NS	NS	NS	NS	NS	0.0062	NS	NS	NS	0.0089	NS	NS	NS	NS	NS	NS	NS	NS	NS	NS
biological process	ribonucleotide metabolic process	NS	NS	NS	NS	NS	NS	NS	NS	NS	NS	NS	NS	NS	NS	0.0062	NS	NS	NS	0.0089	NS	NS	NS	NS	NS	NS	NS	NS	NS	NS
biological process	purine nucleoside metabolic process	NS	NS	NS	NS	NS	NS	NS	NS	NS	NS	NS	NS	NS	NS	0.0077	NS	NS	NS	0.0048	NS	NS	NS	NS	NS	NS	NS	NS	NS	NS
biological process	purine ribonucleoside metabolic process	NS	NS	NS	NS	NS	NS	NS	NS	NS	NS	NS	NS	NS	NS	0.0077	NS	NS	NS	0.0048	NS	NS	NS	NS	NS	NS	NS	NS	NS	NS
biological process	purine ribonucleoside triphosphate metabolic process	NS	NS	NS	NS	NS	NS	NS	NS	NS	NS	NS	NS	NS	NS	0.0077	NS	NS	NS	0.0048	NS	NS	NS	NS	NS	NS	NS	NS	NS	NS
biological process	ribonucleoside metabolic process	NS	NS	NS	NS	NS	NS	NS	NS	NS	NS	NS	NS	NS	NS	0.0077	NS	NS	NS	0.0048	NS	NS	NS	NS	NS	NS	NS	NS	NS	NS
biological process	ribonucleoside triphosphate metabolic process	NS	NS	NS	NS	NS	NS	NS	NS	NS	NS	NS	NS	NS	NS	0.0077	NS	NS	NS	0.0048	NS	NS	NS	NS	NS	NS	NS	NS	NS	NS
biological process	ribose phosphate metabolic process	NS	NS	NS	NS	NS	NS	NS	NS	NS	NS	NS	NS	NS	NS	0.0077	NS	NS	NS	0.0115	NS	NS	NS	NS	NS	NS	NS	NS	NS	NS
biological process	nucleoside triphosphate metabolic process	NS	NS	NS	NS	NS	NS	NS	NS	NS	NS	NS	NS	NS	NS	0.0095	NS	NS	NS	0.0048	NS	NS	NS	NS	NS	NS	NS	NS	NS	NS
biological process	purine nucleoside triphosphate metabolic process	NS	NS	NS	NS	NS	NS	NS	NS	NS	NS	NS	NS	NS	NS	0.0095	NS	NS	NS	0.0048	NS	NS	NS	NS	NS	NS	NS	NS	NS	NS
biological process	diadenosine polyphosphate metabolic process	NS	NS	NS	NS	NS	NS	NS	NS	NS	NS	NS	NS	NS	NS	0.0095	NS	NS	NS	NS	NS	NS	NS	NS	NS	NS	NS	NS	NS	NS
biological process	nucleobase-containing small molecule metabolic process	NS	NS	NS	NS	NS	NS	NS	NS	NS	NS	NS	NS	NS	NS	0.0115	NS	NS	NS	0.0048	NS	NS	NS	NS	NS	NS	NS	NS	NS	NS
biological process	purine nucleotide metabolic process	NS	NS	NS	NS	NS	NS	NS	NS	NS	NS	NS	NS	NS	NS	0.0132	NS	NS	NS	0.0072	NS	NS	NS	NS	NS	NS	NS	NS	NS	NS
biological process	response to bacterium	NS	NS	NS	NS	NS	NS	NS	NS	NS	NS	NS	NS	NS	NS	NS	6.74e-06	NS	NS	NS	NS	NS	NS	NS	NS	NS	NS	NS	NS	NS
biological process	positive regulation of biological process	NS	NS	NS	NS	NS	NS	NS	NS	NS	NS	NS	NS	NS	NS	NS	1.06e-05	NS	NS	NS	NS	NS	0.0038	NS	NS	NS	NS	NS	NS	NS
biological process	cell activation	NS	NS	NS	NS	NS	NS	NS	NS	NS	NS	NS	NS	NS	NS	NS	1.9e-05	NS	1.87e-26	NS	NS	NS	NS	NS	NS	NS	NS	NS	NS	NS
biological process	defense response to bacterium	NS	NS	NS	NS	NS	NS	NS	NS	NS	NS	NS	NS	NS	NS	NS	1.92e-05	NS	NS	NS	NS	NS	NS	NS	NS	NS	NS	NS	NS	NS
biological process	defense response to Gram-positive bacterium	NS	NS	NS	NS	NS	NS	NS	NS	NS	NS	NS	NS	NS	NS	NS	2.86e-05	NS	NS	NS	NS	NS	NS	NS	NS	NS	NS	NS	NS	NS
biological process	positive regulation of cellular process	NS	NS	NS	NS	NS	NS	NS	NS	NS	NS	NS	NS	NS	NS	NS	2.86e-05	NS	NS	NS	NS	NS	NS	NS	NS	NS	NS	NS	NS	NS
biological process	biological regulation	NS	NS	NS	NS	NS	NS	NS	NS	NS	NS	NS	NS	NS	NS	NS	0.0001	NS	NS	NS	NS	NS	0.0001	NS	NS	NS	NS	NS	NS	NS
biological process	positive regulation of cellular component movement	NS	NS	NS	NS	NS	NS	NS	NS	NS	NS	NS	NS	NS	NS	NS	0.0002	NS	NS	NS	NS	NS	NS	NS	NS	NS	NS	NS	NS	NS
biological process	positive regulation of locomotion	NS	NS	NS	NS	NS	NS	NS	NS	NS	NS	NS	NS	NS	NS	NS	0.0002	NS	NS	NS	NS	NS	NS	NS	NS	NS	NS	NS	NS	NS
biological process	regulation of cellular process	NS	NS	NS	NS	NS	NS	NS	NS	NS	NS	NS	NS	NS	NS	NS	0.0003	NS	NS	NS	NS	NS	0.001	NS	NS	NS	NS	NS	NS	NS
biological process	cell migration	NS	NS	NS	NS	NS	NS	NS	NS	NS	NS	NS	NS	NS	NS	NS	0.0003	NS	NS	NS	NS	NS	NS	NS	NS	NS	NS	NS	NS	NS
biological process	cell motility	NS	NS	NS	NS	NS	NS	NS	NS	NS	NS	NS	NS	NS	NS	NS	0.0003	NS	NS	NS	NS	NS	NS	NS	NS	NS	NS	NS	NS	NS
biological process	cellular developmental process	NS	NS	NS	NS	NS	NS	NS	NS	NS	NS	NS	NS	NS	NS	NS	0.0003	NS	NS	NS	NS	NS	NS	NS	NS	NS	NS	NS	NS	NS
biological process	endocytosis	NS	NS	NS	NS	NS	NS	NS	NS	NS	NS	NS	NS	NS	NS	NS	0.0003	NS	NS	NS	NS	NS	NS	NS	NS	NS	NS	NS	NS	NS
biological process	localization of cell	NS	NS	NS	NS	NS	NS	NS	NS	NS	NS	NS	NS	NS	NS	NS	0.0003	NS	NS	NS	NS	NS	NS	NS	NS	NS	NS	NS	NS	NS
biological process	negative regulation of multicellular organismal process	NS	NS	NS	NS	NS	NS	NS	NS	NS	NS	NS	NS	NS	NS	NS	0.0003	NS	NS	NS	NS	NS	NS	NS	NS	NS	NS	NS	NS	NS
biological process	regulation of locomotion	NS	NS	NS	NS	NS	NS	NS	NS	NS	NS	NS	NS	NS	NS	NS	0.0003	NS	NS	NS	NS	NS	NS	NS	NS	NS	NS	NS	NS	NS
biological process	regulation of biological process	NS	NS	NS	NS	NS	NS	NS	NS	NS	NS	NS	NS	NS	NS	NS	0.0004	NS	NS	NS	NS	NS	0.0002	NS	NS	NS	NS	NS	NS	NS
biological process	regulation of cell motility	NS	NS	NS	NS	NS	NS	NS	NS	NS	NS	NS	NS	NS	NS	NS	0.0004	NS	NS	NS	NS	NS	NS	NS	NS	NS	NS	NS	NS	NS
biological process	regulation of cellular component movement	NS	NS	NS	NS	NS	NS	NS	NS	NS	NS	NS	NS	NS	NS	NS	0.0004	NS	NS	NS	NS	NS	NS	NS	NS	NS	NS	NS	NS	NS
biological process	positive regulation of cell migration	NS	NS	NS	NS	NS	NS	NS	NS	NS	NS	NS	NS	NS	NS	NS	0.0005	NS	NS	NS	NS	NS	NS	NS	NS	NS	NS	NS	NS	NS
biological process	positive regulation of cell motility	NS	NS	NS	NS	NS	NS	NS	NS	NS	NS	NS	NS	NS	NS	NS	0.0006	NS	NS	NS	NS	NS	NS	NS	NS	NS	NS	NS	NS	NS
biological process	cellular component movement	NS	NS	NS	NS	NS	NS	NS	NS	NS	NS	NS	NS	NS	NS	NS	0.0007	NS	NS	NS	NS	NS	NS	NS	NS	NS	NS	NS	NS	NS
biological process	electron transport chain	NS	NS	NS	NS	NS	NS	NS	NS	NS	NS	NS	NS	NS	NS	NS	NS	1.13e-30	NS	NS	NS	NS	NS	NS	NS	NS	NS	NS	NS	NS
biological process	generation of precursor metabolites and energy	NS	NS	NS	NS	NS	NS	NS	NS	NS	NS	NS	NS	NS	NS	NS	NS	1.43e-21	NS	NS	NS	NS	NS	NS	NS	NS	NS	NS	NS	NS
biological process	ATP synthesis coupled proton transport	NS	NS	NS	NS	NS	NS	NS	NS	NS	NS	NS	NS	NS	NS	NS	NS	1.31e-16	NS	NS	NS	NS	NS	NS	NS	NS	NS	NS	NS	NS
biological process	energy coupled proton transport, down electrochemical gradient	NS	NS	NS	NS	NS	NS	NS	NS	NS	NS	NS	NS	NS	NS	NS	NS	1.31e-16	NS	NS	NS	NS	NS	NS	NS	NS	NS	NS	NS	NS
biological process	proton transport	NS	NS	NS	NS	NS	NS	NS	NS	NS	NS	NS	NS	NS	NS	NS	NS	1.09e-12	NS	NS	NS	NS	NS	NS	NS	NS	NS	NS	NS	NS
biological process	hydrogen transport	NS	NS	NS	NS	NS	NS	NS	NS	NS	NS	NS	NS	NS	NS	NS	NS	1.27e-12	NS	NS	NS	NS	NS	NS	NS	NS	NS	NS	NS	NS
biological process	ATP biosynthetic process	NS	NS	NS	NS	NS	NS	NS	NS	NS	NS	NS	NS	NS	NS	NS	NS	1.69e-10	NS	NS	NS	NS	NS	NS	NS	NS	NS	NS	NS	NS
biological process	purine ribonucleoside triphosphate biosynthetic process	NS	NS	NS	NS	NS	NS	NS	NS	NS	NS	NS	NS	NS	NS	NS	NS	2.04e-09	NS	NS	NS	NS	NS	NS	NS	NS	NS	NS	NS	NS
biological process	purine nucleoside triphosphate biosynthetic process	NS	NS	NS	NS	NS	NS	NS	NS	NS	NS	NS	NS	NS	NS	NS	NS	2.54e-09	NS	NS	NS	NS	NS	NS	NS	NS	NS	NS	NS	NS
biological process	ribonucleoside triphosphate biosynthetic process	NS	NS	NS	NS	NS	NS	NS	NS	NS	NS	NS	NS	NS	NS	NS	NS	3.18e-09	NS	NS	NS	NS	NS	NS	NS	NS	NS	NS	NS	NS
biological process	cellular respiration	NS	NS	NS	NS	NS	NS	NS	NS	NS	NS	NS	NS	NS	NS	NS	NS	7.09e-09	NS	NS	NS	NS	NS	NS	NS	NS	NS	NS	NS	NS
biological process	nucleoside triphosphate biosynthetic process	NS	NS	NS	NS	NS	NS	NS	NS	NS	NS	NS	NS	NS	NS	NS	NS	7.09e-09	NS	NS	NS	NS	NS	NS	NS	NS	NS	NS	NS	NS
biological process	respiratory electron transport chain	NS	NS	NS	NS	NS	NS	NS	NS	NS	NS	NS	NS	NS	NS	NS	NS	4.61e-08	NS	NS	NS	NS	NS	NS	NS	NS	NS	NS	NS	NS
biological process	purine nucleoside biosynthetic process	NS	NS	NS	NS	NS	NS	NS	NS	NS	NS	NS	NS	NS	NS	NS	NS	9.77e-08	NS	NS	NS	NS	NS	NS	NS	NS	NS	NS	NS	NS
biological process	purine ribonucleoside biosynthetic process	NS	NS	NS	NS	NS	NS	NS	NS	NS	NS	NS	NS	NS	NS	NS	NS	9.77e-08	NS	NS	NS	NS	NS	NS	NS	NS	NS	NS	NS	NS
biological process	ATP synthesis coupled electron transport	NS	NS	NS	NS	NS	NS	NS	NS	NS	NS	NS	NS	NS	NS	NS	NS	1.5e-07	NS	NS	NS	NS	NS	NS	NS	NS	NS	NS	NS	NS
biological process	nucleoside biosynthetic process	NS	NS	NS	NS	NS	NS	NS	NS	NS	NS	NS	NS	NS	NS	NS	NS	3.56e-07	NS	NS	NS	NS	NS	NS	NS	NS	NS	NS	NS	NS
biological process	ribonucleoside biosynthetic process	NS	NS	NS	NS	NS	NS	NS	NS	NS	NS	NS	NS	NS	NS	NS	NS	3.56e-07	NS	NS	NS	NS	NS	NS	NS	NS	NS	NS	NS	NS
biological process	purine ribonucleotide biosynthetic process	NS	NS	NS	NS	NS	NS	NS	NS	NS	NS	NS	NS	NS	NS	NS	NS	3.74e-07	NS	NS	NS	NS	NS	NS	NS	NS	NS	NS	NS	NS
biological process	single-organism metabolic process	NS	NS	NS	NS	NS	NS	NS	NS	NS	NS	NS	NS	NS	NS	NS	NS	1.19e-06	NS	NS	NS	NS	NS	NS	NS	NS	NS	1.03e-15	NS	NS
biological process	mitochondrial ATP synthesis coupled electron transport	NS	NS	NS	NS	NS	NS	NS	NS	NS	NS	NS	NS	NS	NS	NS	NS	1.31e-06	NS	NS	NS	NS	NS	NS	NS	NS	NS	NS	NS	NS
biological process	ribonucleotide biosynthetic process	NS	NS	NS	NS	NS	NS	NS	NS	NS	NS	NS	NS	NS	NS	NS	NS	1.36e-06	NS	NS	NS	NS	NS	NS	NS	NS	NS	NS	NS	NS
biological process	ATP catabolic process	NS	NS	NS	NS	NS	NS	NS	NS	NS	NS	NS	NS	NS	NS	NS	NS	2.05e-06	NS	NS	NS	NS	NS	NS	NS	NS	NS	NS	NS	NS
biological process	ribose phosphate biosynthetic process	NS	NS	NS	NS	NS	NS	NS	NS	NS	NS	NS	NS	NS	NS	NS	NS	2.05e-06	NS	NS	NS	NS	NS	NS	NS	NS	NS	NS	NS	NS
biological process	ATP metabolic process	NS	NS	NS	NS	NS	NS	NS	NS	NS	NS	NS	NS	NS	NS	NS	NS	2.4e-06	NS	NS	NS	NS	NS	NS	NS	NS	NS	NS	NS	NS
biological process	energy derivation by oxidation of organic compounds	NS	NS	NS	NS	NS	NS	NS	NS	NS	NS	NS	NS	NS	NS	NS	NS	3.25e-06	NS	NS	NS	NS	NS	NS	NS	NS	NS	NS	NS	NS
biological process	oxidative phosphorylation	NS	NS	NS	NS	NS	NS	NS	NS	NS	NS	NS	NS	NS	NS	NS	NS	3.42e-06	NS	NS	NS	NS	NS	NS	NS	NS	NS	NS	NS	NS
biological process	metabolic process	NS	NS	NS	NS	NS	NS	NS	NS	NS	NS	NS	NS	NS	NS	NS	NS	1.11e-05	NS	NS	NS	NS	NS	NS	NS	NS	NS	5.13e-14	NS	NS
biological process	ADP biosynthetic process	NS	NS	NS	NS	NS	NS	NS	NS	NS	NS	NS	NS	NS	NS	NS	NS	1.6e-05	NS	NS	NS	NS	NS	NS	NS	NS	NS	NS	NS	NS
biological process	cellular metabolic process	NS	NS	NS	NS	NS	NS	NS	NS	NS	NS	NS	NS	NS	NS	NS	NS	1.61e-05	NS	NS	NS	NS	NS	NS	NS	NS	NS	5.2e-16	NS	NS
biological process	purine nucleoside diphosphate biosynthetic process	NS	NS	NS	NS	NS	NS	NS	NS	NS	NS	NS	NS	NS	NS	NS	NS	3.2e-05	NS	NS	NS	NS	NS	NS	NS	NS	NS	NS	NS	NS
biological process	purine ribonucleoside diphosphate biosynthetic process	NS	NS	NS	NS	NS	NS	NS	NS	NS	NS	NS	NS	NS	NS	NS	NS	3.2e-05	NS	NS	NS	NS	NS	NS	NS	NS	NS	NS	NS	NS
biological process	ADP metabolic process	NS	NS	NS	NS	NS	NS	NS	NS	NS	NS	NS	NS	NS	NS	NS	NS	5.91e-05	NS	NS	NS	NS	NS	NS	NS	NS	NS	NS	NS	NS
biological process	ribonucleoside diphosphate biosynthetic process	NS	NS	NS	NS	NS	NS	NS	NS	NS	NS	NS	NS	NS	NS	NS	NS	5.91e-05	NS	NS	NS	NS	NS	NS	NS	NS	NS	NS	NS	NS
biological process	nucleoside diphosphate biosynthetic process	NS	NS	NS	NS	NS	NS	NS	NS	NS	NS	NS	NS	NS	NS	NS	NS	0.0002	NS	NS	NS	NS	NS	NS	NS	NS	NS	NS	NS	NS
biological process	purine nucleoside diphosphate metabolic process	NS	NS	NS	NS	NS	NS	NS	NS	NS	NS	NS	NS	NS	NS	NS	NS	0.0003	NS	NS	NS	NS	NS	NS	NS	NS	NS	NS	NS	NS
biological process	purine ribonucleoside diphosphate metabolic process	NS	NS	NS	NS	NS	NS	NS	NS	NS	NS	NS	NS	NS	NS	NS	NS	0.0003	NS	NS	NS	NS	NS	NS	NS	NS	NS	NS	NS	NS
biological process	leukocyte activation	NS	NS	NS	NS	NS	NS	NS	NS	NS	NS	NS	NS	NS	NS	NS	NS	NS	1.58e-26	NS	NS	NS	NS	NS	NS	NS	NS	NS	NS	NS
biological process	leukocyte mediated immunity	NS	NS	NS	NS	NS	NS	NS	NS	NS	NS	NS	NS	NS	NS	NS	NS	NS	6.03e-20	NS	NS	NS	NS	NS	NS	NS	NS	NS	NS	NS
biological process	myeloid leukocyte activation	NS	NS	NS	NS	NS	NS	NS	NS	NS	NS	NS	NS	NS	NS	NS	NS	NS	6.03e-20	NS	NS	NS	NS	NS	NS	NS	NS	NS	NS	NS
biological process	lymphocyte activation	NS	NS	NS	NS	NS	NS	NS	NS	NS	NS	NS	NS	NS	NS	NS	NS	NS	6e-15	NS	NS	NS	NS	NS	NS	NS	NS	NS	NS	NS
biological process	mast cell activation	NS	NS	NS	NS	NS	NS	NS	NS	NS	NS	NS	NS	NS	NS	NS	NS	NS	1.18e-14	NS	NS	NS	NS	NS	NS	NS	NS	NS	NS	NS
biological process	inflammatory response	NS	NS	NS	NS	NS	NS	NS	NS	NS	NS	NS	NS	NS	NS	NS	NS	NS	1.72e-14	NS	NS	NS	4.31e-05	NS	NS	NS	NS	NS	NS	NS
biological process	myeloid leukocyte mediated immunity	NS	NS	NS	NS	NS	NS	NS	NS	NS	NS	NS	NS	NS	NS	NS	NS	NS	6.61e-13	NS	NS	NS	NS	NS	NS	NS	NS	NS	NS	NS
biological process	cell activation involved in immune response	NS	NS	NS	NS	NS	NS	NS	NS	NS	NS	NS	NS	NS	NS	NS	NS	NS	2.28e-12	NS	NS	NS	NS	NS	NS	NS	NS	NS	NS	NS
biological process	leukocyte activation involved in immune response	NS	NS	NS	NS	NS	NS	NS	NS	NS	NS	NS	NS	NS	NS	NS	NS	NS	2.28e-12	NS	NS	NS	NS	NS	NS	NS	NS	NS	NS	NS
biological process	myeloid cell activation involved in immune response	NS	NS	NS	NS	NS	NS	NS	NS	NS	NS	NS	NS	NS	NS	NS	NS	NS	2.36e-12	NS	NS	NS	NS	NS	NS	NS	NS	NS	NS	NS
biological process	T cell activation	NS	NS	NS	NS	NS	NS	NS	NS	NS	NS	NS	NS	NS	NS	NS	NS	NS	8.46e-12	NS	NS	NS	NS	NS	NS	NS	NS	NS	NS	NS
biological process	regulation of cytokine production	NS	NS	NS	NS	NS	NS	NS	NS	NS	NS	NS	NS	NS	NS	NS	NS	NS	1.4e-11	NS	NS	NS	0.0033	NS	NS	NS	NS	NS	NS	NS
biological process	lymphocyte mediated immunity	NS	NS	NS	NS	NS	NS	NS	NS	NS	NS	NS	NS	NS	NS	NS	NS	NS	3.22e-11	NS	NS	NS	NS	NS	NS	NS	NS	NS	NS	NS
biological process	regulation of cell activation	NS	NS	NS	NS	NS	NS	NS	NS	NS	NS	NS	NS	NS	NS	NS	NS	NS	8.98e-11	NS	NS	NS	NS	NS	NS	NS	NS	NS	NS	NS
biological process	regulation of immune effector process	NS	NS	NS	NS	NS	NS	NS	NS	NS	NS	NS	NS	NS	NS	NS	NS	NS	1.4e-10	NS	NS	NS	NS	NS	0.0688	NS	NS	NS	NS	NS
biological process	regulation of leukocyte activation	NS	NS	NS	NS	NS	NS	NS	NS	NS	NS	NS	NS	NS	NS	NS	NS	NS	1.5e-10	NS	NS	NS	NS	NS	NS	NS	NS	NS	NS	NS
biological process	immune response-regulating cell surface receptor signaling pathway	NS	NS	NS	NS	NS	NS	NS	NS	NS	NS	NS	NS	NS	NS	NS	NS	NS	4e-10	NS	NS	NS	NS	NS	NS	NS	NS	NS	NS	NS
biological process	adaptive immune response	NS	NS	NS	NS	NS	NS	NS	NS	NS	NS	NS	NS	NS	NS	NS	NS	NS	7.86e-10	NS	NS	NS	NS	NS	NS	NS	NS	NS	NS	NS
biological process	nucleoside metabolic process	NS	NS	NS	NS	NS	NS	NS	NS	NS	NS	NS	NS	NS	NS	NS	NS	NS	NS	0.0048	NS	NS	NS	NS	NS	NS	NS	NS	NS	NS
biological process	nucleoside phosphate metabolic process	NS	NS	NS	NS	NS	NS	NS	NS	NS	NS	NS	NS	NS	NS	NS	NS	NS	NS	0.0048	NS	NS	NS	NS	NS	NS	NS	NS	NS	NS
biological process	nucleotide metabolic process	NS	NS	NS	NS	NS	NS	NS	NS	NS	NS	NS	NS	NS	NS	NS	NS	NS	NS	0.0048	NS	NS	NS	NS	NS	NS	NS	NS	NS	NS
biological process	purine-containing compound metabolic process	NS	NS	NS	NS	NS	NS	NS	NS	NS	NS	NS	NS	NS	NS	NS	NS	NS	NS	0.0048	NS	NS	NS	NS	NS	NS	NS	NS	NS	NS
biological process	regulation of actin filament length	NS	NS	NS	NS	NS	NS	NS	NS	NS	NS	NS	NS	NS	NS	NS	NS	NS	NS	0.0048	NS	NS	NS	NS	NS	NS	NS	NS	NS	NS
biological process	regulation of actin polymerization or depolymerization	NS	NS	NS	NS	NS	NS	NS	NS	NS	NS	NS	NS	NS	NS	NS	NS	NS	NS	0.0048	NS	NS	NS	NS	NS	NS	NS	NS	NS	NS
biological process	carbohydrate derivative metabolic process	NS	NS	NS	NS	NS	NS	NS	NS	NS	NS	NS	NS	NS	NS	NS	NS	NS	NS	0.0072	NS	NS	NS	NS	NS	NS	NS	NS	NS	NS
biological process	regulation of cellular component size	NS	NS	NS	NS	NS	NS	NS	NS	NS	NS	NS	NS	NS	NS	NS	NS	NS	NS	0.0072	NS	NS	NS	NS	NS	NS	NS	NS	NS	NS
biological process	actin polymerization or depolymerization	NS	NS	NS	NS	NS	NS	NS	NS	NS	NS	NS	NS	NS	NS	NS	NS	NS	NS	0.0089	NS	NS	NS	NS	NS	NS	NS	NS	NS	NS
biological process	organic substance transport	NS	NS	NS	NS	NS	NS	NS	NS	NS	NS	NS	NS	NS	NS	NS	NS	NS	NS	0.0089	NS	NS	NS	NS	NS	NS	NS	NS	NS	NS
biological process	regulation of actin cytoskeleton organization	NS	NS	NS	NS	NS	NS	NS	NS	NS	NS	NS	NS	NS	NS	NS	NS	NS	NS	0.0162	NS	NS	NS	NS	NS	NS	NS	NS	NS	NS
biological process	regulation of actin filament polymerization	NS	NS	NS	NS	NS	NS	NS	NS	NS	NS	NS	NS	NS	NS	NS	NS	NS	NS	0.0183	NS	NS	NS	NS	NS	NS	NS	NS	NS	NS
biological process	protein modification by small protein removal	NS	NS	NS	NS	NS	NS	NS	NS	NS	NS	NS	NS	NS	NS	NS	NS	NS	NS	0.0203	NS	NS	NS	NS	NS	NS	NS	NS	NS	NS
biological process	actin filament polymerization	NS	NS	NS	NS	NS	NS	NS	NS	NS	NS	NS	NS	NS	NS	NS	NS	NS	NS	0.0259	NS	NS	NS	NS	NS	NS	NS	NS	NS	NS
biological process	exocytosis	NS	NS	NS	NS	NS	NS	NS	NS	NS	NS	NS	NS	NS	NS	NS	NS	NS	NS	0.0259	NS	NS	NS	NS	NS	NS	NS	NS	NS	NS
biological process	negative regulation of actin filament depolymerization	NS	NS	NS	NS	NS	NS	NS	NS	NS	NS	NS	NS	NS	NS	NS	NS	NS	NS	0.0259	NS	NS	NS	NS	NS	NS	NS	NS	NS	NS
biological process	fructosamine metabolic process	NS	NS	NS	NS	NS	NS	NS	NS	NS	NS	NS	NS	NS	NS	NS	NS	NS	NS	NS	0.0749	NS	NS	NS	NS	NS	NS	NS	NS	NS
biological process	positive regulation of transcription from RNA polymerase II promoter by glucose	NS	NS	NS	NS	NS	NS	NS	NS	NS	NS	NS	NS	NS	NS	NS	NS	NS	NS	NS	0.0749	NS	NS	NS	NS	NS	NS	NS	NS	NS
biological process	regulation of transcription from RNA polymerase II promoter by glucose	NS	NS	NS	NS	NS	NS	NS	NS	NS	NS	NS	NS	NS	NS	NS	NS	NS	NS	NS	0.0749	NS	NS	NS	NS	NS	NS	NS	NS	NS
biological process	carbon catabolite activation of transcription from RNA polymerase II promoter	NS	NS	NS	NS	NS	NS	NS	NS	NS	NS	NS	NS	NS	NS	NS	NS	NS	NS	NS	0.0983	NS	NS	NS	NS	NS	NS	NS	NS	NS
biological process	carbon catabolite regulation of transcription from RNA polymerase II promoter	NS	NS	NS	NS	NS	NS	NS	NS	NS	NS	NS	NS	NS	NS	NS	NS	NS	NS	NS	0.0983	NS	NS	NS	NS	NS	NS	NS	NS	NS
biological process	negative regulation of glucose transport	NS	NS	NS	NS	NS	NS	NS	NS	NS	NS	NS	NS	NS	NS	NS	NS	NS	NS	NS	0.0983	NS	NS	NS	NS	NS	NS	NS	NS	NS
biological process	positive regulation of transcription by glucose	NS	NS	NS	NS	NS	NS	NS	NS	NS	NS	NS	NS	NS	NS	NS	NS	NS	NS	NS	0.0983	NS	NS	NS	NS	NS	NS	NS	NS	NS
biological process	regulation of adrenergic receptor signaling pathway	NS	NS	NS	NS	NS	NS	NS	NS	NS	NS	NS	NS	NS	NS	NS	NS	NS	NS	NS	0.0983	NS	NS	NS	NS	NS	NS	NS	NS	NS
biological process	negative regulation of intracellular protein transport	NS	NS	NS	NS	NS	NS	NS	NS	NS	NS	NS	NS	NS	NS	NS	NS	NS	NS	NS	0.0998	NS	NS	NS	NS	NS	NS	NS	NS	NS
biological process	regulation of opioid receptor signaling pathway	NS	NS	NS	NS	NS	NS	NS	NS	NS	NS	NS	NS	NS	NS	NS	NS	NS	NS	NS	NS	0.0493	NS	NS	NS	NS	NS	NS	NS	NS
biological process	regulation of transporter activity	NS	NS	NS	NS	NS	NS	NS	NS	NS	NS	NS	NS	NS	NS	NS	NS	NS	NS	NS	NS	0.0493	NS	NS	NS	NS	NS	NS	NS	NS
biological process	vesicle organization	NS	NS	NS	NS	NS	NS	NS	NS	NS	NS	NS	NS	NS	NS	NS	NS	NS	NS	NS	NS	0.0493	NS	NS	NS	NS	NS	NS	NS	NS
biological process	regulation of interleukin-13 production	NS	NS	NS	NS	NS	NS	NS	NS	NS	NS	NS	NS	NS	NS	NS	NS	NS	NS	NS	NS	0.0539	NS	NS	NS	NS	NS	NS	NS	NS
biological process	regulation of melanocyte differentiation	NS	NS	NS	NS	NS	NS	NS	NS	NS	NS	NS	NS	NS	NS	NS	NS	NS	NS	NS	NS	0.0539	NS	NS	NS	NS	NS	NS	NS	NS
biological process	regulation of pigment cell differentiation	NS	NS	NS	NS	NS	NS	NS	NS	NS	NS	NS	NS	NS	NS	NS	NS	NS	NS	NS	NS	0.0539	NS	NS	NS	NS	NS	NS	NS	NS
biological process	response to alkaloid	NS	NS	NS	NS	NS	NS	NS	NS	NS	NS	NS	NS	NS	NS	NS	NS	NS	NS	NS	NS	0.0539	NS	NS	NS	NS	NS	NS	NS	NS
biological process	synaptic vesicle maturation	NS	NS	NS	NS	NS	NS	NS	NS	NS	NS	NS	NS	NS	NS	NS	NS	NS	NS	NS	NS	0.0539	NS	NS	NS	NS	NS	NS	NS	NS
biological process	interleukin-13 production	NS	NS	NS	NS	NS	NS	NS	NS	NS	NS	NS	NS	NS	NS	NS	NS	NS	NS	NS	NS	0.056	NS	NS	NS	NS	NS	NS	NS	NS
biological process	opioid receptor signaling pathway	NS	NS	NS	NS	NS	NS	NS	NS	NS	NS	NS	NS	NS	NS	NS	NS	NS	NS	NS	NS	0.056	NS	NS	NS	NS	NS	NS	NS	NS
biological process	response to ammonium ion	NS	NS	NS	NS	NS	NS	NS	NS	NS	NS	NS	NS	NS	NS	NS	NS	NS	NS	NS	NS	0.0586	NS	NS	NS	NS	NS	NS	NS	NS
biological process	synaptic vesicle transport	NS	NS	NS	NS	NS	NS	NS	NS	NS	NS	NS	NS	NS	NS	NS	NS	NS	NS	NS	NS	0.0586	NS	NS	NS	NS	NS	NS	NS	NS
biological process	peptidyl-serine phosphorylation	NS	NS	NS	NS	NS	NS	NS	NS	NS	NS	NS	NS	NS	NS	NS	NS	NS	NS	NS	NS	0.0597	NS	NS	NS	NS	NS	NS	NS	NS
biological process	cellular membrane organization	NS	NS	NS	NS	NS	NS	NS	NS	NS	NS	NS	NS	NS	NS	NS	NS	NS	NS	NS	NS	0.062	NS	NS	NS	NS	NS	NS	NS	NS
biological process	membrane depolarization	NS	NS	NS	NS	NS	NS	NS	NS	NS	NS	NS	NS	NS	NS	NS	NS	NS	NS	NS	NS	0.062	NS	NS	NS	NS	NS	NS	NS	NS
biological process	membrane organization	NS	NS	NS	NS	NS	NS	NS	NS	NS	NS	NS	NS	NS	NS	NS	NS	NS	NS	NS	NS	0.062	NS	NS	NS	NS	NS	NS	NS	NS
biological process	response to isoquinoline alkaloid	NS	NS	NS	NS	NS	NS	NS	NS	NS	NS	NS	NS	NS	NS	NS	NS	NS	NS	NS	NS	0.062	NS	NS	NS	NS	NS	NS	NS	NS
biological process	response to morphine	NS	NS	NS	NS	NS	NS	NS	NS	NS	NS	NS	NS	NS	NS	NS	NS	NS	NS	NS	NS	0.062	NS	NS	NS	NS	NS	NS	NS	NS
biological process	peptidyl-serine modification	NS	NS	NS	NS	NS	NS	NS	NS	NS	NS	NS	NS	NS	NS	NS	NS	NS	NS	NS	NS	0.064	NS	NS	NS	NS	NS	NS	NS	NS
biological process	regulation of transmembrane transport	NS	NS	NS	NS	NS	NS	NS	NS	NS	NS	NS	NS	NS	NS	NS	NS	NS	NS	NS	NS	0.0646	NS	NS	NS	NS	NS	NS	NS	NS
biological process	exploration behavior	NS	NS	NS	NS	NS	NS	NS	NS	NS	NS	NS	NS	NS	NS	NS	NS	NS	NS	NS	NS	0.0652	NS	NS	NS	NS	NS	NS	NS	NS
biological process	regulation of developmental pigmentation	NS	NS	NS	NS	NS	NS	NS	NS	NS	NS	NS	NS	NS	NS	NS	NS	NS	NS	NS	NS	0.0751	NS	NS	NS	NS	NS	NS	NS	NS
biological process	positive regulation of excitatory postsynaptic membrane potential	NS	NS	NS	NS	NS	NS	NS	NS	NS	NS	NS	NS	NS	NS	NS	NS	NS	NS	NS	NS	0.0822	NS	NS	NS	NS	NS	NS	NS	NS
biological process	fibrinolysis	NS	NS	NS	NS	NS	NS	NS	NS	NS	NS	NS	NS	NS	NS	NS	NS	NS	NS	NS	NS	NS	0.0003	NS	NS	NS	NS	NS	NS	NS
biological process	negative regulation of biological process	NS	NS	NS	NS	NS	NS	NS	NS	NS	NS	NS	NS	NS	NS	NS	NS	NS	NS	NS	NS	NS	0.0006	NS	NS	NS	NS	NS	NS	NS
biological process	regulation of tumor necrosis factor production	NS	NS	NS	NS	NS	NS	NS	NS	NS	NS	NS	NS	NS	NS	NS	NS	NS	NS	NS	NS	NS	0.0019	NS	NS	NS	NS	NS	NS	NS
biological process	tumor necrosis factor production	NS	NS	NS	NS	NS	NS	NS	NS	NS	NS	NS	NS	NS	NS	NS	NS	NS	NS	NS	NS	NS	0.0019	NS	NS	NS	NS	NS	NS	NS
biological process	tumor necrosis factor superfamily cytokine production	NS	NS	NS	NS	NS	NS	NS	NS	NS	NS	NS	NS	NS	NS	NS	NS	NS	NS	NS	NS	NS	0.002	NS	NS	NS	NS	NS	NS	NS
biological process	intracellular protein kinase cascade	NS	NS	NS	NS	NS	NS	NS	NS	NS	NS	NS	NS	NS	NS	NS	NS	NS	NS	NS	NS	NS	0.0027	NS	NS	NS	NS	NS	NS	NS
biological process	cell surface receptor signaling pathway	NS	NS	NS	NS	NS	NS	NS	NS	NS	NS	NS	NS	NS	NS	NS	NS	NS	NS	NS	NS	NS	0.0031	NS	NS	NS	0.0477	NS	NS	NS
biological process	negative regulation of blood coagulation	NS	NS	NS	NS	NS	NS	NS	NS	NS	NS	NS	NS	NS	NS	NS	NS	NS	NS	NS	NS	NS	0.0031	NS	NS	NS	NS	NS	NS	NS
biological process	negative regulation of hemostasis	NS	NS	NS	NS	NS	NS	NS	NS	NS	NS	NS	NS	NS	NS	NS	NS	NS	NS	NS	NS	NS	0.0031	NS	NS	NS	NS	NS	NS	NS
biological process	negative regulation of cellular process	NS	NS	NS	NS	NS	NS	NS	NS	NS	NS	NS	NS	NS	NS	NS	NS	NS	NS	NS	NS	NS	0.0038	NS	NS	NS	NS	NS	NS	NS
biological process	negative regulation of coagulation	NS	NS	NS	NS	NS	NS	NS	NS	NS	NS	NS	NS	NS	NS	NS	NS	NS	NS	NS	NS	NS	0.0038	NS	NS	NS	NS	NS	NS	NS
biological process	regulation of cell proliferation	NS	NS	NS	NS	NS	NS	NS	NS	NS	NS	NS	NS	NS	NS	NS	NS	NS	NS	NS	NS	NS	0.0038	NS	NS	NS	NS	NS	NS	NS
biological process	regulation of developmental process	NS	NS	NS	NS	NS	NS	NS	NS	NS	NS	NS	NS	NS	NS	NS	NS	NS	NS	NS	NS	NS	0.0038	NS	NS	NS	NS	NS	NS	NS
biological process	response to external stimulus	NS	NS	NS	NS	NS	NS	NS	NS	NS	NS	NS	NS	NS	NS	NS	NS	NS	NS	NS	NS	NS	0.0038	NS	NS	NS	NS	NS	NS	NS
biological process	3'-UTR-mediated mRNA stabilization	NS	NS	NS	NS	NS	NS	NS	NS	NS	NS	NS	NS	NS	NS	NS	NS	NS	NS	NS	NS	NS	0.0054	NS	NS	NS	NS	NS	NS	NS
biological process	hemostasis	NS	NS	NS	NS	NS	NS	NS	NS	NS	NS	NS	NS	NS	NS	NS	NS	NS	NS	NS	NS	NS	0.0054	NS	NS	NS	NS	NS	NS	NS
biological process	negative regulation of dendritic cell differentiation	NS	NS	NS	NS	NS	NS	NS	NS	NS	NS	NS	NS	NS	NS	NS	NS	NS	NS	NS	NS	NS	0.0054	NS	NS	NS	NS	NS	NS	NS
biological process	positive regulation of intracellular protein kinase cascade	NS	NS	NS	NS	NS	NS	NS	NS	NS	NS	NS	NS	NS	NS	NS	NS	NS	NS	NS	NS	NS	0.0054	NS	NS	NS	NS	NS	NS	NS
biological process	wound healing	NS	NS	NS	NS	NS	NS	NS	NS	NS	NS	NS	NS	NS	NS	NS	NS	NS	NS	NS	NS	NS	0.0054	NS	NS	NS	NS	NS	NS	NS
biological process	chromosome organization	NS	NS	NS	NS	NS	NS	NS	NS	NS	NS	NS	NS	NS	NS	NS	NS	NS	NS	NS	NS	NS	NS	2.08e-06	NS	NS	NS	NS	NS	NS
biological process	organelle organization	NS	NS	NS	NS	NS	NS	NS	NS	NS	NS	NS	NS	NS	NS	NS	NS	NS	NS	NS	NS	NS	NS	1.68e-05	NS	NS	NS	NS	NS	NS
biological process	macromolecule methylation	NS	NS	NS	NS	NS	NS	NS	NS	NS	NS	NS	NS	NS	NS	NS	NS	NS	NS	NS	NS	NS	NS	3.17e-05	NS	NS	NS	NS	NS	NS
biological process	protein alkylation	NS	NS	NS	NS	NS	NS	NS	NS	NS	NS	NS	NS	NS	NS	NS	NS	NS	NS	NS	NS	NS	NS	3.82e-05	NS	NS	NS	NS	NS	NS
biological process	protein methylation	NS	NS	NS	NS	NS	NS	NS	NS	NS	NS	NS	NS	NS	NS	NS	NS	NS	NS	NS	NS	NS	NS	3.82e-05	NS	NS	NS	NS	NS	NS
biological process	histone methylation	NS	NS	NS	NS	NS	NS	NS	NS	NS	NS	NS	NS	NS	NS	NS	NS	NS	NS	NS	NS	NS	NS	8.43e-05	NS	NS	NS	NS	NS	NS
biological process	methylation	NS	NS	NS	NS	NS	NS	NS	NS	NS	NS	NS	NS	NS	NS	NS	NS	NS	NS	NS	NS	NS	NS	9.4e-05	NS	NS	NS	NS	NS	NS
biological process	histone lysine methylation	NS	NS	NS	NS	NS	NS	NS	NS	NS	NS	NS	NS	NS	NS	NS	NS	NS	NS	NS	NS	NS	NS	0.0004	NS	NS	NS	NS	NS	NS
biological process	peptidyl-lysine modification	NS	NS	NS	NS	NS	NS	NS	NS	NS	NS	NS	NS	NS	NS	NS	NS	NS	NS	NS	NS	NS	NS	0.0007	NS	NS	NS	NS	NS	NS
biological process	embryo development	NS	NS	NS	NS	NS	NS	NS	NS	NS	NS	NS	NS	NS	NS	NS	NS	NS	NS	NS	NS	NS	NS	0.0009	NS	NS	NS	NS	NS	NS
biological process	histone acetylation	NS	NS	NS	NS	NS	NS	NS	NS	NS	NS	NS	NS	NS	NS	NS	NS	NS	NS	NS	NS	NS	NS	0.0009	NS	NS	NS	NS	NS	NS
biological process	internal peptidyl-lysine acetylation	NS	NS	NS	NS	NS	NS	NS	NS	NS	NS	NS	NS	NS	NS	NS	NS	NS	NS	NS	NS	NS	NS	0.0009	NS	NS	NS	NS	NS	NS
biological process	internal protein amino acid acetylation	NS	NS	NS	NS	NS	NS	NS	NS	NS	NS	NS	NS	NS	NS	NS	NS	NS	NS	NS	NS	NS	NS	0.0009	NS	NS	NS	NS	NS	NS
biological process	peptidyl-lysine acetylation	NS	NS	NS	NS	NS	NS	NS	NS	NS	NS	NS	NS	NS	NS	NS	NS	NS	NS	NS	NS	NS	NS	0.0009	NS	NS	NS	NS	NS	NS
biological process	protein acetylation	NS	NS	NS	NS	NS	NS	NS	NS	NS	NS	NS	NS	NS	NS	NS	NS	NS	NS	NS	NS	NS	NS	0.0013	NS	NS	NS	NS	NS	NS
biological process	histone H4 acetylation	NS	NS	NS	NS	NS	NS	NS	NS	NS	NS	NS	NS	NS	NS	NS	NS	NS	NS	NS	NS	NS	NS	0.0019	NS	NS	NS	NS	NS	NS
biological process	regulation of transcription from RNA polymerase II promoter	NS	NS	NS	NS	NS	NS	NS	NS	NS	NS	NS	NS	NS	NS	NS	NS	NS	NS	NS	NS	NS	NS	0.0034	NS	NS	NS	NS	NS	NS
biological process	antigen processing and presentation of endogenous peptide antigen via MHC class I	NS	NS	NS	NS	NS	NS	NS	NS	NS	NS	NS	NS	NS	NS	NS	NS	NS	NS	NS	NS	NS	NS	NS	0.0233	NS	NS	NS	NS	NS
biological process	cellular lipid catabolic process	NS	NS	NS	NS	NS	NS	NS	NS	NS	NS	NS	NS	NS	NS	NS	NS	NS	NS	NS	NS	NS	NS	NS	0.0233	NS	NS	NS	NS	NS
biological process	cell projection organization	NS	NS	NS	NS	NS	NS	NS	NS	NS	NS	NS	NS	NS	NS	NS	NS	NS	NS	NS	NS	NS	NS	NS	0.0291	NS	NS	NS	NS	NS
biological process	antigen processing and presentation of endogenous peptide antigen	NS	NS	NS	NS	NS	NS	NS	NS	NS	NS	NS	NS	NS	NS	NS	NS	NS	NS	NS	NS	NS	NS	NS	0.0364	NS	NS	NS	NS	NS
biological process	positive regulation of immune effector process	NS	NS	NS	NS	NS	NS	NS	NS	NS	NS	NS	NS	NS	NS	NS	NS	NS	NS	NS	NS	NS	NS	NS	0.0364	NS	NS	NS	NS	NS
biological process	antigen processing and presentation of endogenous antigen	NS	NS	NS	NS	NS	NS	NS	NS	NS	NS	NS	NS	NS	NS	NS	NS	NS	NS	NS	NS	NS	NS	NS	0.0397	NS	NS	NS	NS	NS
biological process	cytosol to ER transport	NS	NS	NS	NS	NS	NS	NS	NS	NS	NS	NS	NS	NS	NS	NS	NS	NS	NS	NS	NS	NS	NS	NS	0.0397	NS	NS	NS	NS	NS
biological process	regulation of renal output by angiotensin	NS	NS	NS	NS	NS	NS	NS	NS	NS	NS	NS	NS	NS	NS	NS	NS	NS	NS	NS	NS	NS	NS	NS	0.0397	NS	NS	NS	NS	NS
biological process	generation of neurons	NS	NS	NS	NS	NS	NS	NS	NS	NS	NS	NS	NS	NS	NS	NS	NS	NS	NS	NS	NS	NS	NS	NS	0.0485	NS	NS	NS	NS	0.0009
biological process	neuron differentiation	NS	NS	NS	NS	NS	NS	NS	NS	NS	NS	NS	NS	NS	NS	NS	NS	NS	NS	NS	NS	NS	NS	NS	0.0485	NS	NS	NS	NS	0.0009
biological process	neurogenesis	NS	NS	NS	NS	NS	NS	NS	NS	NS	NS	NS	NS	NS	NS	NS	NS	NS	NS	NS	NS	NS	NS	NS	0.0485	NS	NS	NS	NS	0.0013
biological process	phospholipid catabolic process	NS	NS	NS	NS	NS	NS	NS	NS	NS	NS	NS	NS	NS	NS	NS	NS	NS	NS	NS	NS	NS	NS	NS	0.0485	NS	NS	NS	NS	NS
biological process	antigen processing and presentation	NS	NS	NS	NS	NS	NS	NS	NS	NS	NS	NS	NS	NS	NS	NS	NS	NS	NS	NS	NS	NS	NS	NS	0.0633	NS	NS	NS	NS	NS
biological process	ceramide catabolic process	NS	NS	NS	NS	NS	NS	NS	NS	NS	NS	NS	NS	NS	NS	NS	NS	NS	NS	NS	NS	NS	NS	NS	0.0633	NS	NS	NS	NS	NS
biological process	ganglioside catabolic process	NS	NS	NS	NS	NS	NS	NS	NS	NS	NS	NS	NS	NS	NS	NS	NS	NS	NS	NS	NS	NS	NS	NS	0.0633	NS	NS	NS	NS	NS
biological process	positive regulation of cholesterol esterification	NS	NS	NS	NS	NS	NS	NS	NS	NS	NS	NS	NS	NS	NS	NS	NS	NS	NS	NS	NS	NS	NS	NS	0.0633	NS	NS	NS	NS	NS
biological process	protection from natural killer cell mediated cytotoxicity	NS	NS	NS	NS	NS	NS	NS	NS	NS	NS	NS	NS	NS	NS	NS	NS	NS	NS	NS	NS	NS	NS	NS	0.0633	NS	NS	NS	NS	NS
biological process	sphingolipid catabolic process	NS	NS	NS	NS	NS	NS	NS	NS	NS	NS	NS	NS	NS	NS	NS	NS	NS	NS	NS	NS	NS	NS	NS	0.0633	NS	NS	NS	NS	NS
biological process	membrane lipid catabolic process	NS	NS	NS	NS	NS	NS	NS	NS	NS	NS	NS	NS	NS	NS	NS	NS	NS	NS	NS	NS	NS	NS	NS	0.0672	NS	NS	NS	NS	NS
biological process	regulation of natural killer cell mediated cytotoxicity	NS	NS	NS	NS	NS	NS	NS	NS	NS	NS	NS	NS	NS	NS	NS	NS	NS	NS	NS	NS	NS	NS	NS	0.0672	NS	NS	NS	NS	NS
biological process	regulation of natural killer cell mediated immunity	NS	NS	NS	NS	NS	NS	NS	NS	NS	NS	NS	NS	NS	NS	NS	NS	NS	NS	NS	NS	NS	NS	NS	0.0672	NS	NS	NS	NS	NS
biological process	cell part morphogenesis	NS	NS	NS	NS	NS	NS	NS	NS	NS	NS	NS	NS	NS	NS	NS	NS	NS	NS	NS	NS	NS	NS	NS	0.0676	NS	NS	NS	NS	NS
biological process	anatomical structure formation involved in morphogenesis	NS	NS	NS	NS	NS	NS	NS	NS	NS	NS	NS	NS	NS	NS	NS	NS	NS	NS	NS	NS	NS	NS	NS	0.0688	NS	NS	NS	NS	NS
biological process	intracellular protein transport in other organism involved in symbiotic interaction	NS	NS	NS	NS	NS	NS	NS	NS	NS	NS	NS	NS	NS	NS	NS	NS	NS	NS	NS	NS	NS	NS	NS	0.0688	NS	NS	NS	NS	NS
biological process	intracellular transport of viral proteins in host cell	NS	NS	NS	NS	NS	NS	NS	NS	NS	NS	NS	NS	NS	NS	NS	NS	NS	NS	NS	NS	NS	NS	NS	0.0688	NS	NS	NS	NS	NS
biological process	negative regulation of T-helper 2 cell differentiation	NS	NS	NS	NS	NS	NS	NS	NS	NS	NS	NS	NS	NS	NS	NS	NS	NS	NS	NS	NS	NS	NS	NS	0.0688	NS	NS	NS	NS	NS
biological process	regulation of viral protein levels in host cell	NS	NS	NS	NS	NS	NS	NS	NS	NS	NS	NS	NS	NS	NS	NS	NS	NS	NS	NS	NS	NS	NS	NS	0.0688	NS	NS	NS	NS	NS
biological process	symbiont intracellular protein transport in host	NS	NS	NS	NS	NS	NS	NS	NS	NS	NS	NS	NS	NS	NS	NS	NS	NS	NS	NS	NS	NS	NS	NS	0.0688	NS	NS	NS	NS	NS
biological process	antigen processing and presentation of peptide antigen	NS	NS	NS	NS	NS	NS	NS	NS	NS	NS	NS	NS	NS	NS	NS	NS	NS	NS	NS	NS	NS	NS	NS	0.0708	NS	NS	NS	NS	NS
biological process	axonogenesis	NS	NS	NS	NS	NS	NS	NS	NS	NS	NS	NS	NS	NS	NS	NS	NS	NS	NS	NS	NS	NS	NS	NS	0.0709	NS	NS	NS	NS	NS
biological process	negative regulation of immune effector process	NS	NS	NS	NS	NS	NS	NS	NS	NS	NS	NS	NS	NS	NS	NS	NS	NS	NS	NS	NS	NS	NS	NS	0.0709	NS	NS	NS	NS	NS
biological process	regulation of growth	NS	NS	NS	NS	NS	NS	NS	NS	NS	NS	NS	NS	NS	NS	NS	NS	NS	NS	NS	NS	NS	NS	NS	0.0728	NS	NS	NS	NS	NS
biological process	neuropeptide signaling pathway	NS	NS	NS	NS	NS	NS	NS	NS	NS	NS	NS	NS	NS	NS	NS	NS	NS	NS	NS	NS	NS	NS	NS	NS	NS	0.0096	NS	NS	NS
biological process	polyamine biosynthetic process	NS	NS	NS	NS	NS	NS	NS	NS	NS	NS	NS	NS	NS	NS	NS	NS	NS	NS	NS	NS	NS	NS	NS	NS	NS	0.0179	NS	NS	NS
biological process	negative regulation of transcription from RNA polymerase II promoter	NS	NS	NS	NS	NS	NS	NS	NS	NS	NS	NS	NS	NS	NS	NS	NS	NS	NS	NS	NS	NS	NS	NS	NS	NS	0.0313	NS	NS	NS
biological process	ion transmembrane transport	NS	NS	NS	NS	NS	NS	NS	NS	NS	NS	NS	NS	NS	NS	NS	NS	NS	NS	NS	NS	NS	NS	NS	NS	NS	0.0418	NS	NS	NS
biological process	calcium ion transmembrane transport	NS	NS	NS	NS	NS	NS	NS	NS	NS	NS	NS	NS	NS	NS	NS	NS	NS	NS	NS	NS	NS	NS	NS	NS	NS	0.0477	NS	NS	0.0015
biological process	acrosome reaction	NS	NS	NS	NS	NS	NS	NS	NS	NS	NS	NS	NS	NS	NS	NS	NS	NS	NS	NS	NS	NS	NS	NS	NS	NS	0.0477	NS	NS	NS
biological process	cellular biogenic amine biosynthetic process	NS	NS	NS	NS	NS	NS	NS	NS	NS	NS	NS	NS	NS	NS	NS	NS	NS	NS	NS	NS	NS	NS	NS	NS	NS	0.0477	NS	NS	NS
biological process	ornithine metabolic process	NS	NS	NS	NS	NS	NS	NS	NS	NS	NS	NS	NS	NS	NS	NS	NS	NS	NS	NS	NS	NS	NS	NS	NS	NS	0.0477	NS	NS	NS
biological process	positive regulation of acrosome reaction	NS	NS	NS	NS	NS	NS	NS	NS	NS	NS	NS	NS	NS	NS	NS	NS	NS	NS	NS	NS	NS	NS	NS	NS	NS	0.0477	NS	NS	NS
biological process	positive regulation of calcium ion-dependent exocytosis	NS	NS	NS	NS	NS	NS	NS	NS	NS	NS	NS	NS	NS	NS	NS	NS	NS	NS	NS	NS	NS	NS	NS	NS	NS	0.0477	NS	NS	NS
biological process	positive regulation of MAPKKK cascade by fibroblast growth factor receptor signaling pathway	NS	NS	NS	NS	NS	NS	NS	NS	NS	NS	NS	NS	NS	NS	NS	NS	NS	NS	NS	NS	NS	NS	NS	NS	NS	0.0477	NS	NS	NS
biological process	putrescine biosynthetic process	NS	NS	NS	NS	NS	NS	NS	NS	NS	NS	NS	NS	NS	NS	NS	NS	NS	NS	NS	NS	NS	NS	NS	NS	NS	0.0477	NS	NS	NS
biological process	putrescine metabolic process	NS	NS	NS	NS	NS	NS	NS	NS	NS	NS	NS	NS	NS	NS	NS	NS	NS	NS	NS	NS	NS	NS	NS	NS	NS	0.0477	NS	NS	NS
biological process	negative regulation of developmental process	NS	NS	NS	NS	NS	NS	NS	NS	NS	NS	NS	NS	NS	NS	NS	NS	NS	NS	NS	NS	NS	NS	NS	NS	NS	0.0902	NS	NS	NS
biological process	polyamine metabolic process	NS	NS	NS	NS	NS	NS	NS	NS	NS	NS	NS	NS	NS	NS	NS	NS	NS	NS	NS	NS	NS	NS	NS	NS	NS	0.0902	NS	NS	NS
biological process	positive regulation of exocytosis	NS	NS	NS	NS	NS	NS	NS	NS	NS	NS	NS	NS	NS	NS	NS	NS	NS	NS	NS	NS	NS	NS	NS	NS	NS	0.0902	NS	NS	NS
biological process	regulation of acrosome reaction	NS	NS	NS	NS	NS	NS	NS	NS	NS	NS	NS	NS	NS	NS	NS	NS	NS	NS	NS	NS	NS	NS	NS	NS	NS	0.0902	NS	NS	NS
biological process	translation	NS	NS	NS	NS	NS	NS	NS	NS	NS	NS	NS	NS	NS	NS	NS	NS	NS	NS	NS	NS	NS	NS	NS	NS	NS	NS	2.25e-62	NS	NS
biological process	cellular macromolecule biosynthetic process	NS	NS	NS	NS	NS	NS	NS	NS	NS	NS	NS	NS	NS	NS	NS	NS	NS	NS	NS	NS	NS	NS	NS	NS	NS	NS	8.45e-30	NS	NS
biological process	macromolecule biosynthetic process	NS	NS	NS	NS	NS	NS	NS	NS	NS	NS	NS	NS	NS	NS	NS	NS	NS	NS	NS	NS	NS	NS	NS	NS	NS	NS	2.49e-29	NS	NS
biological process	protein metabolic process	NS	NS	NS	NS	NS	NS	NS	NS	NS	NS	NS	NS	NS	NS	NS	NS	NS	NS	NS	NS	NS	NS	NS	NS	NS	NS	1.19e-27	NS	NS
biological process	cellular biosynthetic process	NS	NS	NS	NS	NS	NS	NS	NS	NS	NS	NS	NS	NS	NS	NS	NS	NS	NS	NS	NS	NS	NS	NS	NS	NS	NS	1.59e-25	NS	NS
biological process	organic substance biosynthetic process	NS	NS	NS	NS	NS	NS	NS	NS	NS	NS	NS	NS	NS	NS	NS	NS	NS	NS	NS	NS	NS	NS	NS	NS	NS	NS	5.17e-25	NS	NS
biological process	biosynthetic process	NS	NS	NS	NS	NS	NS	NS	NS	NS	NS	NS	NS	NS	NS	NS	NS	NS	NS	NS	NS	NS	NS	NS	NS	NS	NS	1.01e-24	NS	NS
biological process	ribosome biogenesis	NS	NS	NS	NS	NS	NS	NS	NS	NS	NS	NS	NS	NS	NS	NS	NS	NS	NS	NS	NS	NS	NS	NS	NS	NS	NS	2.6e-17	NS	NS
biological process	ribosomal small subunit biogenesis	NS	NS	NS	NS	NS	NS	NS	NS	NS	NS	NS	NS	NS	NS	NS	NS	NS	NS	NS	NS	NS	NS	NS	NS	NS	NS	6.27e-17	NS	NS
biological process	rRNA processing	NS	NS	NS	NS	NS	NS	NS	NS	NS	NS	NS	NS	NS	NS	NS	NS	NS	NS	NS	NS	NS	NS	NS	NS	NS	NS	1.83e-16	NS	NS
biological process	rRNA metabolic process	NS	NS	NS	NS	NS	NS	NS	NS	NS	NS	NS	NS	NS	NS	NS	NS	NS	NS	NS	NS	NS	NS	NS	NS	NS	NS	2.7e-16	NS	NS
biological process	primary metabolic process	NS	NS	NS	NS	NS	NS	NS	NS	NS	NS	NS	NS	NS	NS	NS	NS	NS	NS	NS	NS	NS	NS	NS	NS	NS	NS	2.85e-16	NS	NS
biological process	organic substance metabolic process	NS	NS	NS	NS	NS	NS	NS	NS	NS	NS	NS	NS	NS	NS	NS	NS	NS	NS	NS	NS	NS	NS	NS	NS	NS	NS	2.59e-15	NS	NS
biological process	ribonucleoprotein complex biogenesis	NS	NS	NS	NS	NS	NS	NS	NS	NS	NS	NS	NS	NS	NS	NS	NS	NS	NS	NS	NS	NS	NS	NS	NS	NS	NS	2.97e-15	NS	NS
biological process	cellular component biogenesis at cellular level	NS	NS	NS	NS	NS	NS	NS	NS	NS	NS	NS	NS	NS	NS	NS	NS	NS	NS	NS	NS	NS	NS	NS	NS	NS	NS	9.86e-15	NS	NS
biological process	ncRNA processing	NS	NS	NS	NS	NS	NS	NS	NS	NS	NS	NS	NS	NS	NS	NS	NS	NS	NS	NS	NS	NS	NS	NS	NS	NS	NS	1.51e-12	NS	NS
biological process	ncRNA metabolic process	NS	NS	NS	NS	NS	NS	NS	NS	NS	NS	NS	NS	NS	NS	NS	NS	NS	NS	NS	NS	NS	NS	NS	NS	NS	NS	3.04e-11	NS	NS
biological process	ribosomal large subunit biogenesis	NS	NS	NS	NS	NS	NS	NS	NS	NS	NS	NS	NS	NS	NS	NS	NS	NS	NS	NS	NS	NS	NS	NS	NS	NS	NS	3.86e-11	NS	NS
biological process	translational elongation	NS	NS	NS	NS	NS	NS	NS	NS	NS	NS	NS	NS	NS	NS	NS	NS	NS	NS	NS	NS	NS	NS	NS	NS	NS	NS	5.87e-09	NS	NS
biological process	cellular process	NS	NS	NS	NS	NS	NS	NS	NS	NS	NS	NS	NS	NS	NS	NS	NS	NS	NS	NS	NS	NS	NS	NS	NS	NS	NS	3.36e-08	NS	NS
biological process	ribosomal small subunit assembly	NS	NS	NS	NS	NS	NS	NS	NS	NS	NS	NS	NS	NS	NS	NS	NS	NS	NS	NS	NS	NS	NS	NS	NS	NS	NS	1.59e-05	NS	NS
biological process	cellular component biogenesis	NS	NS	NS	NS	NS	NS	NS	NS	NS	NS	NS	NS	NS	NS	NS	NS	NS	NS	NS	NS	NS	NS	NS	NS	NS	NS	0.0002	NS	NS
biological process	ribosome assembly	NS	NS	NS	NS	NS	NS	NS	NS	NS	NS	NS	NS	NS	NS	NS	NS	NS	NS	NS	NS	NS	NS	NS	NS	NS	NS	0.0003	NS	NS
biological process	erythrocyte homeostasis	NS	NS	NS	NS	NS	NS	NS	NS	NS	NS	NS	NS	NS	NS	NS	NS	NS	NS	NS	NS	NS	NS	NS	NS	NS	NS	0.0055	NS	NS
biological process	cellular response to interleukin-4	NS	NS	NS	NS	NS	NS	NS	NS	NS	NS	NS	NS	NS	NS	NS	NS	NS	NS	NS	NS	NS	NS	NS	NS	NS	NS	0.0221	NS	NS
biological process	response to interleukin-4	NS	NS	NS	NS	NS	NS	NS	NS	NS	NS	NS	NS	NS	NS	NS	NS	NS	NS	NS	NS	NS	NS	NS	NS	NS	NS	0.0259	NS	NS
biological process	ribonucleoprotein complex assembly	NS	NS	NS	NS	NS	NS	NS	NS	NS	NS	NS	NS	NS	NS	NS	NS	NS	NS	NS	NS	NS	NS	NS	NS	NS	NS	0.0259	NS	NS
biological process	ribonucleoprotein complex subunit organization	NS	NS	NS	NS	NS	NS	NS	NS	NS	NS	NS	NS	NS	NS	NS	NS	NS	NS	NS	NS	NS	NS	NS	NS	NS	NS	0.0295	NS	NS
biological process	organelle assembly	NS	NS	NS	NS	NS	NS	NS	NS	NS	NS	NS	NS	NS	NS	NS	NS	NS	NS	NS	NS	NS	NS	NS	NS	NS	NS	0.0337	NS	NS
biological process	homeostasis of number of cells	NS	NS	NS	NS	NS	NS	NS	NS	NS	NS	NS	NS	NS	NS	NS	NS	NS	NS	NS	NS	NS	NS	NS	NS	NS	NS	0.0385	NS	NS
biological process	rhythmic process	NS	NS	NS	NS	NS	NS	NS	NS	NS	NS	NS	NS	NS	NS	NS	NS	NS	NS	NS	NS	NS	NS	NS	NS	NS	NS	NS	0.0784	NS
biological process	positive regulation of cellular component organization	NS	NS	NS	NS	NS	NS	NS	NS	NS	NS	NS	NS	NS	NS	NS	NS	NS	NS	NS	NS	NS	NS	NS	NS	NS	NS	NS	NS	0.0002
biological process	regulation of negative chemotaxis	NS	NS	NS	NS	NS	NS	NS	NS	NS	NS	NS	NS	NS	NS	NS	NS	NS	NS	NS	NS	NS	NS	NS	NS	NS	NS	NS	NS	0.0004
biological process	receptor-mediated endocytosis	NS	NS	NS	NS	NS	NS	NS	NS	NS	NS	NS	NS	NS	NS	NS	NS	NS	NS	NS	NS	NS	NS	NS	NS	NS	NS	NS	NS	0.0008
biological process	regulation of cell projection organization	NS	NS	NS	NS	NS	NS	NS	NS	NS	NS	NS	NS	NS	NS	NS	NS	NS	NS	NS	NS	NS	NS	NS	NS	NS	NS	NS	NS	0.0008
biological process	learning or memory	NS	NS	NS	NS	NS	NS	NS	NS	NS	NS	NS	NS	NS	NS	NS	NS	NS	NS	NS	NS	NS	NS	NS	NS	NS	NS	NS	NS	0.0009
biological process	positive regulation of cell projection organization	NS	NS	NS	NS	NS	NS	NS	NS	NS	NS	NS	NS	NS	NS	NS	NS	NS	NS	NS	NS	NS	NS	NS	NS	NS	NS	NS	NS	0.0009
biological process	regulation of cellular component organization	NS	NS	NS	NS	NS	NS	NS	NS	NS	NS	NS	NS	NS	NS	NS	NS	NS	NS	NS	NS	NS	NS	NS	NS	NS	NS	NS	NS	0.0009
biological process	regulation of receptor-mediated endocytosis	NS	NS	NS	NS	NS	NS	NS	NS	NS	NS	NS	NS	NS	NS	NS	NS	NS	NS	NS	NS	NS	NS	NS	NS	NS	NS	NS	NS	0.0009
biological process	regulation of endocytosis	NS	NS	NS	NS	NS	NS	NS	NS	NS	NS	NS	NS	NS	NS	NS	NS	NS	NS	NS	NS	NS	NS	NS	NS	NS	NS	NS	NS	0.001
biological process	regulation of nervous system development	NS	NS	NS	NS	NS	NS	NS	NS	NS	NS	NS	NS	NS	NS	NS	NS	NS	NS	NS	NS	NS	NS	NS	NS	NS	NS	NS	NS	0.001
biological process	cognition	NS	NS	NS	NS	NS	NS	NS	NS	NS	NS	NS	NS	NS	NS	NS	NS	NS	NS	NS	NS	NS	NS	NS	NS	NS	NS	NS	NS	0.0011
biological process	central nervous system neuron development	NS	NS	NS	NS	NS	NS	NS	NS	NS	NS	NS	NS	NS	NS	NS	NS	NS	NS	NS	NS	NS	NS	NS	NS	NS	NS	NS	NS	0.0013
biological process	protein tetramerization	NS	NS	NS	NS	NS	NS	NS	NS	NS	NS	NS	NS	NS	NS	NS	NS	NS	NS	NS	NS	NS	NS	NS	NS	NS	NS	NS	NS	0.0013
biological process	regulation of cell communication	NS	NS	NS	NS	NS	NS	NS	NS	NS	NS	NS	NS	NS	NS	NS	NS	NS	NS	NS	NS	NS	NS	NS	NS	NS	NS	NS	NS	0.0013
biological process	regulation of signaling	NS	NS	NS	NS	NS	NS	NS	NS	NS	NS	NS	NS	NS	NS	NS	NS	NS	NS	NS	NS	NS	NS	NS	NS	NS	NS	NS	NS	0.0013
biological process	chemorepulsion involved in postnatal olfactory bulb interneuron migration	NS	NS	NS	NS	NS	NS	NS	NS	NS	NS	NS	NS	NS	NS	NS	NS	NS	NS	NS	NS	NS	NS	NS	NS	NS	NS	NS	NS	0.0015
biological process	histone H3-T6 phosphorylation	NS	NS	NS	NS	NS	NS	NS	NS	NS	NS	NS	NS	NS	NS	NS	NS	NS	NS	NS	NS	NS	NS	NS	NS	NS	NS	NS	NS	0.0015
biological process	negative regulation of negative chemotaxis	NS	NS	NS	NS	NS	NS	NS	NS	NS	NS	NS	NS	NS	NS	NS	NS	NS	NS	NS	NS	NS	NS	NS	NS	NS	NS	NS	NS	0.0015
biological process	regulation of neuron projection development	NS	NS	NS	NS	NS	NS	NS	NS	NS	NS	NS	NS	NS	NS	NS	NS	NS	NS	NS	NS	NS	NS	NS	NS	NS	NS	NS	NS	0.0015
biological process	positive regulation of neurological system process	NS	NS	NS	NS	NS	NS	NS	NS	NS	NS	NS	NS	NS	NS	NS	NS	NS	NS	NS	NS	NS	NS	NS	NS	NS	NS	NS	NS	0.0016
biological process	DNA metabolic process	NS	NS	0.0004	NS	NS	NS	NS	NS	NS	NS	NS	NS	NS	NS	NS	NS	NS	NS	NS	NS	NS	NS	NS	NS	NS	NS	NS	NS	NS
biological process	DNA modification	NS	NS	NS	NS	NS	NS	NS	NS	NS	NS	NS	NS	NS	NS	NS	NS	NS	NS	NS	NS	NS	NS	NS	NS	NS	NS	NS	NS	NS
biological process	DNA recombination	NS	NS	0.0733	NS	NS	NS	NS	NS	NS	NS	NS	NS	NS	NS	NS	NS	NS	NS	NS	NS	NS	NS	NS	NS	NS	NS	NS	NS	NS
biological process	DNA repair	NS	NS	0.0073	NS	NS	NS	NS	NS	NS	NS	NS	NS	NS	NS	NS	NS	NS	NS	NS	NS	NS	NS	NS	NS	NS	NS	NS	NS	NS
biological process	DNA replication	NS	NS	0.0153	NS	NS	NS	NS	NS	NS	NS	NS	NS	NS	NS	NS	NS	NS	NS	NS	NS	NS	NS	NS	NS	NS	NS	NS	NS	NS
cellular component	nuclear part	0.0005	NS	NS	0.0037	NS	NS	NS	NS	NS	NS	0.0178	NS	NS	NS	NS	NS	NS	NS	NS	NS	NS	NS	0.0729	NS	NS	NS	0.0742	NS	NS
cellular component	nucleus	0.0036	NS	NS	0.0239	NS	0.0002	NS	NS	NS	NS	0.0186	NS	NS	NS	NS	NS	NS	NS	NS	NS	NS	NS	0.0729	NS	NS	NS	NS	NS	NS
cellular component	mRNA cap binding complex	0.0036	NS	NS	NS	NS	NS	NS	NS	NS	NS	NS	NS	NS	NS	NS	NS	NS	NS	NS	NS	NS	NS	NS	NS	NS	NS	NS	NS	NS
cellular component	RNA cap binding complex	0.0036	NS	NS	NS	NS	NS	NS	NS	NS	NS	NS	NS	NS	NS	NS	NS	NS	NS	NS	NS	NS	NS	NS	NS	NS	NS	NS	NS	NS
cellular component	ribonucleoprotein complex	0.0058	NS	NS	NS	NS	NS	NS	NS	NS	NS	NS	NS	0.0088	NS	NS	NS	NS	NS	NS	NS	NS	NS	NS	NS	NS	NS	4.31e-87	NS	NS
cellular component	macromolecular complex	0.0091	NS	NS	NS	NS	NS	NS	NS	NS	NS	0.0619	NS	3.39e-08	NS	NS	NS	1.21e-25	NS	0.0626	NS	NS	NS	0.0931	NS	NS	NS	4.38e-47	NS	NS
cellular component	heterochromatin	0.0091	NS	NS	NS	NS	NS	NS	NS	NS	NS	NS	NS	NS	NS	NS	NS	NS	NS	NS	NS	NS	NS	NS	NS	NS	NS	NS	NS	NS
cellular component	nuclear body	0.0091	NS	NS	NS	NS	NS	NS	NS	NS	NS	NS	NS	NS	NS	NS	NS	NS	NS	NS	NS	NS	NS	NS	NS	NS	NS	NS	NS	NS
cellular component	CRD-mediated mRNA stability complex	0.0129	NS	NS	NS	NS	NS	NS	NS	NS	NS	NS	NS	NS	NS	NS	NS	NS	NS	NS	NS	NS	NS	NS	NS	NS	NS	NS	NS	NS
cellular component	intracellular	0.0131	NS	NS	NS	NS	NS	NS	NS	NS	NS	0.0322	NS	7.12e-08	NS	0.0529	NS	3.67e-17	NS	0.0626	NS	0.0073	NS	NS	NS	NS	NS	1.98e-13	NS	NS
cellular component	tRNA-splicing ligase complex	0.0171	NS	NS	NS	NS	NS	NS	NS	NS	NS	NS	NS	NS	NS	NS	NS	NS	NS	NS	NS	NS	NS	NS	NS	NS	NS	NS	NS	NS
cellular component	nuclear lumen	0.0193	NS	NS	0.0051	NS	NS	NS	NS	NS	NS	NS	NS	NS	NS	NS	NS	NS	NS	NS	NS	NS	NS	NS	NS	NS	NS	0.0093	NS	NS
cellular component	intracellular part	0.0197	NS	NS	NS	NS	NS	NS	NS	NS	NS	0.0619	NS	3.28e-07	NS	0.0685	NS	1.87e-18	NS	0.06	NS	0.0061	NS	NS	NS	NS	NS	4.07e-14	NS	NS
cellular component	paraspeckles	0.0197	NS	NS	NS	NS	NS	NS	NS	NS	NS	NS	NS	NS	NS	NS	NS	NS	NS	NS	NS	NS	NS	NS	NS	NS	NS	NS	NS	NS
cellular component	intracellular membrane-bounded organelle	0.0198	NS	NS	0.0989	NS	0.0551	NS	NS	NS	NS	0.0905	NS	3.39e-08	NS	NS	NS	2.59e-22	NS	0.0626	NS	NS	NS	NS	NS	NS	NS	NS	NS	NS
cellular component	membrane-bounded organelle	0.0198	NS	NS	0.0995	NS	0.0551	NS	NS	NS	NS	0.0908	NS	3.39e-08	NS	NS	NS	3.82e-22	NS	0.0632	NS	NS	NS	NS	NS	NS	NS	NS	NS	NS
cellular component	ubiquitin ligase complex	0.0198	NS	NS	NS	NS	NS	NS	NS	NS	NS	NS	NS	0.004	NS	NS	NS	NS	NS	NS	NS	NS	NS	NS	NS	NS	NS	NS	NS	NS
cellular component	Golgi-associated vesicle	0.0198	NS	NS	NS	NS	NS	NS	NS	NS	NS	NS	NS	NS	NS	NS	NS	NS	NS	0.0691	NS	NS	NS	NS	NS	NS	NS	NS	NS	NS
cellular component	nuclear chromatin	0.0198	NS	NS	NS	NS	NS	NS	NS	NS	NS	NS	NS	NS	NS	NS	NS	NS	NS	NS	NS	NS	NS	NS	NS	NS	NS	NS	NS	NS
cellular component	transcriptional repressor complex	0.0225	NS	NS	NS	NS	NS	NS	NS	NS	NS	NS	NS	NS	NS	NS	NS	NS	NS	NS	NS	NS	NS	NS	NS	NS	NS	NS	NS	NS
cellular component	PcG protein complex	0.0276	NS	NS	NS	NS	NS	NS	NS	NS	NS	NS	NS	NS	NS	NS	NS	NS	NS	NS	NS	NS	NS	NS	NS	NS	NS	NS	NS	NS
cellular component	ribonucleoprotein granule	0.0278	NS	NS	NS	NS	NS	NS	NS	NS	NS	NS	NS	NS	NS	NS	NS	NS	NS	NS	NS	NS	NS	0.0729	NS	NS	NS	NS	NS	NS
cellular component	Sin3 complex	0.0278	NS	NS	NS	NS	NS	NS	NS	NS	NS	NS	NS	NS	NS	NS	NS	NS	NS	NS	NS	NS	NS	NS	NS	NS	NS	NS	NS	NS
cellular component	Sin3-type complex	0.0278	NS	NS	NS	NS	NS	NS	NS	NS	NS	NS	NS	NS	NS	NS	NS	NS	NS	NS	NS	NS	NS	NS	NS	NS	NS	NS	NS	NS
cellular component	mRNA cleavage factor complex	0.0331	NS	NS	NS	NS	NS	NS	NS	NS	NS	NS	NS	NS	NS	NS	NS	NS	NS	NS	NS	NS	NS	NS	NS	NS	NS	NS	NS	NS
cellular component	protein complex	0.034	NS	NS	NS	NS	NS	NS	NS	NS	0.0017	0.0365	NS	6.94e-07	NS	NS	NS	1.38e-17	NS	0.0316	NS	NS	NS	0.0931	NS	NS	NS	NS	NS	NS
cellular component	nuclear chromosome part	0.0349	NS	NS	NS	NS	NS	NS	NS	NS	NS	NS	NS	NS	NS	NS	NS	NS	NS	NS	NS	NS	NS	NS	NS	NS	NS	NS	NS	NS
cellular component	COPI vesicle coat	0.041	NS	NS	NS	NS	NS	NS	NS	NS	NS	NS	NS	NS	NS	NS	NS	NS	NS	NS	NS	NS	NS	NS	NS	NS	NS	NS	NS	NS
cellular component	PRC1 complex	0.041	NS	NS	NS	NS	NS	NS	NS	NS	NS	NS	NS	NS	NS	NS	NS	NS	NS	NS	NS	NS	NS	NS	NS	NS	NS	NS	NS	NS
cellular component	intracellular organelle lumen	0.0443	NS	NS	0.0061	NS	NS	NS	NS	NS	NS	NS	NS	NS	NS	NS	NS	NS	NS	NS	NS	NS	NS	NS	NS	NS	NS	0.0305	NS	NS
cellular component	organelle lumen	0.0443	NS	NS	0.0061	NS	NS	NS	NS	NS	NS	NS	NS	NS	NS	NS	NS	NS	NS	NS	NS	NS	NS	NS	NS	NS	NS	0.0305	NS	NS
cellular component	nucleoplasm part	0.0443	NS	NS	NS	NS	NS	NS	NS	NS	NS	0.0719	NS	NS	NS	NS	NS	NS	NS	NS	NS	NS	NS	0.0729	NS	NS	NS	NS	NS	NS
cellular component	chromatin	0.0443	NS	NS	NS	NS	NS	NS	NS	NS	NS	NS	NS	NS	NS	NS	NS	NS	NS	NS	NS	NS	NS	NS	NS	NS	NS	NS	NS	NS
cellular component	COPI-coated vesicle membrane	0.0443	NS	NS	NS	NS	NS	NS	NS	NS	NS	NS	NS	NS	NS	NS	NS	NS	NS	NS	NS	NS	NS	NS	NS	NS	NS	NS	NS	NS
cellular component	cullin-RING ubiquitin ligase complex	0.0443	NS	NS	NS	NS	NS	NS	NS	NS	NS	NS	NS	NS	NS	NS	NS	NS	NS	NS	NS	NS	NS	NS	NS	NS	NS	NS	NS	NS
cellular component	NuRD complex	0.0447	NS	NS	NS	NS	NS	NS	NS	NS	NS	NS	NS	NS	NS	NS	NS	NS	NS	NS	NS	NS	NS	NS	NS	NS	NS	NS	NS	NS
cellular component	organelle part	0.045	NS	NS	0.0214	NS	NS	NS	NS	NS	NS	NS	NS	0.0002	NS	NS	NS	4.18e-22	NS	NS	NS	NS	NS	0.0931	NS	NS	NS	1.11e-29	NS	NS
cellular component	intracellular organelle part	0.045	NS	NS	0.0234	NS	NS	NS	NS	NS	NS	NS	NS	0.0001	NS	NS	NS	3.95e-23	NS	NS	NS	NS	NS	0.0931	NS	NS	NS	2.86e-30	NS	NS
cellular component	nuclear chromosome	0.045	NS	NS	NS	NS	NS	NS	NS	NS	NS	NS	NS	NS	NS	NS	NS	NS	NS	NS	NS	NS	NS	NS	NS	NS	NS	NS	NS	NS
cellular component	membrane-enclosed lumen	0.0529	NS	NS	0.0075	NS	NS	NS	NS	NS	NS	NS	NS	NS	NS	NS	NS	NS	NS	NS	NS	NS	NS	NS	NS	NS	NS	0.0366	NS	NS
cellular component	mediator complex	NS	NS	NS	0.0214	NS	NS	NS	NS	NS	NS	NS	NS	NS	NS	NS	NS	NS	NS	NS	NS	NS	NS	NS	NS	NS	NS	NS	NS	NS
cellular component	cilium	NS	NS	NS	0.0239	NS	NS	NS	NS	0.0004	NS	NS	NS	NS	NS	NS	NS	NS	NS	NS	NS	NS	NS	NS	NS	NS	NS	NS	NS	NS
cellular component	nuclear lamina	NS	NS	NS	0.0239	NS	NS	NS	NS	NS	NS	NS	NS	NS	NS	NS	NS	NS	NS	NS	NS	NS	NS	NS	NS	NS	NS	NS	NS	NS
cellular component	cell	NS	NS	NS	0.0375	0.0283	NS	NS	NS	NS	0.0072	0.0908	NS	3.25e-05	NS	0.0887	NS	3.42e-10	NS	0.0316	NS	0.0046	NS	NS	NS	NS	NS	3.69e-10	NS	NS
cellular component	cell part	NS	NS	NS	0.0375	0.0283	NS	NS	NS	NS	0.0072	0.0908	NS	3.25e-05	NS	0.0887	NS	3.42e-10	NS	0.0316	NS	0.0046	NS	NS	NS	NS	NS	3.69e-10	NS	NS
cellular component	nucleolus	NS	NS	NS	0.0375	NS	NS	NS	NS	NS	NS	NS	NS	NS	NS	NS	NS	NS	NS	NS	NS	NS	NS	NS	NS	NS	NS	1.07e-06	NS	NS
cellular component	microtubule basal body	NS	NS	NS	0.0375	NS	NS	NS	NS	NS	NS	NS	NS	NS	NS	NS	NS	NS	NS	NS	NS	NS	NS	NS	NS	NS	NS	NS	NS	NS
cellular component	intracellular non-membrane-bounded organelle	NS	NS	NS	0.05	NS	NS	NS	NS	NS	NS	NS	NS	NS	NS	NS	NS	NS	NS	NS	NS	NS	NS	0.0931	NS	NS	NS	2.57e-41	NS	NS
cellular component	non-membrane-bounded organelle	NS	NS	NS	0.05	NS	NS	NS	NS	NS	NS	NS	NS	NS	NS	NS	NS	NS	NS	NS	NS	NS	NS	0.0931	NS	NS	NS	2.57e-41	NS	NS
cellular component	nucleoplasm	NS	NS	NS	0.05	NS	NS	NS	NS	NS	NS	NS	NS	NS	NS	NS	NS	NS	NS	NS	NS	NS	NS	0.0931	NS	NS	NS	NS	NS	NS
cellular component	lamin filament	NS	NS	NS	0.0694	NS	NS	NS	NS	NS	NS	NS	NS	NS	NS	NS	NS	NS	NS	NS	NS	NS	NS	NS	NS	NS	NS	NS	NS	NS
cellular component	M band	NS	NS	NS	0.0694	NS	NS	NS	NS	NS	NS	NS	NS	NS	NS	NS	NS	NS	NS	NS	NS	NS	NS	NS	NS	NS	NS	NS	NS	NS
cellular component	TSC1-TSC2 complex	NS	NS	NS	0.0982	NS	NS	NS	NS	NS	NS	NS	NS	NS	NS	NS	NS	NS	NS	NS	NS	NS	NS	NS	NS	NS	NS	NS	NS	NS
cellular component	extracellular region	NS	NS	NS	NS	0.001	NS	NS	NS	8.61e-08	NS	NS	2.93e-24	NS	NS	NS	3.33e-06	NS	6.9e-05	NS	NS	NS	0.0002	NS	0.0512	NS	0.0973	NS	NS	NS
cellular component	extracellular matrix	NS	NS	NS	NS	0.002	NS	NS	NS	NS	NS	NS	2.48e-23	NS	NS	NS	0.0654	NS	NS	NS	NS	NS	0.0107	NS	NS	NS	NS	NS	NS	NS
cellular component	cytoplasm	NS	NS	NS	NS	0.0044	NS	NS	0.0075	NS	0.0002	NS	NS	5.01e-08	NS	0.0181	NS	5.25e-21	NS	0.0408	NS	0.0002	NS	NS	NS	NS	NS	3.18e-21	NS	NS
cellular component	extracellular region part	NS	NS	NS	NS	0.0053	NS	NS	NS	5.5e-05	NS	NS	8.06e-24	NS	NS	NS	3.36e-06	NS	0.0021	NS	NS	NS	0.0043	NS	0.0274	NS	NS	NS	NS	NS
cellular component	plasma membrane part	NS	NS	NS	NS	0.0076	NS	NS	NS	0.0138	NS	NS	0.0769	NS	NS	NS	0.0438	NS	2.37e-09	NS	NS	NS	0.0107	NS	0.0959	NS	NS	NS	NS	0.0222
cellular component	cell junction	NS	NS	NS	NS	0.0076	NS	NS	NS	NS	2.02e-07	NS	NS	NS	NS	NS	0.0087	NS	NS	NS	NS	NS	0.0996	NS	NS	NS	NS	NS	NS	NS
cellular component	proteinaceous extracellular matrix	NS	NS	NS	NS	0.0076	NS	NS	NS	NS	NS	NS	1.79e-20	NS	NS	NS	NS	NS	NS	NS	NS	NS	0.0275	NS	NS	NS	NS	NS	NS	NS
cellular component	extracellular matrix part	NS	NS	NS	NS	0.0076	NS	NS	NS	NS	NS	NS	7.76e-18	NS	NS	NS	NS	NS	NS	NS	NS	NS	0.0368	NS	NS	NS	NS	NS	NS	NS
cellular component	basement membrane	NS	NS	NS	NS	0.0076	NS	NS	NS	NS	NS	NS	0.0003	NS	NS	NS	NS	NS	NS	NS	NS	NS	0.0107	NS	NS	NS	NS	NS	NS	NS
cellular component	actin cytoskeleton	NS	NS	NS	NS	0.0076	NS	NS	NS	NS	NS	NS	0.0059	NS	NS	NS	NS	NS	NS	NS	NS	NS	NS	NS	NS	NS	NS	NS	NS	NS
cellular component	extraorganismal space	NS	NS	NS	NS	0.0076	NS	NS	NS	NS	NS	NS	NS	NS	NS	NS	0.0286	NS	NS	NS	NS	NS	NS	NS	NS	NS	NS	NS	NS	NS
cellular component	host	NS	NS	NS	NS	0.0076	NS	NS	NS	NS	NS	NS	NS	NS	NS	NS	0.0286	NS	NS	NS	NS	NS	NS	NS	NS	NS	NS	NS	NS	NS
cellular component	host cell	NS	NS	NS	NS	0.0076	NS	NS	NS	NS	NS	NS	NS	NS	NS	NS	0.0286	NS	NS	NS	NS	NS	NS	NS	NS	NS	NS	NS	NS	NS
cellular component	host cell cytoplasm	NS	NS	NS	NS	0.0076	NS	NS	NS	NS	NS	NS	NS	NS	NS	NS	0.0286	NS	NS	NS	NS	NS	NS	NS	NS	NS	NS	NS	NS	NS
cellular component	host cell cytoplasm part	NS	NS	NS	NS	0.0076	NS	NS	NS	NS	NS	NS	NS	NS	NS	NS	0.0286	NS	NS	NS	NS	NS	NS	NS	NS	NS	NS	NS	NS	NS
cellular component	host cell part	NS	NS	NS	NS	0.0076	NS	NS	NS	NS	NS	NS	NS	NS	NS	NS	0.0286	NS	NS	NS	NS	NS	NS	NS	NS	NS	NS	NS	NS	NS
cellular component	host intracellular part	NS	NS	NS	NS	0.0076	NS	NS	NS	NS	NS	NS	NS	NS	NS	NS	0.0286	NS	NS	NS	NS	NS	NS	NS	NS	NS	NS	NS	NS	NS
cellular component	intracellular region of host	NS	NS	NS	NS	0.0076	NS	NS	NS	NS	NS	NS	NS	NS	NS	NS	0.0286	NS	NS	NS	NS	NS	NS	NS	NS	NS	NS	NS	NS	NS
cellular component	other organism	NS	NS	NS	NS	0.0076	NS	NS	NS	NS	NS	NS	NS	NS	NS	NS	0.0286	NS	NS	NS	NS	NS	NS	NS	NS	NS	NS	NS	NS	NS
cellular component	other organism cell	NS	NS	NS	NS	0.0076	NS	NS	NS	NS	NS	NS	NS	NS	NS	NS	0.0286	NS	NS	NS	NS	NS	NS	NS	NS	NS	NS	NS	NS	NS
cellular component	other organism part	NS	NS	NS	NS	0.0076	NS	NS	NS	NS	NS	NS	NS	NS	NS	NS	0.0286	NS	NS	NS	NS	NS	NS	NS	NS	NS	NS	NS	NS	NS
cellular component	symbiont-containing vacuole	NS	NS	NS	NS	0.0076	NS	NS	NS	NS	NS	NS	NS	NS	NS	NS	0.0286	NS	NS	NS	NS	NS	NS	NS	NS	NS	NS	NS	NS	NS
cellular component	cell-substrate junction	NS	NS	NS	NS	0.0076	NS	NS	NS	NS	NS	NS	NS	NS	NS	NS	NS	NS	NS	NS	NS	NS	0.0785	NS	NS	NS	NS	NS	NS	NS
cellular component	cell-substrate adherens junction	NS	NS	NS	NS	0.0076	NS	NS	NS	NS	NS	NS	NS	NS	NS	NS	NS	NS	NS	NS	NS	NS	NS	NS	NS	NS	NS	NS	NS	NS
cellular component	focal adhesion	NS	NS	NS	NS	0.0076	NS	NS	NS	NS	NS	NS	NS	NS	NS	NS	NS	NS	NS	NS	NS	NS	NS	NS	NS	NS	NS	NS	NS	NS
cellular component	neurofilament cytoskeleton	NS	NS	NS	NS	0.0106	NS	NS	NS	NS	NS	NS	NS	NS	NS	NS	NS	NS	NS	NS	NS	NS	NS	NS	NS	NS	NS	NS	NS	NS
cellular component	stress fiber	NS	NS	NS	NS	0.0236	NS	NS	NS	NS	NS	NS	0.0112	NS	NS	NS	NS	NS	NS	NS	NS	NS	NS	NS	NS	NS	NS	NS	NS	NS
cellular component	extracellular membrane-bounded organelle	NS	NS	NS	NS	0.0241	NS	NS	NS	NS	NS	NS	NS	NS	NS	NS	0.0517	NS	NS	NS	NS	NS	NS	NS	NS	NS	NS	NS	NS	NS
cellular component	extracellular organelle	NS	NS	NS	NS	0.0241	NS	NS	NS	NS	NS	NS	NS	NS	NS	NS	0.0517	NS	NS	NS	NS	NS	NS	NS	NS	NS	NS	NS	NS	NS
cellular component	actin filament bundle	NS	NS	NS	NS	0.0254	NS	NS	NS	NS	NS	NS	0.0124	NS	NS	NS	NS	NS	NS	NS	NS	NS	NS	NS	NS	NS	NS	NS	NS	NS
cellular component	plasma membrane	NS	NS	NS	NS	0.0283	NS	NS	NS	NS	3.15e-06	NS	6.49e-06	NS	0.0214	NS	3.33e-06	NS	5.25e-09	NS	NS	0.001	2.44e-06	NS	0.0959	NS	0.0973	NS	NS	0.0248
cellular component	cell periphery	NS	NS	NS	NS	0.0344	NS	NS	NS	NS	5.05e-07	NS	2.76e-06	NS	0.0233	NS	3.33e-06	NS	5.25e-09	NS	NS	0.0007	2.44e-06	NS	0.0932	NS	0.0973	NS	NS	0.0074
cellular component	actomyosin	NS	NS	NS	NS	0.0344	NS	NS	NS	NS	NS	NS	0.0176	NS	NS	NS	NS	NS	NS	NS	NS	NS	NS	NS	NS	NS	NS	NS	NS	NS
cellular component	symbiont-containing vacuole membrane	NS	NS	NS	NS	0.0344	NS	NS	NS	NS	NS	NS	NS	NS	NS	NS	0.0172	NS	NS	NS	NS	NS	NS	NS	NS	NS	NS	NS	NS	NS
cellular component	Arp2/3 protein complex	NS	NS	NS	NS	0.0344	NS	NS	NS	NS	NS	NS	NS	NS	NS	NS	NS	NS	NS	NS	NS	NS	NS	NS	NS	NS	NS	NS	NS	NS
cellular component	adherens junction	NS	NS	NS	NS	0.0451	NS	NS	NS	NS	NS	NS	NS	NS	NS	NS	0.0286	NS	NS	NS	NS	NS	0.0043	NS	NS	NS	NS	NS	NS	NS
cellular component	MHC class II protein complex	NS	NS	NS	NS	0.0451	NS	NS	NS	NS	NS	NS	NS	NS	NS	NS	NS	NS	NS	NS	NS	NS	NS	NS	NS	NS	NS	NS	NS	NS
cellular component	anchoring junction	NS	NS	NS	NS	0.0546	NS	NS	NS	NS	NS	NS	NS	NS	NS	NS	0.0342	NS	NS	NS	NS	NS	0.0056	NS	NS	NS	NS	NS	NS	NS
cellular component	synapse	NS	NS	NS	NS	NS	NS	0.0465	NS	NS	2.18e-11	NS	NS	NS	0.0451	0.0887	NS	NS	NS	NS	NS	0.0004	NS	NS	NS	NS	0.0973	NS	NS	0.0291
cellular component	neuron projection	NS	NS	NS	NS	NS	NS	0.0465	NS	NS	1.17e-08	0.0178	NS	NS	0.0202	0.0685	NS	NS	NS	NS	NS	0.0001	NS	NS	NS	NS	0.0246	NS	0.0297	0.0021
cellular component	calcium channel complex	NS	NS	NS	NS	NS	NS	0.0465	NS	NS	NS	NS	NS	NS	NS	NS	NS	NS	NS	NS	NS	NS	NS	0.0729	NS	NS	NS	NS	NS	0.0525
cellular component	dendritic shaft	NS	NS	NS	NS	NS	NS	0.0465	NS	NS	NS	NS	NS	NS	NS	NS	NS	NS	NS	NS	NS	NS	NS	NS	NS	NS	NS	NS	NS	NS
cellular component	dendrite	NS	NS	NS	NS	NS	NS	0.0739	NS	NS	3.61e-07	0.0031	NS	NS	NS	NS	NS	NS	NS	NS	NS	0.0152	NS	NS	NS	NS	0.0055	NS	0.0328	0.0188
cellular component	trans-Golgi network	NS	NS	NS	NS	NS	NS	0.0739	NS	NS	NS	NS	NS	NS	NS	NS	NS	NS	NS	NS	NS	NS	NS	NS	NS	NS	NS	NS	NS	NS
cellular component	cell projection part	NS	NS	NS	NS	NS	NS	0.0876	NS	NS	3.15e-06	NS	NS	NS	0.0202	NS	NS	NS	NS	NS	NS	0.001	NS	NS	NS	NS	NS	NS	0.0328	0.0025
cellular component	perinuclear region of cytoplasm	NS	0.0735	NS	NS	NS	NS	0.0876	NS	NS	NS	0.0719	NS	NS	NS	NS	NS	NS	NS	NS	NS	NS	0.0083	NS	NS	NS	NS	NS	NS	NS
cellular component	cation channel complex	NS	NS	NS	NS	NS	NS	0.0887	NS	NS	NS	NS	NS	NS	0.005	NS	NS	NS	NS	NS	NS	NS	NS	NS	NS	NS	0.0973	NS	NS	NS
cellular component	axon initial segment	NS	NS	NS	NS	NS	NS	0.0887	NS	NS	NS	NS	NS	NS	0.0606	NS	NS	NS	NS	NS	NS	NS	NS	NS	NS	NS	NS	NS	0.0328	NS
cellular component	myelin sheath	NS	NS	NS	NS	NS	NS	NS	4.28e-07	NS	NS	NS	NS	NS	NS	NS	NS	NS	NS	NS	NS	NS	NS	NS	NS	NS	NS	NS	NS	NS
cellular component	membrane	NS	NS	NS	NS	NS	NS	NS	0.0003	NS	8.6e-07	NS	0.0541	NS	0.0202	0.0685	5.67e-06	NS	1.22e-08	0.001	NS	0.0005	0.0003	NS	0.0073	NS	0.0973	NS	NS	NS
cellular component	integral to membrane	NS	NS	NS	NS	NS	NS	NS	0.0007	NS	NS	NS	0.0902	NS	0.0214	NS	0.0253	NS	4.11e-07	NS	NS	NS	NS	NS	0.0878	NS	0.0055	NS	NS	NS
cellular component	lysosome	NS	NS	NS	NS	NS	NS	NS	0.0007	NS	NS	NS	NS	NS	NS	NS	NS	NS	6.9e-05	NS	NS	NS	NS	NS	0.0002	NS	NS	NS	NS	NS
cellular component	lytic vacuole	NS	NS	NS	NS	NS	NS	NS	0.0007	NS	NS	NS	NS	NS	NS	NS	NS	NS	6.9e-05	NS	NS	NS	NS	NS	0.0002	NS	NS	NS	NS	NS
cellular component	connexon complex	NS	NS	NS	NS	NS	NS	NS	0.0008	NS	NS	NS	0.0289	NS	NS	NS	NS	NS	NS	NS	NS	NS	NS	NS	NS	NS	NS	NS	NS	NS
cellular component	intrinsic to membrane	NS	NS	NS	NS	NS	NS	NS	0.0008	NS	NS	NS	0.0428	NS	0.0214	NS	0.0085	NS	4.43e-07	NS	NS	NS	NS	NS	0.0959	NS	0.0055	NS	NS	NS
cellular component	membrane part	NS	NS	NS	NS	NS	NS	NS	0.0019	NS	0.0017	NS	NS	NS	0.0214	NS	0.0046	NS	2.37e-09	0.0626	NS	0.0167	0.0343	NS	0.0512	NS	0.0246	NS	NS	NS
cellular component	vacuole	NS	NS	NS	NS	NS	NS	NS	0.0019	NS	NS	NS	NS	NS	NS	NS	NS	NS	7.57e-05	NS	NS	NS	NS	NS	0.0003	NS	NS	NS	NS	NS
cellular component	compact myelin	NS	NS	NS	NS	NS	NS	NS	0.0035	NS	NS	NS	NS	NS	NS	NS	NS	NS	NS	NS	NS	NS	NS	NS	NS	NS	NS	NS	NS	NS
cellular component	mitochondrion	NS	NS	NS	NS	NS	NS	NS	0.0047	NS	NS	NS	NS	1.79e-08	NS	NS	NS	7.22e-45	NS	NS	NS	NS	NS	NS	NS	NS	NS	NS	NS	NS
cellular component	gap junction	NS	NS	NS	NS	NS	NS	NS	0.0073	NS	NS	NS	0.0093	NS	NS	NS	NS	NS	NS	NS	NS	NS	NS	NS	NS	NS	NS	NS	NS	NS
cellular component	mitochondrial outer membrane	NS	NS	NS	NS	NS	NS	NS	0.0075	NS	NS	NS	NS	0.0071	NS	NS	NS	NS	NS	0.0497	NS	NS	NS	NS	NS	NS	NS	NS	NS	NS
cellular component	internode region of axon	NS	NS	NS	NS	NS	NS	NS	0.0104	NS	NS	NS	NS	NS	NS	NS	NS	NS	NS	NS	NS	NS	NS	NS	NS	NS	NS	NS	NS	NS
cellular component	mitochondrial membrane	NS	NS	NS	NS	NS	NS	NS	0.0113	NS	NS	NS	NS	0.0001	NS	NS	NS	7.3e-51	NS	0.0618	NS	NS	NS	NS	NS	NS	NS	NS	NS	NS
cellular component	organelle outer membrane	NS	NS	NS	NS	NS	NS	NS	0.0113	NS	NS	NS	NS	0.0121	NS	NS	NS	NS	NS	0.0586	NS	NS	NS	NS	NS	NS	NS	NS	NS	NS
cellular component	outer membrane	NS	NS	NS	NS	NS	NS	NS	0.0126	NS	NS	NS	NS	0.0139	NS	NS	NS	NS	NS	0.06	NS	NS	NS	NS	NS	NS	NS	NS	NS	NS
cellular component	mitochondrial envelope	NS	NS	NS	NS	NS	NS	NS	0.0174	NS	NS	NS	NS	0.0001	NS	NS	NS	3.92e-49	NS	0.0632	NS	NS	NS	NS	NS	NS	NS	NS	NS	NS
cellular component	basolateral plasma membrane	NS	0.0735	NS	NS	NS	NS	NS	0.0414	NS	NS	NS	0.0401	NS	NS	NS	NS	NS	NS	NS	NS	NS	0.0468	NS	NS	NS	NS	NS	NS	NS
cellular component	organelle membrane	NS	NS	NS	NS	NS	NS	NS	0.0414	NS	NS	NS	NS	4.05e-06	NS	NS	NS	1.27e-32	NS	0.0118	NS	0.0061	NS	NS	NS	NS	NS	NS	NS	NS
cellular component	mitochondrial part	NS	NS	NS	NS	NS	NS	NS	0.0522	NS	NS	NS	NS	4.74e-06	NS	NS	NS	8.06e-55	NS	NS	NS	NS	NS	NS	NS	NS	NS	NS	NS	NS
cellular component	basal plasma membrane	NS	NS	NS	NS	NS	NS	NS	0.0522	NS	NS	NS	NS	NS	NS	NS	NS	NS	NS	NS	NS	NS	NS	NS	NS	NS	NS	NS	NS	NS
cellular component	cytoplasmic part	NS	NS	NS	NS	NS	NS	NS	0.0587	NS	NS	NS	NS	3.02e-10	NS	0.0181	NS	1.37e-21	NS	0.0316	NS	0.0009	NS	NS	0.0959	NS	NS	1.53e-31	NS	NS
cellular component	microvillus	NS	NS	NS	NS	NS	NS	NS	0.0675	NS	NS	NS	NS	NS	NS	NS	NS	NS	NS	NS	NS	NS	NS	NS	NS	NS	NS	NS	NS	NS
cellular component	paranode region of axon	NS	NS	NS	NS	NS	NS	NS	0.0703	NS	NS	0.0908	NS	NS	NS	NS	NS	NS	NS	NS	NS	NS	NS	NS	NS	NS	NS	NS	NS	NS
cellular component	apical part of cell	NS	NS	NS	NS	NS	NS	NS	0.0822	0.0191	NS	NS	NS	NS	NS	NS	0.0087	NS	NS	NS	NS	NS	NS	NS	NS	NS	NS	NS	NS	NS
cellular component	organelle inner membrane	NS	NS	NS	NS	NS	NS	NS	0.0822	NS	NS	NS	NS	0.0008	NS	NS	NS	8.52e-56	NS	NS	NS	NS	NS	NS	NS	NS	NS	NS	NS	NS
cellular component	basal part of cell	NS	NS	NS	NS	NS	NS	NS	0.0822	NS	NS	NS	NS	NS	NS	NS	NS	NS	NS	NS	NS	NS	NS	NS	NS	NS	NS	NS	NS	NS
cellular component	flagellum	NS	NS	NS	NS	NS	NS	NS	NS	2.31e-06	NS	NS	NS	NS	NS	NS	NS	NS	NS	NS	NS	NS	NS	NS	NS	NS	NS	NS	NS	NS
cellular component	extracellular space	NS	NS	NS	NS	NS	NS	NS	NS	0.0007	NS	NS	3.35e-15	NS	NS	NS	0.0001	NS	0.008	NS	NS	NS	0.0107	NS	0.0366	NS	NS	NS	NS	NS
cellular component	manchette	NS	NS	NS	NS	NS	NS	NS	NS	0.0011	NS	NS	NS	NS	NS	NS	NS	NS	NS	NS	NS	NS	NS	NS	NS	NS	NS	NS	NS	NS
cellular component	apical plasma membrane	NS	NS	NS	NS	NS	NS	NS	NS	0.0059	NS	NS	NS	NS	NS	NS	NS	NS	NS	NS	NS	NS	NS	NS	NS	NS	NS	NS	NS	NS
cellular component	microtubule-based flagellum	NS	NS	NS	NS	NS	NS	NS	NS	0.0103	NS	NS	NS	NS	NS	NS	NS	NS	NS	NS	NS	NS	NS	NS	NS	NS	NS	NS	NS	NS
cellular component	apical junction complex	NS	NS	NS	NS	NS	NS	NS	NS	0.0138	NS	NS	NS	NS	NS	NS	NS	NS	NS	NS	NS	NS	NS	NS	NS	NS	NS	NS	NS	NS
cellular component	occluding junction	NS	NS	NS	NS	NS	NS	NS	NS	0.0138	NS	NS	NS	NS	NS	NS	NS	NS	NS	NS	NS	NS	NS	NS	NS	NS	NS	NS	NS	NS
cellular component	tight junction	NS	NS	NS	NS	NS	NS	NS	NS	0.0138	NS	NS	NS	NS	NS	NS	NS	NS	NS	NS	NS	NS	NS	NS	NS	NS	NS	NS	NS	NS
cellular component	dynein complex	NS	NS	NS	NS	NS	NS	NS	NS	0.0695	NS	NS	NS	NS	NS	NS	NS	NS	NS	NS	NS	NS	NS	NS	NS	NS	NS	NS	NS	NS
cellular component	cell projection	NS	NS	NS	NS	NS	NS	NS	NS	NS	2.02e-07	0.0908	NS	NS	0.0269	0.0959	0.0469	NS	NS	NS	NS	0.001	0.0468	NS	NS	NS	NS	NS	NS	0.0021
cellular component	postsynaptic membrane	NS	NS	NS	NS	NS	NS	NS	NS	NS	7.77e-07	NS	NS	NS	NS	NS	NS	NS	NS	NS	NS	NS	NS	NS	NS	NS	NS	NS	0.0297	0.0107
cellular component	dendritic spine	NS	NS	NS	NS	NS	NS	NS	NS	NS	8.6e-07	0.0251	NS	NS	NS	NS	NS	NS	NS	NS	NS	NS	NS	NS	NS	NS	NS	NS	0.0262	NS
cellular component	neuron spine	NS	NS	NS	NS	NS	NS	NS	NS	NS	8.6e-07	0.0251	NS	NS	NS	NS	NS	NS	NS	NS	NS	NS	NS	NS	NS	NS	NS	NS	0.0262	NS
cellular component	synapse part	NS	NS	NS	NS	NS	NS	NS	NS	NS	8.6e-07	0.0619	NS	NS	0.0269	NS	NS	NS	NS	NS	NS	0.0002	NS	NS	NS	NS	0.0398	NS	0.0297	0.012
cellular component	synaptic membrane	NS	NS	NS	NS	NS	NS	NS	NS	NS	9.81e-07	NS	NS	NS	NS	NS	NS	NS	NS	NS	NS	0.0156	NS	NS	NS	NS	NS	NS	0.0328	0.0074
cellular component	axon	NS	NS	NS	NS	NS	NS	NS	NS	NS	7.03e-06	NS	NS	NS	0.0512	NS	NS	NS	NS	NS	NS	0.0115	NS	0.0729	NS	NS	NS	NS	0.0625	0.0074
cellular component	dendritic spine head	NS	NS	NS	NS	NS	NS	NS	NS	NS	1.55e-05	0.0905	NS	NS	NS	NS	NS	NS	NS	NS	NS	NS	NS	0.0931	NS	NS	NS	NS	0.0297	0.0476
cellular component	postsynaptic density	NS	NS	NS	NS	NS	NS	NS	NS	NS	1.55e-05	0.0905	NS	NS	NS	NS	NS	NS	NS	NS	NS	NS	NS	0.0931	NS	NS	NS	NS	0.0297	0.0476
cellular component	cytoskeletal part	NS	NS	NS	NS	NS	NS	NS	NS	NS	4.97e-05	NS	NS	NS	NS	NS	NS	NS	NS	NS	NS	NS	NS	NS	NS	NS	NS	NS	0.0328	0.0448
cellular component	axon part	NS	NS	NS	NS	NS	NS	NS	NS	NS	7.35e-05	NS	NS	NS	NS	NS	NS	NS	NS	NS	NS	0.0092	NS	NS	NS	NS	NS	NS	0.0297	0.0021
cellular component	ionotropic glutamate receptor complex	NS	NS	NS	NS	NS	NS	NS	NS	NS	0.0002	NS	NS	NS	NS	NS	NS	NS	NS	NS	NS	NS	NS	NS	NS	NS	NS	NS	NS	0.012
cellular component	neuronal cell body	NS	NS	NS	NS	NS	NS	NS	NS	NS	0.0004	0.0446	NS	NS	NS	NS	NS	NS	NS	NS	NS	NS	NS	NS	NS	NS	0.043	NS	NS	0.0074
cellular component	cell body	NS	NS	NS	NS	NS	NS	NS	NS	NS	0.0004	0.0619	NS	NS	NS	NS	NS	NS	NS	NS	NS	NS	NS	NS	NS	NS	0.0893	NS	NS	0.0096
cellular component	cytoskeleton	NS	NS	NS	NS	NS	NS	NS	NS	NS	0.0004	NS	NS	NS	NS	NS	NS	NS	NS	NS	NS	NS	NS	NS	NS	NS	NS	NS	0.0328	0.0414
cellular component	main axon	NS	NS	NS	NS	NS	NS	NS	NS	NS	0.0025	NS	NS	NS	NS	NS	NS	NS	NS	NS	NS	0.0046	NS	NS	NS	NS	NS	NS	0.0482	NS
cellular component	cell cortex part	NS	NS	NS	NS	NS	NS	NS	NS	NS	0.0048	NS	NS	NS	NS	NS	NS	NS	NS	NS	NS	NS	NS	NS	NS	NS	NS	NS	NS	NS
cellular component	N-methyl-D-aspartate selective glutamate receptor complex	NS	NS	NS	NS	NS	NS	NS	NS	NS	0.005	NS	NS	NS	NS	NS	NS	NS	NS	NS	NS	NS	NS	NS	NS	NS	NS	NS	0.0297	NS
cellular component	septin complex	NS	NS	NS	NS	NS	NS	NS	NS	NS	0.005	NS	NS	NS	NS	NS	NS	NS	NS	NS	NS	NS	NS	NS	NS	NS	NS	NS	NS	NS
cellular component	septin cytoskeleton	NS	NS	NS	NS	NS	NS	NS	NS	NS	0.005	NS	NS	NS	NS	NS	NS	NS	NS	NS	NS	NS	NS	NS	NS	NS	NS	NS	NS	NS
cellular component	cytoplasmic vesicle	NS	NS	NS	NS	NS	NS	NS	NS	NS	0.0056	NS	NS	NS	NS	NS	0.0034	NS	NS	NS	NS	NS	NS	NS	NS	NS	NS	NS	NS	NS
cellular component	cell cortex	NS	NS	NS	NS	NS	NS	NS	NS	NS	0.0061	NS	NS	NS	NS	NS	NS	NS	NS	NS	NS	NS	NS	NS	NS	NS	NS	NS	NS	NS
cellular component	cilium membrane	NS	NS	NS	NS	NS	NS	NS	NS	NS	0.0064	NS	NS	NS	NS	NS	NS	NS	NS	NS	NS	NS	NS	NS	NS	NS	NS	NS	NS	NS
cellular component	spectrin	NS	NS	NS	NS	NS	NS	NS	NS	NS	0.0064	NS	NS	NS	NS	NS	NS	NS	NS	NS	NS	NS	NS	NS	NS	NS	NS	NS	NS	NS
cellular component	receptor complex	NS	NS	NS	NS	NS	NS	NS	NS	NS	0.0076	NS	NS	NS	NS	NS	NS	NS	0.003	NS	NS	NS	NS	NS	NS	NS	NS	NS	NS	NS
cellular component	growth cone	NS	NS	NS	NS	NS	NS	NS	NS	NS	0.0103	NS	NS	NS	NS	NS	NS	NS	NS	NS	NS	NS	NS	NS	NS	NS	NS	NS	NS	0.0091
cellular component	site of polarized growth	NS	NS	NS	NS	NS	NS	NS	NS	NS	0.0106	NS	NS	NS	NS	NS	NS	NS	NS	NS	NS	NS	NS	NS	NS	NS	NS	NS	NS	0.0095
cellular component	H3 histone acetyltransferase complex	NS	NS	NS	NS	NS	NS	NS	NS	NS	NS	0.0178	NS	NS	NS	NS	NS	NS	NS	NS	NS	NS	NS	NS	NS	NS	NS	NS	NS	NS
cellular component	MOZ/MORF histone acetyltransferase complex	NS	NS	NS	NS	NS	NS	NS	NS	NS	NS	0.0178	NS	NS	NS	NS	NS	NS	NS	NS	NS	NS	NS	NS	NS	NS	NS	NS	NS	NS
cellular component	npBAF complex	NS	NS	NS	NS	NS	NS	NS	NS	NS	NS	0.0357	NS	NS	NS	NS	NS	NS	NS	NS	NS	NS	NS	NS	NS	NS	NS	NS	NS	NS
cellular component	nBAF complex	NS	NS	NS	NS	NS	NS	NS	NS	NS	NS	0.0409	NS	NS	NS	NS	NS	NS	NS	NS	NS	NS	NS	NS	NS	NS	NS	NS	NS	NS
cellular component	chromatin remodeling complex	NS	NS	NS	NS	NS	NS	NS	NS	NS	NS	0.0446	NS	NS	NS	NS	NS	NS	NS	NS	NS	NS	NS	0.0931	NS	NS	NS	NS	NS	NS
cellular component	SWI/SNF complex	NS	NS	NS	NS	NS	NS	NS	NS	NS	NS	0.0446	NS	NS	NS	NS	NS	NS	NS	NS	NS	NS	NS	NS	NS	NS	NS	NS	NS	NS
cellular component	intracellular organelle	NS	NS	NS	NS	NS	NS	NS	NS	NS	NS	0.0619	NS	4.86e-07	NS	NS	NS	1.35e-19	NS	NS	NS	NS	NS	NS	NS	NS	NS	4.03e-13	NS	NS
cellular component	organelle	NS	NS	NS	NS	NS	NS	NS	NS	NS	NS	0.0619	NS	5.54e-07	NS	NS	NS	1.88e-19	NS	NS	NS	NS	NS	NS	NS	NS	NS	4.38e-13	NS	NS
cellular component	histone acetyltransferase complex	NS	NS	NS	NS	NS	NS	NS	NS	NS	NS	0.0619	NS	NS	NS	NS	NS	NS	NS	NS	NS	NS	NS	0.0729	NS	NS	NS	NS	NS	NS
cellular component	micro-ribonucleoprotein complex	NS	NS	NS	NS	NS	NS	NS	NS	NS	NS	0.0619	NS	NS	NS	NS	NS	NS	NS	NS	NS	NS	NS	NS	NS	NS	NS	NS	NS	NS
cellular component	nuclear pore	NS	NS	NS	NS	NS	NS	NS	NS	NS	NS	0.0619	NS	NS	NS	NS	NS	NS	NS	NS	NS	NS	NS	NS	NS	NS	NS	NS	NS	NS
cellular component	transcription factor TFIIIC complex	NS	NS	NS	NS	NS	NS	NS	NS	NS	NS	0.0619	NS	NS	NS	NS	NS	NS	NS	NS	NS	NS	NS	NS	NS	NS	NS	NS	NS	NS
cellular component	U5 snRNP	NS	NS	NS	NS	NS	NS	NS	NS	NS	NS	0.0619	NS	NS	NS	NS	NS	NS	NS	NS	NS	NS	NS	NS	NS	NS	NS	NS	NS	NS
cellular component	WINAC complex	NS	NS	NS	NS	NS	NS	NS	NS	NS	NS	0.0619	NS	NS	NS	NS	NS	NS	NS	NS	NS	NS	NS	NS	NS	NS	NS	NS	NS	NS
cellular component	SWI/SNF-type complex	NS	NS	NS	NS	NS	NS	NS	NS	NS	NS	0.0677	NS	NS	NS	NS	NS	NS	NS	NS	NS	NS	NS	NS	NS	NS	NS	NS	NS	NS
cellular component	catalytic step 2 spliceosome	NS	NS	NS	NS	NS	NS	NS	NS	NS	NS	0.0684	NS	NS	NS	NS	NS	NS	NS	NS	NS	NS	NS	NS	NS	NS	NS	NS	NS	NS
cellular component	pore complex	NS	NS	NS	NS	NS	NS	NS	NS	NS	NS	0.0905	NS	NS	NS	NS	NS	NS	NS	NS	NS	NS	NS	NS	NS	NS	NS	NS	NS	NS
cellular component	collagen	NS	NS	NS	NS	NS	NS	NS	NS	NS	NS	NS	3.47e-14	NS	NS	NS	NS	NS	NS	NS	NS	NS	NS	NS	NS	NS	NS	NS	NS	NS
cellular component	fibrillar collagen	NS	NS	NS	NS	NS	NS	NS	NS	NS	NS	NS	5.24e-09	NS	NS	NS	NS	NS	NS	NS	NS	NS	NS	NS	NS	NS	NS	NS	NS	NS
cellular component	collagen type I	NS	NS	NS	NS	NS	NS	NS	NS	NS	NS	NS	0.0008	NS	NS	NS	NS	NS	NS	NS	NS	NS	NS	NS	NS	NS	NS	NS	NS	NS
cellular component	collagen type V	NS	NS	NS	NS	NS	NS	NS	NS	NS	NS	NS	0.0008	NS	NS	NS	NS	NS	NS	NS	NS	NS	NS	NS	NS	NS	NS	NS	NS	NS
cellular component	elastic fiber	NS	NS	NS	NS	NS	NS	NS	NS	NS	NS	NS	0.0008	NS	NS	NS	NS	NS	NS	NS	NS	NS	NS	NS	NS	NS	NS	NS	NS	NS
cellular component	Tle3-Aes complex	NS	NS	NS	NS	NS	NS	NS	NS	NS	NS	NS	0.0008	NS	NS	NS	NS	NS	NS	NS	NS	NS	NS	NS	NS	NS	NS	NS	NS	NS
cellular component	FACIT collagen	NS	NS	NS	NS	NS	NS	NS	NS	NS	NS	NS	0.0031	NS	NS	NS	NS	NS	NS	NS	NS	NS	NS	NS	NS	NS	NS	NS	NS	NS
cellular component	anchoring collagen	NS	NS	NS	NS	NS	NS	NS	NS	NS	NS	NS	0.0048	NS	NS	NS	NS	NS	NS	NS	NS	NS	NS	NS	NS	NS	NS	NS	NS	NS
cellular component	smooth muscle contractile fiber	NS	NS	NS	NS	NS	NS	NS	NS	NS	NS	NS	0.0048	NS	NS	NS	NS	NS	NS	NS	NS	NS	NS	NS	NS	NS	NS	NS	NS	NS
cellular component	lateral plasma membrane	NS	NS	NS	NS	NS	NS	NS	NS	NS	NS	NS	0.0124	NS	NS	NS	NS	NS	NS	NS	NS	NS	NS	NS	NS	NS	NS	NS	NS	NS
cellular component	contractile fiber part	NS	NS	NS	NS	NS	NS	NS	NS	NS	NS	NS	0.0253	NS	NS	NS	NS	NS	NS	NS	NS	NS	NS	0.0931	NS	NS	NS	NS	NS	NS
cellular component	myosin II complex	NS	NS	NS	NS	NS	NS	NS	NS	NS	NS	NS	0.0289	NS	NS	NS	NS	NS	NS	NS	NS	NS	NS	NS	NS	NS	NS	NS	NS	NS
cellular component	contractile fiber	NS	NS	NS	NS	NS	NS	NS	NS	NS	NS	NS	0.0401	NS	NS	NS	NS	NS	NS	NS	NS	NS	NS	0.099	NS	NS	NS	NS	NS	NS
cellular component	myosin complex	NS	NS	NS	NS	NS	NS	NS	NS	NS	NS	NS	0.0401	NS	NS	NS	NS	NS	NS	NS	NS	NS	NS	NS	NS	NS	NS	NS	NS	NS
cellular component	basal lamina	NS	NS	NS	NS	NS	NS	NS	NS	NS	NS	NS	0.045	NS	NS	NS	NS	NS	0.0613	NS	NS	NS	NS	NS	NS	NS	NS	NS	NS	NS
cellular component	actin filament	NS	NS	NS	NS	NS	NS	NS	NS	NS	NS	NS	0.0584	NS	NS	NS	NS	NS	0.0147	NS	NS	NS	NS	NS	NS	NS	NS	NS	NS	NS
cellular component	chaperonin-containing T-complex	NS	NS	NS	NS	NS	NS	NS	NS	NS	NS	NS	NS	5.01e-08	NS	NS	NS	NS	NS	NS	NS	NS	NS	NS	NS	NS	NS	NS	NS	NS
cellular component	proteasome complex	NS	NS	NS	NS	NS	NS	NS	NS	NS	NS	NS	NS	1.93e-06	NS	NS	NS	3.05e-11	NS	NS	NS	NS	NS	NS	NS	NS	NS	NS	NS	NS
cellular component	mitochondrial membrane part	NS	NS	NS	NS	NS	NS	NS	NS	NS	NS	NS	NS	0.0003	NS	NS	NS	2.52e-54	NS	NS	NS	NS	NS	NS	NS	NS	NS	NS	NS	NS
cellular component	mitochondrial inner membrane	NS	NS	NS	NS	NS	NS	NS	NS	NS	NS	NS	NS	0.0006	NS	NS	NS	3e-56	NS	NS	NS	NS	NS	NS	NS	NS	NS	NS	NS	NS
cellular component	signal recognition particle	NS	NS	NS	NS	NS	NS	NS	NS	NS	NS	NS	NS	0.0008	NS	NS	NS	NS	NS	NS	NS	NS	NS	NS	NS	NS	NS	NS	NS	NS
cellular component	signal recognition particle, endoplasmic reticulum targeting	NS	NS	NS	NS	NS	NS	NS	NS	NS	NS	NS	NS	0.0008	NS	NS	NS	NS	NS	NS	NS	NS	NS	NS	NS	NS	NS	NS	NS	NS
cellular component	endosome	NS	NS	NS	NS	NS	NS	NS	NS	NS	NS	NS	NS	0.0016	NS	NS	NS	NS	NS	NS	NS	NS	NS	NS	NS	NS	NS	NS	NS	NS
cellular component	organelle envelope	NS	NS	NS	NS	NS	NS	NS	NS	NS	NS	NS	NS	0.0022	NS	NS	NS	3.29e-39	NS	NS	NS	NS	NS	NS	NS	NS	NS	NS	NS	NS
cellular component	envelope	NS	NS	NS	NS	NS	NS	NS	NS	NS	NS	NS	NS	0.0022	NS	NS	NS	9.14e-39	NS	NS	NS	NS	NS	NS	NS	NS	NS	NS	NS	NS
cellular component	proteasome core complex, alpha-subunit complex	NS	NS	NS	NS	NS	NS	NS	NS	NS	NS	NS	NS	0.0035	NS	NS	NS	NS	NS	NS	NS	NS	NS	NS	NS	NS	NS	NS	NS	NS
cellular component	ubiquitin conjugating enzyme complex	NS	NS	NS	NS	NS	NS	NS	NS	NS	NS	NS	NS	0.0035	NS	NS	NS	NS	NS	NS	NS	NS	NS	NS	NS	NS	NS	NS	NS	NS
cellular component	mitochondrial nucleoid	NS	NS	NS	NS	NS	NS	NS	NS	NS	NS	NS	NS	0.0095	NS	NS	NS	NS	NS	NS	NS	NS	NS	NS	NS	NS	NS	NS	NS	NS
cellular component	nucleoid	NS	NS	NS	NS	NS	NS	NS	NS	NS	NS	NS	NS	0.0095	NS	NS	NS	NS	NS	NS	NS	NS	NS	NS	NS	NS	NS	NS	NS	NS
cellular component	SCF ubiquitin ligase complex	NS	NS	NS	NS	NS	NS	NS	NS	NS	NS	NS	NS	0.011	NS	NS	NS	NS	NS	NS	NS	NS	NS	NS	NS	NS	NS	NS	NS	NS
cellular component	mitochondrial matrix	NS	NS	NS	NS	NS	NS	NS	NS	NS	NS	NS	NS	0.0121	NS	NS	NS	2.43e-07	NS	NS	NS	NS	NS	NS	NS	NS	NS	NS	NS	NS
cellular component	ion channel complex	NS	NS	NS	NS	NS	NS	NS	NS	NS	NS	NS	NS	NS	0.0076	NS	NS	NS	NS	NS	NS	NS	NS	NS	NS	NS	0.0246	NS	NS	NS
cellular component	cilium axoneme	NS	NS	NS	NS	NS	NS	NS	NS	NS	NS	NS	NS	NS	0.0214	NS	NS	NS	NS	NS	NS	NS	NS	NS	NS	NS	NS	NS	NS	NS
cellular component	leading edge membrane	NS	NS	NS	NS	NS	NS	NS	NS	NS	NS	NS	NS	NS	0.0214	NS	NS	NS	NS	NS	NS	NS	NS	NS	NS	NS	NS	NS	NS	NS
cellular component	presynaptic membrane	NS	NS	NS	NS	NS	NS	NS	NS	NS	NS	NS	NS	NS	0.0233	NS	NS	NS	NS	NS	NS	NS	NS	NS	NS	NS	NS	NS	0.0262	NS
cellular component	neuron projection membrane	NS	NS	NS	NS	NS	NS	NS	NS	NS	NS	NS	NS	NS	0.0451	NS	NS	NS	NS	NS	NS	NS	NS	NS	NS	NS	NS	NS	NS	0.012
cellular component	axoneme	NS	NS	NS	NS	NS	NS	NS	NS	NS	NS	NS	NS	NS	0.0451	NS	NS	NS	NS	NS	NS	NS	NS	NS	NS	NS	NS	NS	NS	NS
cellular component	voltage-gated sodium channel complex	NS	NS	NS	NS	NS	NS	NS	NS	NS	NS	NS	NS	NS	0.0451	NS	NS	NS	NS	NS	NS	NS	NS	NS	NS	NS	NS	NS	NS	NS
cellular component	sodium channel complex	NS	NS	NS	NS	NS	NS	NS	NS	NS	NS	NS	NS	NS	0.0479	NS	NS	NS	NS	NS	NS	NS	NS	NS	NS	NS	NS	NS	NS	NS
cellular component	clathrin-coated vesicle	NS	NS	NS	NS	NS	NS	NS	NS	NS	NS	NS	NS	NS	0.0606	NS	NS	NS	NS	NS	NS	0.0007	NS	NS	NS	NS	NS	NS	NS	NS
cellular component	node of Ranvier	NS	NS	NS	NS	NS	NS	NS	NS	NS	NS	NS	NS	NS	0.0777	NS	NS	NS	NS	NS	NS	NS	NS	NS	NS	NS	NS	NS	NS	NS
cellular component	cell projection membrane	NS	NS	NS	NS	NS	NS	NS	NS	NS	NS	NS	NS	NS	0.0806	NS	NS	NS	NS	NS	NS	NS	NS	NS	NS	NS	NS	NS	NS	0.0525
cellular component	endomembrane system	NS	NS	NS	NS	NS	NS	NS	NS	NS	NS	NS	NS	NS	NS	0.0181	NS	NS	NS	NS	NS	0.0008	NS	NS	NS	NS	NS	NS	NS	NS
cellular component	SREBP-SCAP-Insig complex	NS	NS	NS	NS	NS	NS	NS	NS	NS	NS	NS	NS	NS	NS	0.0181	NS	NS	NS	NS	NS	NS	NS	NS	NS	NS	NS	NS	NS	NS
cellular component	tubulin complex	NS	NS	NS	NS	NS	NS	NS	NS	NS	NS	NS	NS	NS	NS	0.0181	NS	NS	NS	NS	NS	NS	NS	NS	NS	NS	NS	NS	NS	NS
cellular component	coated pit	NS	NS	NS	NS	NS	NS	NS	NS	NS	NS	NS	NS	NS	NS	0.0352	NS	NS	NS	NS	NS	NS	NS	NS	NS	NS	NS	NS	NS	NS
cellular component	anchored to membrane	NS	NS	NS	NS	NS	NS	NS	NS	NS	NS	NS	NS	NS	NS	0.0529	NS	NS	NS	NS	NS	NS	NS	NS	NS	NS	NS	NS	NS	NS
cellular component	cAMP-dependent protein kinase complex	NS	NS	NS	NS	NS	NS	NS	NS	NS	NS	NS	NS	NS	NS	0.0634	NS	NS	NS	NS	NS	NS	NS	NS	NS	NS	NS	NS	NS	NS
cellular component	phosphatidylinositol 3-kinase complex	NS	NS	NS	NS	NS	NS	NS	NS	NS	NS	NS	NS	NS	NS	0.0634	NS	NS	NS	NS	NS	NS	NS	NS	NS	NS	NS	NS	NS	NS
cellular component	cell surface	NS	NS	NS	NS	NS	NS	NS	NS	NS	NS	NS	NS	NS	NS	NS	0.0003	NS	1.24e-08	NS	NS	NS	0.0006	NS	NS	NS	NS	NS	NS	0.0222
cellular component	vesicle	NS	NS	NS	NS	NS	NS	NS	NS	NS	NS	NS	NS	NS	NS	NS	0.0003	NS	NS	NS	NS	NS	NS	NS	NS	NS	NS	NS	NS	NS
cellular component	cell-cell contact zone	NS	NS	NS	NS	NS	NS	NS	NS	NS	NS	NS	NS	NS	NS	NS	0.0087	NS	NS	NS	NS	NS	NS	0.0931	NS	NS	NS	NS	NS	NS
cellular component	intercalated disc	NS	NS	NS	NS	NS	NS	NS	NS	NS	NS	NS	NS	NS	NS	NS	0.0087	NS	NS	NS	NS	NS	NS	0.0931	NS	NS	NS	NS	NS	NS
cellular component	NADPH oxidase complex	NS	NS	NS	NS	NS	NS	NS	NS	NS	NS	NS	NS	NS	NS	NS	0.0087	NS	NS	NS	NS	NS	NS	NS	NS	NS	NS	NS	NS	NS
cellular component	external side of plasma membrane	NS	NS	NS	NS	NS	NS	NS	NS	NS	NS	NS	NS	NS	NS	NS	0.0137	NS	5.45e-08	NS	NS	NS	NS	NS	NS	NS	NS	NS	NS	NS
cellular component	extrinsic to plasma membrane	NS	NS	NS	NS	NS	NS	NS	NS	NS	NS	NS	NS	NS	NS	NS	0.0342	NS	0.0419	NS	NS	0.0103	NS	NS	NS	NS	NS	NS	NS	NS
cellular component	extrinsic to internal side of plasma membrane	NS	NS	NS	NS	NS	NS	NS	NS	NS	NS	NS	NS	NS	NS	NS	0.0478	NS	0.0581	NS	NS	0.0029	NS	NS	NS	NS	NS	NS	NS	NS
cellular component	respiratory chain	NS	NS	NS	NS	NS	NS	NS	NS	NS	NS	NS	NS	NS	NS	NS	NS	3e-47	NS	NS	NS	NS	NS	NS	NS	NS	NS	NS	NS	NS
cellular component	mitochondrial respiratory chain	NS	NS	NS	NS	NS	NS	NS	NS	NS	NS	NS	NS	NS	NS	NS	NS	2.45e-42	NS	NS	NS	NS	NS	NS	NS	NS	NS	NS	NS	NS
cellular component	mitochondrial respiratory chain complex I	NS	NS	NS	NS	NS	NS	NS	NS	NS	NS	NS	NS	NS	NS	NS	NS	4.66e-35	NS	NS	NS	NS	NS	NS	NS	NS	NS	NS	NS	NS
cellular component	NADH dehydrogenase complex	NS	NS	NS	NS	NS	NS	NS	NS	NS	NS	NS	NS	NS	NS	NS	NS	4.66e-35	NS	NS	NS	NS	NS	NS	NS	NS	NS	NS	NS	NS
cellular component	respiratory chain complex I	NS	NS	NS	NS	NS	NS	NS	NS	NS	NS	NS	NS	NS	NS	NS	NS	4.66e-35	NS	NS	NS	NS	NS	NS	NS	NS	NS	NS	NS	NS
cellular component	proton-transporting ATP synthase complex	NS	NS	NS	NS	NS	NS	NS	NS	NS	NS	NS	NS	NS	NS	NS	NS	6.72e-22	NS	NS	NS	NS	NS	NS	NS	NS	NS	NS	NS	NS
cellular component	mitochondrial proton-transporting ATP synthase complex	NS	NS	NS	NS	NS	NS	NS	NS	NS	NS	NS	NS	NS	NS	NS	NS	2.95e-21	NS	NS	NS	NS	NS	NS	NS	NS	NS	NS	NS	NS
cellular component	proton-transporting two-sector ATPase complex	NS	NS	NS	NS	NS	NS	NS	NS	NS	NS	NS	NS	NS	NS	NS	NS	1.19e-17	NS	NS	NS	NS	NS	NS	NS	NS	NS	NS	NS	NS
cellular component	proton-transporting ATP synthase complex, coupling factor F(o)	NS	NS	NS	NS	NS	NS	NS	NS	NS	NS	NS	NS	NS	NS	NS	NS	3.53e-11	NS	NS	NS	NS	NS	NS	NS	NS	NS	NS	NS	NS
cellular component	mitochondrial proton-transporting ATP synthase complex, coupling factor F(o)	NS	NS	NS	NS	NS	NS	NS	NS	NS	NS	NS	NS	NS	NS	NS	NS	2.6e-10	NS	NS	NS	NS	NS	NS	NS	NS	NS	NS	NS	NS
cellular component	ribosome	NS	NS	NS	NS	NS	NS	NS	NS	NS	NS	NS	NS	NS	NS	NS	NS	2.03e-08	NS	NS	NS	NS	NS	NS	NS	NS	NS	1.49e-121	NS	NS
cellular component	proton-transporting two-sector ATPase complex, proton-transporting domain	NS	NS	NS	NS	NS	NS	NS	NS	NS	NS	NS	NS	NS	NS	NS	NS	2.51e-08	NS	NS	NS	NS	NS	NS	NS	NS	NS	NS	NS	NS
cellular component	mitochondrial proton-transporting ATP synthase complex, catalytic core F(1)	NS	NS	NS	NS	NS	NS	NS	NS	NS	NS	NS	NS	NS	NS	NS	NS	4.86e-08	NS	NS	NS	NS	NS	NS	NS	NS	NS	NS	NS	NS
cellular component	proton-transporting ATP synthase complex, catalytic core F(1)	NS	NS	NS	NS	NS	NS	NS	NS	NS	NS	NS	NS	NS	NS	NS	NS	4.86e-08	NS	NS	NS	NS	NS	NS	NS	NS	NS	NS	NS	NS
cellular component	T cell receptor complex	NS	NS	NS	NS	NS	NS	NS	NS	NS	NS	NS	NS	NS	NS	NS	NS	NS	2.48e-05	NS	NS	NS	NS	NS	NS	NS	NS	NS	NS	NS
cellular component	immunological synapse	NS	NS	NS	NS	NS	NS	NS	NS	NS	NS	NS	NS	NS	NS	NS	NS	NS	0.0002	NS	NS	NS	NS	NS	NS	NS	NS	NS	NS	NS
cellular component	membrane raft	NS	NS	NS	NS	NS	NS	NS	NS	NS	NS	NS	NS	NS	NS	NS	NS	NS	0.0002	NS	NS	NS	NS	NS	NS	NS	NS	NS	NS	NS
cellular component	phagocytic vesicle	NS	NS	NS	NS	NS	NS	NS	NS	NS	NS	NS	NS	NS	NS	NS	NS	NS	0.0002	NS	NS	NS	NS	NS	NS	NS	NS	NS	NS	NS
cellular component	intrinsic to plasma membrane	NS	NS	NS	NS	NS	NS	NS	NS	NS	NS	NS	NS	NS	NS	NS	NS	NS	0.0021	NS	NS	NS	NS	NS	NS	NS	NS	NS	NS	NS
cellular component	early phagosome	NS	NS	NS	NS	NS	NS	NS	NS	NS	NS	NS	NS	NS	NS	NS	NS	NS	0.003	NS	NS	NS	NS	NS	NS	NS	NS	NS	NS	NS
cellular component	integral to plasma membrane	NS	NS	NS	NS	NS	NS	NS	NS	NS	NS	NS	NS	NS	NS	NS	NS	NS	0.003	NS	NS	NS	NS	NS	NS	NS	NS	NS	NS	NS
cellular component	integrin complex	NS	NS	NS	NS	NS	NS	NS	NS	NS	NS	NS	NS	NS	NS	NS	NS	NS	0.0115	NS	NS	NS	NS	NS	NS	NS	NS	NS	NS	NS
cellular component	endocytic vesicle	NS	NS	NS	NS	NS	NS	NS	NS	NS	NS	NS	NS	NS	NS	NS	NS	NS	0.0143	NS	NS	NS	NS	NS	NS	NS	NS	NS	NS	0.0291
cellular component	phagocytic cup	NS	NS	NS	NS	NS	NS	NS	NS	NS	NS	NS	NS	NS	NS	NS	NS	NS	0.0152	NS	NS	NS	NS	NS	NS	NS	NS	NS	NS	NS
cellular component	acrosomal vesicle	NS	NS	NS	NS	NS	NS	NS	NS	NS	NS	NS	NS	NS	NS	NS	NS	NS	0.0419	NS	NS	NS	NS	NS	NS	NS	NS	NS	NS	NS
cellular component	MHC protein complex	NS	NS	NS	NS	NS	NS	NS	NS	NS	NS	NS	NS	NS	NS	NS	NS	NS	0.0759	NS	NS	NS	NS	NS	NS	NS	NS	NS	NS	NS
cellular component	calcineurin complex	NS	NS	NS	NS	NS	NS	NS	NS	NS	NS	NS	NS	NS	NS	NS	NS	NS	NS	0.0118	NS	NS	NS	NS	NS	NS	NS	NS	NS	NS
cellular component	protein serine/threonine phosphatase complex	NS	NS	NS	NS	NS	NS	NS	NS	NS	NS	NS	NS	NS	NS	NS	NS	NS	NS	0.0118	NS	NS	NS	NS	NS	NS	NS	NS	NS	NS
cellular component	F-actin capping protein complex	NS	NS	NS	NS	NS	NS	NS	NS	NS	NS	NS	NS	NS	NS	NS	NS	NS	NS	0.0316	NS	NS	NS	NS	NS	NS	NS	NS	NS	NS
cellular component	recycling endosome membrane	NS	NS	NS	NS	NS	NS	NS	NS	NS	NS	NS	NS	NS	NS	NS	NS	NS	NS	0.0316	NS	NS	NS	NS	NS	NS	NS	NS	NS	NS
cellular component	pre-autophagosomal structure membrane	NS	NS	NS	NS	NS	NS	NS	NS	NS	NS	NS	NS	NS	NS	NS	NS	NS	NS	0.0388	NS	NS	NS	NS	NS	NS	NS	NS	NS	NS
cellular component	Golgi apparatus	NS	NS	NS	NS	NS	NS	NS	NS	NS	NS	NS	NS	NS	NS	NS	NS	NS	NS	0.0497	NS	NS	NS	NS	NS	NS	NS	NS	NS	NS
cellular component	Golgi apparatus part	NS	NS	NS	NS	NS	NS	NS	NS	NS	NS	NS	NS	NS	NS	NS	NS	NS	NS	0.0569	NS	NS	NS	NS	NS	NS	NS	NS	NS	NS
cellular component	pre-autophagosomal structure	NS	NS	NS	NS	NS	NS	NS	NS	NS	NS	NS	NS	NS	NS	NS	NS	NS	NS	0.0586	NS	NS	NS	NS	NS	NS	NS	NS	NS	NS
cellular component	terminal button	NS	NS	NS	NS	NS	NS	NS	NS	NS	NS	NS	NS	NS	NS	NS	NS	NS	NS	0.06	NS	NS	NS	NS	NS	NS	NS	NS	0.0328	NS
cellular component	integral to mitochondrial outer membrane	NS	NS	NS	NS	NS	NS	NS	NS	NS	NS	NS	NS	NS	NS	NS	NS	NS	NS	0.0618	NS	NS	NS	NS	NS	NS	NS	NS	NS	NS
cellular component	cytosol	NS	NS	NS	NS	NS	NS	NS	NS	NS	NS	NS	NS	NS	NS	NS	NS	NS	NS	0.0626	0.0792	NS	NS	NS	NS	NS	NS	4.26e-73	NS	NS
cellular component	intrinsic to mitochondrial outer membrane	NS	NS	NS	NS	NS	NS	NS	NS	NS	NS	NS	NS	NS	NS	NS	NS	NS	NS	0.0626	NS	NS	NS	NS	NS	NS	NS	NS	NS	NS
cellular component	proton-transporting V-type ATPase complex	NS	NS	NS	NS	NS	NS	NS	NS	NS	NS	NS	NS	NS	NS	NS	NS	NS	NS	0.0691	NS	NS	NS	NS	NS	NS	NS	NS	NS	NS
cellular component	Golgi membrane	NS	NS	NS	NS	NS	NS	NS	NS	NS	NS	NS	NS	NS	NS	NS	NS	NS	NS	0.0725	NS	NS	NS	NS	NS	NS	NS	NS	NS	NS
cellular component	recycling endosome	NS	NS	NS	NS	NS	NS	NS	NS	NS	NS	NS	NS	NS	NS	NS	NS	NS	NS	0.0725	NS	NS	NS	NS	NS	NS	NS	NS	NS	NS
cellular component	NELF complex	NS	NS	NS	NS	NS	NS	NS	NS	NS	NS	NS	NS	NS	NS	NS	NS	NS	NS	NS	0.0858	NS	NS	NS	NS	NS	NS	NS	NS	NS
cellular component	synaptic vesicle	NS	NS	NS	NS	NS	NS	NS	NS	NS	NS	NS	NS	NS	NS	NS	NS	NS	NS	NS	NS	0.0001	NS	NS	NS	NS	NS	NS	NS	NS
cellular component	coated vesicle	NS	NS	NS	NS	NS	NS	NS	NS	NS	NS	NS	NS	NS	NS	NS	NS	NS	NS	NS	NS	0.001	NS	NS	NS	NS	NS	NS	NS	NS
cellular component	synaptic vesicle membrane	NS	NS	NS	NS	NS	NS	NS	NS	NS	NS	NS	NS	NS	NS	NS	NS	NS	NS	NS	NS	0.001	NS	NS	NS	NS	NS	NS	NS	NS
cellular component	synaptobrevin 2-SNAP-25-syntaxin-1a-complexin I complex	NS	NS	NS	NS	NS	NS	NS	NS	NS	NS	NS	NS	NS	NS	NS	NS	NS	NS	NS	NS	0.0036	NS	NS	NS	NS	NS	NS	NS	NS
cellular component	cytoplasmic vesicle part	NS	NS	NS	NS	NS	NS	NS	NS	NS	NS	NS	NS	NS	NS	NS	NS	NS	NS	NS	NS	0.0042	NS	NS	NS	NS	NS	NS	NS	NS
cellular component	clathrin-coated vesicle membrane	NS	NS	NS	NS	NS	NS	NS	NS	NS	NS	NS	NS	NS	NS	NS	NS	NS	NS	NS	NS	0.0046	NS	NS	NS	NS	NS	NS	NS	NS
cellular component	synaptobrevin 2-SNAP-25-syntaxin-1a complex	NS	NS	NS	NS	NS	NS	NS	NS	NS	NS	NS	NS	NS	NS	NS	NS	NS	NS	NS	NS	0.0046	NS	NS	NS	NS	NS	NS	NS	NS
cellular component	endoplasmic reticulum part	NS	NS	NS	NS	NS	NS	NS	NS	NS	NS	NS	NS	NS	NS	NS	NS	NS	NS	NS	NS	0.0073	NS	NS	NS	NS	NS	NS	NS	NS
cellular component	juxtaparanode region of axon	NS	NS	NS	NS	NS	NS	NS	NS	NS	NS	NS	NS	NS	NS	NS	NS	NS	NS	NS	NS	0.0094	NS	NS	NS	NS	NS	NS	NS	NS
cellular component	coated vesicle membrane	NS	NS	NS	NS	NS	NS	NS	NS	NS	NS	NS	NS	NS	NS	NS	NS	NS	NS	NS	NS	0.0101	NS	NS	NS	NS	NS	NS	NS	NS
cellular component	cytoplasmic vesicle membrane	NS	NS	NS	NS	NS	NS	NS	NS	NS	NS	NS	NS	NS	NS	NS	NS	NS	NS	NS	NS	0.0115	NS	NS	NS	NS	NS	NS	NS	NS
cellular component	cytoplasmic membrane-bounded vesicle	NS	NS	NS	NS	NS	NS	NS	NS	NS	NS	NS	NS	NS	NS	NS	NS	NS	NS	NS	NS	0.0121	NS	NS	NS	NS	NS	NS	NS	NS
cellular component	internal side of plasma membrane	NS	NS	NS	NS	NS	NS	NS	NS	NS	NS	NS	NS	NS	NS	NS	NS	NS	NS	NS	NS	0.0152	NS	NS	NS	NS	NS	NS	NS	NS
cellular component	membrane-bounded vesicle	NS	NS	NS	NS	NS	NS	NS	NS	NS	NS	NS	NS	NS	NS	NS	NS	NS	NS	NS	NS	0.0167	NS	NS	NS	NS	NS	NS	NS	NS
cellular component	neuron projection terminus	NS	NS	NS	NS	NS	NS	NS	NS	NS	NS	NS	NS	NS	NS	NS	NS	NS	NS	NS	NS	0.0167	NS	NS	NS	NS	NS	NS	NS	NS
cellular component	filopodium	NS	NS	NS	NS	NS	NS	NS	NS	NS	NS	NS	NS	NS	NS	NS	NS	NS	NS	NS	NS	NS	0.0105	NS	NS	NS	NS	NS	NS	NS
cellular component	ruffle	NS	NS	NS	NS	NS	NS	NS	NS	NS	NS	NS	NS	NS	NS	NS	NS	NS	NS	NS	NS	NS	0.018	NS	NS	NS	NS	NS	NS	NS
cellular component	trailing edge	NS	NS	NS	NS	NS	NS	NS	NS	NS	NS	NS	NS	NS	NS	NS	NS	NS	NS	NS	NS	NS	0.0185	NS	NS	NS	NS	NS	NS	NS
cellular component	uropod	NS	NS	NS	NS	NS	NS	NS	NS	NS	NS	NS	NS	NS	NS	NS	NS	NS	NS	NS	NS	NS	0.0185	NS	NS	NS	NS	NS	NS	NS
cellular component	cell leading edge	NS	NS	NS	NS	NS	NS	NS	NS	NS	NS	NS	NS	NS	NS	NS	NS	NS	NS	NS	NS	NS	0.0292	NS	NS	NS	NS	NS	NS	NS
cellular component	cell-cell adherens junction	NS	NS	NS	NS	NS	NS	NS	NS	NS	NS	NS	NS	NS	NS	NS	NS	NS	NS	NS	NS	NS	0.0293	NS	NS	NS	NS	NS	NS	NS
cellular component	filopodium membrane	NS	NS	NS	NS	NS	NS	NS	NS	NS	NS	NS	NS	NS	NS	NS	NS	NS	NS	NS	NS	NS	0.0468	NS	NS	NS	NS	NS	NS	NS
cellular component	cell-cell junction	NS	NS	NS	NS	NS	NS	NS	NS	NS	NS	NS	NS	NS	NS	NS	NS	NS	NS	NS	NS	NS	0.0996	0.0729	NS	NS	NS	NS	NS	NS
cellular component	histone methyltransferase complex	NS	NS	NS	NS	NS	NS	NS	NS	NS	NS	NS	NS	NS	NS	NS	NS	NS	NS	NS	NS	NS	NS	0.0729	NS	NS	NS	NS	0.0699	NS
cellular component	methyltransferase complex	NS	NS	NS	NS	NS	NS	NS	NS	NS	NS	NS	NS	NS	NS	NS	NS	NS	NS	NS	NS	NS	NS	0.0729	NS	NS	NS	NS	0.0702	NS
cellular component	MLL1/2 complex	NS	NS	NS	NS	NS	NS	NS	NS	NS	NS	NS	NS	NS	NS	NS	NS	NS	NS	NS	NS	NS	NS	0.0729	NS	NS	NS	NS	0.098	NS
cellular component	MLL1 complex	NS	NS	NS	NS	NS	NS	NS	NS	NS	NS	NS	NS	NS	NS	NS	NS	NS	NS	NS	NS	NS	NS	0.0729	NS	NS	NS	NS	0.098	NS
cellular component	autophagic vacuole	NS	NS	NS	NS	NS	NS	NS	NS	NS	NS	NS	NS	NS	NS	NS	NS	NS	NS	NS	NS	NS	NS	0.0729	NS	NS	NS	NS	NS	NS
cellular component	H4/H2A histone acetyltransferase complex	NS	NS	NS	NS	NS	NS	NS	NS	NS	NS	NS	NS	NS	NS	NS	NS	NS	NS	NS	NS	NS	NS	0.0729	NS	NS	NS	NS	NS	NS
cellular component	I band	NS	NS	NS	NS	NS	NS	NS	NS	NS	NS	NS	NS	NS	NS	NS	NS	NS	NS	NS	NS	NS	NS	0.0729	NS	NS	NS	NS	NS	NS
cellular component	NuA4 histone acetyltransferase complex	NS	NS	NS	NS	NS	NS	NS	NS	NS	NS	NS	NS	NS	NS	NS	NS	NS	NS	NS	NS	NS	NS	0.0729	NS	NS	NS	NS	NS	NS
cellular component	nuclear envelope	NS	NS	NS	NS	NS	NS	NS	NS	NS	NS	NS	NS	NS	NS	NS	NS	NS	NS	NS	NS	NS	NS	0.0729	NS	NS	NS	NS	NS	NS
cellular component	Z disc	NS	NS	NS	NS	NS	NS	NS	NS	NS	NS	NS	NS	NS	NS	NS	NS	NS	NS	NS	NS	NS	NS	0.0729	NS	NS	NS	NS	NS	NS
cellular component	cytoplasmic mRNA processing body	NS	NS	NS	NS	NS	NS	NS	NS	NS	NS	NS	NS	NS	NS	NS	NS	NS	NS	NS	NS	NS	NS	0.0842	NS	NS	NS	NS	NS	NS
cellular component	endoplasmic reticulum-Golgi intermediate compartment	NS	NS	NS	NS	NS	NS	NS	NS	NS	NS	NS	NS	NS	NS	NS	NS	NS	NS	NS	NS	NS	NS	0.0931	NS	NS	NS	NS	NS	NS
cellular component	myofibril	NS	NS	NS	NS	NS	NS	NS	NS	NS	NS	NS	NS	NS	NS	NS	NS	NS	NS	NS	NS	NS	NS	0.0931	NS	NS	NS	NS	NS	NS
cellular component	sarcomere	NS	NS	NS	NS	NS	NS	NS	NS	NS	NS	NS	NS	NS	NS	NS	NS	NS	NS	NS	NS	NS	NS	0.0931	NS	NS	NS	NS	NS	NS
cellular component	sarcoplasmic reticulum	NS	NS	NS	NS	NS	NS	NS	NS	NS	NS	NS	NS	NS	NS	NS	NS	NS	NS	NS	NS	NS	NS	0.0931	NS	NS	NS	NS	NS	NS
cellular component	MHC class I peptide loading complex	NS	NS	NS	NS	NS	NS	NS	NS	NS	NS	NS	NS	NS	NS	NS	NS	NS	NS	NS	NS	NS	NS	NS	0.0009	NS	NS	NS	NS	NS
cellular component	TAP complex	NS	NS	NS	NS	NS	NS	NS	NS	NS	NS	NS	NS	NS	NS	NS	NS	NS	NS	NS	NS	NS	NS	NS	0.0092	NS	NS	NS	NS	NS
cellular component	high-density lipoprotein particle	NS	NS	NS	NS	NS	NS	NS	NS	NS	NS	NS	NS	NS	NS	NS	NS	NS	NS	NS	NS	NS	NS	NS	0.0105	NS	NS	NS	NS	NS
cellular component	alveolar lamellar body	NS	NS	NS	NS	NS	NS	NS	NS	NS	NS	NS	NS	NS	NS	NS	NS	NS	NS	NS	NS	NS	NS	NS	0.0512	NS	NS	NS	NS	NS
cellular component	plasma lipoprotein particle	NS	NS	NS	NS	NS	NS	NS	NS	NS	NS	NS	NS	NS	NS	NS	NS	NS	NS	NS	NS	NS	NS	NS	0.0512	NS	NS	NS	NS	NS
cellular component	protein-lipid complex	NS	NS	NS	NS	NS	NS	NS	NS	NS	NS	NS	NS	NS	NS	NS	NS	NS	NS	NS	NS	NS	NS	NS	0.0512	NS	NS	NS	NS	NS
cellular component	pyruvate dehydrogenase complex	NS	NS	NS	NS	NS	NS	NS	NS	NS	NS	NS	NS	NS	NS	NS	NS	NS	NS	NS	NS	NS	NS	NS	0.0512	NS	NS	NS	NS	NS
cellular component	lamellar body	NS	NS	NS	NS	NS	NS	NS	NS	NS	NS	NS	NS	NS	NS	NS	NS	NS	NS	NS	NS	NS	NS	NS	0.0869	NS	NS	NS	NS	NS
cellular component	brush border membrane	NS	NS	NS	NS	NS	NS	NS	NS	NS	NS	NS	NS	NS	NS	NS	NS	NS	NS	NS	NS	NS	NS	NS	0.0878	NS	NS	NS	NS	NS
cellular component	triglyceride-rich lipoprotein particle	NS	NS	NS	NS	NS	NS	NS	NS	NS	NS	NS	NS	NS	NS	NS	NS	NS	NS	NS	NS	NS	NS	NS	0.0878	NS	NS	NS	NS	NS
cellular component	very-low-density lipoprotein particle	NS	NS	NS	NS	NS	NS	NS	NS	NS	NS	NS	NS	NS	NS	NS	NS	NS	NS	NS	NS	NS	NS	NS	0.0878	NS	NS	NS	NS	NS
cellular component	microtubule	NS	NS	NS	NS	NS	NS	NS	NS	NS	NS	NS	NS	NS	NS	NS	NS	NS	NS	NS	NS	NS	NS	NS	0.0959	NS	NS	NS	NS	0.0096
cellular component	cortical actin cytoskeleton	NS	NS	NS	NS	NS	NS	NS	NS	NS	NS	NS	NS	NS	NS	NS	NS	NS	NS	NS	NS	NS	NS	NS	0.0959	NS	NS	NS	NS	NS
cellular component	early endosome	NS	NS	NS	NS	NS	NS	NS	NS	NS	NS	NS	NS	NS	NS	NS	NS	NS	NS	NS	NS	NS	NS	NS	0.0959	NS	NS	NS	NS	NS
cellular component	endoplasmic reticulum	NS	NS	NS	NS	NS	NS	NS	NS	NS	NS	NS	NS	NS	NS	NS	NS	NS	NS	NS	NS	NS	NS	NS	0.0959	NS	NS	NS	NS	NS
cellular component	cytosolic ribosome	NS	NS	NS	NS	NS	NS	NS	NS	NS	NS	NS	NS	NS	NS	NS	NS	NS	NS	NS	NS	NS	NS	NS	NS	NS	NS	2.35e-154	NS	NS
cellular component	ribosomal subunit	NS	NS	NS	NS	NS	NS	NS	NS	NS	NS	NS	NS	NS	NS	NS	NS	NS	NS	NS	NS	NS	NS	NS	NS	NS	NS	8.94e-137	NS	NS
cellular component	cytosolic part	NS	NS	NS	NS	NS	NS	NS	NS	NS	NS	NS	NS	NS	NS	NS	NS	NS	NS	NS	NS	NS	NS	NS	NS	NS	NS	3.17e-129	NS	NS
cellular component	cytosolic large ribosomal subunit	NS	NS	NS	NS	NS	NS	NS	NS	NS	NS	NS	NS	NS	NS	NS	NS	NS	NS	NS	NS	NS	NS	NS	NS	NS	NS	1.24e-87	NS	NS
cellular component	large ribosomal subunit	NS	NS	NS	NS	NS	NS	NS	NS	NS	NS	NS	NS	NS	NS	NS	NS	NS	NS	NS	NS	NS	NS	NS	NS	NS	NS	3.72e-74	NS	NS
cellular component	cytosolic small ribosomal subunit	NS	NS	NS	NS	NS	NS	NS	NS	NS	NS	NS	NS	NS	NS	NS	NS	NS	NS	NS	NS	NS	NS	NS	NS	NS	NS	5.84e-60	NS	NS
cellular component	small ribosomal subunit	NS	NS	NS	NS	NS	NS	NS	NS	NS	NS	NS	NS	NS	NS	NS	NS	NS	NS	NS	NS	NS	NS	NS	NS	NS	NS	8.94e-52	NS	NS
cellular component	polysome	NS	NS	NS	NS	NS	NS	NS	NS	NS	NS	NS	NS	NS	NS	NS	NS	NS	NS	NS	NS	NS	NS	NS	NS	NS	NS	1.66e-05	NS	NS
cellular component	eukaryotic translation initiation factor 3 complex	NS	NS	NS	NS	NS	NS	NS	NS	NS	NS	NS	NS	NS	NS	NS	NS	NS	NS	NS	NS	NS	NS	NS	NS	NS	NS	0.0001	NS	NS
cellular component	eukaryotic translation elongation factor 1 complex	NS	NS	NS	NS	NS	NS	NS	NS	NS	NS	NS	NS	NS	NS	NS	NS	NS	NS	NS	NS	NS	NS	NS	NS	NS	NS	0.0004	NS	NS
cellular component	polysomal ribosome	NS	NS	NS	NS	NS	NS	NS	NS	NS	NS	NS	NS	NS	NS	NS	NS	NS	NS	NS	NS	NS	NS	NS	NS	NS	NS	0.0004	NS	NS
cellular component	outer membrane-bounded periplasmic space	NS	NS	NS	NS	NS	NS	NS	NS	NS	NS	NS	NS	NS	NS	NS	NS	NS	NS	NS	NS	NS	NS	NS	NS	NS	NS	NS	0.0288	NS
cellular component	periplasmic space	NS	NS	NS	NS	NS	NS	NS	NS	NS	NS	NS	NS	NS	NS	NS	NS	NS	NS	NS	NS	NS	NS	NS	NS	NS	NS	NS	0.0288	NS
cellular component	cell envelope	NS	NS	NS	NS	NS	NS	NS	NS	NS	NS	NS	NS	NS	NS	NS	NS	NS	NS	NS	NS	NS	NS	NS	NS	NS	NS	NS	0.0297	NS
cellular component	external encapsulating structure	NS	NS	NS	NS	NS	NS	NS	NS	NS	NS	NS	NS	NS	NS	NS	NS	NS	NS	NS	NS	NS	NS	NS	NS	NS	NS	NS	0.0297	NS
cellular component	external encapsulating structure part	NS	NS	NS	NS	NS	NS	NS	NS	NS	NS	NS	NS	NS	NS	NS	NS	NS	NS	NS	NS	NS	NS	NS	NS	NS	NS	NS	0.0297	NS
cellular component	potassium channel complex	NS	NS	NS	NS	NS	NS	NS	NS	NS	NS	NS	NS	NS	NS	NS	NS	NS	NS	NS	NS	NS	NS	NS	NS	NS	NS	NS	0.0328	NS
cellular component	voltage-gated potassium channel complex	NS	NS	NS	NS	NS	NS	NS	NS	NS	NS	NS	NS	NS	NS	NS	NS	NS	NS	NS	NS	NS	NS	NS	NS	NS	NS	NS	0.0328	NS
cellular component	microtubule cytoskeleton	NS	NS	NS	NS	NS	NS	NS	NS	NS	NS	NS	NS	NS	NS	NS	NS	NS	NS	NS	NS	NS	NS	NS	NS	NS	NS	NS	0.098	NS
cellular component	dendrite cytoplasm	NS	NS	NS	NS	NS	NS	NS	NS	NS	NS	NS	NS	NS	NS	NS	NS	NS	NS	NS	NS	NS	NS	NS	NS	NS	NS	NS	NS	0.0042
cellular component	kinesin complex	NS	NS	NS	NS	NS	NS	NS	NS	NS	NS	NS	NS	NS	NS	NS	NS	NS	NS	NS	NS	NS	NS	NS	NS	NS	NS	NS	NS	0.0042
cellular component	kinesin II complex	NS	NS	NS	NS	NS	NS	NS	NS	NS	NS	NS	NS	NS	NS	NS	NS	NS	NS	NS	NS	NS	NS	NS	NS	NS	NS	NS	NS	0.0042
cellular component	cell projection cytoplasm	NS	NS	NS	NS	NS	NS	NS	NS	NS	NS	NS	NS	NS	NS	NS	NS	NS	NS	NS	NS	NS	NS	NS	NS	NS	NS	NS	NS	0.0074
cellular component	excitatory synapse	NS	NS	NS	NS	NS	NS	NS	NS	NS	NS	NS	NS	NS	NS	NS	NS	NS	NS	NS	NS	NS	NS	NS	NS	NS	NS	NS	NS	0.0096
cellular component	asymmetric synapse	NS	NS	NS	NS	NS	NS	NS	NS	NS	NS	NS	NS	NS	NS	NS	NS	NS	NS	NS	NS	NS	NS	NS	NS	NS	NS	NS	NS	0.0222
cellular component	axolemma	NS	NS	NS	NS	NS	NS	NS	NS	NS	NS	NS	NS	NS	NS	NS	NS	NS	NS	NS	NS	NS	NS	NS	NS	NS	NS	NS	NS	0.0222
cellular component	alpha-amino-3-hydroxy-5-methyl-4-isoxazolepropionic acid selective glutamate receptor complex	NS	NS	NS	NS	NS	NS	NS	NS	NS	NS	NS	NS	NS	NS	NS	NS	NS	NS	NS	NS	NS	NS	NS	NS	NS	NS	NS	NS	0.0248
cellular component	axonal growth cone	NS	NS	NS	NS	NS	NS	NS	NS	NS	NS	NS	NS	NS	NS	NS	NS	NS	NS	NS	NS	NS	NS	NS	NS	NS	NS	NS	NS	0.0291
cellular component	voltage-gated calcium channel complex	NS	NS	NS	NS	NS	NS	NS	NS	NS	NS	NS	NS	NS	NS	NS	NS	NS	NS	NS	NS	NS	NS	NS	NS	NS	NS	NS	NS	0.0361
cellular component	perikaryon	NS	NS	NS	NS	NS	NS	NS	NS	NS	NS	NS	NS	NS	NS	NS	NS	NS	NS	NS	NS	NS	NS	NS	NS	NS	NS	NS	NS	0.0399
cellular component	cytoplasmic microtubule	NS	NS	NS	NS	NS	NS	NS	NS	NS	NS	NS	NS	NS	NS	NS	NS	NS	NS	NS	NS	NS	NS	NS	NS	NS	NS	NS	NS	0.0502
cellular component	centrosome	NS	0.0735	NS	NS	NS	NS	NS	NS	NS	NS	NS	NS	NS	NS	NS	NS	NS	NS	NS	NS	NS	NS	NS	NS	NS	NS	NS	NS	NS
cellular component	microtubule organizing center	NS	0.0735	NS	NS	NS	NS	NS	NS	NS	NS	NS	NS	NS	NS	NS	NS	NS	NS	NS	NS	NS	NS	NS	NS	NS	NS	NS	NS	NS
cellular component	T-tubule	NS	0.0735	NS	NS	NS	NS	NS	NS	NS	NS	NS	NS	NS	NS	NS	NS	NS	NS	NS	NS	NS	NS	NS	NS	NS	NS	NS	NS	NS
cellular component	chromosomal part	NS	NS	0.0121	NS	NS	NS	NS	NS	NS	NS	NS	NS	NS	NS	NS	NS	NS	NS	NS	NS	NS	NS	NS	NS	NS	NS	NS	NS	NS
cellular component	chromosome	NS	NS	0.0121	NS	NS	NS	NS	NS	NS	NS	NS	NS	NS	NS	NS	NS	NS	NS	NS	NS	NS	NS	NS	NS	NS	NS	NS	NS	NS
cellular component	cilium part	NS	NS	NS	NS	NS	NS	NS	NS	NS	NS	NS	NS	NS	NS	NS	NS	NS	NS	NS	NS	NS	NS	NS	NS	NS	NS	NS	NS	NS
cellular component	cis-Golgi network	NS	NS	NS	NS	NS	NS	NS	NS	NS	NS	NS	NS	NS	NS	NS	NS	NS	NS	NS	NS	NS	NS	NS	NS	NS	NS	NS	NS	NS
cellular component	coated membrane	NS	NS	NS	NS	NS	NS	NS	NS	NS	NS	NS	NS	NS	NS	NS	NS	NS	NS	NS	NS	NS	NS	NS	NS	NS	NS	NS	NS	NS
cellular component	condensed chromosome	NS	NS	0.0143	NS	NS	NS	NS	NS	NS	NS	NS	NS	NS	NS	NS	NS	NS	NS	NS	NS	NS	NS	NS	NS	NS	NS	NS	NS	NS
molecular function	RNA binding	1.97e-07	NS	NS	NS	NS	NS	NS	NS	NS	NS	NS	NS	0.037	NS	NS	NS	NS	NS	NS	NS	NS	NS	NS	NS	NS	NS	3.06e-09	NS	NS
molecular function	mRNA binding	0.0004	NS	NS	NS	NS	NS	NS	NS	NS	NS	NS	NS	NS	NS	NS	NS	NS	NS	NS	NS	NS	NS	NS	NS	NS	NS	0.0075	NS	NS
molecular function	nucleic acid binding	0.0007	NS	0.0006	NS	NS	0.0556	NS	NS	NS	NS	NS	NS	NS	NS	NS	NS	NS	NS	NS	NS	NS	NS	NS	NS	NS	NS	0.0276	NS	NS
molecular function	heterocyclic compound binding	0.0012	NS	NS	NS	NS	NS	NS	NS	NS	NS	NS	NS	NS	NS	NS	NS	NS	NS	NS	NS	NS	NS	NS	NS	NS	NS	NS	NS	NS
molecular function	organic cyclic compound binding	0.0012	NS	NS	NS	NS	NS	NS	NS	NS	NS	NS	NS	NS	NS	NS	NS	NS	NS	NS	NS	NS	NS	NS	NS	NS	NS	NS	NS	NS
molecular function	nucleoside phosphate binding	0.0035	NS	NS	NS	NS	NS	NS	NS	NS	NS	NS	NS	NS	NS	0.0027	NS	NS	NS	NS	NS	NS	NS	NS	NS	NS	NS	NS	0.0447	0.016
molecular function	nucleotide binding	0.0035	NS	NS	NS	NS	NS	NS	NS	NS	NS	NS	NS	NS	NS	0.0027	NS	NS	NS	NS	NS	NS	NS	NS	NS	NS	NS	NS	0.0447	0.016
molecular function	protein transporter activity	0.0035	NS	NS	NS	NS	NS	NS	NS	NS	NS	NS	NS	NS	NS	NS	NS	NS	NS	NS	NS	NS	NS	NS	NS	NS	NS	NS	NS	NS
molecular function	GDP binding	0.0062	NS	NS	NS	NS	NS	NS	NS	NS	NS	NS	NS	0.0484	NS	NS	NS	NS	NS	NS	NS	NS	NS	NS	NS	NS	NS	NS	NS	NS
molecular function	helicase activity	0.007	NS	NS	NS	NS	NS	NS	NS	NS	NS	NS	NS	NS	NS	NS	NS	NS	NS	NS	NS	NS	NS	0.007	NS	NS	NS	NS	NS	NS
molecular function	small molecule binding	0.0081	NS	NS	NS	NS	NS	NS	NS	NS	NS	NS	NS	NS	NS	0.0027	NS	NS	NS	NS	NS	NS	NS	NS	NS	NS	NS	NS	NS	0.0176
molecular function	ubiquitin binding	0.0081	NS	NS	NS	NS	NS	NS	NS	NS	NS	NS	NS	NS	NS	NS	NS	NS	NS	NS	NS	NS	NS	NS	NS	NS	NS	NS	NS	NS
molecular function	double-stranded RNA binding	0.0086	NS	NS	NS	0.0594	NS	NS	NS	NS	NS	NS	NS	NS	NS	NS	NS	NS	NS	NS	NS	NS	NS	NS	NS	NS	NS	NS	NS	NS
molecular function	ATP-dependent helicase activity	0.0111	NS	NS	NS	NS	NS	NS	NS	NS	NS	NS	NS	NS	NS	NS	NS	NS	NS	NS	NS	NS	NS	NS	NS	NS	NS	NS	NS	NS
molecular function	purine NTP-dependent helicase activity	0.0111	NS	NS	NS	NS	NS	NS	NS	NS	NS	NS	NS	NS	NS	NS	NS	NS	NS	NS	NS	NS	NS	NS	NS	NS	NS	NS	NS	NS
molecular function	small conjugating protein binding	0.0116	NS	NS	NS	NS	NS	NS	NS	NS	NS	NS	NS	NS	NS	NS	NS	NS	NS	NS	NS	NS	NS	NS	NS	NS	NS	NS	NS	NS
molecular function	small conjugating protein ligase binding	0.0116	NS	NS	NS	NS	NS	NS	NS	NS	NS	NS	NS	NS	NS	NS	NS	NS	NS	NS	NS	NS	NS	NS	NS	NS	NS	NS	NS	NS
molecular function	ubiquitin protein ligase binding	0.0116	NS	NS	NS	NS	NS	NS	NS	NS	NS	NS	NS	NS	NS	NS	NS	NS	NS	NS	NS	NS	NS	NS	NS	NS	NS	NS	NS	NS
molecular function	purine nucleotide binding	0.0315	NS	NS	NS	NS	NS	NS	NS	NS	0.0216	NS	NS	NS	NS	0.0087	NS	NS	NS	NS	NS	NS	NS	NS	NS	NS	NS	NS	0.0141	0.0068
molecular function	acetyltransferase activity	0.0347	NS	NS	NS	NS	NS	NS	NS	NS	NS	NS	NS	NS	NS	NS	NS	NS	NS	NS	NS	NS	NS	0.0331	NS	NS	NS	NS	NS	NS
molecular function	nucleoside-triphosphatase activity	0.0455	NS	NS	NS	NS	NS	NS	NS	NS	NS	NS	NS	NS	NS	NS	NS	NS	NS	0.0579	NS	NS	NS	0.0991	NS	NS	NS	NS	NS	NS
molecular function	poly(A) RNA binding	0.0455	NS	NS	NS	NS	NS	NS	NS	NS	NS	NS	NS	NS	NS	NS	NS	NS	NS	NS	NS	NS	NS	NS	NS	NS	NS	NS	NS	NS
molecular function	purine ribonucleotide binding	0.0471	NS	NS	NS	NS	NS	NS	NS	NS	0.0214	NS	NS	NS	NS	0.0087	NS	NS	NS	NS	NS	NS	NS	NS	NS	NS	NS	NS	0.0141	0.0068
molecular function	ribonucleotide binding	0.0489	NS	NS	NS	NS	NS	NS	NS	NS	0.0226	NS	NS	NS	NS	0.0066	NS	NS	NS	NS	NS	NS	NS	NS	NS	NS	NS	NS	0.0141	0.0071
molecular function	single-stranded RNA binding	0.0489	NS	NS	NS	NS	NS	NS	NS	NS	NS	NS	NS	NS	NS	NS	NS	NS	NS	NS	NS	NS	NS	NS	NS	NS	NS	NS	NS	NS
molecular function	purine nucleoside binding	0.054	NS	NS	NS	NS	NS	NS	NS	NS	0.0141	NS	NS	NS	NS	0.0222	NS	NS	NS	NS	NS	NS	NS	NS	NS	NS	NS	NS	0.0141	0.0068
molecular function	nucleoside binding	0.054	NS	NS	NS	NS	NS	NS	NS	NS	0.0146	NS	NS	NS	NS	0.0222	NS	NS	NS	NS	NS	NS	NS	NS	NS	NS	NS	NS	0.0141	0.0068
molecular function	purine ribonucleoside triphosphate binding	0.054	NS	NS	NS	NS	NS	NS	NS	NS	0.0183	NS	NS	NS	NS	0.0222	NS	NS	NS	NS	NS	NS	NS	NS	NS	NS	NS	NS	0.0141	0.0068
molecular function	purine ribonucleoside binding	0.054	NS	NS	NS	NS	NS	NS	NS	NS	0.0189	NS	NS	NS	NS	0.0222	NS	NS	NS	NS	NS	NS	NS	NS	NS	NS	NS	NS	0.0141	0.0068
molecular function	ribonucleoside binding	0.054	NS	NS	NS	NS	NS	NS	NS	NS	0.0192	NS	NS	NS	NS	0.0222	NS	NS	NS	NS	NS	NS	NS	NS	NS	NS	NS	NS	0.0141	0.0068
molecular function	hydrolase activity, acting on acid anhydrides	0.054	NS	NS	NS	NS	NS	NS	NS	NS	NS	NS	NS	NS	NS	NS	NS	NS	NS	0.0643	NS	0.0565	NS	NS	NS	NS	NS	NS	NS	NS
molecular function	hydrolase activity, acting on acid anhydrides, in phosphorus-containing anhydrides	0.054	NS	NS	NS	NS	NS	NS	NS	NS	NS	NS	NS	NS	NS	NS	NS	NS	NS	0.0643	NS	0.0565	NS	NS	NS	NS	NS	NS	NS	NS
molecular function	pyrophosphatase activity	0.054	NS	NS	NS	NS	NS	NS	NS	NS	NS	NS	NS	NS	NS	NS	NS	NS	NS	0.0643	NS	0.0565	NS	NS	NS	NS	NS	NS	NS	NS
molecular function	poly-purine tract binding	0.054	NS	NS	NS	NS	NS	NS	NS	NS	NS	NS	NS	NS	NS	NS	NS	NS	NS	NS	NS	NS	NS	NS	NS	NS	NS	NS	NS	NS
molecular function	binding	0.0548	NS	NS	NS	0.0594	NS	NS	NS	NS	0.0141	0.054	0.0054	NS	NS	NS	NS	NS	NS	NS	NS	NS	0.019	NS	NS	NS	NS	NS	NS	NS
molecular function	adenyl nucleotide binding	0.0548	NS	NS	NS	NS	NS	NS	NS	NS	NS	NS	NS	NS	NS	0.0156	NS	NS	NS	NS	NS	NS	NS	NS	NS	NS	NS	NS	0.0031	0.0068
molecular function	ATPase activity	0.0548	NS	NS	NS	NS	NS	NS	NS	NS	NS	NS	NS	NS	NS	NS	NS	NS	NS	NS	NS	NS	NS	NS	NS	NS	NS	NS	NS	NS
molecular function	N-acetyltransferase activity	0.0669	NS	NS	NS	NS	NS	NS	NS	NS	NS	NS	NS	NS	NS	NS	NS	NS	NS	NS	NS	NS	NS	0.0229	NS	NS	NS	NS	NS	NS
molecular function	Hsp70 protein binding	0.0677	NS	NS	NS	NS	NS	NS	NS	NS	NS	NS	NS	NS	NS	NS	NS	NS	NS	NS	NS	NS	NS	NS	NS	NS	NS	NS	NS	NS
molecular function	histone binding	0.0806	NS	NS	NS	NS	NS	NS	NS	NS	NS	NS	NS	NS	NS	NS	NS	NS	NS	NS	NS	NS	NS	NS	NS	NS	NS	NS	NS	NS
molecular function	NAD+ ADP-ribosyltransferase activity	NS	NS	NS	NS	0.0014	NS	NS	NS	NS	NS	NS	NS	NS	NS	NS	NS	NS	NS	NS	NS	NS	NS	NS	NS	NS	NS	NS	NS	NS
molecular function	protein binding	NS	NS	NS	NS	0.0049	NS	NS	NS	NS	0.0014	0.072	0.0005	NS	NS	NS	NS	NS	0.0008	0.0579	NS	NS	0.019	NS	NS	NS	NS	NS	NS	0.0003
molecular function	cytoskeletal protein binding	NS	NS	NS	NS	0.0243	NS	0.0495	NS	NS	0.0022	NS	NS	NS	NS	NS	0.0944	NS	NS	NS	NS	NS	NS	NS	NS	NS	NS	NS	NS	NS
molecular function	malate dehydrogenase (oxaloacetate-decarboxylating) (NADP+) activity	NS	NS	NS	NS	0.0243	NS	NS	NS	NS	NS	NS	NS	NS	NS	NS	NS	NS	NS	NS	NS	NS	NS	NS	NS	NS	NS	NS	NS	NS
molecular function	FK506 binding	NS	NS	NS	NS	0.0324	NS	NS	NS	NS	NS	NS	NS	NS	NS	NS	NS	NS	NS	NS	NS	NS	NS	NS	NS	NS	NS	NS	NS	NS
molecular function	macrolide binding	NS	NS	NS	NS	0.0324	NS	NS	NS	NS	NS	NS	NS	NS	NS	NS	NS	NS	NS	NS	NS	NS	NS	NS	NS	NS	NS	NS	NS	NS
molecular function	malate dehydrogenase (oxaloacetate-decarboxylating) activity	NS	NS	NS	NS	0.0324	NS	NS	NS	NS	NS	NS	NS	NS	NS	NS	NS	NS	NS	NS	NS	NS	NS	NS	NS	NS	NS	NS	NS	NS
molecular function	malic enzyme activity	NS	NS	NS	NS	0.0324	NS	NS	NS	NS	NS	NS	NS	NS	NS	NS	NS	NS	NS	NS	NS	NS	NS	NS	NS	NS	NS	NS	NS	NS
molecular function	transferase activity, transferring pentosyl groups	NS	NS	NS	NS	0.0324	NS	NS	NS	NS	NS	NS	NS	NS	NS	NS	NS	NS	NS	NS	NS	NS	NS	NS	NS	NS	NS	NS	NS	NS
molecular function	actin binding	NS	NS	NS	NS	0.0389	NS	NS	NS	NS	0.018	NS	0.004	NS	NS	NS	0.0406	NS	NS	NS	NS	NS	NS	NS	NS	NS	NS	NS	NS	NS
molecular function	transferase activity, transferring glycosyl groups	NS	NS	NS	NS	0.0442	NS	NS	NS	NS	NS	NS	NS	NS	NS	NS	NS	NS	NS	NS	NS	0.0565	NS	NS	NS	NS	NS	NS	NS	NS
molecular function	heparin binding	NS	NS	NS	NS	0.0486	NS	NS	NS	NS	NS	NS	0.0027	NS	NS	NS	NS	NS	NS	NS	NS	NS	0.0583	NS	NS	NS	NS	NS	NS	NS
molecular function	phosphatase regulator activity	NS	NS	NS	NS	0.0486	NS	NS	NS	NS	NS	NS	NS	NS	NS	NS	NS	NS	NS	NS	NS	NS	NS	NS	NS	NS	NS	NS	NS	NS
molecular function	lipid transporter activity	NS	NS	NS	NS	0.0503	NS	NS	NS	NS	NS	NS	NS	NS	NS	NS	NS	NS	NS	NS	NS	NS	NS	NS	NS	NS	NS	NS	NS	NS
molecular function	receptor activity	NS	NS	NS	NS	0.0594	NS	NS	NS	NS	NS	NS	0.0002	NS	0.0275	NS	0.0677	NS	2.14e-07	NS	NS	NS	0.0309	NS	NS	NS	0.0749	NS	NS	NS
molecular function	transmembrane signaling receptor activity	NS	NS	NS	NS	0.0594	NS	NS	NS	NS	NS	NS	0.01	NS	0.048	NS	0.0872	NS	7.11e-05	NS	NS	NS	0.0553	NS	NS	NS	0.0794	NS	NS	NS
molecular function	signaling receptor activity	NS	NS	NS	NS	0.0594	NS	NS	NS	NS	NS	NS	NS	NS	0.0186	NS	NS	NS	4.61e-05	NS	NS	NS	0.022	NS	NS	NS	0.0761	NS	NS	NS
molecular function	cytokine activity	NS	NS	NS	NS	0.0594	NS	NS	NS	NS	NS	NS	NS	NS	NS	NS	0.0498	NS	NS	NS	NS	NS	NS	NS	NS	NS	NS	NS	NS	NS
molecular function	cytokine receptor binding	NS	NS	NS	NS	0.0594	NS	NS	NS	NS	NS	NS	NS	NS	NS	NS	0.0944	NS	NS	NS	NS	NS	NS	NS	NS	NS	NS	NS	NS	NS
molecular function	chemokine receptor binding	NS	NS	NS	NS	0.0594	NS	NS	NS	NS	NS	NS	NS	NS	NS	NS	NS	NS	0.0079	NS	NS	NS	NS	NS	NS	NS	NS	NS	NS	NS
molecular function	structural constituent of cytoskeleton	NS	NS	NS	NS	0.0594	NS	NS	NS	NS	NS	NS	NS	NS	NS	NS	NS	NS	NS	NS	NS	NS	0.0309	NS	NS	NS	NS	NS	NS	NS
molecular function	bile acid transmembrane transporter activity	NS	NS	NS	NS	0.0594	NS	NS	NS	NS	NS	NS	NS	NS	NS	NS	NS	NS	NS	NS	NS	NS	NS	NS	NS	NS	NS	NS	NS	NS
molecular function	malate dehydrogenase activity	NS	NS	NS	NS	0.0594	NS	NS	NS	NS	NS	NS	NS	NS	NS	NS	NS	NS	NS	NS	NS	NS	NS	NS	NS	NS	NS	NS	NS	NS
molecular function	phospholipid transporter activity	NS	NS	NS	NS	0.0594	NS	NS	NS	NS	NS	NS	NS	NS	NS	NS	NS	NS	NS	NS	NS	NS	NS	NS	NS	NS	NS	NS	NS	NS
molecular function	sialyltransferase activity	NS	NS	NS	NS	0.0594	NS	NS	NS	NS	NS	NS	NS	NS	NS	NS	NS	NS	NS	NS	NS	NS	NS	NS	NS	NS	NS	NS	NS	NS
molecular function	CCR5 chemokine receptor binding	NS	NS	NS	NS	0.0643	NS	NS	NS	NS	NS	NS	NS	NS	NS	NS	NS	NS	0.0182	NS	NS	NS	NS	NS	NS	NS	NS	NS	NS	NS
molecular function	glycerophosphodiester phosphodiesterase activity	NS	NS	NS	NS	0.0643	NS	NS	NS	NS	NS	NS	NS	NS	NS	NS	NS	NS	NS	NS	NS	NS	NS	NS	NS	NS	NS	NS	NS	NS
molecular function	protein phosphatase regulator activity	NS	NS	NS	NS	0.0643	NS	NS	NS	NS	NS	NS	NS	NS	NS	NS	NS	NS	NS	NS	NS	NS	NS	NS	NS	NS	NS	NS	NS	NS
molecular function	RNA polymerase II core promoter sequence-specific DNA binding	NS	NS	NS	NS	0.0643	NS	NS	NS	NS	NS	NS	NS	NS	NS	NS	NS	NS	NS	NS	NS	NS	NS	NS	NS	NS	NS	NS	NS	NS
molecular function	receptor binding	NS	NS	NS	NS	0.0668	NS	NS	NS	NS	NS	NS	NS	NS	NS	NS	0.0872	NS	NS	NS	NS	NS	0.0309	NS	NS	NS	NS	NS	NS	NS
molecular function	glycosaminoglycan binding	NS	NS	NS	NS	0.0751	NS	NS	NS	NS	NS	NS	0.0023	NS	NS	NS	0.0872	NS	NS	NS	NS	NS	0.0498	NS	NS	NS	NS	NS	NS	NS
molecular function	chemokine activity	NS	NS	NS	NS	0.0793	NS	NS	NS	NS	NS	NS	NS	NS	NS	NS	NS	NS	0.0167	NS	NS	NS	NS	NS	NS	NS	NS	NS	NS	NS
molecular function	molecular transducer activity	NS	NS	NS	NS	0.0854	NS	NS	NS	NS	NS	NS	NS	NS	0.0319	NS	0.0872	NS	1.68e-05	NS	NS	NS	0.0035	NS	NS	NS	0.0774	NS	NS	NS
molecular function	signal transducer activity	NS	NS	NS	NS	0.0854	NS	NS	NS	NS	NS	NS	NS	NS	0.0319	NS	0.0872	NS	1.68e-05	NS	NS	NS	0.0035	NS	NS	NS	0.0774	NS	NS	NS
molecular function	drug binding	NS	NS	NS	NS	0.0854	NS	NS	NS	NS	NS	NS	NS	NS	NS	NS	NS	NS	NS	NS	NS	NS	NS	NS	NS	NS	NS	NS	NS	NS
molecular function	protein phosphatase type 2A regulator activity	NS	NS	NS	NS	0.0854	NS	NS	NS	NS	NS	NS	NS	NS	NS	NS	NS	NS	NS	NS	NS	NS	NS	NS	NS	NS	NS	NS	NS	NS
molecular function	vinculin binding	NS	NS	NS	NS	0.0854	NS	NS	NS	NS	NS	NS	NS	NS	NS	NS	NS	NS	NS	NS	NS	NS	NS	NS	NS	NS	NS	NS	NS	NS
molecular function	identical protein binding	NS	NS	NS	NS	0.0863	NS	NS	0.0231	NS	NS	NS	NS	NS	NS	NS	NS	NS	0.0095	NS	NS	NS	0.039	NS	NS	NS	NS	NS	NS	NS
molecular function	metal ion binding	NS	NS	NS	NS	NS	1.01e-05	NS	NS	NS	NS	NS	NS	NS	NS	NS	NS	NS	NS	NS	NS	NS	NS	0.059	NS	NS	NS	NS	NS	NS
molecular function	cation binding	NS	NS	NS	NS	NS	1.53e-05	NS	NS	NS	NS	NS	NS	NS	NS	NS	NS	NS	NS	NS	NS	NS	NS	0.0717	NS	NS	NS	NS	NS	NS
molecular function	ion binding	NS	NS	NS	NS	NS	0.0018	NS	NS	NS	NS	NS	NS	NS	NS	NS	NS	NS	NS	NS	NS	NS	NS	NS	NS	NS	NS	NS	0.0301	NS
molecular function	oxidoreductase activity, acting on a sulfur group of donors, disulfide as acceptor	NS	NS	NS	NS	NS	0.0354	NS	NS	NS	NS	NS	NS	NS	NS	NS	NS	NS	NS	NS	NS	NS	NS	NS	NS	NS	NS	NS	NS	NS
molecular function	DNA binding	NS	NS	2.58e-05	NS	NS	0.0496	NS	NS	NS	NS	NS	NS	NS	NS	NS	NS	NS	NS	NS	NS	NS	NS	0.0399	NS	NS	NS	NS	NS	NS
molecular function	zinc ion binding	NS	NS	NS	NS	NS	0.0556	NS	NS	NS	NS	NS	NS	NS	NS	NS	NS	NS	NS	NS	NS	NS	NS	0.0191	NS	NS	NS	NS	NS	NS
molecular function	[acetyl-CoA carboxylase] kinase activity	NS	NS	NS	NS	NS	0.0566	NS	NS	NS	NS	NS	NS	NS	NS	NS	NS	NS	NS	NS	NS	NS	NS	NS	NS	NS	NS	NS	NS	NS
molecular function	glycoprotein endo-alpha-1,2-mannosidase activity	NS	NS	NS	NS	NS	0.0566	NS	NS	NS	NS	NS	NS	NS	NS	NS	NS	NS	NS	NS	NS	NS	NS	NS	NS	NS	NS	NS	NS	NS
molecular function	[hydroxymethylglutaryl-CoA reductase (NADPH)] kinase activity	NS	NS	NS	NS	NS	0.0566	NS	NS	NS	NS	NS	NS	NS	NS	NS	NS	NS	NS	NS	NS	NS	NS	NS	NS	NS	NS	NS	NS	NS
molecular function	phosphatidylinositol-4-phosphate binding	NS	NS	NS	NS	NS	0.0644	NS	NS	NS	NS	NS	NS	NS	NS	NS	NS	NS	NS	NS	NS	NS	NS	NS	NS	NS	NS	NS	NS	NS
molecular function	Roundabout binding	NS	NS	NS	NS	NS	NS	0.0495	NS	NS	NS	NS	NS	NS	NS	NS	NS	NS	NS	NS	NS	NS	NS	NS	NS	NS	NS	NS	NS	NS
molecular function	protein kinase A binding	NS	NS	NS	NS	NS	NS	0.088	NS	NS	NS	NS	NS	NS	NS	NS	NS	NS	NS	NS	NS	NS	NS	NS	NS	NS	NS	NS	NS	NS
molecular function	structural constituent of myelin sheath	NS	NS	NS	NS	NS	NS	NS	9.73e-05	NS	NS	NS	NS	NS	NS	NS	NS	NS	NS	NS	NS	NS	NS	NS	NS	NS	NS	NS	NS	NS
molecular function	gap junction channel activity	NS	NS	NS	NS	NS	NS	NS	0.0007	NS	NS	NS	NS	NS	NS	NS	NS	NS	NS	NS	NS	NS	NS	NS	NS	NS	NS	NS	NS	NS
molecular function	bioactive lipid receptor activity	NS	NS	NS	NS	NS	NS	NS	0.0038	NS	NS	NS	NS	NS	NS	NS	NS	NS	NS	NS	NS	NS	0.028	NS	NS	NS	NS	NS	NS	NS
molecular function	wide pore channel activity	NS	NS	NS	NS	NS	NS	NS	0.0092	NS	NS	NS	NS	0.0692	NS	NS	NS	NS	NS	NS	NS	NS	NS	NS	NS	NS	NS	NS	NS	NS
molecular function	lamin binding	NS	NS	NS	NS	NS	NS	NS	0.0092	NS	NS	NS	NS	NS	NS	NS	NS	NS	NS	NS	NS	NS	NS	NS	NS	NS	NS	NS	NS	NS
molecular function	UDP-galactose:glucosylceramide beta-1,4-galactosyltransferase activity	NS	NS	NS	NS	NS	NS	NS	0.0115	NS	NS	NS	NS	NS	NS	NS	NS	NS	NS	NS	NS	NS	NS	NS	NS	NS	NS	NS	NS	NS
molecular function	catalytic activity	NS	NS	NS	NS	NS	NS	NS	0.0231	NS	NS	NS	NS	NS	NS	0.005	NS	NS	NS	NS	NS	NS	NS	NS	NS	NS	NS	NS	NS	NS
molecular function	oxidoreductase activity	NS	NS	NS	NS	NS	NS	NS	0.0231	NS	NS	NS	NS	NS	NS	0.0222	NS	7.04e-10	NS	NS	NS	NS	NS	NS	NS	NS	NS	NS	NS	NS
molecular function	NAD binding	NS	NS	NS	NS	NS	NS	NS	0.0231	NS	NS	NS	NS	NS	NS	NS	NS	NS	NS	NS	NS	NS	NS	NS	NS	NS	NS	NS	NS	NS
molecular function	oxidoreductase activity, acting on CH-OH group of donors	NS	NS	NS	NS	NS	NS	NS	0.0231	NS	NS	NS	NS	NS	NS	NS	NS	NS	NS	NS	NS	NS	NS	NS	NS	NS	NS	NS	NS	NS
molecular function	phosphoric diester hydrolase activity	NS	NS	NS	NS	NS	NS	NS	0.0231	NS	NS	NS	NS	NS	NS	NS	NS	NS	NS	NS	NS	NS	NS	NS	NS	NS	NS	NS	NS	NS
molecular function	cofactor binding	NS	NS	NS	NS	NS	NS	NS	0.0249	NS	NS	NS	NS	NS	NS	NS	NS	NS	NS	NS	NS	NS	NS	NS	NS	NS	NS	NS	NS	NS
molecular function	sphingosine-1-phosphate receptor activity	NS	NS	NS	NS	NS	NS	NS	0.028	NS	NS	NS	NS	NS	NS	NS	NS	NS	NS	NS	NS	NS	0.022	NS	NS	NS	NS	NS	NS	NS
molecular function	hydrolase activity, acting on carbon-nitrogen (but not peptide) bonds	NS	NS	NS	NS	NS	NS	NS	0.0339	NS	NS	NS	NS	NS	NS	NS	NS	NS	NS	NS	NS	NS	NS	NS	NS	NS	NS	NS	NS	NS
molecular function	glutathione transferase activity	NS	NS	NS	NS	NS	NS	NS	0.0491	NS	NS	NS	NS	NS	NS	NS	NS	NS	NS	NS	NS	NS	NS	NS	NS	NS	NS	NS	NS	NS
molecular function	oxidoreductase activity, acting on the CH-OH group of donors, NAD or NADP as acceptor	NS	NS	NS	NS	NS	NS	NS	0.0557	NS	NS	NS	NS	NS	NS	NS	NS	NS	NS	NS	NS	NS	NS	NS	NS	NS	NS	NS	NS	NS
molecular function	coenzyme binding	NS	NS	NS	NS	NS	NS	NS	0.0705	NS	NS	NS	NS	NS	NS	NS	NS	NS	NS	NS	NS	NS	NS	NS	NS	NS	NS	NS	NS	NS
molecular function	hydrolase activity, acting on carbon-nitrogen (but not peptide) bonds, in linear amides	NS	NS	NS	NS	NS	NS	NS	0.0705	NS	NS	NS	NS	NS	NS	NS	NS	NS	NS	NS	NS	NS	NS	NS	NS	NS	NS	NS	NS	NS
molecular function	beta-amyloid binding	NS	NS	NS	NS	NS	NS	NS	0.0759	NS	NS	NS	NS	NS	NS	NS	NS	NS	NS	NS	NS	NS	NS	NS	NS	NS	NS	NS	NS	NS
molecular function	hydrolase activity, acting on ester bonds	NS	NS	NS	NS	NS	NS	NS	0.0759	NS	NS	NS	NS	NS	NS	NS	NS	NS	NS	NS	NS	NS	NS	NS	NS	NS	NS	NS	NS	NS
molecular function	nucleoside kinase activity	NS	NS	NS	NS	NS	NS	NS	0.0783	NS	NS	NS	NS	NS	NS	NS	NS	NS	NS	NS	NS	NS	NS	NS	NS	NS	NS	NS	NS	NS
molecular function	oxidoreductase activity, acting on the CH-NH group of donors	NS	NS	NS	NS	NS	NS	NS	0.0783	NS	NS	NS	NS	NS	NS	NS	NS	NS	NS	NS	NS	NS	NS	NS	NS	NS	NS	NS	NS	NS
molecular function	protein homodimerization activity	NS	NS	NS	NS	NS	NS	NS	0.0828	NS	NS	NS	NS	NS	NS	NS	NS	NS	0.0184	NS	NS	NS	NS	NS	NS	NS	NS	NS	NS	NS
molecular function	lipid binding	NS	NS	NS	NS	NS	NS	NS	0.0888	NS	NS	NS	NS	NS	0.0238	NS	0.0406	NS	NS	NS	NS	NS	NS	NS	NS	NS	NS	NS	NS	NS
molecular function	deacetylase activity	NS	NS	NS	NS	NS	NS	NS	0.0888	NS	NS	NS	NS	NS	NS	NS	NS	NS	NS	NS	NS	NS	NS	NS	NS	NS	NS	NS	NS	NS
molecular function	protein dimerization activity	NS	NS	NS	NS	NS	NS	NS	0.0964	NS	NS	NS	NS	NS	NS	NS	NS	NS	0.0182	NS	NS	NS	NS	NS	NS	NS	NS	NS	NS	NS
molecular function	aldehyde dehydrogenase (NAD) activity	NS	NS	NS	NS	NS	NS	NS	0.0964	NS	NS	NS	NS	NS	NS	NS	NS	NS	NS	NS	NS	NS	NS	NS	NS	NS	NS	NS	NS	NS
molecular function	glutathione peroxidase activity	NS	NS	NS	NS	NS	NS	NS	0.0964	NS	NS	NS	NS	NS	NS	NS	NS	NS	NS	NS	NS	NS	NS	NS	NS	NS	NS	NS	NS	NS
molecular function	symporter activity	NS	NS	NS	NS	NS	NS	NS	NS	0.0034	NS	NS	0.0097	NS	NS	NS	NS	NS	NS	NS	NS	NS	NS	NS	NS	NS	NS	NS	NS	NS
molecular function	beta-galactosidase activity	NS	NS	NS	NS	NS	NS	NS	NS	0.0051	NS	NS	NS	NS	NS	NS	NS	NS	NS	NS	NS	NS	NS	NS	NS	NS	NS	NS	NS	NS
molecular function	secondary active transmembrane transporter activity	NS	NS	NS	NS	NS	NS	NS	NS	0.0111	NS	NS	0.0002	NS	NS	NS	NS	NS	NS	NS	NS	NS	NS	NS	NS	NS	NS	NS	NS	NS
molecular function	hydrolase activity, hydrolyzing O-glycosyl compounds	NS	NS	NS	NS	NS	NS	NS	NS	0.0111	NS	NS	NS	NS	NS	NS	NS	NS	NS	NS	NS	NS	NS	NS	0.0707	NS	NS	NS	NS	NS
molecular function	galactosidase activity	NS	NS	NS	NS	NS	NS	NS	NS	0.0111	NS	NS	NS	NS	NS	NS	NS	NS	NS	NS	NS	NS	NS	NS	NS	NS	NS	NS	NS	NS
molecular function	motor activity	NS	NS	NS	NS	NS	NS	NS	NS	0.0111	NS	NS	NS	NS	NS	NS	NS	NS	NS	NS	NS	NS	NS	NS	NS	NS	NS	NS	NS	NS
molecular function	active transmembrane transporter activity	NS	NS	NS	NS	NS	NS	NS	NS	0.0124	NS	NS	0.0027	NS	NS	NS	NS	NS	NS	0.0945	NS	NS	NS	NS	NS	NS	NS	NS	NS	NS
molecular function	hydrolase activity, acting on glycosyl bonds	NS	NS	NS	NS	NS	NS	NS	NS	0.0124	NS	NS	NS	NS	NS	NS	NS	NS	NS	NS	NS	NS	NS	NS	0.02	NS	NS	NS	NS	NS
molecular function	acyl-CoA dehydrogenase activity	NS	NS	NS	NS	NS	NS	NS	NS	0.0184	NS	NS	NS	NS	NS	NS	NS	NS	NS	NS	NS	NS	NS	NS	NS	NS	NS	NS	NS	NS
molecular function	CoA carboxylase activity	NS	NS	NS	NS	NS	NS	NS	NS	0.0199	NS	NS	NS	NS	NS	NS	NS	NS	NS	NS	NS	NS	NS	NS	NS	NS	NS	NS	NS	NS
molecular function	alpha-L-fucosidase activity	NS	NS	NS	NS	NS	NS	NS	NS	0.0237	NS	NS	NS	NS	NS	NS	NS	NS	NS	NS	NS	NS	NS	NS	NS	NS	NS	NS	NS	NS
molecular function	aryldialkylphosphatase activity	NS	NS	NS	NS	NS	NS	NS	NS	0.0237	NS	NS	NS	NS	NS	NS	NS	NS	NS	NS	NS	NS	NS	NS	NS	NS	NS	NS	NS	NS
molecular function	fucosidase activity	NS	NS	NS	NS	NS	NS	NS	NS	0.0237	NS	NS	NS	NS	NS	NS	NS	NS	NS	NS	NS	NS	NS	NS	NS	NS	NS	NS	NS	NS
molecular function	ligase activity, forming carbon-carbon bonds	NS	NS	NS	NS	NS	NS	NS	NS	0.0237	NS	NS	NS	NS	NS	NS	NS	NS	NS	NS	NS	NS	NS	NS	NS	NS	NS	NS	NS	NS
molecular function	cargo receptor activity	NS	NS	NS	NS	NS	NS	NS	NS	0.0243	NS	NS	0.0001	NS	NS	NS	NS	NS	NS	NS	NS	NS	NS	NS	NS	NS	NS	NS	NS	NS
molecular function	calcium ion binding	NS	NS	NS	NS	NS	NS	NS	NS	0.0436	NS	NS	0.0027	NS	NS	NS	0.0792	NS	NS	NS	NS	NS	0.0035	NS	NS	NS	NS	NS	NS	NS
molecular function	biotin carboxylase activity	NS	NS	NS	NS	NS	NS	NS	NS	0.0438	NS	NS	NS	NS	NS	NS	NS	NS	NS	NS	NS	NS	NS	NS	NS	NS	NS	NS	NS	NS
molecular function	carnitine O-palmitoyltransferase activity	NS	NS	NS	NS	NS	NS	NS	NS	0.0438	NS	NS	NS	NS	NS	NS	NS	NS	NS	NS	NS	NS	NS	NS	NS	NS	NS	NS	NS	NS
molecular function	clathrin adaptor activity	NS	NS	NS	NS	NS	NS	NS	NS	0.0438	NS	NS	NS	NS	NS	NS	NS	NS	NS	NS	NS	NS	NS	NS	NS	NS	NS	NS	NS	NS
molecular function	N-acetylglucosamine-6-sulfatase activity	NS	NS	NS	NS	NS	NS	NS	NS	0.0438	NS	NS	NS	NS	NS	NS	NS	NS	NS	NS	NS	NS	NS	NS	NS	NS	NS	NS	NS	NS
molecular function	O-palmitoyltransferase activity	NS	NS	NS	NS	NS	NS	NS	NS	0.0438	NS	NS	NS	NS	NS	NS	NS	NS	NS	NS	NS	NS	NS	NS	NS	NS	NS	NS	NS	NS
molecular function	peptidyl-dipeptidase activity	NS	NS	NS	NS	NS	NS	NS	NS	0.0438	NS	NS	NS	NS	NS	NS	NS	NS	NS	NS	NS	NS	NS	NS	NS	NS	NS	NS	NS	NS
molecular function	transmembrane transporter activity	NS	NS	NS	NS	NS	NS	NS	NS	0.0491	NS	NS	NS	NS	NS	NS	NS	NS	NS	0.0579	NS	NS	NS	NS	NS	NS	0.0683	NS	NS	NS
molecular function	ammonia transmembrane transporter activity	NS	NS	NS	NS	NS	NS	NS	NS	0.0701	NS	NS	NS	NS	NS	NS	NS	NS	NS	NS	NS	NS	NS	NS	NS	NS	NS	NS	NS	NS
molecular function	arylesterase activity	NS	NS	NS	NS	NS	NS	NS	NS	0.0701	NS	NS	NS	NS	NS	NS	NS	NS	NS	NS	NS	NS	NS	NS	NS	NS	NS	NS	NS	NS
molecular function	cytidylate kinase activity	NS	NS	NS	NS	NS	NS	NS	NS	0.0701	NS	NS	NS	NS	NS	NS	NS	NS	NS	NS	NS	NS	NS	NS	NS	NS	NS	NS	NS	NS
molecular function	modified amino acid binding	NS	NS	NS	NS	NS	NS	NS	NS	0.0701	NS	NS	NS	NS	NS	NS	NS	NS	NS	NS	NS	NS	NS	NS	NS	NS	NS	NS	NS	NS
molecular function	scavenger receptor activity	NS	NS	NS	NS	NS	NS	NS	NS	0.0735	NS	NS	0.0002	NS	NS	NS	NS	NS	NS	NS	NS	NS	NS	NS	NS	NS	NS	NS	NS	NS
molecular function	acyl-CoA oxidase activity	NS	NS	NS	NS	NS	NS	NS	NS	0.0858	NS	NS	NS	NS	NS	NS	NS	NS	NS	NS	NS	NS	NS	NS	NS	NS	NS	NS	NS	NS
molecular function	carnitine O-acyltransferase activity	NS	NS	NS	NS	NS	NS	NS	NS	0.0858	NS	NS	NS	NS	NS	NS	NS	NS	NS	NS	NS	NS	NS	NS	NS	NS	NS	NS	NS	NS
molecular function	cation:chloride symporter activity	NS	NS	NS	NS	NS	NS	NS	NS	0.0858	NS	NS	NS	NS	NS	NS	NS	NS	NS	NS	NS	NS	NS	NS	NS	NS	NS	NS	NS	NS
molecular function	copper ion transmembrane transporter activity	NS	NS	NS	NS	NS	NS	NS	NS	0.0858	NS	NS	NS	NS	NS	NS	NS	NS	NS	NS	NS	NS	NS	NS	NS	NS	NS	NS	NS	NS
molecular function	oxidoreductase activity, acting on superoxide radicals as acceptor	NS	NS	NS	NS	NS	NS	NS	NS	0.0858	NS	NS	NS	NS	NS	NS	NS	NS	NS	NS	NS	NS	NS	NS	NS	NS	NS	NS	NS	NS
molecular function	phosphatidylserine binding	NS	NS	NS	NS	NS	NS	NS	NS	0.0858	NS	NS	NS	NS	NS	NS	NS	NS	NS	NS	NS	NS	NS	NS	NS	NS	NS	NS	NS	NS
molecular function	S-methyltransferase activity	NS	NS	NS	NS	NS	NS	NS	NS	0.0858	NS	NS	NS	NS	NS	NS	NS	NS	NS	NS	NS	NS	NS	NS	NS	NS	NS	NS	NS	NS
molecular function	superoxide dismutase activity	NS	NS	NS	NS	NS	NS	NS	NS	0.0858	NS	NS	NS	NS	NS	NS	NS	NS	NS	NS	NS	NS	NS	NS	NS	NS	NS	NS	NS	NS
molecular function	hormone activity	NS	NS	NS	NS	NS	NS	NS	NS	0.0879	NS	NS	NS	NS	NS	NS	NS	NS	NS	NS	NS	NS	NS	NS	NS	NS	0.0434	NS	NS	NS
molecular function	solute:cation symporter activity	NS	NS	NS	NS	NS	NS	NS	NS	0.0944	NS	NS	NS	NS	NS	NS	NS	NS	NS	NS	NS	NS	NS	NS	NS	NS	NS	NS	NS	NS
molecular function	kinase activity	NS	NS	NS	NS	NS	NS	NS	NS	NS	0.0014	NS	NS	NS	NS	NS	NS	NS	NS	NS	NS	NS	NS	NS	NS	NS	0.0763	NS	0.0174	0.0003
molecular function	glutamate receptor binding	NS	NS	NS	NS	NS	NS	NS	NS	NS	0.0022	NS	NS	NS	NS	NS	NS	NS	NS	NS	NS	NS	NS	NS	NS	NS	NS	NS	0.024	NS
molecular function	protein serine/threonine kinase activity	NS	NS	NS	NS	NS	NS	NS	NS	NS	0.0024	NS	NS	NS	NS	NS	NS	NS	NS	NS	NS	0.0814	NS	NS	NS	NS	NS	NS	0.0104	0.001
molecular function	protein kinase activity	NS	NS	NS	NS	NS	NS	NS	NS	NS	0.0039	NS	NS	NS	NS	NS	NS	NS	NS	NS	NS	NS	NS	NS	NS	NS	NS	NS	0.0087	0.001
molecular function	transferase activity, transferring phosphorus-containing groups	NS	NS	NS	NS	NS	NS	NS	NS	NS	0.0039	NS	NS	NS	NS	NS	NS	NS	NS	NS	NS	NS	NS	NS	NS	NS	NS	NS	0.0441	0.0013
molecular function	L-aspartate:2-oxoglutarate aminotransferase activity	NS	NS	NS	NS	NS	NS	NS	NS	NS	0.0081	NS	NS	NS	NS	NS	NS	NS	NS	NS	NS	NS	NS	NS	NS	NS	NS	NS	NS	NS
molecular function	L-phenylalanine:2-oxoglutarate aminotransferase activity	NS	NS	NS	NS	NS	NS	NS	NS	NS	0.0081	NS	NS	NS	NS	NS	NS	NS	NS	NS	NS	NS	NS	NS	NS	NS	NS	NS	NS	NS
molecular function	L-phenylalanine aminotransferase activity	NS	NS	NS	NS	NS	NS	NS	NS	NS	0.0081	NS	NS	NS	NS	NS	NS	NS	NS	NS	NS	NS	NS	NS	NS	NS	NS	NS	NS	NS
molecular function	GTPase regulator activity	NS	NS	NS	NS	NS	NS	NS	NS	NS	0.0098	NS	NS	NS	NS	NS	NS	NS	0.0255	NS	NS	NS	NS	NS	NS	NS	NS	NS	0.0183	0.004
molecular function	phosphotransferase activity, alcohol group as acceptor	NS	NS	NS	NS	NS	NS	NS	NS	NS	0.0104	NS	NS	NS	NS	NS	NS	NS	NS	NS	NS	NS	NS	NS	NS	NS	0.0761	NS	0.0143	0.0003
molecular function	kinesin binding	NS	NS	NS	NS	NS	NS	NS	NS	NS	0.0104	NS	NS	NS	NS	NS	NS	NS	NS	NS	NS	NS	NS	NS	NS	NS	NS	NS	NS	NS
molecular function	protein domain specific binding	NS	NS	NS	NS	NS	NS	NS	NS	NS	0.0108	NS	NS	NS	NS	NS	0.0944	NS	NS	NS	NS	NS	NS	NS	NS	NS	NS	NS	NS	0.0132
molecular function	small GTPase regulator activity	NS	NS	NS	NS	NS	NS	NS	NS	NS	0.0108	NS	NS	NS	NS	NS	NS	NS	NS	NS	NS	NS	NS	NS	NS	NS	NS	NS	0.0451	0.008
molecular function	nucleoside-triphosphatase regulator activity	NS	NS	NS	NS	NS	NS	NS	NS	NS	0.0111	NS	NS	NS	NS	NS	NS	NS	0.031	NS	NS	NS	NS	NS	NS	NS	NS	NS	0.0226	0.004
molecular function	protein complex scaffold	NS	NS	NS	NS	NS	NS	NS	NS	NS	0.0111	NS	NS	NS	NS	NS	NS	NS	NS	NS	NS	NS	NS	NS	NS	NS	NS	NS	NS	NS
molecular function	transferase activity	NS	NS	NS	NS	NS	NS	NS	NS	NS	0.0135	NS	NS	NS	NS	NS	NS	NS	NS	NS	NS	NS	NS	0.0713	NS	NS	NS	NS	NS	NS
molecular function	SH3 domain binding	NS	0.0068	NS	NS	NS	NS	NS	NS	NS	0.0135	NS	NS	NS	NS	NS	NS	NS	NS	NS	NS	NS	NS	NS	NS	NS	NS	NS	NS	NS
molecular function	GKAP/Homer scaffold activity	NS	NS	NS	NS	NS	NS	NS	NS	NS	0.0135	NS	NS	NS	NS	NS	NS	NS	NS	NS	NS	NS	NS	NS	NS	NS	NS	NS	NS	NS
molecular function	calcium channel activity	NS	NS	NS	NS	NS	NS	NS	NS	NS	0.0141	NS	NS	NS	NS	NS	NS	NS	NS	NS	NS	NS	NS	NS	NS	NS	NS	NS	NS	0.0093
molecular function	syntaxin binding	NS	NS	NS	NS	NS	NS	NS	NS	NS	0.0151	NS	NS	NS	NS	NS	NS	NS	NS	NS	NS	0.0565	NS	NS	NS	NS	NS	NS	NS	NS
molecular function	calmodulin binding	NS	NS	NS	NS	NS	NS	NS	NS	NS	0.0177	0.072	0.0095	NS	NS	NS	NS	NS	NS	NS	NS	NS	NS	NS	NS	NS	NS	NS	NS	NS
molecular function	L-proline transmembrane transporter activity	NS	NS	NS	NS	NS	NS	NS	NS	NS	0.0186	NS	NS	NS	NS	NS	NS	NS	NS	NS	NS	NS	NS	NS	NS	NS	NS	NS	NS	NS
molecular function	inorganic cation transmembrane transporter activity	NS	NS	NS	NS	NS	NS	NS	NS	NS	0.0214	NS	NS	NS	0.0546	NS	NS	4.01e-06	NS	NS	NS	NS	NS	NS	NS	NS	0.0761	NS	NS	NS
molecular function	SNARE binding	NS	NS	NS	NS	NS	NS	NS	NS	NS	0.0214	NS	NS	NS	NS	NS	NS	NS	NS	NS	NS	0.0341	NS	NS	NS	NS	NS	NS	NS	NS
molecular function	divalent inorganic cation transmembrane transporter activity	NS	NS	NS	NS	NS	NS	NS	NS	NS	0.0225	NS	NS	NS	NS	NS	NS	NS	NS	NS	NS	NS	NS	NS	NS	NS	0.0761	NS	NS	0.0077
molecular function	calcium ion transmembrane transporter activity	NS	NS	NS	NS	NS	NS	NS	NS	NS	0.0227	NS	NS	NS	NS	NS	NS	NS	NS	NS	NS	NS	NS	NS	NS	NS	0.0477	NS	NS	0.004
molecular function	metal ion transmembrane transporter activity	NS	NS	NS	NS	NS	NS	NS	NS	NS	0.0242	NS	NS	NS	0.0255	NS	NS	NS	NS	NS	NS	NS	NS	NS	NS	NS	0.0442	NS	0.0441	NS
molecular function	GTP binding	NS	NS	NS	NS	NS	NS	NS	NS	NS	0.0263	NS	NS	0.0263	NS	NS	NS	NS	0.0175	0.029	NS	NS	NS	NS	NS	NS	NS	NS	NS	NS
molecular function	protein N-terminus binding	NS	NS	NS	NS	NS	NS	NS	NS	NS	NS	0.054	NS	NS	NS	NS	NS	NS	NS	0.0783	NS	NS	NS	NS	NS	NS	NS	NS	NS	NS
molecular function	transcription factor binding	NS	NS	NS	NS	NS	NS	NS	NS	NS	NS	0.063	NS	NS	NS	NS	NS	NS	NS	NS	NS	NS	NS	0.059	NS	NS	NS	NS	NS	NS
molecular function	thyroid hormone receptor binding	NS	NS	NS	NS	NS	NS	NS	NS	NS	NS	0.072	NS	NS	NS	NS	NS	NS	NS	NS	NS	NS	NS	NS	NS	NS	NS	NS	NS	NS
molecular function	extracellular matrix structural constituent	NS	NS	NS	NS	NS	NS	NS	NS	NS	NS	NS	3.06e-09	NS	NS	NS	NS	NS	NS	NS	NS	NS	NS	NS	NS	NS	NS	NS	NS	NS
molecular function	serine-type endopeptidase inhibitor activity	NS	NS	NS	NS	NS	NS	NS	NS	NS	NS	NS	4.31e-05	NS	NS	NS	NS	NS	NS	NS	NS	NS	NS	NS	NS	NS	NS	NS	NS	NS
molecular function	extracellular matrix constituent conferring elasticity	NS	NS	NS	NS	NS	NS	NS	NS	NS	NS	NS	7.73e-05	NS	NS	NS	NS	NS	NS	NS	NS	NS	NS	NS	NS	NS	NS	NS	NS	NS
molecular function	platelet-derived growth factor binding	NS	NS	NS	NS	NS	NS	NS	NS	NS	NS	NS	0.0002	NS	NS	NS	NS	NS	NS	NS	NS	NS	NS	NS	NS	NS	NS	NS	NS	NS
molecular function	retinoid binding	NS	NS	NS	NS	NS	NS	NS	NS	NS	NS	NS	0.0002	NS	NS	NS	NS	NS	NS	NS	NS	NS	NS	NS	NS	NS	NS	NS	NS	NS
molecular function	structural molecule activity	NS	NS	NS	NS	NS	NS	NS	NS	NS	NS	NS	0.0003	NS	NS	NS	NS	0.0025	NS	NS	NS	NS	NS	NS	NS	NS	NS	2.1e-64	NS	NS
molecular function	carbohydrate binding	NS	NS	NS	NS	NS	NS	NS	NS	NS	NS	NS	0.0004	NS	NS	NS	NS	NS	0.0335	NS	NS	NS	0.0442	NS	NS	NS	NS	NS	NS	NS
molecular function	endopeptidase inhibitor activity	NS	NS	NS	NS	NS	NS	NS	NS	NS	NS	NS	0.0004	NS	NS	NS	NS	NS	NS	NS	NS	NS	0.0491	NS	NS	NS	NS	NS	NS	NS
molecular function	peptidase inhibitor activity	NS	NS	NS	NS	NS	NS	NS	NS	NS	NS	NS	0.0004	NS	NS	NS	NS	NS	NS	NS	NS	NS	0.0546	NS	NS	NS	NS	NS	NS	NS
molecular function	endopeptidase regulator activity	NS	NS	NS	NS	NS	NS	NS	NS	NS	NS	NS	0.0004	NS	NS	NS	NS	NS	NS	NS	NS	NS	0.0553	NS	NS	NS	NS	NS	NS	NS
molecular function	BMP receptor binding	NS	NS	NS	NS	NS	NS	NS	NS	NS	NS	NS	0.0004	NS	NS	NS	NS	NS	NS	NS	NS	NS	NS	NS	NS	NS	NS	NS	NS	NS
molecular function	isoprenoid binding	NS	NS	NS	NS	NS	NS	NS	NS	NS	NS	NS	0.0004	NS	NS	NS	NS	NS	NS	NS	NS	NS	NS	NS	NS	NS	NS	NS	NS	NS
molecular function	organic anion transmembrane transporter activity	NS	NS	NS	NS	NS	NS	NS	NS	NS	NS	NS	0.0004	NS	NS	NS	NS	NS	NS	NS	NS	NS	NS	NS	NS	NS	NS	NS	NS	NS
molecular function	peptidase regulator activity	NS	NS	NS	NS	NS	NS	NS	NS	NS	NS	NS	0.0004	NS	NS	NS	NS	NS	NS	NS	NS	NS	NS	NS	NS	NS	NS	NS	NS	NS
molecular function	retinal binding	NS	NS	NS	NS	NS	NS	NS	NS	NS	NS	NS	0.0004	NS	NS	NS	NS	NS	NS	NS	NS	NS	NS	NS	NS	NS	NS	NS	NS	NS
molecular function	receptor serine/threonine kinase binding	NS	NS	NS	NS	NS	NS	NS	NS	NS	NS	NS	0.0009	NS	NS	NS	NS	NS	NS	NS	NS	NS	NS	NS	NS	NS	NS	NS	NS	NS
molecular function	transmembrane receptor protein serine/threonine kinase binding	NS	NS	NS	NS	NS	NS	NS	NS	NS	NS	NS	0.0009	NS	NS	NS	NS	NS	NS	NS	NS	NS	NS	NS	NS	NS	NS	NS	NS	NS
molecular function	enzyme inhibitor activity	NS	NS	NS	NS	NS	NS	NS	NS	NS	NS	NS	0.0016	NS	NS	NS	NS	NS	NS	NS	NS	NS	0.0221	NS	NS	NS	NS	NS	NS	NS
molecular function	anion:anion antiporter activity	NS	NS	NS	NS	NS	NS	NS	NS	NS	NS	NS	0.0016	NS	NS	NS	NS	NS	NS	NS	NS	NS	NS	NS	NS	NS	NS	NS	NS	NS
molecular function	extracellular matrix binding	NS	NS	NS	NS	NS	NS	NS	NS	NS	NS	NS	0.0027	NS	NS	NS	NS	NS	NS	NS	NS	NS	0.022	NS	NS	NS	NS	NS	NS	NS
molecular function	carbohydrate derivative binding	NS	NS	NS	NS	NS	NS	NS	NS	NS	NS	NS	0.0033	NS	NS	NS	0.0944	NS	NS	NS	NS	NS	0.022	NS	NS	NS	NS	NS	NS	NS
molecular function	collagen binding	NS	NS	NS	NS	NS	NS	NS	NS	NS	NS	NS	0.0035	NS	NS	NS	NS	NS	NS	NS	NS	NS	NS	NS	NS	NS	NS	NS	NS	NS
molecular function	pattern binding	NS	NS	NS	NS	NS	NS	NS	NS	NS	NS	NS	0.0035	NS	NS	NS	NS	NS	NS	NS	NS	NS	NS	NS	NS	NS	NS	NS	NS	NS
molecular function	polysaccharide binding	NS	NS	NS	NS	NS	NS	NS	NS	NS	NS	NS	0.0035	NS	NS	NS	NS	NS	NS	NS	NS	NS	NS	NS	NS	NS	NS	NS	NS	NS
molecular function	antiporter activity	NS	NS	NS	NS	NS	NS	NS	NS	NS	NS	NS	0.005	NS	NS	NS	0.0872	NS	NS	NS	NS	NS	NS	NS	NS	NS	NS	NS	NS	NS
molecular function	anion transmembrane transporter activity	NS	NS	NS	NS	NS	NS	NS	NS	NS	NS	NS	0.0102	NS	NS	NS	NS	NS	NS	NS	NS	NS	NS	NS	NS	NS	0.0761	NS	NS	NS
molecular function	7S RNA binding	NS	NS	NS	NS	NS	NS	NS	NS	NS	NS	NS	NS	0.0109	NS	NS	NS	NS	NS	NS	NS	NS	NS	NS	NS	NS	NS	NS	NS	NS
molecular function	unfolded protein binding	NS	NS	NS	NS	NS	NS	NS	NS	NS	NS	NS	NS	0.0109	NS	NS	NS	NS	NS	NS	NS	NS	NS	NS	NS	NS	NS	NS	NS	NS
molecular function	translation initiation factor activity	NS	NS	NS	NS	NS	NS	NS	NS	NS	NS	NS	NS	0.0131	NS	NS	NS	NS	NS	NS	NS	NS	NS	NS	NS	NS	NS	0.0162	NS	NS
molecular function	acid-amino acid ligase activity	NS	NS	NS	NS	NS	NS	NS	NS	NS	NS	NS	NS	0.0131	NS	NS	NS	NS	NS	NS	NS	NS	NS	NS	NS	NS	NS	NS	NS	NS
molecular function	TBP-class protein binding	NS	NS	NS	NS	NS	NS	NS	NS	NS	NS	NS	NS	0.0131	NS	NS	NS	NS	NS	NS	NS	NS	NS	NS	NS	NS	NS	NS	NS	NS
molecular function	ligase activity, forming carbon-nitrogen bonds	NS	NS	NS	NS	NS	NS	NS	NS	NS	NS	NS	NS	0.0246	NS	NS	NS	NS	NS	NS	NS	NS	NS	NS	NS	NS	NS	NS	NS	NS
molecular function	small conjugating protein ligase activity	NS	NS	NS	NS	NS	NS	NS	NS	NS	NS	NS	NS	0.0246	NS	NS	NS	NS	NS	NS	NS	NS	NS	NS	NS	NS	NS	NS	NS	NS
molecular function	voltage-gated anion channel activity	NS	NS	NS	NS	NS	NS	NS	NS	NS	NS	NS	NS	0.0246	NS	NS	NS	NS	NS	NS	NS	NS	NS	NS	NS	NS	NS	NS	NS	NS
molecular function	guanyl nucleotide binding	NS	NS	NS	NS	NS	NS	NS	NS	NS	NS	NS	NS	0.0263	NS	NS	NS	NS	0.0183	0.029	NS	NS	NS	NS	NS	NS	NS	NS	NS	NS
molecular function	guanyl ribonucleotide binding	NS	NS	NS	NS	NS	NS	NS	NS	NS	NS	NS	NS	0.0263	NS	NS	NS	NS	0.0183	0.029	NS	NS	NS	NS	NS	NS	NS	NS	NS	NS
molecular function	ligase activity	NS	NS	NS	NS	NS	NS	NS	NS	NS	NS	NS	NS	0.0263	NS	NS	NS	NS	NS	NS	NS	NS	NS	NS	NS	NS	NS	NS	NS	NS
molecular function	porin activity	NS	NS	NS	NS	NS	NS	NS	NS	NS	NS	NS	NS	0.0263	NS	NS	NS	NS	NS	NS	NS	NS	NS	NS	NS	NS	NS	NS	NS	NS
molecular function	rRNA (adenine) methyltransferase activity	NS	NS	NS	NS	NS	NS	NS	NS	NS	NS	NS	NS	0.0263	NS	NS	NS	NS	NS	NS	NS	NS	NS	NS	NS	NS	NS	NS	NS	NS
molecular function	rRNA (adenine-N6,N6-)-dimethyltransferase activity	NS	NS	NS	NS	NS	NS	NS	NS	NS	NS	NS	NS	0.0263	NS	NS	NS	NS	NS	NS	NS	NS	NS	NS	NS	NS	NS	NS	NS	NS
molecular function	disulfide oxidoreductase activity	NS	NS	NS	NS	NS	NS	NS	NS	NS	NS	NS	NS	0.0394	NS	NS	NS	NS	NS	NS	NS	NS	0.0468	NS	NS	NS	NS	NS	NS	NS
molecular function	diphosphoinositol-polyphosphate diphosphatase activity	NS	NS	NS	NS	NS	NS	NS	NS	NS	NS	NS	NS	0.0394	NS	NS	NS	NS	NS	NS	NS	NS	NS	NS	NS	NS	NS	NS	NS	NS
molecular function	phosphoserine binding	NS	NS	NS	NS	NS	NS	NS	NS	NS	NS	NS	NS	0.0394	NS	NS	NS	NS	NS	NS	NS	NS	NS	NS	NS	NS	NS	NS	NS	NS
molecular function	rRNA methyltransferase activity	NS	NS	NS	NS	NS	NS	NS	NS	NS	NS	NS	NS	0.0394	NS	NS	NS	NS	NS	NS	NS	NS	NS	NS	NS	NS	NS	NS	NS	NS
molecular function	ubiquitin-protein ligase activity	NS	NS	NS	NS	NS	NS	NS	NS	NS	NS	NS	NS	0.0396	NS	NS	NS	NS	NS	NS	NS	NS	NS	NS	NS	NS	NS	NS	NS	NS
molecular function	translation factor activity, nucleic acid binding	NS	NS	NS	NS	NS	NS	NS	NS	NS	NS	NS	NS	0.0438	NS	NS	NS	NS	NS	NS	NS	NS	NS	NS	NS	NS	NS	6.95e-05	NS	NS
molecular function	oxidoreductase activity, acting on a sulfur group of donors	NS	NS	NS	NS	NS	NS	NS	NS	NS	NS	NS	NS	0.0484	NS	NS	NS	NS	NS	NS	NS	NS	NS	NS	NS	NS	NS	NS	NS	NS
molecular function	protein disulfide oxidoreductase activity	NS	NS	NS	NS	NS	NS	NS	NS	NS	NS	NS	NS	0.091	NS	NS	NS	NS	NS	NS	NS	NS	NS	NS	NS	NS	NS	NS	NS	NS
molecular function	threonine-type endopeptidase activity	NS	NS	NS	NS	NS	NS	NS	NS	NS	NS	NS	NS	0.0978	NS	NS	NS	2.37e-07	NS	NS	NS	NS	NS	NS	NS	NS	NS	NS	NS	NS
molecular function	threonine-type peptidase activity	NS	NS	NS	NS	NS	NS	NS	NS	NS	NS	NS	NS	0.0978	NS	NS	NS	2.37e-07	NS	NS	NS	NS	NS	NS	NS	NS	NS	NS	NS	NS
molecular function	cation channel activity	NS	NS	NS	NS	NS	NS	NS	NS	NS	NS	NS	NS	NS	0.0017	NS	NS	NS	NS	NS	NS	NS	NS	NS	NS	NS	0.0644	NS	NS	NS
molecular function	gated channel activity	NS	NS	NS	NS	NS	NS	NS	NS	NS	NS	NS	NS	NS	0.0018	NS	NS	NS	NS	NS	NS	NS	NS	NS	NS	NS	0.0572	NS	NS	NS
molecular function	ion gated channel activity	NS	NS	NS	NS	NS	NS	NS	NS	NS	NS	NS	NS	NS	0.0018	NS	NS	NS	NS	NS	NS	NS	NS	NS	NS	NS	0.0572	NS	NS	NS
molecular function	channel activity	NS	NS	NS	NS	NS	NS	NS	NS	NS	NS	NS	NS	NS	0.0025	NS	NS	NS	NS	NS	NS	NS	NS	NS	NS	NS	0.0434	NS	NS	NS
molecular function	ion channel activity	NS	NS	NS	NS	NS	NS	NS	NS	NS	NS	NS	NS	NS	0.0025	NS	NS	NS	NS	NS	NS	NS	NS	NS	NS	NS	0.0434	NS	NS	NS
molecular function	passive transmembrane transporter activity	NS	NS	NS	NS	NS	NS	NS	NS	NS	NS	NS	NS	NS	0.0025	NS	NS	NS	NS	NS	NS	NS	NS	NS	NS	NS	0.0434	NS	NS	NS
molecular function	substrate-specific channel activity	NS	NS	NS	NS	NS	NS	NS	NS	NS	NS	NS	NS	NS	0.0025	NS	NS	NS	NS	NS	NS	NS	NS	NS	NS	NS	0.0434	NS	NS	NS
molecular function	PLC activating G-protein coupled glutamate receptor activity	NS	NS	NS	NS	NS	NS	NS	NS	NS	NS	NS	NS	NS	0.0025	NS	NS	NS	NS	NS	NS	NS	NS	NS	NS	NS	NS	NS	NS	NS
molecular function	long-chain-enoyl-CoA hydratase activity	NS	NS	NS	NS	NS	NS	NS	NS	NS	NS	NS	NS	NS	0.0089	NS	NS	NS	NS	NS	NS	NS	NS	NS	NS	NS	NS	NS	NS	NS
molecular function	voltage-gated channel activity	NS	NS	NS	NS	NS	NS	NS	NS	NS	NS	NS	NS	NS	0.0167	NS	NS	NS	NS	NS	NS	NS	NS	NS	NS	NS	0.0761	NS	NS	NS
molecular function	voltage-gated ion channel activity	NS	NS	NS	NS	NS	NS	NS	NS	NS	NS	NS	NS	NS	0.0167	NS	NS	NS	NS	NS	NS	NS	NS	NS	NS	NS	0.0761	NS	NS	NS
molecular function	fatty-acyl-CoA binding	NS	NS	NS	NS	NS	NS	NS	NS	NS	NS	NS	NS	NS	0.0167	NS	NS	NS	NS	NS	NS	NS	NS	NS	NS	NS	NS	NS	NS	NS
molecular function	cation transmembrane transporter activity	NS	NS	NS	NS	NS	NS	NS	NS	NS	NS	NS	NS	NS	0.0186	NS	NS	8.53e-05	NS	NS	NS	NS	NS	NS	NS	NS	NS	NS	NS	NS
molecular function	sodium channel activity	NS	NS	NS	NS	NS	NS	NS	NS	NS	NS	NS	NS	NS	0.0213	NS	NS	NS	NS	NS	NS	NS	NS	NS	NS	NS	NS	NS	NS	NS
molecular function	3-hydroxyacyl-CoA dehydrogenase activity	NS	NS	NS	NS	NS	NS	NS	NS	NS	NS	NS	NS	NS	0.0225	NS	NS	NS	NS	NS	NS	NS	NS	NS	0.0707	NS	NS	NS	NS	NS
molecular function	glutamate receptor activity	NS	NS	NS	NS	NS	NS	NS	NS	NS	NS	NS	NS	NS	0.0238	NS	NS	NS	NS	NS	NS	NS	NS	NS	NS	NS	NS	NS	NS	NS
molecular function	ligand-gated channel activity	NS	NS	NS	NS	NS	NS	NS	NS	NS	NS	NS	NS	NS	0.0238	NS	NS	NS	NS	NS	NS	NS	NS	NS	NS	NS	NS	NS	NS	NS
molecular function	ligand-gated ion channel activity	NS	NS	NS	NS	NS	NS	NS	NS	NS	NS	NS	NS	NS	0.0238	NS	NS	NS	NS	NS	NS	NS	NS	NS	NS	NS	NS	NS	NS	NS
molecular function	sodium ion binding	NS	NS	NS	NS	NS	NS	NS	NS	NS	NS	NS	NS	NS	0.0238	NS	NS	NS	NS	NS	NS	NS	NS	NS	NS	NS	NS	NS	NS	NS
molecular function	aminopeptidase activity	NS	NS	NS	NS	NS	NS	NS	NS	NS	NS	NS	NS	NS	0.0275	NS	NS	NS	NS	NS	NS	NS	NS	NS	NS	NS	NS	NS	NS	NS
molecular function	intracellular ligand-gated ion channel activity	NS	NS	NS	NS	NS	NS	NS	NS	NS	NS	NS	NS	NS	0.0319	NS	NS	NS	NS	NS	NS	NS	NS	NS	NS	NS	NS	NS	NS	NS
molecular function	voltage-gated cation channel activity	NS	NS	NS	NS	NS	NS	NS	NS	NS	NS	NS	NS	NS	0.0321	NS	NS	NS	NS	NS	NS	NS	NS	NS	NS	NS	0.0718	NS	0.0447	NS
molecular function	alkali metal ion binding	NS	NS	NS	NS	NS	NS	NS	NS	NS	NS	NS	NS	NS	0.0427	NS	NS	NS	NS	NS	NS	NS	NS	NS	NS	NS	NS	NS	NS	NS
molecular function	voltage-gated sodium channel activity	NS	NS	NS	NS	NS	NS	NS	NS	NS	NS	NS	NS	NS	0.0427	NS	NS	NS	NS	NS	NS	NS	NS	NS	NS	NS	NS	NS	NS	NS
molecular function	substrate-specific transporter activity	NS	NS	NS	NS	NS	NS	NS	NS	NS	NS	NS	NS	NS	0.048	NS	NS	0.0028	NS	NS	NS	NS	NS	NS	NS	NS	0.0761	NS	NS	NS
molecular function	ion transmembrane transporter activity	NS	NS	NS	NS	NS	NS	NS	NS	NS	NS	NS	NS	NS	0.048	NS	NS	NS	NS	NS	NS	NS	NS	NS	NS	NS	0.0644	NS	NS	NS
molecular function	C-acyltransferase activity	NS	NS	NS	NS	NS	NS	NS	NS	NS	NS	NS	NS	NS	0.048	NS	NS	NS	NS	NS	NS	NS	NS	NS	NS	NS	NS	NS	NS	NS
molecular function	phospholipase binding	NS	NS	NS	NS	NS	NS	NS	NS	NS	NS	NS	NS	NS	0.048	NS	NS	NS	NS	NS	NS	NS	NS	NS	NS	NS	NS	NS	NS	NS
molecular function	alcohol binding	NS	NS	NS	NS	NS	NS	NS	NS	NS	NS	NS	NS	NS	0.0546	NS	NS	NS	NS	NS	NS	NS	NS	NS	NS	NS	NS	NS	NS	NS
molecular function	Ras GTPase activator activity	NS	NS	NS	NS	NS	NS	NS	NS	NS	NS	NS	NS	NS	0.0547	NS	NS	NS	NS	NS	NS	NS	NS	NS	NS	NS	NS	NS	NS	NS
molecular function	Rab GTPase binding	NS	NS	NS	NS	NS	NS	NS	NS	NS	NS	NS	NS	NS	0.0554	NS	NS	NS	NS	0.0643	NS	NS	NS	NS	NS	NS	NS	NS	NS	NS
molecular function	steroid binding	NS	NS	NS	NS	NS	NS	NS	NS	NS	NS	NS	NS	NS	0.0575	NS	NS	NS	NS	NS	NS	NS	NS	NS	NS	NS	NS	NS	NS	NS
molecular function	aminoacyl-tRNA ligase activity	NS	NS	NS	NS	NS	NS	NS	NS	NS	NS	NS	NS	NS	NS	0.0032	NS	NS	NS	NS	NS	NS	NS	NS	NS	NS	NS	NS	NS	NS
molecular function	ligase activity, forming aminoacyl-tRNA and related compounds	NS	NS	NS	NS	NS	NS	NS	NS	NS	NS	NS	NS	NS	NS	0.0032	NS	NS	NS	NS	NS	NS	NS	NS	NS	NS	NS	NS	NS	NS
molecular function	ligase activity, forming carbon-oxygen bonds	NS	NS	NS	NS	NS	NS	NS	NS	NS	NS	NS	NS	NS	NS	0.0032	NS	NS	NS	NS	NS	NS	NS	NS	NS	NS	NS	NS	NS	NS
molecular function	tRNA binding	NS	NS	NS	NS	NS	NS	NS	NS	NS	NS	NS	NS	NS	NS	0.005	NS	NS	NS	NS	NS	NS	NS	NS	NS	NS	NS	NS	NS	NS
molecular function	anion binding	NS	NS	NS	NS	NS	NS	NS	NS	NS	NS	NS	NS	NS	NS	0.0059	NS	NS	NS	NS	NS	NS	NS	NS	NS	NS	NS	NS	0.0141	NS
molecular function	phosphatidylinositol kinase activity	NS	NS	NS	NS	NS	NS	NS	NS	NS	NS	NS	NS	NS	NS	0.0059	NS	NS	NS	NS	NS	NS	NS	NS	NS	NS	NS	NS	NS	NS
molecular function	fructose binding	NS	NS	NS	NS	NS	NS	NS	NS	NS	NS	NS	NS	NS	NS	0.0066	NS	NS	NS	NS	NS	NS	NS	NS	NS	NS	NS	NS	NS	NS
molecular function	alpha-2A adrenergic receptor binding	NS	NS	NS	NS	NS	NS	NS	NS	NS	NS	NS	NS	NS	NS	0.0087	NS	NS	NS	NS	NS	NS	NS	NS	NS	NS	NS	NS	NS	NS
molecular function	oxidoreductase activity, acting on paired donors, with incorporation or reduction of molecular oxygen, NADH or NADPH as one donor, and incorporation of one atom of oxygen	NS	NS	NS	NS	NS	NS	NS	NS	NS	NS	NS	NS	NS	NS	0.0087	NS	NS	NS	NS	NS	NS	NS	NS	NS	NS	NS	NS	NS	NS
molecular function	farnesyltranstransferase activity	NS	NS	NS	NS	NS	NS	NS	NS	NS	NS	NS	NS	NS	NS	0.014	NS	NS	NS	NS	NS	NS	NS	NS	NS	NS	NS	NS	NS	NS
molecular function	adenyl ribonucleotide binding	NS	NS	NS	NS	NS	NS	NS	NS	NS	NS	NS	NS	NS	NS	0.0156	NS	NS	NS	NS	NS	NS	NS	NS	NS	NS	NS	NS	0.0031	0.0068
molecular function	steroid hormone receptor binding	NS	NS	NS	NS	NS	NS	NS	NS	NS	NS	NS	NS	NS	NS	0.0225	NS	NS	NS	NS	NS	NS	NS	0.0298	NS	NS	NS	NS	NS	NS
molecular function	1-phosphatidylinositol-3-kinase activity	NS	NS	NS	NS	NS	NS	NS	NS	NS	NS	NS	NS	NS	NS	0.0225	NS	NS	NS	NS	NS	NS	NS	NS	NS	NS	NS	NS	NS	NS
molecular function	insulin receptor binding	NS	NS	NS	NS	NS	NS	NS	NS	NS	NS	NS	NS	NS	NS	0.0225	NS	NS	NS	NS	NS	NS	NS	NS	NS	NS	NS	NS	NS	NS
molecular function	phosphatidylinositol 3-kinase regulator activity	NS	NS	NS	NS	NS	NS	NS	NS	NS	NS	NS	NS	NS	NS	0.0225	NS	NS	NS	NS	NS	NS	NS	NS	NS	NS	NS	NS	NS	NS
molecular function	estrogen receptor binding	NS	NS	NS	NS	NS	NS	NS	NS	NS	NS	NS	NS	NS	NS	0.0264	NS	NS	NS	NS	NS	NS	NS	NS	NS	NS	NS	NS	NS	NS
molecular function	flavin adenine dinucleotide binding	NS	NS	NS	NS	NS	NS	NS	NS	NS	NS	NS	NS	NS	NS	0.0268	NS	NS	NS	NS	NS	NS	NS	NS	NS	NS	NS	NS	NS	NS
molecular function	receptor tyrosine kinase binding	NS	NS	NS	NS	NS	NS	NS	NS	NS	NS	NS	NS	NS	NS	0.0272	NS	NS	NS	NS	NS	NS	NS	NS	NS	NS	NS	NS	NS	NS
molecular function	peptide binding	NS	NS	NS	NS	NS	NS	NS	NS	NS	NS	NS	NS	NS	NS	0.0276	NS	NS	NS	NS	NS	NS	NS	NS	0.0206	NS	NS	NS	NS	NS
molecular function	ATP binding	NS	NS	NS	NS	NS	NS	NS	NS	NS	NS	NS	NS	NS	NS	0.0278	NS	NS	NS	NS	NS	NS	NS	NS	NS	NS	NS	NS	0.0031	0.0068
molecular function	magnesium ion binding	NS	NS	NS	NS	NS	NS	NS	NS	NS	NS	NS	NS	NS	NS	0.0278	NS	NS	NS	NS	NS	NS	NS	NS	NS	NS	NS	NS	NS	NS
molecular function	phosphatidate phosphatase activity	NS	NS	NS	NS	NS	NS	NS	NS	NS	NS	NS	NS	NS	NS	0.0278	NS	NS	NS	NS	NS	NS	NS	NS	NS	NS	NS	NS	NS	NS
molecular function	phosphatidylinositol 3-kinase activity	NS	NS	NS	NS	NS	NS	NS	NS	NS	NS	NS	NS	NS	NS	0.0278	NS	NS	NS	NS	NS	NS	NS	NS	NS	NS	NS	NS	NS	NS
molecular function	amide binding	NS	NS	NS	NS	NS	NS	NS	NS	NS	NS	NS	NS	NS	NS	0.0292	NS	NS	NS	NS	NS	NS	NS	NS	0.0213	NS	NS	NS	NS	NS
molecular function	tau-protein kinase activity	NS	NS	NS	NS	NS	NS	NS	NS	NS	NS	NS	NS	NS	NS	0.032	NS	NS	NS	NS	NS	NS	NS	NS	NS	NS	NS	NS	NS	NS
molecular function	prenyltransferase activity	NS	NS	NS	NS	NS	NS	NS	NS	NS	NS	NS	NS	NS	NS	0.0376	NS	NS	NS	NS	NS	NS	NS	NS	NS	NS	NS	NS	NS	NS
molecular function	IgG binding	NS	NS	NS	NS	NS	NS	NS	NS	NS	NS	NS	NS	NS	NS	NS	0.0406	NS	0.0145	NS	NS	NS	NS	NS	NS	NS	NS	NS	NS	NS
molecular function	cation:cation antiporter activity	NS	NS	NS	NS	NS	NS	NS	NS	NS	NS	NS	NS	NS	NS	NS	0.0406	NS	NS	NS	NS	NS	NS	NS	NS	NS	NS	NS	0.0443	NS
molecular function	solute:cation antiporter activity	NS	NS	NS	NS	NS	NS	NS	NS	NS	NS	NS	NS	NS	NS	NS	0.0406	NS	NS	NS	NS	NS	NS	NS	NS	NS	NS	NS	0.0458	NS
molecular function	lysozyme activity	NS	NS	NS	NS	NS	NS	NS	NS	NS	NS	NS	NS	NS	NS	NS	0.0406	NS	NS	NS	NS	NS	NS	NS	NS	NS	NS	NS	NS	NS
molecular function	phospholipid binding	NS	NS	NS	NS	NS	NS	NS	NS	NS	NS	NS	NS	NS	NS	NS	0.0406	NS	NS	NS	NS	NS	NS	NS	NS	NS	NS	NS	NS	NS
molecular function	immunoglobulin binding	NS	NS	NS	NS	NS	NS	NS	NS	NS	NS	NS	NS	NS	NS	NS	0.0498	NS	0.0167	NS	NS	NS	NS	NS	NS	NS	NS	NS	NS	NS
molecular function	protein complex binding	NS	NS	NS	NS	NS	NS	NS	NS	NS	NS	NS	NS	NS	NS	NS	0.0498	NS	0.0167	NS	NS	NS	NS	NS	NS	NS	NS	NS	NS	NS
molecular function	sodium:hydrogen antiporter activity	NS	NS	NS	NS	NS	NS	NS	NS	NS	NS	NS	NS	NS	NS	NS	0.0498	NS	NS	NS	NS	NS	NS	NS	NS	NS	NS	NS	NS	NS
molecular function	sequence-specific DNA binding	NS	NS	NS	NS	NS	NS	NS	NS	NS	NS	NS	NS	NS	NS	NS	0.0508	NS	NS	NS	NS	NS	NS	NS	NS	NS	NS	NS	NS	NS
molecular function	monovalent cation:hydrogen antiporter activity	NS	NS	NS	NS	NS	NS	NS	NS	NS	NS	NS	NS	NS	NS	NS	0.0562	NS	NS	NS	NS	NS	NS	NS	NS	NS	NS	NS	NS	NS
molecular function	cell surface binding	NS	NS	NS	NS	NS	NS	NS	NS	NS	NS	NS	NS	NS	NS	NS	0.0677	NS	NS	NS	NS	NS	NS	NS	NS	NS	NS	NS	NS	NS
molecular function	non-membrane spanning protein tyrosine kinase activity	NS	NS	NS	NS	NS	NS	NS	NS	NS	NS	NS	NS	NS	NS	NS	0.0792	NS	0.0079	NS	NS	NS	NS	NS	NS	NS	NS	NS	NS	NS
molecular function	nucleic acid binding transcription factor activity	NS	NS	NS	NS	NS	NS	NS	NS	NS	NS	NS	NS	NS	NS	NS	0.0792	NS	NS	NS	NS	NS	NS	NS	NS	NS	NS	NS	NS	NS
molecular function	sequence-specific DNA binding transcription factor activity	NS	NS	NS	NS	NS	NS	NS	NS	NS	NS	NS	NS	NS	NS	NS	0.0792	NS	NS	NS	NS	NS	NS	NS	NS	NS	NS	NS	NS	NS
molecular function	solute:hydrogen antiporter activity	NS	NS	NS	NS	NS	NS	NS	NS	NS	NS	NS	NS	NS	NS	NS	0.0792	NS	NS	NS	NS	NS	NS	NS	NS	NS	NS	NS	NS	NS
molecular function	glucocorticoid receptor binding	NS	NS	NS	NS	NS	NS	NS	NS	NS	NS	NS	NS	NS	NS	NS	0.0872	NS	NS	NS	NS	NS	NS	0.0241	NS	NS	NS	NS	NS	NS
molecular function	AU-rich element binding	NS	NS	NS	NS	NS	NS	NS	NS	NS	NS	NS	NS	NS	NS	NS	0.0872	NS	NS	NS	NS	NS	NS	NS	NS	NS	NS	NS	NS	NS
molecular function	cytokine binding	NS	NS	NS	NS	NS	NS	NS	NS	NS	NS	NS	NS	NS	NS	NS	0.0872	NS	NS	NS	NS	NS	NS	NS	NS	NS	NS	NS	NS	NS
molecular function	HMG box domain binding	NS	NS	NS	NS	NS	NS	NS	NS	NS	NS	NS	NS	NS	NS	NS	0.0872	NS	NS	NS	NS	NS	NS	NS	NS	NS	NS	NS	NS	NS
molecular function	nucleotide receptor activity	NS	NS	NS	NS	NS	NS	NS	NS	NS	NS	NS	NS	NS	NS	NS	0.0872	NS	NS	NS	NS	NS	NS	NS	NS	NS	NS	NS	NS	NS
molecular function	polypeptide N-acetylgalactosaminyltransferase activity	NS	NS	NS	NS	NS	NS	NS	NS	NS	NS	NS	NS	NS	NS	NS	0.0872	NS	NS	NS	NS	NS	NS	NS	NS	NS	NS	NS	NS	NS
molecular function	purinergic nucleotide receptor activity	NS	NS	NS	NS	NS	NS	NS	NS	NS	NS	NS	NS	NS	NS	NS	0.0872	NS	NS	NS	NS	NS	NS	NS	NS	NS	NS	NS	NS	NS
molecular function	transforming growth factor beta receptor binding	NS	NS	NS	NS	NS	NS	NS	NS	NS	NS	NS	NS	NS	NS	NS	0.0872	NS	NS	NS	NS	NS	NS	NS	NS	NS	NS	NS	NS	NS
molecular function	cytokine receptor activity	NS	NS	NS	NS	NS	NS	NS	NS	NS	NS	NS	NS	NS	NS	NS	0.0944	NS	0.0054	NS	NS	NS	NS	NS	NS	NS	NS	NS	NS	NS
molecular function	eukaryotic cell surface binding	NS	NS	NS	NS	NS	NS	NS	NS	NS	NS	NS	NS	NS	NS	NS	0.0944	NS	NS	NS	NS	NS	NS	NS	NS	NS	NS	NS	NS	NS
molecular function	hydrogen ion transmembrane transporter activity	NS	NS	NS	NS	NS	NS	NS	NS	NS	NS	NS	NS	NS	NS	NS	NS	3.11e-21	NS	NS	NS	NS	NS	NS	NS	NS	NS	NS	NS	NS
molecular function	NADH dehydrogenase activity	NS	NS	NS	NS	NS	NS	NS	NS	NS	NS	NS	NS	NS	NS	NS	NS	1.97e-19	NS	NS	NS	NS	NS	NS	NS	NS	NS	NS	NS	NS
molecular function	NADH dehydrogenase (quinone) activity	NS	NS	NS	NS	NS	NS	NS	NS	NS	NS	NS	NS	NS	NS	NS	NS	3.33e-18	NS	NS	NS	NS	NS	NS	NS	NS	NS	NS	NS	NS
molecular function	NADH dehydrogenase (ubiquinone) activity	NS	NS	NS	NS	NS	NS	NS	NS	NS	NS	NS	NS	NS	NS	NS	NS	3.33e-18	NS	NS	NS	NS	NS	NS	NS	NS	NS	NS	NS	NS
molecular function	oxidoreductase activity, acting on NADH or NADPH, quinone or similar compound as acceptor	NS	NS	NS	NS	NS	NS	NS	NS	NS	NS	NS	NS	NS	NS	NS	NS	3.32e-15	NS	NS	NS	NS	NS	NS	NS	NS	NS	NS	NS	NS
molecular function	oxidoreductase activity, acting on NADH or NADPH	NS	NS	NS	NS	NS	NS	NS	NS	NS	NS	NS	NS	NS	NS	NS	NS	9.27e-15	NS	NS	NS	NS	NS	NS	NS	NS	NS	NS	NS	NS
molecular function	monovalent inorganic cation transmembrane transporter activity	NS	NS	NS	NS	NS	NS	NS	NS	NS	NS	NS	NS	NS	NS	NS	NS	2.01e-09	NS	NS	NS	NS	NS	NS	NS	NS	NS	NS	NS	NS
molecular function	hydrogen ion transporting ATP synthase activity, rotational mechanism	NS	NS	NS	NS	NS	NS	NS	NS	NS	NS	NS	NS	NS	NS	NS	NS	4.29e-09	NS	NS	NS	NS	NS	NS	NS	NS	NS	NS	NS	NS
molecular function	proton-transporting ATPase activity, rotational mechanism	NS	NS	NS	NS	NS	NS	NS	NS	NS	NS	NS	NS	NS	NS	NS	NS	7.51e-07	NS	NS	NS	NS	NS	NS	NS	NS	NS	NS	NS	NS
molecular function	cytochrome-c oxidase activity	NS	NS	NS	NS	NS	NS	NS	NS	NS	NS	NS	NS	NS	NS	NS	NS	1.88e-06	NS	NS	NS	NS	NS	NS	NS	NS	NS	NS	NS	NS
molecular function	heme-copper terminal oxidase activity	NS	NS	NS	NS	NS	NS	NS	NS	NS	NS	NS	NS	NS	NS	NS	NS	1.88e-06	NS	NS	NS	NS	NS	NS	NS	NS	NS	NS	NS	NS
molecular function	oxidoreductase activity, acting on a heme group of donors, oxygen as acceptor	NS	NS	NS	NS	NS	NS	NS	NS	NS	NS	NS	NS	NS	NS	NS	NS	1.88e-06	NS	NS	NS	NS	NS	NS	NS	NS	NS	NS	NS	NS
molecular function	oxidoreductase activity, acting on a heme group of donors	NS	NS	NS	NS	NS	NS	NS	NS	NS	NS	NS	NS	NS	NS	NS	NS	2.74e-06	NS	NS	NS	NS	NS	NS	NS	NS	NS	NS	NS	NS
molecular function	electron carrier activity	NS	NS	NS	NS	NS	NS	NS	NS	NS	NS	NS	NS	NS	NS	NS	NS	4.01e-06	NS	NS	NS	NS	NS	NS	NS	NS	NS	NS	NS	NS
molecular function	oxidoreductase activity, acting on diphenols and related substances as donors	NS	NS	NS	NS	NS	NS	NS	NS	NS	NS	NS	NS	NS	NS	NS	NS	1.87e-05	NS	NS	NS	NS	NS	NS	NS	NS	NS	NS	NS	NS
molecular function	oxidoreductase activity, acting on diphenols and related substances as donors, cytochrome as acceptor	NS	NS	NS	NS	NS	NS	NS	NS	NS	NS	NS	NS	NS	NS	NS	NS	1.87e-05	NS	NS	NS	NS	NS	NS	NS	NS	NS	NS	NS	NS
molecular function	ubiquinol-cytochrome-c reductase activity	NS	NS	NS	NS	NS	NS	NS	NS	NS	NS	NS	NS	NS	NS	NS	NS	1.87e-05	NS	NS	NS	NS	NS	NS	NS	NS	NS	NS	NS	NS
molecular function	cation-transporting ATPase activity	NS	NS	NS	NS	NS	NS	NS	NS	NS	NS	NS	NS	NS	NS	NS	NS	2.08e-05	NS	NS	NS	NS	NS	NS	NS	NS	NS	NS	NS	NS
molecular function	structural constituent of ribosome	NS	NS	NS	NS	NS	NS	NS	NS	NS	NS	NS	NS	NS	NS	NS	NS	3.38e-05	NS	NS	NS	NS	NS	NS	NS	NS	NS	1.78e-89	NS	NS
molecular function	P-P-bond-hydrolysis-driven transmembrane transporter activity	NS	NS	NS	NS	NS	NS	NS	NS	NS	NS	NS	NS	NS	NS	NS	NS	0.0001	NS	0.0623	NS	NS	NS	NS	NS	NS	NS	NS	NS	NS
molecular function	primary active transmembrane transporter activity	NS	NS	NS	NS	NS	NS	NS	NS	NS	NS	NS	NS	NS	NS	NS	NS	0.0001	NS	0.0623	NS	NS	NS	NS	NS	NS	NS	NS	NS	NS
molecular function	ATPase activity, coupled to transmembrane movement of ions	NS	NS	NS	NS	NS	NS	NS	NS	NS	NS	NS	NS	NS	NS	NS	NS	0.0001	NS	NS	NS	NS	NS	NS	NS	NS	NS	NS	NS	NS
molecular function	iron-sulfur cluster binding	NS	NS	NS	NS	NS	NS	NS	NS	NS	NS	NS	NS	NS	NS	NS	NS	0.0004	NS	NS	NS	NS	NS	NS	NS	NS	NS	NS	NS	NS
molecular function	metal cluster binding	NS	NS	NS	NS	NS	NS	NS	NS	NS	NS	NS	NS	NS	NS	NS	NS	0.0004	NS	NS	NS	NS	NS	NS	NS	NS	NS	NS	NS	NS
molecular function	hydrogen-exporting ATPase activity, phosphorylative mechanism	NS	NS	NS	NS	NS	NS	NS	NS	NS	NS	NS	NS	NS	NS	NS	NS	0.0008	NS	NS	NS	NS	NS	NS	NS	NS	NS	NS	NS	NS
molecular function	oxidoreductase activity, acting on peroxide as acceptor	NS	NS	NS	NS	NS	NS	NS	NS	NS	NS	NS	NS	NS	NS	NS	NS	0.0014	NS	NS	NS	NS	NS	NS	NS	NS	NS	NS	NS	NS
molecular function	peroxidase activity	NS	NS	NS	NS	NS	NS	NS	NS	NS	NS	NS	NS	NS	NS	NS	NS	0.0014	NS	NS	NS	NS	NS	NS	NS	NS	NS	NS	NS	NS
molecular function	ATPase activity, coupled to movement of substances	NS	NS	NS	NS	NS	NS	NS	NS	NS	NS	NS	NS	NS	NS	NS	NS	0.0019	NS	NS	NS	NS	NS	NS	NS	NS	NS	NS	NS	NS
molecular function	ATPase activity, coupled to transmembrane movement of substances	NS	NS	NS	NS	NS	NS	NS	NS	NS	NS	NS	NS	NS	NS	NS	NS	0.0019	NS	NS	NS	NS	NS	NS	NS	NS	NS	NS	NS	NS
molecular function	hydrolase activity, acting on acid anhydrides, catalyzing transmembrane movement of substances	NS	NS	NS	NS	NS	NS	NS	NS	NS	NS	NS	NS	NS	NS	NS	NS	0.0019	NS	NS	NS	NS	NS	NS	NS	NS	NS	NS	NS	NS
molecular function	ribonucleoprotein complex binding	NS	NS	NS	NS	NS	NS	NS	NS	NS	NS	NS	NS	NS	NS	NS	NS	0.0025	NS	NS	NS	NS	NS	NS	NS	NS	NS	NS	NS	NS
molecular function	substrate-specific transmembrane transporter activity	NS	NS	NS	NS	NS	NS	NS	NS	NS	NS	NS	NS	NS	NS	NS	NS	0.0028	NS	0.0788	NS	NS	NS	NS	NS	NS	0.0644	NS	NS	NS
molecular function	antioxidant activity	NS	NS	NS	NS	NS	NS	NS	NS	NS	NS	NS	NS	NS	NS	NS	NS	0.0028	NS	NS	NS	NS	NS	NS	0.0707	NS	NS	NS	NS	NS
molecular function	immunoglobulin receptor activity	NS	NS	NS	NS	NS	NS	NS	NS	NS	NS	NS	NS	NS	NS	NS	NS	NS	0.0079	NS	NS	NS	NS	NS	NS	NS	NS	NS	NS	NS
molecular function	phosphotyrosine binding	NS	NS	NS	NS	NS	NS	NS	NS	NS	NS	NS	NS	NS	NS	NS	NS	NS	0.0079	NS	NS	NS	NS	NS	NS	NS	NS	NS	NS	NS
molecular function	superoxide-generating NADPH oxidase activity	NS	NS	NS	NS	NS	NS	NS	NS	NS	NS	NS	NS	NS	NS	NS	NS	NS	0.0079	NS	NS	NS	NS	NS	NS	NS	NS	NS	NS	NS
molecular function	CCR chemokine receptor binding	NS	NS	NS	NS	NS	NS	NS	NS	NS	NS	NS	NS	NS	NS	NS	NS	NS	0.0087	NS	NS	NS	NS	NS	NS	NS	NS	NS	NS	NS
molecular function	CCR1 chemokine receptor binding	NS	NS	NS	NS	NS	NS	NS	NS	NS	NS	NS	NS	NS	NS	NS	NS	NS	0.0101	NS	NS	NS	NS	NS	NS	NS	NS	NS	NS	NS
molecular function	oxidoreductase activity, acting on NADH or NADPH, oxygen as acceptor	NS	NS	NS	NS	NS	NS	NS	NS	NS	NS	NS	NS	NS	NS	NS	NS	NS	0.0145	NS	NS	NS	NS	NS	NS	NS	NS	NS	NS	NS
molecular function	GTPase activator activity	NS	NS	NS	NS	NS	NS	NS	NS	NS	NS	NS	NS	NS	NS	NS	NS	NS	0.0147	NS	NS	NS	NS	NS	NS	NS	NS	NS	NS	NS
molecular function	peptidase activity, acting on L-amino acid peptides	NS	NS	NS	NS	NS	NS	NS	NS	NS	NS	NS	NS	NS	NS	NS	NS	NS	0.0167	NS	NS	NS	NS	NS	0.0709	NS	NS	NS	NS	NS
molecular function	enzyme activator activity	NS	NS	NS	NS	NS	NS	NS	NS	NS	NS	NS	NS	NS	NS	NS	NS	NS	0.0167	NS	NS	NS	NS	NS	NS	NS	NS	NS	NS	NS
molecular function	protein phosphorylated amino acid binding	NS	NS	NS	NS	NS	NS	NS	NS	NS	NS	NS	NS	NS	NS	NS	NS	NS	0.0167	NS	NS	NS	NS	NS	NS	NS	NS	NS	NS	NS
molecular function	serine hydrolase activity	NS	NS	NS	NS	NS	NS	NS	NS	NS	NS	NS	NS	NS	NS	NS	NS	NS	0.0167	NS	NS	NS	NS	NS	NS	NS	NS	NS	NS	NS
molecular function	serine-type peptidase activity	NS	NS	NS	NS	NS	NS	NS	NS	NS	NS	NS	NS	NS	NS	NS	NS	NS	0.0167	NS	NS	NS	NS	NS	NS	NS	NS	NS	NS	NS
molecular function	endopeptidase activity	NS	NS	NS	NS	NS	NS	NS	NS	NS	NS	NS	NS	NS	NS	NS	NS	NS	0.0183	NS	NS	NS	NS	NS	NS	NS	NS	NS	NS	NS
molecular function	peptidase activity	NS	NS	NS	NS	NS	NS	NS	NS	NS	NS	NS	NS	NS	NS	NS	NS	NS	0.0184	NS	NS	NS	NS	NS	0.095	NS	NS	NS	NS	NS
molecular function	phosphoprotein binding	NS	NS	NS	NS	NS	NS	NS	NS	NS	NS	NS	NS	NS	NS	NS	NS	NS	0.0184	NS	NS	NS	NS	NS	NS	NS	NS	NS	NS	NS
molecular function	Rac guanyl-nucleotide exchange factor activity	NS	NS	NS	NS	NS	NS	NS	NS	NS	NS	NS	NS	NS	NS	NS	NS	NS	0.0184	NS	NS	NS	NS	NS	NS	NS	NS	NS	NS	NS
molecular function	serine-type endopeptidase activity	NS	NS	NS	NS	NS	NS	NS	NS	NS	NS	NS	NS	NS	NS	NS	NS	NS	0.0264	NS	NS	NS	NS	NS	NS	NS	NS	NS	NS	NS
molecular function	glycolipid mannosyltransferase activity	NS	NS	NS	NS	NS	NS	NS	NS	NS	NS	NS	NS	NS	NS	NS	NS	NS	NS	0.0193	NS	NS	NS	NS	NS	NS	NS	NS	NS	NS
molecular function	GTPase activity	NS	NS	NS	NS	NS	NS	NS	NS	NS	NS	NS	NS	NS	NS	NS	NS	NS	NS	0.029	NS	0.0809	NS	NS	NS	NS	NS	NS	NS	NS
molecular function	calcium-dependent protein serine/threonine phosphatase activity	NS	NS	NS	NS	NS	NS	NS	NS	NS	NS	NS	NS	NS	NS	NS	NS	NS	NS	0.029	NS	NS	NS	NS	NS	NS	NS	NS	NS	NS
molecular function	calmodulin-dependent protein phosphatase activity	NS	NS	NS	NS	NS	NS	NS	NS	NS	NS	NS	NS	NS	NS	NS	NS	NS	NS	0.029	NS	NS	NS	NS	NS	NS	NS	NS	NS	NS
molecular function	carboxyl-O-methyltransferase activity	NS	NS	NS	NS	NS	NS	NS	NS	NS	NS	NS	NS	NS	NS	NS	NS	NS	NS	0.029	NS	NS	NS	NS	NS	NS	NS	NS	NS	NS
molecular function	protein carboxyl O-methyltransferase activity	NS	NS	NS	NS	NS	NS	NS	NS	NS	NS	NS	NS	NS	NS	NS	NS	NS	NS	0.029	NS	NS	NS	NS	NS	NS	NS	NS	NS	NS
molecular function	protein-L-isoaspartate (D-aspartate) O-methyltransferase activity	NS	NS	NS	NS	NS	NS	NS	NS	NS	NS	NS	NS	NS	NS	NS	NS	NS	NS	0.029	NS	NS	NS	NS	NS	NS	NS	NS	NS	NS
molecular function	ATPase activator activity	NS	NS	NS	NS	NS	NS	NS	NS	NS	NS	NS	NS	NS	NS	NS	NS	NS	NS	0.0368	NS	NS	NS	NS	NS	NS	NS	NS	NS	NS
molecular function	phosphate ion binding	NS	NS	NS	NS	NS	NS	NS	NS	NS	NS	NS	NS	NS	NS	NS	NS	NS	NS	0.045	NS	NS	NS	NS	NS	NS	NS	NS	NS	NS
molecular function	omega peptidase activity	NS	NS	NS	NS	NS	NS	NS	NS	NS	NS	NS	NS	NS	NS	NS	NS	NS	NS	0.052	NS	NS	NS	NS	NS	NS	NS	NS	NS	NS
molecular function	ligand-dependent nuclear receptor transcription coactivator activity	NS	NS	NS	NS	NS	NS	NS	NS	NS	NS	NS	NS	NS	NS	NS	NS	NS	NS	0.0579	NS	NS	NS	NS	NS	NS	NS	NS	NS	NS
molecular function	O-methyltransferase activity	NS	NS	NS	NS	NS	NS	NS	NS	NS	NS	NS	NS	NS	NS	NS	NS	NS	NS	0.0579	NS	NS	NS	NS	NS	NS	NS	NS	NS	NS
molecular function	ubiquitin-specific protease activity	NS	NS	NS	NS	NS	NS	NS	NS	NS	NS	NS	NS	NS	NS	NS	NS	NS	NS	0.0579	NS	NS	NS	NS	NS	NS	NS	NS	NS	NS
molecular function	ATPase regulator activity	NS	NS	NS	NS	NS	NS	NS	NS	NS	NS	NS	NS	NS	NS	NS	NS	NS	NS	0.0608	NS	NS	NS	NS	NS	NS	NS	NS	NS	NS
molecular function	transcription cofactor activity	NS	NS	NS	NS	NS	NS	NS	NS	NS	NS	NS	NS	NS	NS	NS	NS	NS	NS	0.0643	NS	NS	NS	0.0392	NS	NS	NS	NS	NS	NS
molecular function	GTPase binding	NS	NS	NS	NS	NS	NS	NS	NS	NS	NS	NS	NS	NS	NS	NS	NS	NS	NS	0.0643	NS	NS	NS	NS	NS	NS	NS	NS	NS	NS
molecular function	mannosyltransferase activity	NS	NS	NS	NS	NS	NS	NS	NS	NS	NS	NS	NS	NS	NS	NS	NS	NS	NS	0.0643	NS	NS	NS	NS	NS	NS	NS	NS	NS	NS
molecular function	small conjugating protein-specific protease activity	NS	NS	NS	NS	NS	NS	NS	NS	NS	NS	NS	NS	NS	NS	NS	NS	NS	NS	0.0643	NS	NS	NS	NS	NS	NS	NS	NS	NS	NS
molecular function	transcription factor binding transcription factor activity	NS	NS	NS	NS	NS	NS	NS	NS	NS	NS	NS	NS	NS	NS	NS	NS	NS	NS	0.073	NS	NS	NS	0.0399	NS	NS	NS	NS	NS	NS
molecular function	extracellular ligand-gated ion channel activity	NS	NS	NS	NS	NS	NS	NS	NS	NS	NS	NS	NS	NS	NS	NS	NS	NS	NS	0.073	NS	NS	NS	NS	NS	NS	NS	NS	NS	NS
molecular function	neutral amino acid transmembrane transporter activity	NS	NS	NS	NS	NS	NS	NS	NS	NS	NS	NS	NS	NS	NS	NS	NS	NS	NS	0.0737	NS	NS	NS	NS	NS	NS	NS	NS	NS	NS
molecular function	protein binding transcription factor activity	NS	NS	NS	NS	NS	NS	NS	NS	NS	NS	NS	NS	NS	NS	NS	NS	NS	NS	0.0788	NS	NS	NS	0.0459	NS	NS	NS	NS	NS	NS
molecular function	transporter activity	NS	NS	NS	NS	NS	NS	NS	NS	NS	NS	NS	NS	NS	NS	NS	NS	NS	NS	0.0788	NS	NS	NS	NS	NS	NS	NS	NS	NS	NS
molecular function	ubiquitin thiolesterase activity	NS	NS	NS	NS	NS	NS	NS	NS	NS	NS	NS	NS	NS	NS	NS	NS	NS	NS	0.095	NS	NS	NS	NS	NS	NS	NS	NS	0.0141	NS
molecular function	galactosylgalactosylxylosylprotein 3-beta-glucuronosyltransferase activity	NS	NS	NS	NS	NS	NS	NS	NS	NS	NS	NS	NS	NS	NS	NS	NS	NS	NS	NS	NS	0.0155	NS	NS	NS	NS	NS	NS	NS	NS
molecular function	syntaxin-1 binding	NS	NS	NS	NS	NS	NS	NS	NS	NS	NS	NS	NS	NS	NS	NS	NS	NS	NS	NS	NS	0.0155	NS	NS	NS	NS	NS	NS	NS	NS
molecular function	channel regulator activity	NS	NS	NS	NS	NS	NS	NS	NS	NS	NS	NS	NS	NS	NS	NS	NS	NS	NS	NS	NS	0.0341	NS	NS	NS	NS	NS	NS	NS	NS
molecular function	UDP-glycosyltransferase activity	NS	NS	NS	NS	NS	NS	NS	NS	NS	NS	NS	NS	NS	NS	NS	NS	NS	NS	NS	NS	0.0341	NS	NS	NS	NS	NS	NS	NS	NS
molecular function	channel inhibitor activity	NS	NS	NS	NS	NS	NS	NS	NS	NS	NS	NS	NS	NS	NS	NS	NS	NS	NS	NS	NS	0.0565	NS	NS	NS	NS	NS	NS	NS	NS
molecular function	glucuronosyltransferase activity	NS	NS	NS	NS	NS	NS	NS	NS	NS	NS	NS	NS	NS	NS	NS	NS	NS	NS	NS	NS	0.0565	NS	NS	NS	NS	NS	NS	NS	NS
molecular function	G-protein coupled receptor binding	NS	NS	NS	NS	NS	NS	NS	NS	NS	NS	NS	NS	NS	NS	NS	NS	NS	NS	NS	NS	0.0565	NS	NS	NS	NS	NS	NS	NS	NS
molecular function	ion channel inhibitor activity	NS	NS	NS	NS	NS	NS	NS	NS	NS	NS	NS	NS	NS	NS	NS	NS	NS	NS	NS	NS	0.0565	NS	NS	NS	NS	NS	NS	NS	NS
molecular function	nucleoside-diphosphatase activity	NS	NS	NS	NS	NS	NS	NS	NS	NS	NS	NS	NS	NS	NS	NS	NS	NS	NS	NS	NS	0.0565	NS	NS	NS	NS	NS	NS	NS	NS
molecular function	protein kinase C activity	NS	NS	NS	NS	NS	NS	NS	NS	NS	NS	NS	NS	NS	NS	NS	NS	NS	NS	NS	NS	0.0565	NS	NS	NS	NS	NS	NS	NS	NS
molecular function	transferase activity, transferring hexosyl groups	NS	NS	NS	NS	NS	NS	NS	NS	NS	NS	NS	NS	NS	NS	NS	NS	NS	NS	NS	NS	0.0565	NS	NS	NS	NS	NS	NS	NS	NS
molecular function	myosin binding	NS	NS	NS	NS	NS	NS	NS	NS	NS	NS	NS	NS	NS	NS	NS	NS	NS	NS	NS	NS	0.0814	NS	NS	NS	NS	NS	NS	NS	NS
molecular function	ionotropic glutamate receptor binding	NS	NS	NS	NS	NS	NS	NS	NS	NS	NS	NS	NS	NS	NS	NS	NS	NS	NS	NS	NS	0.0864	NS	NS	NS	NS	NS	NS	0.053	NS
molecular function	calcium-dependent protein binding	NS	NS	NS	NS	NS	NS	NS	NS	NS	NS	NS	NS	NS	NS	NS	NS	NS	NS	NS	NS	NS	0.022	NS	NS	NS	NS	NS	NS	NS
molecular function	cell adhesion molecule binding	NS	NS	NS	NS	NS	NS	NS	NS	NS	NS	NS	NS	NS	NS	NS	NS	NS	NS	NS	NS	NS	0.022	NS	NS	NS	NS	NS	NS	NS
molecular function	procollagen-proline 4-dioxygenase activity	NS	NS	NS	NS	NS	NS	NS	NS	NS	NS	NS	NS	NS	NS	NS	NS	NS	NS	NS	NS	NS	0.022	NS	NS	NS	NS	NS	NS	NS
molecular function	tumor necrosis factor-activated receptor activity	NS	NS	NS	NS	NS	NS	NS	NS	NS	NS	NS	NS	NS	NS	NS	NS	NS	NS	NS	NS	NS	0.022	NS	NS	NS	NS	NS	NS	NS
molecular function	acetylcholine receptor binding	NS	NS	NS	NS	NS	NS	NS	NS	NS	NS	NS	NS	NS	NS	NS	NS	NS	NS	NS	NS	NS	0.028	NS	NS	NS	NS	NS	NS	NS
molecular function	death receptor activity	NS	NS	NS	NS	NS	NS	NS	NS	NS	NS	NS	NS	NS	NS	NS	NS	NS	NS	NS	NS	NS	0.028	NS	NS	NS	NS	NS	NS	NS
molecular function	peptidyl-proline 4-dioxygenase activity	NS	NS	NS	NS	NS	NS	NS	NS	NS	NS	NS	NS	NS	NS	NS	NS	NS	NS	NS	NS	NS	0.039	NS	NS	NS	NS	NS	NS	NS
molecular function	procollagen-proline dioxygenase activity	NS	NS	NS	NS	NS	NS	NS	NS	NS	NS	NS	NS	NS	NS	NS	NS	NS	NS	NS	NS	NS	0.039	NS	NS	NS	NS	NS	NS	NS
molecular function	S100 protein binding	NS	NS	NS	NS	NS	NS	NS	NS	NS	NS	NS	NS	NS	NS	NS	NS	NS	NS	NS	NS	NS	0.039	NS	NS	NS	NS	NS	NS	NS
molecular function	Wnt-protein binding	NS	NS	NS	NS	NS	NS	NS	NS	NS	NS	NS	NS	NS	NS	NS	NS	NS	NS	NS	NS	NS	0.039	NS	NS	NS	NS	NS	NS	NS
molecular function	enzyme binding	NS	0.0919	NS	NS	NS	NS	NS	NS	NS	NS	NS	NS	NS	NS	NS	NS	NS	NS	NS	NS	NS	0.0403	NS	NS	NS	NS	NS	NS	NS
molecular function	growth factor receptor binding	NS	NS	NS	NS	NS	NS	NS	NS	NS	NS	NS	NS	NS	NS	NS	NS	NS	NS	NS	NS	NS	0.0432	NS	NS	NS	NS	NS	NS	NS
molecular function	structural constituent of eye lens	NS	NS	NS	NS	NS	NS	NS	NS	NS	NS	NS	NS	NS	NS	NS	NS	NS	NS	NS	NS	NS	0.0443	NS	NS	NS	NS	NS	NS	NS
molecular function	interleukin-1 receptor binding	NS	NS	NS	NS	NS	NS	NS	NS	NS	NS	NS	NS	NS	NS	NS	NS	NS	NS	NS	NS	NS	0.0498	NS	NS	NS	NS	NS	NS	NS
molecular function	peptidyl-proline dioxygenase activity	NS	NS	NS	NS	NS	NS	NS	NS	NS	NS	NS	NS	NS	NS	NS	NS	NS	NS	NS	NS	NS	0.0553	NS	NS	NS	NS	NS	NS	NS
molecular function	integrin binding	NS	NS	NS	NS	NS	NS	NS	NS	NS	NS	NS	NS	NS	NS	NS	NS	NS	NS	NS	NS	NS	0.0557	NS	NS	NS	NS	NS	NS	NS
molecular function	protein kinase inhibitor activity	NS	NS	NS	NS	NS	NS	NS	NS	NS	NS	NS	NS	NS	NS	NS	NS	NS	NS	NS	NS	NS	0.0583	NS	NS	NS	NS	NS	NS	NS
molecular function	histone-lysine N-methyltransferase activity	NS	NS	NS	NS	NS	NS	NS	NS	NS	NS	NS	NS	NS	NS	NS	NS	NS	NS	NS	NS	NS	NS	4.2e-05	NS	NS	NS	NS	NS	NS
molecular function	lysine N-methyltransferase activity	NS	NS	NS	NS	NS	NS	NS	NS	NS	NS	NS	NS	NS	NS	NS	NS	NS	NS	NS	NS	NS	NS	4.2e-05	NS	NS	NS	NS	NS	NS
molecular function	protein-lysine N-methyltransferase activity	NS	NS	NS	NS	NS	NS	NS	NS	NS	NS	NS	NS	NS	NS	NS	NS	NS	NS	NS	NS	NS	NS	4.2e-05	NS	NS	NS	NS	NS	NS
molecular function	histone methyltransferase activity	NS	NS	NS	NS	NS	NS	NS	NS	NS	NS	NS	NS	NS	NS	NS	NS	NS	NS	NS	NS	NS	NS	9.02e-05	NS	NS	NS	NS	NS	NS
molecular function	S-adenosylmethionine-dependent methyltransferase activity	NS	NS	NS	NS	NS	NS	NS	NS	NS	NS	NS	NS	NS	NS	NS	NS	NS	NS	NS	NS	NS	NS	9.67e-05	NS	NS	NS	NS	NS	NS
molecular function	N-methyltransferase activity	NS	NS	NS	NS	NS	NS	NS	NS	NS	NS	NS	NS	NS	NS	NS	NS	NS	NS	NS	NS	NS	NS	0.0002	NS	NS	NS	NS	NS	NS
molecular function	protein methyltransferase activity	NS	NS	NS	NS	NS	NS	NS	NS	NS	NS	NS	NS	NS	NS	NS	NS	NS	NS	NS	NS	NS	NS	0.0003	NS	NS	NS	NS	NS	NS
molecular function	methyltransferase activity	NS	NS	NS	NS	NS	NS	NS	NS	NS	NS	NS	NS	NS	NS	NS	NS	NS	NS	NS	NS	NS	NS	0.0005	NS	NS	NS	NS	NS	NS
molecular function	transferase activity, transferring one-carbon groups	NS	NS	NS	NS	NS	NS	NS	NS	NS	NS	NS	NS	NS	NS	NS	NS	NS	NS	NS	NS	NS	NS	0.0006	NS	NS	NS	NS	NS	NS
molecular function	histone acetyltransferase activity	NS	NS	NS	NS	NS	NS	NS	NS	NS	NS	NS	NS	NS	NS	NS	NS	NS	NS	NS	NS	NS	NS	0.0042	NS	NS	NS	NS	NS	NS
molecular function	unmethylated CpG binding	NS	NS	NS	NS	NS	NS	NS	NS	NS	NS	NS	NS	NS	NS	NS	NS	NS	NS	NS	NS	NS	NS	0.0064	NS	NS	NS	NS	NS	NS
molecular function	p53 binding	NS	NS	NS	NS	NS	NS	NS	NS	NS	NS	NS	NS	NS	NS	NS	NS	NS	NS	NS	NS	NS	NS	0.0191	NS	NS	NS	NS	NS	NS
molecular function	peroxisome proliferator activated receptor binding	NS	NS	NS	NS	NS	NS	NS	NS	NS	NS	NS	NS	NS	NS	NS	NS	NS	NS	NS	NS	NS	NS	0.0197	NS	NS	NS	NS	NS	NS
molecular function	N-acyltransferase activity	NS	NS	NS	NS	NS	NS	NS	NS	NS	NS	NS	NS	NS	NS	NS	NS	NS	NS	NS	NS	NS	NS	0.0312	NS	NS	NS	NS	NS	NS
molecular function	beta-catenin binding	NS	NS	NS	NS	NS	NS	NS	NS	NS	NS	NS	NS	NS	NS	NS	NS	NS	NS	NS	NS	NS	NS	0.0342	NS	NS	NS	NS	NS	NS
molecular function	chromatin binding	NS	NS	NS	NS	NS	NS	NS	NS	NS	NS	NS	NS	NS	NS	NS	NS	NS	NS	NS	NS	NS	NS	0.0378	NS	NS	NS	NS	NS	NS
molecular function	androgen receptor binding	NS	NS	NS	NS	NS	NS	NS	NS	NS	NS	NS	NS	NS	NS	NS	NS	NS	NS	NS	NS	NS	NS	0.0399	NS	NS	NS	NS	NS	NS
molecular function	chromatin DNA binding	NS	NS	NS	NS	NS	NS	NS	NS	NS	NS	NS	NS	NS	NS	NS	NS	NS	NS	NS	NS	NS	NS	0.0399	NS	NS	NS	NS	NS	NS
molecular function	RNA polymerase II core promoter proximal region sequence-specific DNA binding transcription factor activity involved in negative regulation of transcription	NS	NS	NS	NS	NS	NS	NS	NS	NS	NS	NS	NS	NS	NS	NS	NS	NS	NS	NS	NS	NS	NS	0.0399	NS	NS	NS	NS	NS	NS
molecular function	RNA polymerase II transcription regulatory region sequence-specific DNA binding transcription factor activity involved in negative regulation of transcription	NS	NS	NS	NS	NS	NS	NS	NS	NS	NS	NS	NS	NS	NS	NS	NS	NS	NS	NS	NS	NS	NS	0.0399	NS	NS	NS	NS	NS	NS
molecular function	transition metal ion binding	NS	NS	NS	NS	NS	NS	NS	NS	NS	NS	NS	NS	NS	NS	NS	NS	NS	NS	NS	NS	NS	NS	0.0399	NS	NS	NS	NS	NS	NS
molecular function	nuclear hormone receptor binding	NS	NS	NS	NS	NS	NS	NS	NS	NS	NS	NS	NS	NS	NS	NS	NS	NS	NS	NS	NS	NS	NS	0.0684	NS	NS	NS	NS	NS	NS
molecular function	ribonuclease activity	NS	NS	NS	NS	NS	NS	NS	NS	NS	NS	NS	NS	NS	NS	NS	NS	NS	NS	NS	NS	NS	NS	0.0865	NS	NS	NS	NS	NS	NS
molecular function	hormone receptor binding	NS	NS	NS	NS	NS	NS	NS	NS	NS	NS	NS	NS	NS	NS	NS	NS	NS	NS	NS	NS	NS	NS	0.0913	NS	NS	NS	NS	NS	NS
molecular function	TAP1 binding	NS	NS	NS	NS	NS	NS	NS	NS	NS	NS	NS	NS	NS	NS	NS	NS	NS	NS	NS	NS	NS	NS	NS	0.0004	NS	NS	NS	NS	NS
molecular function	TAP2 binding	NS	NS	NS	NS	NS	NS	NS	NS	NS	NS	NS	NS	NS	NS	NS	NS	NS	NS	NS	NS	NS	NS	NS	0.0004	NS	NS	NS	NS	NS
molecular function	TAP binding	NS	NS	NS	NS	NS	NS	NS	NS	NS	NS	NS	NS	NS	NS	NS	NS	NS	NS	NS	NS	NS	NS	NS	0.0004	NS	NS	NS	NS	NS
molecular function	cysteine-type peptidase activity	NS	NS	NS	NS	NS	NS	NS	NS	NS	NS	NS	NS	NS	NS	NS	NS	NS	NS	NS	NS	NS	NS	NS	0.006	NS	NS	NS	NS	NS
molecular function	tapasin binding	NS	NS	NS	NS	NS	NS	NS	NS	NS	NS	NS	NS	NS	NS	NS	NS	NS	NS	NS	NS	NS	NS	NS	0.0144	NS	NS	NS	NS	NS
molecular function	kininogen binding	NS	NS	NS	NS	NS	NS	NS	NS	NS	NS	NS	NS	NS	NS	NS	NS	NS	NS	NS	NS	NS	NS	NS	0.0213	NS	NS	NS	NS	NS
molecular function	beta-N-acetylhexosaminidase activity	NS	NS	NS	NS	NS	NS	NS	NS	NS	NS	NS	NS	NS	NS	NS	NS	NS	NS	NS	NS	NS	NS	NS	0.0589	NS	NS	NS	NS	NS
molecular function	manganese ion transmembrane transporter activity	NS	NS	NS	NS	NS	NS	NS	NS	NS	NS	NS	NS	NS	NS	NS	NS	NS	NS	NS	NS	NS	NS	NS	0.0589	NS	NS	NS	NS	NS
molecular function	enzyme regulator activity	NS	NS	NS	NS	NS	NS	NS	NS	NS	NS	NS	NS	NS	NS	NS	NS	NS	NS	NS	NS	NS	NS	NS	0.0707	NS	NS	NS	NS	0.0131
molecular function	cysteine-type endopeptidase activity	NS	NS	NS	NS	NS	NS	NS	NS	NS	NS	NS	NS	NS	NS	NS	NS	NS	NS	NS	NS	NS	NS	NS	0.0707	NS	NS	NS	NS	NS
molecular function	lipase activity	NS	NS	NS	NS	NS	NS	NS	NS	NS	NS	NS	NS	NS	NS	NS	NS	NS	NS	NS	NS	NS	NS	NS	0.0707	NS	NS	NS	NS	NS
molecular function	MHC class I protein binding	NS	NS	NS	NS	NS	NS	NS	NS	NS	NS	NS	NS	NS	NS	NS	NS	NS	NS	NS	NS	NS	NS	NS	0.0707	NS	NS	NS	NS	NS
molecular function	peptide transporter activity	NS	NS	NS	NS	NS	NS	NS	NS	NS	NS	NS	NS	NS	NS	NS	NS	NS	NS	NS	NS	NS	NS	NS	0.0707	NS	NS	NS	NS	NS
molecular function	hydrolase activity	NS	NS	NS	NS	NS	NS	NS	NS	NS	NS	NS	NS	NS	NS	NS	NS	NS	NS	NS	NS	NS	NS	NS	0.0709	NS	NS	NS	NS	NS
molecular function	guanyl-nucleotide exchange factor activity	NS	NS	NS	NS	NS	NS	NS	NS	NS	NS	NS	NS	NS	NS	NS	NS	NS	NS	NS	NS	NS	NS	NS	0.095	NS	NS	NS	0.0441	NS
molecular function	peptide antigen binding	NS	NS	NS	NS	NS	NS	NS	NS	NS	NS	NS	NS	NS	NS	NS	NS	NS	NS	NS	NS	NS	NS	NS	0.095	NS	NS	NS	NS	NS
molecular function	peptidyl-proline 3-dioxygenase activity	NS	NS	NS	NS	NS	NS	NS	NS	NS	NS	NS	NS	NS	NS	NS	NS	NS	NS	NS	NS	NS	NS	NS	NS	0.0362	NS	NS	NS	NS
molecular function	procollagen-proline 3-dioxygenase activity	NS	NS	NS	NS	NS	NS	NS	NS	NS	NS	NS	NS	NS	NS	NS	NS	NS	NS	NS	NS	NS	NS	NS	NS	0.0362	NS	NS	NS	NS
molecular function	low voltage-gated calcium channel activity	NS	NS	NS	NS	NS	NS	NS	NS	NS	NS	NS	NS	NS	NS	NS	NS	NS	NS	NS	NS	NS	NS	NS	NS	NS	0.0434	NS	NS	NS
molecular function	ornithine decarboxylase activity	NS	NS	NS	NS	NS	NS	NS	NS	NS	NS	NS	NS	NS	NS	NS	NS	NS	NS	NS	NS	NS	NS	NS	NS	NS	0.0434	NS	NS	NS
molecular function	fibroblast growth factor-activated receptor activity	NS	NS	NS	NS	NS	NS	NS	NS	NS	NS	NS	NS	NS	NS	NS	NS	NS	NS	NS	NS	NS	NS	NS	NS	NS	0.0442	NS	NS	NS
molecular function	high-density lipoprotein particle binding	NS	NS	NS	NS	NS	NS	NS	NS	NS	NS	NS	NS	NS	NS	NS	NS	NS	NS	NS	NS	NS	NS	NS	NS	NS	0.0442	NS	NS	NS
molecular function	inorganic anion transmembrane transporter activity	NS	NS	NS	NS	NS	NS	NS	NS	NS	NS	NS	NS	NS	NS	NS	NS	NS	NS	NS	NS	NS	NS	NS	NS	NS	0.0506	NS	NS	NS
molecular function	oxygen binding	NS	NS	NS	NS	NS	NS	NS	NS	NS	NS	NS	NS	NS	NS	NS	NS	NS	NS	NS	NS	NS	NS	NS	NS	NS	0.0644	NS	NS	NS
molecular function	chloride channel activity	NS	NS	NS	NS	NS	NS	NS	NS	NS	NS	NS	NS	NS	NS	NS	NS	NS	NS	NS	NS	NS	NS	NS	NS	NS	0.0761	NS	NS	NS
molecular function	small protein conjugating enzyme binding	NS	NS	NS	NS	NS	NS	NS	NS	NS	NS	NS	NS	NS	NS	NS	NS	NS	NS	NS	NS	NS	NS	NS	NS	NS	0.0761	NS	NS	NS
molecular function	ubiquitin conjugating enzyme binding	NS	NS	NS	NS	NS	NS	NS	NS	NS	NS	NS	NS	NS	NS	NS	NS	NS	NS	NS	NS	NS	NS	NS	NS	NS	0.0761	NS	NS	NS
molecular function	voltage-gated calcium channel activity	NS	NS	NS	NS	NS	NS	NS	NS	NS	NS	NS	NS	NS	NS	NS	NS	NS	NS	NS	NS	NS	NS	NS	NS	NS	0.0761	NS	NS	NS
molecular function	anion channel activity	NS	NS	NS	NS	NS	NS	NS	NS	NS	NS	NS	NS	NS	NS	NS	NS	NS	NS	NS	NS	NS	NS	NS	NS	NS	0.0794	NS	NS	NS
molecular function	apolipoprotein binding	NS	NS	NS	NS	NS	NS	NS	NS	NS	NS	NS	NS	NS	NS	NS	NS	NS	NS	NS	NS	NS	NS	NS	NS	NS	0.0794	NS	NS	NS
molecular function	nucleotide transmembrane transporter activity	NS	NS	NS	NS	NS	NS	NS	NS	NS	NS	NS	NS	NS	NS	NS	NS	NS	NS	NS	NS	NS	NS	NS	NS	NS	0.0794	NS	NS	NS
molecular function	rRNA binding	NS	NS	NS	NS	NS	NS	NS	NS	NS	NS	NS	NS	NS	NS	NS	NS	NS	NS	NS	NS	NS	NS	NS	NS	NS	NS	3.35e-09	NS	NS
molecular function	translation elongation factor activity	NS	NS	NS	NS	NS	NS	NS	NS	NS	NS	NS	NS	NS	NS	NS	NS	NS	NS	NS	NS	NS	NS	NS	NS	NS	NS	0.0018	NS	NS
molecular function	N-methyl-D-aspartate selective glutamate receptor activity	NS	NS	NS	NS	NS	NS	NS	NS	NS	NS	NS	NS	NS	NS	NS	NS	NS	NS	NS	NS	NS	NS	NS	NS	NS	NS	NS	0.0141	NS
molecular function	amino acid binding	NS	NS	NS	NS	NS	NS	NS	NS	NS	NS	NS	NS	NS	NS	NS	NS	NS	NS	NS	NS	NS	NS	NS	NS	NS	NS	NS	0.0406	NS
molecular function	thiolester hydrolase activity	NS	NS	NS	NS	NS	NS	NS	NS	NS	NS	NS	NS	NS	NS	NS	NS	NS	NS	NS	NS	NS	NS	NS	NS	NS	NS	NS	0.0406	NS
molecular function	ARF guanyl-nucleotide exchange factor activity	NS	NS	NS	NS	NS	NS	NS	NS	NS	NS	NS	NS	NS	NS	NS	NS	NS	NS	NS	NS	NS	NS	NS	NS	NS	NS	NS	0.0425	NS
molecular function	extracellular-glutamate-gated ion channel activity	NS	NS	NS	NS	NS	NS	NS	NS	NS	NS	NS	NS	NS	NS	NS	NS	NS	NS	NS	NS	NS	NS	NS	NS	NS	NS	NS	0.0443	NS
molecular function	neurotransmitter binding	NS	NS	NS	NS	NS	NS	NS	NS	NS	NS	NS	NS	NS	NS	NS	NS	NS	NS	NS	NS	NS	NS	NS	NS	NS	NS	NS	0.0443	NS
molecular function	ionotropic glutamate receptor activity	NS	NS	NS	NS	NS	NS	NS	NS	NS	NS	NS	NS	NS	NS	NS	NS	NS	NS	NS	NS	NS	NS	NS	NS	NS	NS	NS	0.0447	NS
molecular function	potassium ion transmembrane transporter activity	NS	NS	NS	NS	NS	NS	NS	NS	NS	NS	NS	NS	NS	NS	NS	NS	NS	NS	NS	NS	NS	NS	NS	NS	NS	NS	NS	0.0451	NS
molecular function	voltage-gated potassium channel activity	NS	NS	NS	NS	NS	NS	NS	NS	NS	NS	NS	NS	NS	NS	NS	NS	NS	NS	NS	NS	NS	NS	NS	NS	NS	NS	NS	0.053	NS
molecular function	histone kinase activity (H3-T6 specific)	NS	NS	NS	NS	NS	NS	NS	NS	NS	NS	NS	NS	NS	NS	NS	NS	NS	NS	NS	NS	NS	NS	NS	NS	NS	NS	NS	NS	0.0013
molecular function	PDZ domain binding	NS	NS	NS	NS	NS	NS	NS	NS	NS	NS	NS	NS	NS	NS	NS	NS	NS	NS	NS	NS	NS	NS	NS	NS	NS	NS	NS	NS	0.0013
molecular function	JUN kinase activity	NS	NS	NS	NS	NS	NS	NS	NS	NS	NS	NS	NS	NS	NS	NS	NS	NS	NS	NS	NS	NS	NS	NS	NS	NS	NS	NS	NS	0.0032
molecular function	SAP kinase activity	NS	NS	NS	NS	NS	NS	NS	NS	NS	NS	NS	NS	NS	NS	NS	NS	NS	NS	NS	NS	NS	NS	NS	NS	NS	NS	NS	NS	0.0032
molecular function	alpha-amino-3-hydroxy-5-methyl-4-isoxazole propionate selective glutamate receptor activity	NS	NS	NS	NS	NS	NS	NS	NS	NS	NS	NS	NS	NS	NS	NS	NS	NS	NS	NS	NS	NS	NS	NS	NS	NS	NS	NS	NS	0.004
molecular function	calcium channel regulator activity	NS	NS	NS	NS	NS	NS	NS	NS	NS	NS	NS	NS	NS	NS	NS	NS	NS	NS	NS	NS	NS	NS	NS	NS	NS	NS	NS	NS	0.004
molecular function	histone threonine kinase activity	NS	NS	NS	NS	NS	NS	NS	NS	NS	NS	NS	NS	NS	NS	NS	NS	NS	NS	NS	NS	NS	NS	NS	NS	NS	NS	NS	NS	0.004
molecular function	axon guidance receptor activity	NS	NS	NS	NS	NS	NS	NS	NS	NS	NS	NS	NS	NS	NS	NS	NS	NS	NS	NS	NS	NS	NS	NS	NS	NS	NS	NS	NS	0.0074
molecular function	protein kinase binding	NS	NS	NS	NS	NS	NS	NS	NS	NS	NS	NS	NS	NS	NS	NS	NS	NS	NS	NS	NS	NS	NS	NS	NS	NS	NS	NS	NS	0.01
molecular function	histone kinase activity	NS	NS	NS	NS	NS	NS	NS	NS	NS	NS	NS	NS	NS	NS	NS	NS	NS	NS	NS	NS	NS	NS	NS	NS	NS	NS	NS	NS	0.0151
molecular function	MAP kinase activity	NS	NS	NS	NS	NS	NS	NS	NS	NS	NS	NS	NS	NS	NS	NS	NS	NS	NS	NS	NS	NS	NS	NS	NS	NS	NS	NS	NS	0.0164
molecular function	kinase binding	NS	NS	NS	NS	NS	NS	NS	NS	NS	NS	NS	NS	NS	NS	NS	NS	NS	NS	NS	NS	NS	NS	NS	NS	NS	NS	NS	NS	0.0168
molecular function	acyl-CoA desaturase activity	NS	0.0068	NS	NS	NS	NS	NS	NS	NS	NS	NS	NS	NS	NS	NS	NS	NS	NS	NS	NS	NS	NS	NS	NS	NS	NS	NS	NS	NS
molecular function	oxidoreductase activity, acting on paired donors, with oxidation of a pair of donors resulting in the reduction of molecular oxygen to two molecules of water	NS	0.0251	NS	NS	NS	NS	NS	NS	NS	NS	NS	NS	NS	NS	NS	NS	NS	NS	NS	NS	NS	NS	NS	NS	NS	NS	NS	NS	NS
molecular function	protein tyrosine kinase activity	NS	0.0376	NS	NS	NS	NS	NS	NS	NS	NS	NS	NS	NS	NS	NS	NS	NS	NS	NS	NS	NS	NS	NS	NS	NS	NS	NS	NS	NS
molecular function	stearoyl-CoA 9-desaturase activity	NS	0.0376	NS	NS	NS	NS	NS	NS	NS	NS	NS	NS	NS	NS	NS	NS	NS	NS	NS	NS	NS	NS	NS	NS	NS	NS	NS	NS	NS

## Sheet: KEGG_pathway_analysis
Supplementary Table 3: Table summarizing KEGG Pathway enrichment analysis of the epileptic hippocampus co-expression modules ("clusters")
KEGG Pathways	Cluster_1	Cluster_2	Cluster_3	Cluster_4	Cluster_5	Cluster_6	Cluster_7	Cluster_8	Cluster_9	Cluster_10	Cluster_11	Cluster_12	Cluster_13	Cluster_14	Cluster_15	Cluster_16	Cluster_17	Cluster_18	Cluster_19	Cluster_20	Cluster_21	Cluster_22	Cluster_23	Cluster_24	Cluster_25	Cluster_26	Cluster_27	Cluster_28	Cluster_29
mRNA surveillance pathway	0.0052	NS	NS	NS	NS	NS	NS	NS	NS	NS	NS	NS	NS	NS	NS	NS	NS	NS	NS	NS	NS	NS	NS	NS	NS	NS	NS	NS	NS
Ubiquitin mediated proteolysis	0.0455	NS	NS	NS	NS	NS	NS	NS	NS	NS	NS	NS	0.0154	NS	NS	NS	NS	NS	NS	NS	NS	NS	0.0295	NS	NS	NS	NS	NS	NS
Proximal tubule bicarbonate reclamation	NS	0.01	NS	NS	NS	NS	NS	NS	NS	NS	NS	NS	NS	NS	NS	NS	NS	NS	0.0495	NS	NS	NS	NS	NS	NS	NS	NS	NS	NS
Biosynthesis of unsaturated fatty acids	NS	0.01	NS	NS	NS	NS	NS	NS	NS	NS	NS	NS	NS	NS	NS	NS	NS	NS	NS	NS	NS	NS	NS	NS	NS	NS	NS	NS	NS		0.05	> 0.05
Dorso-ventral axis formation	NS	0.0133	NS	NS	NS	NS	NS	NS	NS	NS	NS	NS	NS	NS	NS	NS	NS	NS	NS	NS	NS	NS	NS	NS	NS	NS	NS	NS	NS		0.01	0.05-0.01
DNA replication	NS	NS	8.67e-05	NS	NS	NS	NS	NS	NS	NS	NS	NS	NS	NS	NS	NS	NS	NS	NS	NS	NS	NS	NS	NS	NS	NS	NS	NS	NS		0.01	< 0.01
Pyrimidine metabolism	NS	NS	0.0328	NS	NS	NS	NS	NS	NS	NS	NS	NS	NS	NS	NS	NS	0.02	NS	NS	NS	NS	NS	NS	NS	NS	NS	NS	NS	NS
Mismatch repair	NS	NS	0.0365	NS	NS	NS	NS	NS	NS	NS	NS	NS	NS	NS	NS	NS	NS	NS	NS	NS	NS	NS	NS	NS	NS	NS	NS	NS	NS
Base excision repair	NS	NS	0.0657	NS	NS	NS	NS	NS	NS	NS	NS	NS	NS	NS	NS	NS	NS	NS	NS	NS	NS	NS	NS	NS	NS	NS	NS	NS	NS
Homologous recombination	NS	NS	0.0701	NS	NS	NS	NS	NS	NS	NS	NS	NS	NS	NS	NS	NS	NS	NS	NS	NS	NS	NS	NS	NS	NS	NS	NS	NS	NS
Cytosolic DNA-sensing pathway	NS	NS	NS	NS	0.0264	NS	NS	NS	NS	NS	NS	NS	NS	NS	NS	NS	NS	0.003	NS	NS	NS	NS	NS	NS	NS	NS	NS	NS	NS
RIG-I-like receptor signaling pathway	NS	NS	NS	NS	0.0264	NS	NS	NS	NS	NS	NS	NS	NS	NS	NS	NS	NS	NS	NS	NS	NS	NS	NS	NS	NS	NS	NS	NS	0.0745
Toll-like receptor signaling pathway	NS	NS	NS	NS	0.0673	NS	NS	NS	NS	NS	NS	NS	NS	NS	NS	NS	NS	0.0015	NS	NS	NS	NS	NS	NS	NS	NS	NS	NS	0.012
Toxoplasmosis	NS	NS	NS	NS	0.0673	NS	NS	NS	NS	NS	NS	NS	NS	NS	NS	NS	NS	0.0695	NS	NS	NS	NS	NS	NS	NS	NS	NS	NS	0.0675
Hepatitis C	NS	NS	NS	NS	0.0673	NS	NS	NS	NS	NS	NS	NS	NS	NS	NS	NS	NS	NS	NS	NS	NS	NS	NS	NS	NS	NS	NS	NS	0.0675
Arginine and proline metabolism	NS	NS	NS	NS	NS	NS	NS	0.0161	NS	NS	NS	NS	NS	NS	NS	NS	NS	NS	NS	NS	NS	NS	NS	NS	NS	NS	NS	NS	NS
Glycine, serine and threonine metabolism	NS	NS	NS	NS	NS	NS	NS	0.0161	NS	NS	NS	NS	NS	NS	NS	NS	NS	NS	NS	NS	NS	NS	NS	NS	NS	NS	NS	NS	NS
Histidine metabolism	NS	NS	NS	NS	NS	NS	NS	0.0161	NS	NS	NS	NS	NS	NS	NS	NS	NS	NS	NS	NS	NS	NS	NS	NS	NS	NS	NS	NS	NS
Propanoate metabolism	NS	NS	NS	NS	NS	NS	NS	0.0209	NS	NS	NS	NS	NS	NS	NS	NS	NS	NS	NS	NS	NS	NS	NS	NS	NS	NS	NS	NS	NS
Metabolic pathways	NS	NS	NS	NS	NS	NS	NS	0.0258	NS	NS	NS	NS	NS	NS	0.001	NS	2.92e-19	NS	NS	NS	NS	NS	NS	NS	NS	NS	NS	NS	NS
Pyruvate metabolism	NS	NS	NS	NS	NS	NS	NS	0.0258	NS	NS	NS	NS	NS	NS	NS	NS	NS	NS	NS	NS	NS	NS	NS	NS	NS	NS	NS	NS	NS
Sphingolipid metabolism	NS	NS	NS	NS	NS	NS	NS	0.0258	NS	NS	NS	NS	NS	NS	NS	NS	NS	NS	NS	NS	NS	NS	NS	NS	NS	NS	NS	NS	NS
Ascorbate and aldarate metabolism	NS	NS	NS	NS	NS	NS	NS	0.0518	NS	NS	NS	NS	NS	NS	NS	NS	NS	NS	NS	NS	NS	NS	NS	NS	NS	NS	NS	NS	NS
Glycolysis / Gluconeogenesis	NS	NS	NS	NS	NS	NS	NS	0.0518	NS	NS	NS	NS	NS	NS	NS	NS	NS	NS	NS	NS	NS	NS	NS	NS	NS	NS	NS	NS	NS
Lysosome	NS	NS	NS	NS	NS	NS	NS	0.0525	NS	0.0809	NS	NS	NS	NS	NS	NS	NS	4.6e-05	NS	NS	NS	NS	NS	4.8e-06	NS	NS	NS	NS	NS
Inositol phosphate metabolism	NS	NS	NS	NS	NS	NS	NS	0.0525	NS	NS	NS	NS	NS	NS	0.0901	NS	NS	NS	NS	NS	NS	NS	NS	NS	NS	NS	NS	NS	NS
Drug metabolism - cytochrome P450	NS	NS	NS	NS	NS	NS	NS	0.0525	NS	NS	NS	NS	NS	NS	NS	NS	NS	NS	NS	NS	NS	NS	NS	NS	NS	NS	NS	NS	NS
Ether lipid metabolism	NS	NS	NS	NS	NS	NS	NS	0.0525	NS	NS	NS	NS	NS	NS	NS	NS	NS	NS	NS	NS	NS	NS	NS	NS	NS	NS	NS	NS	NS
Tryptophan metabolism	NS	NS	NS	NS	NS	NS	NS	0.0525	NS	NS	NS	NS	NS	NS	NS	NS	NS	NS	NS	NS	NS	NS	NS	NS	NS	NS	NS	NS	NS
Cell adhesion molecules (CAMs)	NS	NS	NS	NS	NS	NS	NS	0.0751	NS	NS	NS	NS	NS	NS	NS	NS	NS	0.003	NS	NS	NS	NS	NS	NS	NS	NS	NS	NS	NS
Pentose and glucuronate interconversions	NS	NS	NS	NS	NS	NS	NS	0.0891	NS	NS	NS	NS	NS	NS	NS	NS	NS	NS	NS	NS	NS	NS	NS	NS	NS	NS	NS	NS	NS
Tight junction	NS	NS	NS	NS	NS	NS	NS	0.0944	0.0792	NS	NS	NS	NS	NS	NS	NS	NS	NS	NS	NS	NS	NS	NS	NS	NS	NS	NS	NS	0.0724
Phosphatidylinositol signaling system	NS	NS	NS	NS	NS	NS	NS	0.0944	NS	NS	NS	NS	NS	NS	0.0129	NS	NS	NS	NS	NS	NS	NS	NS	NS	NS	NS	NS	NS	0.0021
Glycerolipid metabolism	NS	NS	NS	NS	NS	NS	NS	0.0944	NS	NS	NS	NS	NS	NS	NS	NS	NS	NS	NS	NS	NS	NS	NS	NS	NS	NS	NS	NS	0.066
Glutathione metabolism	NS	NS	NS	NS	NS	NS	NS	0.0944	NS	NS	NS	NS	NS	NS	NS	NS	NS	NS	NS	NS	NS	NS	NS	NS	NS	NS	NS	NS	NS
Other glycan degradation	NS	NS	NS	NS	NS	NS	NS	NS	0.0055	NS	NS	NS	NS	NS	NS	NS	NS	NS	NS	NS	NS	NS	NS	NS	NS	NS	NS	NS	NS
Valine, leucine and isoleucine degradation	NS	NS	NS	NS	NS	NS	NS	NS	0.0715	NS	NS	NS	NS	NS	0.0129	NS	NS	NS	NS	NS	NS	NS	NS	NS	NS	NS	NS	NS	NS
Fatty acid metabolism	NS	NS	NS	NS	NS	NS	NS	NS	0.0742	NS	NS	NS	NS	NS	NS	NS	NS	NS	NS	NS	NS	NS	NS	NS	NS	NS	NS	NS	NS
PPAR signaling pathway	NS	NS	NS	NS	NS	NS	NS	NS	0.0742	NS	NS	NS	NS	NS	NS	NS	NS	NS	NS	NS	NS	NS	NS	NS	NS	NS	NS	NS	NS
Arachidonic acid metabolism	NS	NS	NS	NS	NS	NS	NS	NS	0.0862	NS	NS	NS	NS	NS	NS	NS	NS	NS	NS	NS	NS	NS	NS	NS	NS	NS	NS	NS	NS
Phenylalanine, tyrosine and tryptophan biosynthesis	NS	NS	NS	NS	NS	NS	NS	NS	NS	0.0213	NS	NS	NS	NS	NS	NS	NS	NS	NS	NS	NS	NS	NS	NS	NS	NS	NS	NS	NS
Taste transduction	NS	NS	NS	NS	NS	NS	NS	NS	NS	0.0809	NS	NS	NS	NS	0.0754	NS	NS	NS	NS	NS	NS	NS	NS	NS	NS	NS	NS	NS	NS
Gastric acid secretion	NS	NS	NS	NS	NS	NS	NS	NS	NS	0.0809	NS	NS	NS	NS	NS	NS	NS	NS	NS	NS	NS	NS	NS	NS	NS	NS	NS	NS	0.0353
Olfactory transduction	NS	NS	NS	NS	NS	NS	NS	NS	NS	0.0809	NS	NS	NS	NS	NS	NS	NS	NS	NS	NS	NS	NS	NS	NS	NS	NS	NS	NS	NS
Oocyte meiosis	NS	NS	NS	NS	NS	NS	NS	NS	NS	0.0822	NS	NS	0.0608	NS	NS	NS	NS	NS	0.0232	NS	NS	NS	NS	NS	NS	NS	NS	NS	NS
Endocytosis	NS	NS	NS	NS	NS	NS	NS	NS	NS	0.0822	NS	NS	NS	NS	NS	NS	NS	NS	NS	NS	NS	NS	NS	NS	NS	NS	NS	NS	0.0782
Protein digestion and absorption	NS	NS	NS	NS	NS	NS	NS	NS	NS	NS	NS	1.71e-09	NS	NS	NS	NS	NS	NS	NS	NS	NS	NS	NS	NS	NS	NS	NS	NS	NS
ECM-receptor interaction	NS	NS	NS	NS	NS	NS	NS	NS	NS	NS	NS	6.71e-07	NS	NS	NS	NS	NS	NS	NS	NS	NS	NS	NS	NS	NS	NS	NS	NS	NS
Focal adhesion	NS	NS	NS	NS	NS	NS	NS	NS	NS	NS	NS	8.69e-07	NS	NS	NS	NS	NS	NS	NS	NS	NS	NS	NS	NS	NS	NS	NS	0.0912	0.0353
Complement and coagulation cascades	NS	NS	NS	NS	NS	NS	NS	NS	NS	NS	NS	1.01e-06	NS	NS	NS	NS	NS	2.67e-05	NS	NS	NS	0.011	NS	NS	NS	NS	NS	NS	NS
Amoebiasis	NS	NS	NS	NS	NS	NS	NS	NS	NS	NS	NS	0.0002	NS	NS	NS	NS	NS	0.0073	NS	NS	NS	NS	NS	NS	NS	NS	NS	NS	0.0434
Vascular smooth muscle contraction	NS	NS	NS	NS	NS	NS	NS	NS	NS	NS	NS	0.0004	NS	NS	NS	NS	NS	NS	NS	NS	NS	NS	NS	NS	NS	NS	NS	NS	0.0593
Hedgehog signaling pathway	NS	NS	NS	NS	NS	NS	NS	NS	NS	NS	NS	0.0058	NS	NS	NS	NS	NS	NS	NS	NS	NS	NS	NS	NS	NS	NS	NS	NS	NS
Nicotinate and nicotinamide metabolism	NS	NS	NS	NS	NS	NS	NS	NS	NS	NS	NS	0.0068	NS	NS	NS	NS	NS	NS	NS	NS	NS	NS	NS	NS	NS	NS	NS	NS	NS
Calcium signaling pathway	NS	NS	NS	NS	NS	NS	NS	NS	NS	NS	NS	0.0994	NS	NS	NS	NS	NS	NS	0.0663	NS	NS	NS	NS	NS	NS	NS	NS	NS	0.0052
Proteasome	NS	NS	NS	NS	NS	NS	NS	NS	NS	NS	NS	NS	3.92e-06	NS	NS	NS	4.88e-12	NS	NS	NS	NS	NS	NS	NS	NS	NS	NS	NS	NS
RNA transport	NS	NS	NS	NS	NS	NS	NS	NS	NS	NS	NS	NS	3.97e-05	NS	NS	NS	NS	NS	NS	NS	NS	NS	NS	NS	NS	NS	0.0085	NS	NS
Parkinson's disease	NS	NS	NS	NS	NS	NS	NS	NS	NS	NS	NS	NS	0.0019	NS	NS	NS	3.38e-58	NS	NS	NS	NS	NS	NS	NS	NS	NS	NS	NS	NS
Huntington's disease	NS	NS	NS	NS	NS	NS	NS	NS	NS	NS	NS	NS	0.0112	NS	NS	NS	5.64e-57	NS	NS	NS	NS	NS	NS	NS	NS	NS	NS	NS	NS
Ribosome biogenesis in eukaryotes	NS	NS	NS	NS	NS	NS	NS	NS	NS	NS	NS	NS	0.0608	NS	NS	NS	NS	NS	NS	NS	NS	NS	NS	NS	NS	NS	NS	NS	NS
SNARE interactions in vesicular transport	NS	NS	NS	NS	NS	NS	NS	NS	NS	NS	NS	NS	0.0608	NS	NS	NS	NS	NS	NS	NS	NS	NS	NS	NS	NS	NS	NS	NS	NS
Fc gamma R-mediated phagocytosis	NS	NS	NS	NS	NS	NS	NS	NS	NS	NS	NS	NS	0.0944	NS	NS	0.0002	NS	1.03e-06	NS	NS	NS	NS	NS	NS	NS	NS	NS	NS	0.0028
Protein export	NS	NS	NS	NS	NS	NS	NS	NS	NS	NS	NS	NS	0.0944	NS	NS	NS	0.008	NS	NS	NS	NS	NS	NS	NS	NS	NS	NS	NS	NS
Cell cycle	NS	NS	NS	NS	NS	NS	NS	NS	NS	NS	NS	NS	0.0944	NS	NS	NS	NS	NS	NS	NS	NS	NS	NS	NS	NS	NS	NS	NS	NS
Circadian rhythm - mammal	NS	NS	NS	NS	NS	NS	NS	NS	NS	NS	NS	NS	0.0944	NS	NS	NS	NS	NS	NS	NS	NS	NS	NS	NS	NS	NS	NS	NS	NS
Steroid biosynthesis	NS	NS	NS	NS	NS	NS	NS	NS	NS	NS	NS	NS	NS	NS	3.5e-11	NS	NS	NS	NS	NS	NS	NS	NS	NS	NS	NS	NS	NS	NS
Terpenoid backbone biosynthesis	NS	NS	NS	NS	NS	NS	NS	NS	NS	NS	NS	NS	NS	NS	1.55e-07	NS	NS	NS	NS	NS	NS	NS	NS	NS	NS	NS	NS	NS	NS
Gap junction	NS	NS	NS	NS	NS	NS	NS	NS	NS	NS	NS	NS	NS	NS	0.0005	NS	NS	NS	NS	NS	NS	NS	NS	NS	NS	NS	NS	NS	0.0434
Aminoacyl-tRNA biosynthesis	NS	NS	NS	NS	NS	NS	NS	NS	NS	NS	NS	NS	NS	NS	0.0013	NS	NS	NS	NS	NS	NS	NS	NS	NS	NS	NS	NS	NS	NS
Butanoate metabolism	NS	NS	NS	NS	NS	NS	NS	NS	NS	NS	NS	NS	NS	NS	0.0129	NS	NS	NS	NS	NS	NS	NS	NS	NS	NS	NS	NS	NS	NS
Apoptosis	NS	NS	NS	NS	NS	NS	NS	NS	NS	NS	NS	NS	NS	NS	0.0138	NS	NS	NS	0.0425	NS	NS	NS	NS	NS	NS	NS	NS	NS	NS
Phagosome	NS	NS	NS	NS	NS	NS	NS	NS	NS	NS	NS	NS	NS	NS	0.0151	0.0003	NS	1.68e-05	NS	NS	NS	NS	NS	0.0003	NS	NS	NS	NS	NS
Insulin signaling pathway	NS	NS	NS	NS	NS	NS	NS	NS	NS	NS	NS	NS	NS	NS	0.0151	NS	NS	NS	NS	NS	NS	NS	NS	NS	NS	NS	NS	NS	0.0908
Synthesis and degradation of ketone bodies	NS	NS	NS	NS	NS	NS	NS	NS	NS	NS	NS	NS	NS	NS	0.0184	NS	NS	NS	NS	NS	NS	NS	NS	NS	NS	NS	NS	NS	NS
Bacterial invasion of epithelial cells	NS	NS	NS	NS	NS	NS	NS	NS	NS	NS	NS	NS	NS	NS	0.0318	NS	NS	0.0844	NS	NS	NS	NS	NS	NS	NS	NS	NS	NS	NS
Bile secretion	NS	NS	NS	NS	NS	NS	NS	NS	NS	NS	NS	NS	NS	NS	0.069	NS	NS	NS	NS	NS	NS	NS	NS	NS	NS	NS	NS	NS	NS
Non-small cell lung cancer	NS	NS	NS	NS	NS	NS	NS	NS	NS	NS	NS	NS	NS	NS	0.0759	NS	NS	NS	NS	NS	NS	NS	NS	NS	NS	NS	NS	NS	0.0031
Acute myeloid leukemia	NS	NS	NS	NS	NS	NS	NS	NS	NS	NS	NS	NS	NS	NS	0.0901	0.0178	NS	NS	NS	NS	NS	NS	NS	NS	NS	NS	NS	NS	NS
Pentose phosphate pathway	NS	NS	NS	NS	NS	NS	NS	NS	NS	NS	NS	NS	NS	NS	0.0901	NS	NS	NS	NS	NS	NS	NS	NS	NS	NS	NS	NS	NS	NS
Glioma	NS	NS	NS	NS	NS	NS	NS	NS	NS	NS	NS	NS	NS	NS	0.093	NS	NS	NS	NS	NS	NS	NS	NS	NS	NS	NS	NS	NS	0.0353
Melanoma	NS	NS	NS	NS	NS	NS	NS	NS	NS	NS	NS	NS	NS	NS	0.093	NS	NS	NS	NS	NS	NS	NS	NS	NS	NS	NS	NS	NS	NS
Osteoclast differentiation	NS	NS	NS	NS	NS	NS	NS	NS	NS	NS	NS	NS	NS	NS	NS	9.64e-10	NS	8.6e-08	0.0667	NS	NS	NS	NS	NS	NS	NS	NS	NS	0.0675
Leishmaniasis	NS	NS	NS	NS	NS	NS	NS	NS	NS	NS	NS	NS	NS	NS	NS	0.0004	NS	2.55e-06	NS	NS	NS	NS	NS	NS	NS	NS	NS	NS	NS
Cytokine-cytokine receptor interaction	NS	NS	NS	NS	NS	NS	NS	NS	NS	NS	NS	NS	NS	NS	NS	0.0004	NS	3.53e-05	NS	NS	NS	0.0248	NS	NS	NS	NS	NS	NS	NS
Natural killer cell mediated cytotoxicity	NS	NS	NS	NS	NS	NS	NS	NS	NS	NS	NS	NS	NS	NS	NS	0.0019	NS	5.34e-10	0.0425	NS	NS	NS	NS	NS	NS	NS	NS	0.0979	NS
Staphylococcus aureus infection	NS	NS	NS	NS	NS	NS	NS	NS	NS	NS	NS	NS	NS	NS	NS	0.0019	NS	1.06e-09	NS	NS	NS	NS	NS	NS	NS	NS	NS	NS	NS
Hematopoietic cell lineage	NS	NS	NS	NS	NS	NS	NS	NS	NS	NS	NS	NS	NS	NS	NS	0.0019	NS	0.0012	NS	NS	NS	NS	NS	NS	NS	NS	NS	NS	NS
Leukocyte transendothelial migration	NS	NS	NS	NS	NS	NS	NS	NS	NS	NS	NS	NS	NS	NS	NS	0.0045	NS	0.0004	NS	NS	NS	NS	NS	NS	NS	NS	NS	NS	NS
B cell receptor signaling pathway	NS	NS	NS	NS	NS	NS	NS	NS	NS	NS	NS	NS	NS	NS	NS	0.0061	NS	1.24e-06	0.0174	NS	NS	NS	NS	NS	NS	NS	NS	0.0912	NS
Chronic myeloid leukemia	NS	NS	NS	NS	NS	NS	NS	NS	NS	NS	NS	NS	NS	NS	NS	0.007	NS	NS	NS	NS	NS	NS	NS	NS	NS	NS	NS	NS	NS
Rheumatoid arthritis	NS	NS	NS	NS	NS	NS	NS	NS	NS	NS	NS	NS	NS	NS	NS	0.0178	NS	0.0021	NS	NS	NS	NS	NS	NS	NS	NS	NS	NS	NS
Malaria	NS	NS	NS	NS	NS	NS	NS	NS	NS	NS	NS	NS	NS	NS	NS	0.0178	NS	NS	NS	NS	NS	NS	NS	NS	NS	NS	NS	NS	NS
Jak-STAT signaling pathway	NS	NS	NS	NS	NS	NS	NS	NS	NS	NS	NS	NS	NS	NS	NS	0.0197	NS	0.0034	NS	NS	NS	NS	NS	NS	NS	NS	NS	NS	NS
Pathways in cancer	NS	NS	NS	NS	NS	NS	NS	NS	NS	NS	NS	NS	NS	NS	NS	0.0236	NS	NS	NS	NS	NS	NS	NS	NS	NS	NS	NS	NS	0.045
Pancreatic cancer	NS	NS	NS	NS	NS	NS	NS	NS	NS	NS	NS	NS	NS	NS	NS	0.024	NS	NS	NS	NS	NS	NS	NS	NS	NS	NS	NS	NS	0.0355
Neurotrophin signaling pathway	NS	NS	NS	NS	NS	NS	NS	NS	NS	NS	NS	NS	NS	NS	NS	0.0439	NS	NS	NS	NS	NS	NS	NS	NS	NS	NS	NS	0.0912	0.0908
Chagas disease (American trypanosomiasis)	NS	NS	NS	NS	NS	NS	NS	NS	NS	NS	NS	NS	NS	NS	NS	0.0462	NS	5.63e-06	NS	NS	NS	0.0825	NS	NS	NS	NS	NS	NS	0.0028
T cell receptor signaling pathway	NS	NS	NS	NS	NS	NS	NS	NS	NS	NS	NS	NS	NS	NS	NS	0.0462	NS	0.0004	0.0209	NS	NS	NS	NS	NS	NS	NS	NS	0.0912	NS
MAPK signaling pathway	NS	NS	NS	NS	NS	NS	NS	NS	NS	NS	NS	NS	NS	NS	NS	0.0488	NS	NS	0.0844	NS	NS	NS	NS	NS	NS	0.0832	NS	NS	0.0008
Systemic lupus erythematosus	NS	NS	NS	NS	NS	NS	NS	NS	NS	NS	NS	NS	NS	NS	NS	0.0647	NS	3.03e-06	NS	NS	NS	NS	NS	NS	NS	NS	NS	NS	NS
Mucin type O-Glycan biosynthesis	NS	NS	NS	NS	NS	NS	NS	NS	NS	NS	NS	NS	NS	NS	NS	0.0647	NS	NS	NS	NS	NS	NS	NS	NS	NS	NS	NS	NS	NS
Salivary secretion	NS	NS	NS	NS	NS	NS	NS	NS	NS	NS	NS	NS	NS	NS	NS	0.0742	NS	NS	0.0699	NS	NS	NS	NS	NS	NS	NS	NS	NS	0.0053
Oxidative phosphorylation	NS	NS	NS	NS	NS	NS	NS	NS	NS	NS	NS	NS	NS	NS	NS	NS	5.21e-65	NS	NS	NS	NS	NS	NS	NS	NS	NS	NS	NS	NS
Alzheimer's disease	NS	NS	NS	NS	NS	NS	NS	NS	NS	NS	NS	NS	NS	NS	NS	NS	7.42e-49	NS	0.0322	NS	NS	NS	NS	NS	NS	NS	NS	NS	NS
Cardiac muscle contraction	NS	NS	NS	NS	NS	NS	NS	NS	NS	NS	NS	NS	NS	NS	NS	NS	9.99e-11	NS	NS	NS	NS	NS	NS	NS	NS	NS	NS	NS	0.0353
RNA polymerase	NS	NS	NS	NS	NS	NS	NS	NS	NS	NS	NS	NS	NS	NS	NS	NS	0.0001	NS	NS	NS	NS	NS	NS	NS	NS	NS	NS	NS	NS
Citrate cycle (TCA cycle)	NS	NS	NS	NS	NS	NS	NS	NS	NS	NS	NS	NS	NS	NS	NS	NS	0.0021	NS	0.0232	NS	NS	NS	NS	NS	NS	NS	NS	NS	NS
Spliceosome	NS	NS	NS	NS	NS	NS	NS	NS	NS	NS	NS	NS	NS	NS	NS	NS	0.0279	NS	NS	NS	NS	NS	NS	NS	NS	NS	NS	NS	NS
Ribosome	NS	NS	NS	NS	NS	NS	NS	NS	NS	NS	NS	NS	NS	NS	NS	NS	0.0474	NS	NS	NS	NS	NS	NS	NS	NS	NS	8.68e-158	NS	NS
Purine metabolism	NS	NS	NS	NS	NS	NS	NS	NS	NS	NS	NS	NS	NS	NS	NS	NS	0.0586	NS	NS	NS	NS	NS	NS	NS	NS	NS	NS	NS	NS
Chemokine signaling pathway	NS	NS	NS	NS	NS	NS	NS	NS	NS	NS	NS	NS	NS	NS	NS	NS	NS	8.6e-08	NS	NS	NS	NS	NS	NS	NS	NS	NS	NS	NS
Fc epsilon RI signaling pathway	NS	NS	NS	NS	NS	NS	NS	NS	NS	NS	NS	NS	NS	NS	NS	NS	NS	8.68e-07	NS	NS	NS	NS	NS	NS	NS	NS	NS	NS	0.0003
Glycosaminoglycan degradation	NS	NS	NS	NS	NS	NS	NS	NS	NS	NS	NS	NS	NS	NS	NS	NS	NS	0.0027	NS	NS	NS	NS	NS	NS	NS	NS	NS	NS	NS
Primary immunodeficiency	NS	NS	NS	NS	NS	NS	NS	NS	NS	NS	NS	NS	NS	NS	NS	NS	NS	0.0029	NS	NS	NS	NS	NS	NS	NS	NS	NS	NS	NS
Antigen processing and presentation	NS	NS	NS	NS	NS	NS	NS	NS	NS	NS	NS	NS	NS	NS	NS	NS	NS	0.0068	NS	NS	NS	NS	NS	NS	NS	NS	NS	NS	NS
Asthma	NS	NS	NS	NS	NS	NS	NS	NS	NS	NS	NS	NS	NS	NS	NS	NS	NS	0.0103	NS	NS	NS	NS	NS	NS	NS	NS	NS	NS	NS
Prion diseases	NS	NS	NS	NS	NS	NS	NS	NS	NS	NS	NS	NS	NS	NS	NS	NS	NS	0.0103	NS	NS	NS	NS	NS	NS	NS	NS	NS	NS	NS
Viral myocarditis	NS	NS	NS	NS	NS	NS	NS	NS	NS	NS	NS	NS	NS	NS	NS	NS	NS	0.0103	NS	NS	NS	NS	NS	NS	NS	NS	NS	NS	NS
Carbohydrate digestion and absorption	NS	NS	NS	NS	NS	NS	NS	NS	NS	NS	NS	NS	NS	NS	NS	NS	NS	0.0111	NS	NS	NS	NS	NS	NS	NS	NS	NS	NS	0.043
Regulation of actin cytoskeleton	NS	NS	NS	NS	NS	NS	NS	NS	NS	NS	NS	NS	NS	NS	NS	NS	NS	0.016	NS	NS	NS	NS	NS	NS	NS	NS	NS	NS	NS
Graft-versus-host disease	NS	NS	NS	NS	NS	NS	NS	NS	NS	NS	NS	NS	NS	NS	NS	NS	NS	0.0436	NS	NS	NS	NS	NS	NS	NS	NS	NS	NS	NS
Allograft rejection	NS	NS	NS	NS	NS	NS	NS	NS	NS	NS	NS	NS	NS	NS	NS	NS	NS	0.0468	NS	NS	NS	NS	NS	NS	NS	NS	NS	NS	NS
Autoimmune thyroid disease	NS	NS	NS	NS	NS	NS	NS	NS	NS	NS	NS	NS	NS	NS	NS	NS	NS	0.05	NS	NS	NS	NS	NS	NS	NS	NS	NS	NS	NS
Intestinal immune network for IgA production	NS	NS	NS	NS	NS	NS	NS	NS	NS	NS	NS	NS	NS	NS	NS	NS	NS	0.0581	NS	NS	NS	NS	NS	NS	NS	NS	NS	NS	NS
Starch and sucrose metabolism	NS	NS	NS	NS	NS	NS	NS	NS	NS	NS	NS	NS	NS	NS	NS	NS	NS	0.0665	NS	NS	NS	NS	NS	NS	NS	NS	NS	NS	NS
Type I diabetes mellitus	NS	NS	NS	NS	NS	NS	NS	NS	NS	NS	NS	NS	NS	NS	NS	NS	NS	0.0836	NS	NS	NS	NS	NS	NS	NS	NS	NS	NS	NS
Adherens junction	NS	NS	NS	NS	NS	NS	NS	NS	NS	NS	NS	NS	NS	NS	NS	NS	NS	0.095	NS	NS	NS	NS	NS	NS	NS	NS	NS	NS	NS
Long-term potentiation	NS	NS	NS	NS	NS	NS	NS	NS	NS	NS	NS	NS	NS	NS	NS	NS	NS	NS	0.0174	NS	NS	NS	NS	NS	NS	NS	NS	0.0912	0.0009
Axon guidance	NS	NS	NS	NS	NS	NS	NS	NS	NS	NS	NS	NS	NS	NS	NS	NS	NS	NS	0.0209	NS	NS	NS	NS	NS	NS	NS	NS	0.0912	0.012
N-Glycan biosynthesis	NS	NS	NS	NS	NS	NS	NS	NS	NS	NS	NS	NS	NS	NS	NS	NS	NS	NS	0.0209	NS	NS	NS	NS	NS	NS	NS	NS	NS	NS
VEGF signaling pathway	NS	NS	NS	NS	NS	NS	NS	NS	NS	NS	NS	NS	NS	NS	NS	NS	NS	NS	0.029	NS	NS	NS	NS	NS	NS	NS	NS	NS	0.0354
NOD-like receptor signaling pathway	NS	NS	NS	NS	NS	NS	NS	NS	NS	NS	NS	NS	NS	NS	NS	NS	NS	NS	0.0425	NS	NS	NS	NS	NS	NS	NS	NS	NS	0.066
Amyotrophic lateral sclerosis (ALS)	NS	NS	NS	NS	NS	NS	NS	NS	NS	NS	NS	NS	NS	NS	NS	NS	NS	NS	0.0617	NS	NS	NS	NS	NS	NS	NS	NS	NS	0.0795
Collecting duct acid secretion	NS	NS	NS	NS	NS	NS	NS	NS	NS	NS	NS	NS	NS	NS	NS	NS	NS	NS	0.0663	NS	NS	NS	NS	NS	NS	NS	NS	NS	NS
Long-term depression	NS	NS	NS	NS	NS	NS	NS	NS	NS	NS	NS	NS	NS	NS	NS	NS	NS	NS	0.0667	NS	NS	NS	NS	NS	NS	NS	NS	NS	0.0008
African trypanosomiasis	NS	NS	NS	NS	NS	NS	NS	NS	NS	NS	NS	NS	NS	NS	NS	NS	NS	NS	NS	NS	NS	0.033	NS	NS	NS	NS	NS	NS	0.0021
Amino sugar and nucleotide sugar metabolism	NS	NS	NS	NS	NS	NS	NS	NS	NS	NS	NS	NS	NS	NS	NS	NS	NS	NS	NS	NS	NS	0.0578	NS	NS	NS	NS	NS	NS	NS
Adipocytokine signaling pathway	NS	NS	NS	NS	NS	NS	NS	NS	NS	NS	NS	NS	NS	NS	NS	NS	NS	NS	NS	NS	NS	0.0944	NS	NS	NS	NS	NS	NS	0.0353
Lysine degradation	NS	NS	NS	NS	NS	NS	NS	NS	NS	NS	NS	NS	NS	NS	NS	NS	NS	NS	NS	NS	NS	NS	0.001	NS	NS	NS	NS	NS	NS
ErbB signaling pathway	NS	NS	NS	NS	NS	NS	NS	NS	NS	NS	NS	NS	NS	NS	NS	NS	NS	NS	NS	NS	NS	NS	NS	NS	NS	NS	NS	0.0252	0.0007
Endometrial cancer	NS	NS	NS	NS	NS	NS	NS	NS	NS	NS	NS	NS	NS	NS	NS	NS	NS	NS	NS	NS	NS	NS	NS	NS	NS	NS	NS	0.0912	NS
Renal cell carcinoma	NS	NS	NS	NS	NS	NS	NS	NS	NS	NS	NS	NS	NS	NS	NS	NS	NS	NS	NS	NS	NS	NS	NS	NS	NS	NS	NS	0.0912	NS
Pancreatic secretion	NS	NS	NS	NS	NS	NS	NS	NS	NS	NS	NS	NS	NS	NS	NS	NS	NS	NS	NS	NS	NS	NS	NS	NS	NS	NS	NS	NS	0.0003
GnRH signaling pathway	NS	NS	NS	NS	NS	NS	NS	NS	NS	NS	NS	NS	NS	NS	NS	NS	NS	NS	NS	NS	NS	NS	NS	NS	NS	NS	NS	NS	0.0007
Wnt signaling pathway	NS	NS	NS	NS	NS	NS	NS	NS	NS	NS	NS	NS	NS	NS	NS	NS	NS	NS	NS	NS	NS	NS	NS	NS	NS	NS	NS	NS	0.0157
Colorectal cancer	NS	NS	NS	NS	NS	NS	NS	NS	NS	NS	NS	NS	NS	NS	NS	NS	NS	NS	NS	NS	NS	NS	NS	NS	NS	NS	NS	NS	0.0353
Arrhythmogenic right ventricular cardiomyopathy (ARVC)	NS	NS	NS	NS	NS	NS	NS	NS	NS	NS	NS	NS	NS	NS	NS	NS	NS	NS	NS	NS	NS	NS	NS	NS	NS	NS	NS	NS	0.0355
Hypertrophic cardiomyopathy (HCM)	NS	NS	NS	NS	NS	NS	NS	NS	NS	NS	NS	NS	NS	NS	NS	NS	NS	NS	NS	NS	NS	NS	NS	NS	NS	NS	NS	NS	0.037
Glycerophospholipid metabolism	NS	NS	NS	NS	NS	NS	NS	NS	NS	NS	NS	NS	NS	NS	NS	NS	NS	NS	NS	NS	NS	NS	NS	NS	NS	NS	NS	NS	0.0385
Dilated cardiomyopathy	NS	NS	NS	NS	NS	NS	NS	NS	NS	NS	NS	NS	NS	NS	NS	NS	NS	NS	NS	NS	NS	NS	NS	NS	NS	NS	NS	NS	0.0432
Progesterone-mediated oocyte maturation	NS	NS	NS	NS	NS	NS	NS	NS	NS	NS	NS	NS	NS	NS	NS	NS	NS	NS	NS	NS	NS	NS	NS	NS	NS	NS	NS	NS	0.0432
Aldosterone-regulated sodium reabsorption	NS	NS	NS	NS	NS	NS	NS	NS	NS	NS	NS	NS	NS	NS	NS	NS	NS	NS	NS	NS	NS	NS	NS	NS	NS	NS	NS	NS	0.0457
Melanogenesis	NS	NS	NS	NS	NS	NS	NS	NS	NS	NS	NS	NS	NS	NS	NS	NS	NS	NS	NS	NS	NS	NS	NS	NS	NS	NS	NS	NS	0.0498
