# Supplementary material for: A systems-level framework for drug discovery identifies Csf1R as an anti-epileptic drug target
Source: Nat Commun. 2018 Sep 3;9:3561. doi: 10.1038/s41467-018-06008-4 (PMC6120885; doi:10.1038/s41467-018-06008-4)
Supplement: Supplementary file 7 — Supplementary Data 4 [file 41467_2018_6008_MOESM7_ESM.xlsx]

## Sheet: Cell_type_enrichment_marker_gen
			Ependymal			Oligodendrocyte			Microglia			CA1.Pyramidal			Interneuron			Endothelial			S1.Pyramidal			Astrocyte			Mural
Modules	Module size	Number of expressed genes	Adjusted P value	Number of expressed cell-type marker genes	Overlap with Module	Adjusted P value	Number of expressed cell-type marker genes	Overlap with Module	Adjusted P value	Number of expressed cell-type marker genes	Overlap with Module	Adjusted P value	Number of expressed cell-type marker genes	Overlap with Module	Adjusted P value	Number of expressed cell-type marker genes	Overlap with Module	Adjusted P value	Number of expressed cell-type marker genes	Overlap with Module	Adjusted P value	Number of expressed cell-type marker genes	Overlap with Module	Adjusted P value	Number of expressed cell-type marker genes	Overlap with Module	Adjusted P value	Number of expressed cell-type marker genes	Overlap with Module
1	159	14188	1	383	0	1	381	1	1	368	0	1	350	3	1	308	1	1	304	1	1	227	0	1	211	0	1	114	0
2	500	14188	1	383	4	0.0578393	381	24	1	368	9	1	350	9	1	308	12	0.717011	304	15	1	227	10	0.00801919	211	18	1	114	3
3	7058	14188	1	383	175	1	381	186	1	368	156	1	350	114	1	308	159	2.34595e-06	304	197	1	227	113	1	211	108	0.274438	114	67
4	1036	14188	1	383	16	0.735868	381	34	1	368	9	1	350	19	0.00805525	308	39	1	304	11	1	227	15	1	211	14	1	114	5
5	285	14188	0.576014	383	12	1	381	2	0.717011	368	11	0.0580247	350	15	1	308	4	0.0497155	304	14	1	227	1	1	211	3	1	114	3
6	564	14188	1	383	6	1	381	13	1	368	9	1	350	8	1	308	10	1	304	3	1	227	5	1	211	8	1	114	1
7	135	14188	1	383	0	1	381	0	1	368	1	7.00809e-06	350	16	1	308	2	1	304	3	0.947959	227	4	1	211	0	1	114	1
8	248	14188	1	383	3	6.73877e-30	381	52	1	368	4	1	350	3	1	308	1	1	304	1	1	227	2	0.000108059	211	15	1	114	0
9	448	14188	5.29598e-39	383	122	1	381	5	1	368	6	1	350	3	1	308	7	1	304	7	1	227	1	1	211	3	1	114	1
10	259	14188	1	383	1	1	381	4	1	368	2	5.33285e-05	350	21	1	308	5	1	304	2	0.424502	227	8	1	211	1	1	114	0
11	314	14188	1	383	1	1	381	4	1	368	1	0.114376	350	15	1	308	4	1	304	8	1	227	5	1	211	2	1	114	1
12	155	14188	0.429334	383	8	1	381	3	1	368	5	1	350	0	1	308	1	0.717011	304	6	1	227	1	1	211	3	3.61135e-13	114	17
13	341	14188	1	383	2	1	381	10	1	368	1	1	350	4	1	308	7	1	304	0	1	227	1	1	211	0	1	114	2
14	163	14188	1	383	6	1	381	6	1	368	3	0.0010462	350	14	1	308	4	1	304	1	1	227	2	0.627947	211	5	1	114	0
15	154	14188	1	383	5	1	381	6	1	368	2	0.0580247	350	10	1	308	4	1	304	2	0.2876	227	6	1	211	2	1	114	1
16	165	14188	1	383	3	1	381	1	8.42845e-13	368	27	0.198447	350	9	1	308	1	1	304	0	1	227	4	1	211	2	1	114	0
17	336	14188	1	383	1	1	381	4	1	368	0	1	350	3	1	308	4	1	304	1	1	227	2	1	211	0	1	114	0
18	171	14188	1	383	1	1	381	0	2.1853e-38	368	85	1	350	2	1	308	0	1	304	1	1	227	0	1	211	3	1	114	1
19	141	14188	1	383	1	1	381	1	1	368	1	0.212733	350	8	0.0502045	308	9	1	304	1	0.0860066	227	7	1	211	2	1	114	1
20	205	14188	1	383	0	1	381	2	1	368	2	0.479485	350	9	1	308	5	1	304	1	0.710151	227	6	1	211	0	1	114	0
21	112	14188	1	383	0	1	381	2	1	368	0	0.0077733	350	10	1	308	2	1	304	2	1	227	3	1	211	0	1	114	0
22	208	14188	1	383	5	1	381	4	1	368	5	0.275704	350	10	1	308	2	1	304	3	1	227	4	0.285323	211	7	1	114	2
23	78	14188	1	383	0	1	381	0	1	368	1	1	350	3	1	308	1	1	304	0	1	227	0	1	211	0	1	114	0
24	242	14188	1	383	6	1	381	4	0.000400514	368	19	0.16597	350	12	1	308	6	1	304	4	1	227	4	0.112523	211	9	1	114	1
25	171	14188	1	383	2	1	381	1	1	368	3	1	350	4	1	308	1	1	304	4	1	227	2	1	211	0	1	114	1
26	227	14188	1	383	3	1	381	7	1	368	1	1	350	6	0.113494	308	11	1	304	5	9.86346e-05	227	15	0.717011	211	6	1	114	3
27	82	14188	1	383	0	1	381	2	1	368	3	1	350	0	1	308	0	0.00117241	304	9	1	227	0	1	211	0	1	114	0
28	123	14188	1	383	0	1	381	2	1	368	1	1	350	4	1	308	1	1	304	1	1	227	1	1	211	0	1	114	1
29	108	14188	1	383	0	1	381	1	1	368	1	3.77237e-07	350	16	0.576014	308	5	1	304	1	0.258039	227	5	1	211	0	1	114	2
