# Supplementary material for: A systems-level framework for drug discovery identifies Csf1R as an anti-epileptic drug target
Source: Nat Commun. 2018 Sep 3;9:3561. doi: 10.1038/s41467-018-06008-4 (PMC6120885; doi:10.1038/s41467-018-06008-4)
Supplement: Supplementary file 8 — Supplementary Data 5 [file 41467_2018_6008_MOESM8_ESM.xlsx]

## Sheet: Sheet1
Clusters	Empirical P value	FDR
Cluster_2	< 0.0001	< 0.0001
Cluster_5	< 0.0001	< 0.0001
Cluster_8	< 0.0001	< 0.0001
Cluster_10	< 0.0001	< 0.0001
Cluster_15	< 0.0001	< 0.0001
Cluster_16	< 0.0001	< 0.0001
Cluster_18	< 0.0001	< 0.0001
Cluster_21	< 0.0001	< 0.0001
Cluster_22	< 0.0001	< 0.0001
Cluster_24	< 0.0001	< 0.0001
Cluster_26	< 0.0001	< 0.0001
Cluster_12	0.002	0.0048
Cluster_20	0.0856	0.191
Cluster_25	0.9912	1
Cluster_1	1	1
Cluster_3	1	1
Cluster_4	1	1
Cluster_6	1	1
Cluster_7	1	1
Cluster_9	1	1
Cluster_11	1	1
Cluster_13	1	1
Cluster_14	1	1
Cluster_17	1	1
Cluster_19	1	1
Cluster_23	1	1
Cluster_27	1	1
Cluster_28	1	1
Cluster_29	1	1
