# Supplementary material for: A systems-level framework for drug discovery identifies Csf1R as an anti-epileptic drug target
Source: Nat Commun. 2018 Sep 3;9:3561. doi: 10.1038/s41467-018-06008-4 (PMC6120885; doi:10.1038/s41467-018-06008-4)
Supplement: Supplementary file 9 — Supplementary Data 6 [file 41467_2018_6008_MOESM9_ESM.xlsx]

## Sheet: Sheet1
	Module numbers	Conservation in human epileptic hippocampus (FDR)	Differential co-expression in human epileptic hippocampus (FDR)
	1	0.0175778	0.02175
	2	0.0282414	0.41556
	3	1	1
	4	0.359374	0.738985
*	5	0.000215385	0.000215385
	6	0.9953	0.9953
	7	0.000215385	0.000215385
	8	0.000215385	0.0629288
	9	0.685705	0.000215385
*	10	0.000215385	0.000215385
	11	0.0128471	0.0213818
	12	0.00042	0.236148
	13	0.000215385	0.000215385
	14	0.0158491	0.00317333
	15	0.000215385	0.00942857
*	16	0.000215385	0.000215385
	17	0.098459	0.359374
*	18	0.000215385	0.0006
	19	0.000215385	0.000215385
	20	0.000215385	0.010248
*	21	0.000215385	0.000215385
*	22	0.000215385	0.000215385
	23	0.616224	0.237825
*	24	0.000215385	0.000215385
	25	0.616224	0.9953
	26	0.9953	0.9953
	27	0.000215385	0.568553
	28	0.237733	0.472293
	29	0.000215385	0.000215385
