# Supplementary material for: A systems-level framework for drug discovery identifies Csf1R as an anti-epileptic drug target
Source: Nat Commun. 2018 Sep 3;9:3561. doi: 10.1038/s41467-018-06008-4 (PMC6120885; doi:10.1038/s41467-018-06008-4)
Supplement: Supplementary file 10 — Supplementary Data 7 [file 41467_2018_6008_MOESM10_ESM.xlsx]

## Sheet: New-spearman-10K-perm-1
GeneID	GeneSymbol	Description	Correlation	FDR
ENSMUSG00000026841	Fibcd1	fibrinogen C domain containing 1 [Source:MGI Symbol;Acc:MGI:2138953]	-0.52	0.000150015
ENSMUSG00000029518	Rab35	RAB35, member RAS oncogene family [Source:MGI Symbol;Acc:MGI:1924657]	-0.54	0.00020002
ENSMUSG00000025283	Sat1	spermidine/spermine N1-acetyl transferase 1 [Source:MGI Symbol;Acc:MGI:98233]	0.5	0.00120012
ENSMUSG00000032698	Lmo2	LIM domain only 2 [Source:MGI Symbol;Acc:MGI:102811]	0.51	0.00130013
ENSMUSG00000009654	Oit3	oncoprotein induced transcript 3 [Source:MGI Symbol;Acc:MGI:1201782]	0.49	0.00133347
ENSMUSG00000026668	Ucma	upper zone of growth plate and cartilage matrix associated [Source:MGI Symbol;Acc:MGI:1915777]	0.47	0.00155016
ENSMUSG00000061132	Blnk	B cell linker [Source:MGI Symbol;Acc:MGI:96878]	0.47	0.00155016
ENSMUSG00000039457	Ppl	periplakin [Source:MGI Symbol;Acc:MGI:1194898]	0.47	0.00155016
ENSMUSG00000000753	Serpinf1	serine (or cysteine) peptidase inhibitor, clade F, member 1 [Source:MGI Symbol;Acc:MGI:108080]	0.47	0.00155016
ENSMUSG00000025161	Slc16a3	solute carrier family 16 (monocarboxylic acid transporters), member 3 [Source:MGI Symbol;Acc:MGI:1933438]	0.48	0.00155016
ENSMUSG00000054582	Pabpc1l	poly(A) binding protein, cytoplasmic 1-like [Source:MGI Symbol;Acc:MGI:1922908]	0.46	0.00199111
ENSMUSG00000038811	Gngt2	guanine nucleotide binding protein (G protein), gamma transducing activity polypeptide 2 [Source:MGI Symbol;Acc:MGI:893584]	0.46	0.00199111
ENSMUSG00000040998	Npnt	nephronectin [Source:MGI Symbol;Acc:MGI:2148811]	0.46	0.00199111
ENSMUSG00000092009	Myh15	myosin, heavy chain 15 [Source:MGI Symbol;Acc:MGI:3643515]	0.45	0.00255359
ENSMUSG00000033080	Vsx1	visual system homeobox 1 homolog (zebrafish) [Source:MGI Symbol;Acc:MGI:1890816]	0.45	0.00255359
ENSMUSG00000021478	Drd1a	dopamine receptor D1A [Source:MGI Symbol;Acc:MGI:99578]	0.45	0.00255359
ENSMUSG00000026786	Apbb1ip	amyloid beta (A4) precursor protein-binding, family B, member 1 interacting protein [Source:MGI Symbol;Acc:MGI:1861354]	0.45	0.00255359
ENSMUSG00000018593	Sparc	secreted acidic cysteine rich glycoprotein [Source:MGI Symbol;Acc:MGI:98373]	0.44	0.00322889
ENSMUSG00000005413	Hmox1	heme oxygenase (decycling) 1 [Source:MGI Symbol;Acc:MGI:96163]	0.44	0.00322889
ENSMUSG00000037860	Aim2	absent in melanoma 2 [Source:MGI Symbol;Acc:MGI:2686159]	0.44	0.00322889
ENSMUSG00000042116	Vwa1	von Willebrand factor A domain containing 1 [Source:MGI Symbol;Acc:MGI:2179729]	0.44	0.00322889
ENSMUSG00000063193	Cd300lb	CD300 antigen like family member B [Source:MGI Symbol;Acc:MGI:2685099]	0.44	0.00322889
ENSMUSG00000028015	Ctso	cathepsin O [Source:MGI Symbol;Acc:MGI:2139628]	0.44	0.00322889
ENSMUSG00000027584	Oprl1	opioid receptor-like 1 [Source:MGI Symbol;Acc:MGI:97440]	-0.48	0.00330033
ENSMUSG00000028909	Ptpru	protein tyrosine phosphatase, receptor type, U [Source:MGI Symbol;Acc:MGI:1321151]	-0.47	0.00407541
ENSMUSG00000027412	Lpin3	lipin 3 [Source:MGI Symbol;Acc:MGI:1891342]	0.43	0.00410398
ENSMUSG00000043008	Klhl6	kelch-like 6 (Drosophila) [Source:MGI Symbol;Acc:MGI:2686922]	0.43	0.00410398
ENSMUSG00000030793	Pycard	PYD and CARD domain containing [Source:MGI Symbol;Acc:MGI:1931465]	0.43	0.00410398
ENSMUSG00000044006	Cilp2	cartilage intermediate layer protein 2 [Source:MGI Symbol;Acc:MGI:1915959]	0.43	0.00410398
ENSMUSG00000028883	Sema3a	sema domain, immunoglobulin domain (Ig), short basic domain, secreted, (semaphorin) 3A [Source:MGI Symbol;Acc:MGI:107558]	0.43	0.00410398
ENSMUSG00000039206	Daglb	diacylglycerol lipase, beta [Source:MGI Symbol;Acc:MGI:2442032]	0.43	0.00410398
ENSMUSG00000061143	Maml3	mastermind like 3 (Drosophila) [Source:MGI Symbol;Acc:MGI:2389461]	0.43	0.00410398
ENSMUSG00000028989	Angptl7	angiopoietin-like 7 [Source:MGI Symbol;Acc:MGI:3605801]	0.41	0.00481923
ENSMUSG00000051048	P4ha3	procollagen-proline, 2-oxoglutarate 4-dioxygenase (proline 4-hydroxylase), alpha polypeptide III [Source:MGI Symbol;Acc:MGI:2444049]	0.41	0.00481923
ENSMUSG00000039981	Zc3h12d	zinc finger CCCH type containing 12D [Source:MGI Symbol;Acc:MGI:3045313]	0.41	0.00481923
ENSMUSG00000055541	Lair1	leukocyte-associated Ig-like receptor 1 [Source:MGI Symbol;Acc:MGI:105492]	0.41	0.00481923
ENSMUSG00000023249	Parp3	poly (ADP-ribose) polymerase family, member 3 [Source:MGI Symbol;Acc:MGI:1891258]	0.41	0.00481923
ENSMUSG00000026676	Ccdc3	coiled-coil domain containing 3 [Source:MGI Symbol;Acc:MGI:1921436]	0.41	0.00481923
ENSMUSG00000001021	S100a3	S100 calcium binding protein A3 [Source:MGI Symbol;Acc:MGI:1338849]	0.41	0.00481923
ENSMUSG00000031647	Mfap3l	microfibrillar-associated protein 3-like [Source:MGI Symbol;Acc:MGI:1918556]	0.41	0.00481923
ENSMUSG00000055172	C1ra	complement component 1, r subcomponent A [Source:MGI Symbol;Acc:MGI:1355313]	0.41	0.00481923
ENSMUSG00000024235	Map3k8	mitogen-activated protein kinase kinase kinase 8 [Source:MGI Symbol;Acc:MGI:1346878]	0.41	0.00481923
ENSMUSG00000006143	Upk3bl	uroplakin 3B-like [Source:MGI Symbol;Acc:MGI:1916915]	0.41	0.00481923
ENSMUSG00000001025	S100a6	S100 calcium binding protein A6 (calcyclin) [Source:MGI Symbol;Acc:MGI:1339467]	0.41	0.00481923
ENSMUSG00000001942	Siae	sialic acid acetylesterase [Source:MGI Symbol;Acc:MGI:104803]	0.41	0.00481923
ENSMUSG00000022952	Runx1	runt related transcription factor 1 [Source:MGI Symbol;Acc:MGI:99852]	0.41	0.00481923
ENSMUSG00000023913	Pla2g7	phospholipase A2, group VII (platelet-activating factor acetylhydrolase, plasma) [Source:MGI Symbol;Acc:MGI:1351327]	0.41	0.00481923
ENSMUSG00000020334	Slc22a4	solute carrier family 22 (organic cation transporter), member 4 [Source:MGI Symbol;Acc:MGI:1353479]	0.41	0.00481923
ENSMUSG00000031938	4931406C07Rik	RIKEN cDNA 4931406C07 gene [Source:MGI Symbol;Acc:MGI:1918234]	0.41	0.00481923
ENSMUSG00000036181	Hist1h1c	histone cluster 1, H1c [Source:MGI Symbol;Acc:MGI:1931526]	0.41	0.00481923
ENSMUSG00000030111	A2m	alpha-2-macroglobulin [Source:MGI Symbol;Acc:MGI:2449119]	0.41	0.00481923
ENSMUSG00000049625	Tifab	TRAF-interacting protein with forkhead-associated domain, family member B [Source:MGI Symbol;Acc:MGI:2385852]	0.41	0.00481923
ENSMUSG00000019832	Rab32	RAB32, member RAS oncogene family [Source:MGI Symbol;Acc:MGI:1915094]	0.41	0.00481923
ENSMUSG00000018774	Cd68	CD68 antigen [Source:MGI Symbol;Acc:MGI:88342]	0.41	0.00481923
ENSMUSG00000002332	Dhrs1	dehydrogenase/reductase (SDR family) member 1 [Source:MGI Symbol;Acc:MGI:1196314]	0.41	0.00481923
ENSMUSG00000035279	Ssc5d	scavenger receptor cysteine rich domain containing (5 domains) [Source:MGI Symbol;Acc:MGI:3606211]	0.41	0.00481923
ENSMUSG00000031373	Car5b	carbonic anhydrase 5b, mitochondrial [Source:MGI Symbol;Acc:MGI:1926249]	0.41	0.00481923
ENSMUSG00000009585	Apobec3	apolipoprotein B mRNA editing enzyme, catalytic polypeptide 3 [Source:MGI Symbol;Acc:MGI:1933111]	0.42	0.00485177
ENSMUSG00000055782	Abcd2	ATP-binding cassette, sub-family D (ALD), member 2 [Source:MGI Symbol;Acc:MGI:1349467]	0.42	0.00485177
ENSMUSG00000013707	Tnfaip8l2	tumor necrosis factor, alpha-induced protein 8-like 2 [Source:MGI Symbol;Acc:MGI:1917019]	0.42	0.00485177
ENSMUSG00000040528	Gm885	predicted gene 885 [Source:MGI Symbol;Acc:MGI:2685731]	0.42	0.00485177
ENSMUSG00000031762	Mt2	metallothionein 2 [Source:MGI Symbol;Acc:MGI:97172]	0.42	0.00485177
ENSMUSG00000038521	C1s	complement component 1, s subcomponent [Source:MGI Symbol;Acc:MGI:1355312]	0.42	0.00485177
ENSMUSG00000031765	Mt1	metallothionein 1 [Source:MGI Symbol;Acc:MGI:97171]	0.42	0.00485177
ENSMUSG00000026380	Tfcp2l1	transcription factor CP2-like 1 [Source:MGI Symbol;Acc:MGI:2444691]	0.42	0.00485177
ENSMUSG00000064246	Chi3l1	chitinase 3-like 1 [Source:MGI Symbol;Acc:MGI:1340899]	0.42	0.00485177
ENSMUSG00000024978	Gpam	glycerol-3-phosphate acyltransferase, mitochondrial [Source:MGI Symbol;Acc:MGI:109162]	0.42	0.00485177
ENSMUSG00000042251	Pm20d1	peptidase M20 domain containing 1 [Source:MGI Symbol;Acc:MGI:2442939]	0.42	0.00485177
ENSMUSG00000036560	Lgi4	leucine-rich repeat LGI family, member 4 [Source:MGI Symbol;Acc:MGI:2180197]	0.4	0.00569261
ENSMUSG00000021379	Id4	inhibitor of DNA binding 4 [Source:MGI Symbol;Acc:MGI:99414]	0.4	0.00569261
ENSMUSG00000035873	Pawr	PRKC, apoptosis, WT1, regulator [Source:MGI Symbol;Acc:MGI:2149961]	0.4	0.00569261
ENSMUSG00000002688	Prkd1	protein kinase D1 [Source:MGI Symbol;Acc:MGI:99879]	0.4	0.00569261
ENSMUSG00000025025	Mxi1	Max interacting protein 1 [Source:MGI Symbol;Acc:MGI:97245]	0.4	0.00569261
ENSMUSG00000032495	Lrrc2	leucine rich repeat containing 2 [Source:MGI Symbol;Acc:MGI:1921499]	0.4	0.00569261
ENSMUSG00000036334	Igsf10	immunoglobulin superfamily, member 10 [Source:MGI Symbol;Acc:MGI:1923481]	0.4	0.00569261
ENSMUSG00000045573	Penk	preproenkephalin [Source:MGI Symbol;Acc:MGI:104629]	0.4	0.00569261
ENSMUSG00000022323	Hrsp12	heat-responsive protein 12 [Source:MGI Symbol;Acc:MGI:1095401]	0.4	0.00569261
ENSMUSG00000031557	Plekha2	pleckstrin homology domain-containing, family A (phosphoinositide binding specific) member 2 [Source:MGI Symbol;Acc:MGI:1928144]	0.4	0.00569261
ENSMUSG00000021903	Galntl2	UDP-N-acetyl-alpha-D-galactosamine:polypeptide N-acetylgalactosaminyltransferase-like 2 [Source:MGI Symbol;Acc:MGI:1926004]	0.4	0.00569261
ENSMUSG00000020932	Gfap	glial fibrillary acidic protein [Source:MGI Symbol;Acc:MGI:95697]	0.4	0.00569261
ENSMUSG00000037686	Aspg	asparaginase homolog (S. cerevisiae) [Source:MGI Symbol;Acc:MGI:2144822]	0.4	0.00569261
ENSMUSG00000048534	Amica1	adhesion molecule, interacts with CXADR antigen 1 [Source:MGI Symbol;Acc:MGI:2685484]	0.4	0.00569261
ENSMUSG00000040264	Gbp5	guanylate binding protein 5 [Source:MGI Symbol;Acc:MGI:2429943]	0.4	0.00569261
ENSMUSG00000026701	Prdx6	peroxiredoxin 6 [Source:MGI Symbol;Acc:MGI:894320]	0.4	0.00569261
ENSMUSG00000035778	Ggta1	glycoprotein galactosyltransferase alpha 1, 3 [Source:MGI Symbol;Acc:MGI:95704]	0.4	0.00569261
ENSMUSG00000091556	Gm14569	predicted gene 14569 [Source:MGI Symbol;Acc:MGI:3705243]	0.4	0.00569261
ENSMUSG00000074874	Ctla2b	cytotoxic T lymphocyte-associated protein 2 beta [Source:MGI Symbol;Acc:MGI:88555]	0.4	0.00569261
ENSMUSG00000069792	Wfdc17	WAP four-disulfide core domain 17 [Source:MGI Symbol;Acc:MGI:3649773]	0.4	0.00569261
ENSMUSG00000027074	Slc43a3	solute carrier family 43, member 3 [Source:MGI Symbol;Acc:MGI:1931054]	0.4	0.00569261
ENSMUSG00000037824	Tspan14	tetraspanin 14 [Source:MGI Symbol;Acc:MGI:1196325]	0.4	0.00569261
ENSMUSG00000001665	Gstt3	glutathione S-transferase, theta 3 [Source:MGI Symbol;Acc:MGI:2143526]	0.4	0.00569261
ENSMUSG00000060639	Hist1h4i	histone cluster 1, H4i [Source:MGI Symbol;Acc:MGI:2448432]	0.4	0.00569261
ENSMUSG00000040928	S100pbp	S100P binding protein [Source:MGI Symbol;Acc:MGI:1921898]	-0.46	0.00570057
ENSMUSG00000009621	Vav2	vav 2 oncogene [Source:MGI Symbol;Acc:MGI:102718]	0.39	0.00627206
ENSMUSG00000047810	Ccdc88b	coiled-coil domain containing 88B [Source:MGI Symbol;Acc:MGI:1925567]	0.39	0.00627206
ENSMUSG00000038763	Alpk3	alpha-kinase 3 [Source:MGI Symbol;Acc:MGI:2151224]	0.39	0.00627206
ENSMUSG00000000876	Pxmp4	peroxisomal membrane protein 4 [Source:MGI Symbol;Acc:MGI:1891701]	0.39	0.00627206
ENSMUSG00000010307	Tmem86a	transmembrane protein 86A [Source:MGI Symbol;Acc:MGI:1915143]	0.39	0.00627206
ENSMUSG00000034957	Cebpa	CCAAT/enhancer binding protein (C/EBP), alpha [Source:MGI Symbol;Acc:MGI:99480]	0.39	0.00627206
ENSMUSG00000063428	Ddo	D-aspartate oxidase [Source:MGI Symbol;Acc:MGI:1925528]	0.39	0.00627206
ENSMUSG00000022146	Osmr	oncostatin M receptor [Source:MGI Symbol;Acc:MGI:1330819]	0.39	0.00627206
ENSMUSG00000093622	Gm20703	predicted gene 20703 [Source:MGI Symbol;Acc:MGI:5313150]	0.39	0.00627206
ENSMUSG00000034595	Ppp1r18	protein phosphatase 1, regulatory subunit 18 [Source:MGI Symbol;Acc:MGI:1923698]	0.39	0.00627206
ENSMUSG00000031264	Btk	Bruton agammaglobulinemia tyrosine kinase [Source:MGI Symbol;Acc:MGI:88216]	0.39	0.00627206
ENSMUSG00000031995	St14	suppression of tumorigenicity 14 (colon carcinoma) [Source:MGI Symbol;Acc:MGI:1338881]	0.39	0.00627206
ENSMUSG00000056737	Capg	capping protein (actin filament), gelsolin-like [Source:MGI Symbol;Acc:MGI:1098259]	0.39	0.00627206
ENSMUSG00000022148	Fyb	FYN binding protein [Source:MGI Symbol;Acc:MGI:1346327]	0.39	0.00627206
ENSMUSG00000070366	Ppapdc1a	phosphatidic acid phosphatase type 2 domain containing 1A [Source:MGI Symbol;Acc:MGI:2685936]	0.39	0.00627206
ENSMUSG00000026728	Vim	vimentin [Source:MGI Symbol;Acc:MGI:98932]	0.39	0.00627206
ENSMUSG00000029925	Tbxas1	thromboxane A synthase 1, platelet [Source:MGI Symbol;Acc:MGI:98497]	0.39	0.00627206
ENSMUSG00000001588	Acap1	ArfGAP with coiled-coil, ankyrin repeat and PH domains 1 [Source:MGI Symbol;Acc:MGI:2388270]	0.39	0.00627206
ENSMUSG00000071637	Cebpd	CCAAT/enhancer binding protein (C/EBP), delta [Source:MGI Symbol;Acc:MGI:103573]	0.39	0.00627206
ENSMUSG00000033208	S100b	S100 protein, beta polypeptide, neural [Source:MGI Symbol;Acc:MGI:98217]	0.39	0.00627206
ENSMUSG00000024986	Hhex	hematopoietically expressed homeobox [Source:MGI Symbol;Acc:MGI:96086]	0.39	0.00627206
ENSMUSG00000001493	Meox1	mesenchyme homeobox 1 [Source:MGI Symbol;Acc:MGI:103220]	0.39	0.00627206
ENSMUSG00000080905	Gm13295	predicted gene 13295 [Source:MGI Symbol;Acc:MGI:3649471]	0.39	0.00627206
ENSMUSG00000030124	Lag3	lymphocyte-activation gene 3 [Source:MGI Symbol;Acc:MGI:106588]	0.39	0.00627206
ENSMUSG00000034708	Grn	granulin [Source:MGI Symbol;Acc:MGI:95832]	0.39	0.00627206
ENSMUSG00000028269	Gbp1	guanylate binding protein 1 [Source:MGI Symbol;Acc:MGI:95666]	0.39	0.00627206
ENSMUSG00000068220	Lgals1	lectin, galactose binding, soluble 1 [Source:MGI Symbol;Acc:MGI:96777]	0.39	0.00627206
ENSMUSG00000027712	Anxa5	annexin A5 [Source:MGI Symbol;Acc:MGI:106008]	0.39	0.00627206
ENSMUSG00000044811	AF251705	cDNA sequence AF251705 [Source:MGI Symbol;Acc:MGI:2153249]	0.39	0.00627206
ENSMUSG00000053158	Fes	feline sarcoma oncogene [Source:MGI Symbol;Acc:MGI:95514]	0.39	0.00627206
ENSMUSG00000027187	Cat	catalase [Source:MGI Symbol;Acc:MGI:88271]	0.39	0.00627206
ENSMUSG00000038059	2010002N04Rik	RIKEN cDNA 2010002N04 gene [Source:MGI Symbol;Acc:MGI:1917088]	0.39	0.00627206
ENSMUSG00000054556	Gm4876	predicted gene 4876 [Source:MGI Symbol;Acc:MGI:3647654]	0.39	0.00627206
ENSMUSG00000022912	Pros1	protein S (alpha) [Source:MGI Symbol;Acc:MGI:1095733]	0.39	0.00627206
ENSMUSG00000007872	Id3	inhibitor of DNA binding 3 [Source:MGI Symbol;Acc:MGI:96398]	0.39	0.00627206
ENSMUSG00000024696	Lpxn	leupaxin [Source:MGI Symbol;Acc:MGI:2147677]	0.39	0.00627206
ENSMUSG00000024411	Aqp4	aquaporin 4 [Source:MGI Symbol;Acc:MGI:107387]	0.39	0.00627206
ENSMUSG00000075705	Msrb1	methionine sulfoxide reductase B1 [Source:MGI Symbol;Acc:MGI:1351642]	0.39	0.00627206
ENSMUSG00000019936	Epyc	epiphycan [Source:MGI Symbol;Acc:MGI:107942]	-0.45	0.00690069
ENSMUSG00000028532	Cachd1	cache domain containing 1 [Source:MGI Symbol;Acc:MGI:2444177]	-0.45	0.00690069
ENSMUSG00000022488	Nckap1l	NCK associated protein 1 like [Source:MGI Symbol;Acc:MGI:1926063]	0.38	0.00728882
ENSMUSG00000043157	Arl11	ADP-ribosylation factor-like 11 [Source:MGI Symbol;Acc:MGI:2444054]	0.38	0.00728882
ENSMUSG00000000594	Gm2a	GM2 ganglioside activator protein [Source:MGI Symbol;Acc:MGI:95762]	0.38	0.00728882
ENSMUSG00000037318	Traf3ip3	TRAF3 interacting protein 3 [Source:MGI Symbol;Acc:MGI:2441706]	0.38	0.00728882
ENSMUSG00000024965	Fermt3	fermitin family homolog 3 (Drosophila) [Source:MGI Symbol;Acc:MGI:2147790]	0.38	0.00728882
ENSMUSG00000040751	Lat2	linker for activation of T cells family, member 2 [Source:MGI Symbol;Acc:MGI:1926479]	0.38	0.00728882
ENSMUSG00000040055	Gjb6	gap junction protein, beta 6 [Source:MGI Symbol;Acc:MGI:107588]	0.38	0.00728882
ENSMUSG00000001508	Sgca	sarcoglycan, alpha (dystrophin-associated glycoprotein) [Source:MGI Symbol;Acc:MGI:894698]	0.38	0.00728882
ENSMUSG00000049630	C1ql3	C1q-like 3 [Source:MGI Symbol;Acc:MGI:2387350]	0.38	0.00728882
ENSMUSG00000002111	Sfpi1	SFFV proviral integration 1 [Source:MGI Symbol;Acc:MGI:98282]	0.38	0.00728882
ENSMUSG00000028370	Pappa	pregnancy-associated plasma protein A [Source:MGI Symbol;Acc:MGI:97479]	0.38	0.00728882
ENSMUSG00000019975	Ikbip	IKBKB interacting protein [Source:MGI Symbol;Acc:MGI:1914704]	0.38	0.00728882
ENSMUSG00000021624	Cd180	CD180 antigen [Source:MGI Symbol;Acc:MGI:1194924]	0.38	0.00728882
ENSMUSG00000021884	Hacl1	2-hydroxyacyl-CoA lyase 1 [Source:MGI Symbol;Acc:MGI:1929657]	0.38	0.00728882
ENSMUSG00000036256	Igfbp7	insulin-like growth factor binding protein 7 [Source:MGI Symbol;Acc:MGI:1352480]	0.38	0.00728882
ENSMUSG00000036570	Fxyd1	FXYD domain-containing ion transport regulator 1 [Source:MGI Symbol;Acc:MGI:1889273]	0.38	0.00728882
ENSMUSG00000043510	Hscb	HscB iron-sulfur cluster co-chaperone homolog (E. coli) [Source:MGI Symbol;Acc:MGI:2141135]	0.38	0.00728882
ENSMUSG00000027111	Itga6	integrin alpha 6 [Source:MGI Symbol;Acc:MGI:96605]	0.38	0.00728882
ENSMUSG00000031639	Tlr3	toll-like receptor 3 [Source:MGI Symbol;Acc:MGI:2156367]	0.38	0.00728882
ENSMUSG00000031595	Pdgfrl	platelet-derived growth factor receptor-like [Source:MGI Symbol;Acc:MGI:1916047]	0.38	0.00728882
ENSMUSG00000039168	Dap	death-associated protein [Source:MGI Symbol;Acc:MGI:1918190]	0.38	0.00728882
ENSMUSG00000030786	Itgam	integrin alpha M [Source:MGI Symbol;Acc:MGI:96607]	0.38	0.00728882
ENSMUSG00000033488	BC026585	cDNA sequence BC026585 [Source:MGI Symbol;Acc:MGI:2448516]	0.38	0.00728882
ENSMUSG00000018927	Ccl6	chemokine (C-C motif) ligand 6 [Source:MGI Symbol;Acc:MGI:98263]	0.38	0.00728882
ENSMUSG00000018930	Ccl4	chemokine (C-C motif) ligand 4 [Source:MGI Symbol;Acc:MGI:98261]	0.38	0.00728882
ENSMUSG00000032717	Mdfi	MyoD family inhibitor [Source:MGI Symbol;Acc:MGI:107687]	0.38	0.00728882
ENSMUSG00000022096	Hr	hairless [Source:MGI Symbol;Acc:MGI:96223]	0.38	0.00728882
ENSMUSG00000035273	Hpse	heparanase [Source:MGI Symbol;Acc:MGI:1343124]	0.38	0.00728882
ENSMUSG00000035004	Igsf6	immunoglobulin superfamily, member 6 [Source:MGI Symbol;Acc:MGI:1891393]	0.38	0.00728882
ENSMUSG00000005142	Man2b1	mannosidase 2, alpha B1 [Source:MGI Symbol;Acc:MGI:107286]	0.38	0.00728882
ENSMUSG00000021091	Serpina3n	serine (or cysteine) peptidase inhibitor, clade A, member 3N [Source:MGI Symbol;Acc:MGI:105045]	0.38	0.00728882
ENSMUSG00000029798	Herc6	hect domain and RLD 6 [Source:MGI Symbol;Acc:MGI:1914388]	0.38	0.00728882
ENSMUSG00000051439	Cd14	CD14 antigen [Source:MGI Symbol;Acc:MGI:88318]	0.38	0.00728882
ENSMUSG00000017009	Sdc4	syndecan 4 [Source:MGI Symbol;Acc:MGI:1349164]	0.38	0.00728882
ENSMUSG00000060703	Cd302	CD302 antigen [Source:MGI Symbol;Acc:MGI:1913455]	0.38	0.00728882
ENSMUSG00000029994	Anxa4	annexin A4 [Source:MGI Symbol;Acc:MGI:88030]	0.38	0.00728882
ENSMUSG00000027489	Necab3	N-terminal EF-hand calcium binding protein 3 [Source:MGI Symbol;Acc:MGI:1861721]	0.38	0.00728882
ENSMUSG00000033882	Rbm46	RNA binding motif protein 46 [Source:MGI Symbol;Acc:MGI:3645057]	0.38	0.00728882
ENSMUSG00000039377	Hlx	H2.0-like homeobox [Source:MGI Symbol;Acc:MGI:96109]	0.38	0.00728882
ENSMUSG00000031875	Cmtm3	CKLF-like MARVEL transmembrane domain containing 3 [Source:MGI Symbol;Acc:MGI:2447162]	0.38	0.00728882
ENSMUSG00000028494	Plin2	perilipin 2 [Source:MGI Symbol;Acc:MGI:87920]	0.38	0.00728882
ENSMUSG00000046688	Tifa	TRAF-interacting protein with forkhead-associated domain [Source:MGI Symbol;Acc:MGI:2182965]	0.38	0.00728882
ENSMUSG00000025877	Hk3	hexokinase 3 [Source:MGI Symbol;Acc:MGI:2670962]	0.37	0.00921068
ENSMUSG00000087149	Itih5l-ps	inter-alpha (globulin) inhibitor H5-like, pseudogene [Source:MGI Symbol;Acc:MGI:2685232]	0.37	0.00921068
ENSMUSG00000021609	Slc6a3	solute carrier family 6 (neurotransmitter transporter, dopamine), member 3 [Source:MGI Symbol;Acc:MGI:94862]	0.37	0.00921068
ENSMUSG00000040428	Plekha4	pleckstrin homology domain containing, family A (phosphoinositide binding specific) member 4 [Source:MGI Symbol;Acc:MGI:1916467]	0.37	0.00921068
ENSMUSG00000057228	Aadat	aminoadipate aminotransferase [Source:MGI Symbol;Acc:MGI:1345167]	0.37	0.00921068
ENSMUSG00000022876	Samsn1	SAM domain, SH3 domain and nuclear localization signals, 1 [Source:MGI Symbol;Acc:MGI:1914992]	0.37	0.00921068
ENSMUSG00000033213	AA467197	expressed sequence AA467197 [Source:MGI Symbol;Acc:MGI:3034182]	0.37	0.00921068
ENSMUSG00000024397	Aif1	allograft inflammatory factor 1 [Source:MGI Symbol;Acc:MGI:1343098]	0.37	0.00921068
ENSMUSG00000030737	Slco2b1	solute carrier organic anion transporter family, member 2b1 [Source:MGI Symbol;Acc:MGI:1351872]	0.37	0.00921068
ENSMUSG00000022037	Clu	clusterin [Source:MGI Symbol;Acc:MGI:88423]	0.37	0.00921068
ENSMUSG00000020376	Rnf130	ring finger protein 130 [Source:MGI Symbol;Acc:MGI:1891717]	0.37	0.00921068
ENSMUSG00000028048	Gba	glucosidase, beta, acid [Source:MGI Symbol;Acc:MGI:95665]	0.37	0.00921068
ENSMUSG00000053279	Aldh1a1	aldehyde dehydrogenase family 1, subfamily A1 [Source:MGI Symbol;Acc:MGI:1353450]	0.37	0.00921068
ENSMUSG00000087107	AI662270	expressed sequence AI662270 [Source:MGI Symbol;Acc:MGI:2144254]	0.37	0.00921068
ENSMUSG00000020399	Havcr2	hepatitis A virus cellular receptor 2 [Source:MGI Symbol;Acc:MGI:2159682]	0.37	0.00921068
ENSMUSG00000032181	Scg3	secretogranin III [Source:MGI Symbol;Acc:MGI:103032]	0.37	0.00921068
ENSMUSG00000060548	Tnfrsf19	tumor necrosis factor receptor superfamily, member 19 [Source:MGI Symbol;Acc:MGI:1352474]	0.37	0.00921068
ENSMUSG00000037482	Erv3	endogenous retroviral sequence 3 [Source:MGI Symbol;Acc:MGI:1919245]	0.37	0.00921068
ENSMUSG00000032523	Hhatl	hedgehog acyltransferase-like [Source:MGI Symbol;Acc:MGI:1922020]	0.37	0.00921068
ENSMUSG00000027472	Pdrg1	p53 and DNA damage regulated 1 [Source:MGI Symbol;Acc:MGI:1915809]	0.37	0.00921068
ENSMUSG00000042846	Lrrtm3	leucine rich repeat transmembrane neuronal 3 [Source:MGI Symbol;Acc:MGI:2389177]	0.37	0.00921068
ENSMUSG00000059883	Irak4	interleukin-1 receptor-associated kinase 4 [Source:MGI Symbol;Acc:MGI:2182474]	0.37	0.00921068
ENSMUSG00000018654	Ikzf1	IKAROS family zinc finger 1 [Source:MGI Symbol;Acc:MGI:1342540]	0.37	0.00921068
ENSMUSG00000028599	Tnfrsf1b	tumor necrosis factor receptor superfamily, member 1b [Source:MGI Symbol;Acc:MGI:1314883]	0.37	0.00921068
ENSMUSG00000032014	Oaf	OAF homolog (Drosophila) [Source:MGI Symbol;Acc:MGI:94852]	0.37	0.00921068
ENSMUSG00000025956	Mettl21a	methyltransferase like 21A [Source:MGI Symbol;Acc:MGI:1914349]	0.37	0.00921068
ENSMUSG00000000567	Sox9	SRY-box containing gene 9 [Source:MGI Symbol;Acc:MGI:98371]	0.37	0.00921068
ENSMUSG00000020901	Pik3r5	phosphoinositide-3-kinase, regulatory subunit 5, p101 [Source:MGI Symbol;Acc:MGI:2443588]	0.37	0.00921068
ENSMUSG00000040296	Ddx58	DEAD (Asp-Glu-Ala-Asp) box polypeptide 58 [Source:MGI Symbol;Acc:MGI:2442858]	0.37	0.00921068
ENSMUSG00000025355	Mmp19	matrix metallopeptidase 19 [Source:MGI Symbol;Acc:MGI:1927899]	0.37	0.00921068
ENSMUSG00000029919	Hpgds	hematopoietic prostaglandin D synthase [Source:MGI Symbol;Acc:MGI:1859384]	0.37	0.00921068
ENSMUSG00000059108	Ifitm6	interferon induced transmembrane protein 6 [Source:MGI Symbol;Acc:MGI:2686976]	0.37	0.00921068
ENSMUSG00000021750	Fam107a	family with sequence similarity 107, member A [Source:MGI Symbol;Acc:MGI:3041256]	0.37	0.00921068
ENSMUSG00000023153	Tmem52	transmembrane protein 52 [Source:MGI Symbol;Acc:MGI:1916921]	0.37	0.00921068
ENSMUSG00000032440	Tgfbr2	transforming growth factor, beta receptor II [Source:MGI Symbol;Acc:MGI:98729]	0.37	0.00921068
ENSMUSG00000020388	Pdlim4	PDZ and LIM domain 4 [Source:MGI Symbol;Acc:MGI:1353470]	0.37	0.00921068
ENSMUSG00000031447	Lamp1	lysosomal-associated membrane protein 1 [Source:MGI Symbol;Acc:MGI:96745]	0.37	0.00921068
ENSMUSG00000034021	Pds5b	PDS5, regulator of cohesion maintenance, homolog B (S. cerevisiae) [Source:MGI Symbol;Acc:MGI:2140945]	-0.44	0.00982598
ENSMUSG00000082208	Gm15379	predicted gene 15379 [Source:MGI Symbol;Acc:MGI:3705643]	-0.43	0.0105594
ENSMUSG00000019960	Dusp6	dual specificity phosphatase 6 [Source:MGI Symbol;Acc:MGI:1914853]	-0.43	0.0105594
ENSMUSG00000052848	C130026L21Rik	RIKEN cDNA C130026L21 gene [Source:MGI Symbol;Acc:MGI:3041189]	-0.43	0.0105594
ENSMUSG00000078137	Ankrd63	ankyrin repeat domain 63 [Source:MGI Symbol;Acc:MGI:2686183]	-0.43	0.0105594
ENSMUSG00000018411	Mapt	microtubule-associated protein tau [Source:MGI Symbol;Acc:MGI:97180]	-0.42	0.0105594
ENSMUSG00000028341	Nr4a3	nuclear receptor subfamily 4, group A, member 3 [Source:MGI Symbol;Acc:MGI:1352457]	-0.42	0.0105594
ENSMUSG00000054728	Phactr1	phosphatase and actin regulator 1 [Source:MGI Symbol;Acc:MGI:2659021]	-0.42	0.0105594
ENSMUSG00000035620	Ric8b	resistance to inhibitors of cholinesterase 8 homolog B (C. elegans) [Source:MGI Symbol;Acc:MGI:2682307]	-0.42	0.0105594
ENSMUSG00000060206	Zfp462	zinc finger protein 462 [Source:MGI Symbol;Acc:MGI:107690]	-0.42	0.0105594
ENSMUSG00000028003	Lrat	lecithin-retinol acyltransferase (phosphatidylcholine-retinol-O-acyltransferase) [Source:MGI Symbol;Acc:MGI:1891259]	0.36	0.0107973
ENSMUSG00000017718	Afmid	arylformamidase [Source:MGI Symbol;Acc:MGI:2448704]	0.36	0.0107973
ENSMUSG00000009356	Lpo	lactoperoxidase [Source:MGI Symbol;Acc:MGI:1923363]	0.36	0.0107973
ENSMUSG00000027168	Pax6	paired box gene 6 [Source:MGI Symbol;Acc:MGI:97490]	0.36	0.0107973
ENSMUSG00000040997	Abhd4	abhydrolase domain containing 4 [Source:MGI Symbol;Acc:MGI:1915938]	0.36	0.0107973
ENSMUSG00000001418	0610031J06Rik	RIKEN cDNA 0610031J06 gene [Source:MGI Symbol;Acc:MGI:1913318]	0.36	0.0107973
ENSMUSG00000027315	Spint1	serine protease inhibitor, Kunitz type 1 [Source:MGI Symbol;Acc:MGI:1338033]	0.36	0.0107973
ENSMUSG00000026227	2810459M11Rik	RIKEN cDNA 2810459M11 gene [Source:MGI Symbol;Acc:MGI:1920042]	0.36	0.0107973
ENSMUSG00000021998	Lcp1	lymphocyte cytosolic protein 1 [Source:MGI Symbol;Acc:MGI:104808]	0.36	0.0107973
ENSMUSG00000004098	Col5a3	collagen, type V, alpha 3 [Source:MGI Symbol;Acc:MGI:1858212]	0.36	0.0107973
ENSMUSG00000025510	Cd151	CD151 antigen [Source:MGI Symbol;Acc:MGI:1096360]	0.36	0.0107973
ENSMUSG00000003812	Dnase2a	deoxyribonuclease II alpha [Source:MGI Symbol;Acc:MGI:1329019]	0.36	0.0107973
ENSMUSG00000047250	Ptgs1	prostaglandin-endoperoxide synthase 1 [Source:MGI Symbol;Acc:MGI:97797]	0.36	0.0107973
ENSMUSG00000052921	Arhgef15	Rho guanine nucleotide exchange factor (GEF) 15 [Source:MGI Symbol;Acc:MGI:3045246]	0.36	0.0107973
ENSMUSG00000024778	Fas	Fas (TNF receptor superfamily member 6) [Source:MGI Symbol;Acc:MGI:95484]	0.36	0.0107973
ENSMUSG00000028128	F3	coagulation factor III [Source:MGI Symbol;Acc:MGI:88381]	0.36	0.0107973
ENSMUSG00000000682	Cd52	CD52 antigen [Source:MGI Symbol;Acc:MGI:1346088]	0.36	0.0107973
ENSMUSG00000039616	Mocos	molybdenum cofactor sulfurase [Source:MGI Symbol;Acc:MGI:1915841]	0.36	0.0107973
ENSMUSG00000050711	Scg2	secretogranin II [Source:MGI Symbol;Acc:MGI:103033]	0.36	0.0107973
ENSMUSG00000020676	Ccl11	chemokine (C-C motif) ligand 11 [Source:MGI Symbol;Acc:MGI:103576]	0.36	0.0107973
ENSMUSG00000027775	Mfsd1	major facilitator superfamily domain containing 1 [Source:MGI Symbol;Acc:MGI:1914118]	0.36	0.0107973
ENSMUSG00000026433	Rab7l1	RAB7, member RAS oncogene family-like 1 [Source:MGI Symbol;Acc:MGI:2385107]	0.36	0.0107973
ENSMUSG00000040714	Klc3	kinesin light chain 3 [Source:MGI Symbol;Acc:MGI:1277971]	0.36	0.0107973
ENSMUSG00000042190	Cmklr1	chemokine-like receptor 1 [Source:MGI Symbol;Acc:MGI:109603]	0.36	0.0107973
ENSMUSG00000039911	Spsb1	splA/ryanodine receptor domain and SOCS box containing 1 [Source:MGI Symbol;Acc:MGI:1921896]	0.36	0.0107973
ENSMUSG00000023031	Cela1	chymotrypsin-like elastase family, member 1 [Source:MGI Symbol;Acc:MGI:95314]	0.36	0.0107973
ENSMUSG00000034652	Cd300a	CD300A antigen [Source:MGI Symbol;Acc:MGI:2443411]	0.36	0.0107973
ENSMUSG00000044583	Tlr7	toll-like receptor 7 [Source:MGI Symbol;Acc:MGI:2176882]	0.36	0.0107973
ENSMUSG00000016206	H2-M3	histocompatibility 2, M region locus 3 [Source:MGI Symbol;Acc:MGI:95915]	0.36	0.0107973
ENSMUSG00000024669	Cd5	CD5 antigen [Source:MGI Symbol;Acc:MGI:88340]	0.36	0.0107973
ENSMUSG00000021702	Thbs4	thrombospondin 4 [Source:MGI Symbol;Acc:MGI:1101779]	0.36	0.0107973
ENSMUSG00000044626	Liph	lipase, member H [Source:MGI Symbol;Acc:MGI:2388029]	0.36	0.0107973
ENSMUSG00000039450	Dcxr	dicarbonyl L-xylulose reductase [Source:MGI Symbol;Acc:MGI:1915130]	0.36	0.0107973
ENSMUSG00000003623	Crot	carnitine O-octanoyltransferase [Source:MGI Symbol;Acc:MGI:1921364]	0.36	0.0107973
ENSMUSG00000079057	Cyp4v3	cytochrome P450, family 4, subfamily v, polypeptide 3 [Source:MGI Symbol;Acc:MGI:2142763]	0.36	0.0107973
ENSMUSG00000007041	Clic1	chloride intracellular channel 1 [Source:MGI Symbol;Acc:MGI:2148924]	0.36	0.0107973
ENSMUSG00000026395	Ptprc	protein tyrosine phosphatase, receptor type, C [Source:MGI Symbol;Acc:MGI:97810]	0.36	0.0107973
ENSMUSG00000017760	Ctsa	cathepsin A [Source:MGI Symbol;Acc:MGI:97748]	0.36	0.0107973
ENSMUSG00000000216	Scnn1g	sodium channel, nonvoltage-gated 1 gamma [Source:MGI Symbol;Acc:MGI:104695]	0.36	0.0107973
ENSMUSG00000028521	Slc35d1	solute carrier family 35 (UDP-glucuronic acid/UDP-N-acetylgalactosamine dual transporter), member D1 [Source:MGI Symbol;Acc:MGI:2140361]	0.36	0.0107973
ENSMUSG00000005950	P2rx5	purinergic receptor P2X, ligand-gated ion channel, 5 [Source:MGI Symbol;Acc:MGI:2137026]	0.36	0.0107973
ENSMUSG00000020605	Hs1bp3	HCLS1 binding protein 3 [Source:MGI Symbol;Acc:MGI:1913224]	0.36	0.0107973
ENSMUSG00000090035	Galnt4	UDP-N-acetyl-alpha-D-galactosamine:polypeptide N-acetylgalactosaminyltransferase 4 [Source:MGI Symbol;Acc:MGI:894692]	0.36	0.0107973
ENSMUSG00000015314	Slamf6	SLAM family member 6 [Source:MGI Symbol;Acc:MGI:1353620]	0.36	0.0107973
ENSMUSG00000038312	Edem2	ER degradation enhancer, mannosidase alpha-like 2 [Source:MGI Symbol;Acc:MGI:1915540]	0.36	0.0107973
ENSMUSG00000038332	Sesn1	sestrin 1 [Source:MGI Symbol;Acc:MGI:2155278]	0.36	0.0107973
ENSMUSG00000020890	Gucy2e	guanylate cyclase 2e [Source:MGI Symbol;Acc:MGI:105123]	0.36	0.0107973
ENSMUSG00000015839	Nfe2l2	nuclear factor, erythroid derived 2, like 2 [Source:MGI Symbol;Acc:MGI:108420]	0.36	0.0107973
ENSMUSG00000034463	Scara3	scavenger receptor class A, member 3 [Source:MGI Symbol;Acc:MGI:2444418]	0.36	0.0107973
ENSMUSG00000024781	Lipa	lysosomal acid lipase A [Source:MGI Symbol;Acc:MGI:96789]	0.36	0.0107973
ENSMUSG00000050953	Gja1	gap junction protein, alpha 1 [Source:MGI Symbol;Acc:MGI:95713]	0.36	0.0107973
ENSMUSG00000039158	Akna	AT-hook transcription factor [Source:MGI Symbol;Acc:MGI:2140340]	0.36	0.0107973
ENSMUSG00000028378	Ptgr1	prostaglandin reductase 1 [Source:MGI Symbol;Acc:MGI:1914353]	0.36	0.0107973
ENSMUSG00000034055	Phka1	phosphorylase kinase alpha 1 [Source:MGI Symbol;Acc:MGI:97576]	0.36	0.0107973
ENSMUSG00000022620	Arsa	arylsulfatase A [Source:MGI Symbol;Acc:MGI:88077]	0.36	0.0107973
ENSMUSG00000024066	Xdh	xanthine dehydrogenase [Source:MGI Symbol;Acc:MGI:98973]	0.36	0.0107973
ENSMUSG00000031383	Dusp9	dual specificity phosphatase 9 [Source:MGI Symbol;Acc:MGI:2387107]	0.36	0.0107973
ENSMUSG00000031805	Jak3	Janus kinase 3 [Source:MGI Symbol;Acc:MGI:99928]	0.36	0.0107973
ENSMUSG00000028268	Gbp3	guanylate binding protein 3 [Source:MGI Symbol;Acc:MGI:1926263]	0.36	0.0107973
ENSMUSG00000025509	Pnpla2	patatin-like phospholipase domain containing 2 [Source:MGI Symbol;Acc:MGI:1914103]	0.36	0.0107973
ENSMUSG00000014773	Dll1	delta-like 1 (Drosophila) [Source:MGI Symbol;Acc:MGI:104659]	-0.41	0.0121483
ENSMUSG00000071064	Zfp827	zinc finger protein 827 [Source:MGI Symbol;Acc:MGI:2444807]	-0.41	0.0121483
ENSMUSG00000033770	Clcnka	chloride channel Ka [Source:MGI Symbol;Acc:MGI:1329026]	-0.41	0.0121483
ENSMUSG00000014349	Ube2z	ubiquitin-conjugating enzyme E2Z (putative) [Source:MGI Symbol;Acc:MGI:1343160]	-0.41	0.0121483
ENSMUSG00000026275	Ppp1r7	protein phosphatase 1, regulatory (inhibitor) subunit 7 [Source:MGI Symbol;Acc:MGI:1913635]	-0.41	0.0121483
ENSMUSG00000049420	Tmem200a	transmembrane protein 200A [Source:MGI Symbol;Acc:MGI:1924470]	-0.41	0.0121483
ENSMUSG00000032387	Rbpms2	RNA binding protein with multiple splicing 2 [Source:MGI Symbol;Acc:MGI:1919223]	0.35	0.0131056
ENSMUSG00000049641	Vgll2	vestigial like 2 homolog (Drosophila) [Source:MGI Symbol;Acc:MGI:2447460]	0.35	0.0131056
ENSMUSG00000026956	Uap1l1	UDP-N-acteylglucosamine pyrophosphorylase 1-like 1 [Source:MGI Symbol;Acc:MGI:2443318]	0.35	0.0131056
ENSMUSG00000046179	E2f8	E2F transcription factor 8 [Source:MGI Symbol;Acc:MGI:1922038]	0.35	0.0131056
ENSMUSG00000032667	Pon2	paraoxonase 2 [Source:MGI Symbol;Acc:MGI:106687]	0.35	0.0131056
ENSMUSG00000064267	Hvcn1	hydrogen voltage-gated channel 1 [Source:MGI Symbol;Acc:MGI:1921346]	0.35	0.0131056
ENSMUSG00000026656	Fcgr2b	Fc receptor, IgG, low affinity IIb [Source:MGI Symbol;Acc:MGI:95499]	0.35	0.0131056
ENSMUSG00000001020	S100a4	S100 calcium binding protein A4 [Source:MGI Symbol;Acc:MGI:1330282]	0.35	0.0131056
ENSMUSG00000023186	Vwa5a	von Willebrand factor A domain containing 5A [Source:MGI Symbol;Acc:MGI:1915026]	0.35	0.0131056
ENSMUSG00000089730	1700007P06Rik	RIKEN cDNA 1700007P06 gene [Source:MGI Symbol;Acc:MGI:1916558]	0.35	0.0131056
ENSMUSG00000041143	Tmco4	transmembrane and coiled-coil domains 4 [Source:MGI Symbol;Acc:MGI:1924306]	0.35	0.0131056
ENSMUSG00000038375	Trp53inp2	transformation related protein 53 inducible nuclear protein 2 [Source:MGI Symbol;Acc:MGI:1915978]	0.35	0.0131056
ENSMUSG00000025492	Ifitm3	interferon induced transmembrane protein 3 [Source:MGI Symbol;Acc:MGI:1913391]	0.35	0.0131056
ENSMUSG00000030341	Tnfrsf1a	tumor necrosis factor receptor superfamily, member 1a [Source:MGI Symbol;Acc:MGI:1314884]	0.35	0.0131056
ENSMUSG00000040093	Bmf	BCL2 modifying factor [Source:MGI Symbol;Acc:MGI:2176433]	0.35	0.0131056
ENSMUSG00000022901	Cd86	CD86 antigen [Source:MGI Symbol;Acc:MGI:101773]	0.35	0.0131056
ENSMUSG00000042677	Zc3h12a	zinc finger CCCH type containing 12A [Source:MGI Symbol;Acc:MGI:2385891]	0.35	0.0131056
ENSMUSG00000026173	Plcd4	phospholipase C, delta 4 [Source:MGI Symbol;Acc:MGI:107469]	0.35	0.0131056
ENSMUSG00000041695	Kcnj2	potassium inwardly-rectifying channel, subfamily J, member 2 [Source:MGI Symbol;Acc:MGI:104744]	0.35	0.0131056
ENSMUSG00000025511	Tspan4	tetraspanin 4 [Source:MGI Symbol;Acc:MGI:1928097]	0.35	0.0131056
ENSMUSG00000030579	Tyrobp	TYRO protein tyrosine kinase binding protein [Source:MGI Symbol;Acc:MGI:1277211]	0.35	0.0131056
ENSMUSG00000068117	Mei1	meiosis defective 1 [Source:MGI Symbol;Acc:MGI:3028590]	0.35	0.0131056
ENSMUSG00000041598	Cdc42ep4	CDC42 effector protein (Rho GTPase binding) 4 [Source:MGI Symbol;Acc:MGI:1929760]	0.35	0.0131056
ENSMUSG00000025464	Paox	polyamine oxidase (exo-N4-amino) [Source:MGI Symbol;Acc:MGI:1916983]	0.35	0.0131056
ENSMUSG00000095115	Itpripl2	inositol 1,4,5-triphosphate receptor interacting protein-like 2 [Source:MGI Symbol;Acc:MGI:2442416]	0.35	0.0131056
ENSMUSG00000036833	Pnpla7	patatin-like phospholipase domain containing 7 [Source:MGI Symbol;Acc:MGI:2385325]	0.35	0.0131056
ENSMUSG00000062646	Ganc	glucosidase, alpha; neutral C [Source:MGI Symbol;Acc:MGI:1923301]	0.35	0.0131056
ENSMUSG00000041515	Irf8	interferon regulatory factor 8 [Source:MGI Symbol;Acc:MGI:96395]	0.35	0.0131056
ENSMUSG00000026480	Ncf2	neutrophil cytosolic factor 2 [Source:MGI Symbol;Acc:MGI:97284]	0.35	0.0131056
ENSMUSG00000026276	2002-09-01	septin 2 [Source:MGI Symbol;Acc:MGI:97298]	0.35	0.0131056
ENSMUSG00000040663	Clcf1	cardiotrophin-like cytokine factor 1 [Source:MGI Symbol;Acc:MGI:1930088]	0.35	0.0131056
ENSMUSG00000049796	Crh	corticotropin releasing hormone [Source:MGI Symbol;Acc:MGI:88496]	0.35	0.0131056
ENSMUSG00000040253	Gbp7	guanylate binding protein 7 [Source:MGI Symbol;Acc:MGI:2444421]	0.35	0.0131056
ENSMUSG00000022848	Dirc2	disrupted in renal carcinoma 2 (human) [Source:MGI Symbol;Acc:MGI:2387188]	0.35	0.0131056
ENSMUSG00000039903	4931408A02Rik	RIKEN cDNA 4931408A02 gene [Source:MGI Symbol;Acc:MGI:1918217]	0.35	0.0131056
ENSMUSG00000026126	Ptpn18	protein tyrosine phosphatase, non-receptor type 18 [Source:MGI Symbol;Acc:MGI:108410]	0.35	0.0131056
ENSMUSG00000053931	Cnn3	calponin 3, acidic [Source:MGI Symbol;Acc:MGI:1919244]	0.35	0.0131056
ENSMUSG00000028457	Atp8b5	ATPase, class I, type 8B, member 5 [Source:MGI Symbol;Acc:MGI:2444287]	0.35	0.0131056
ENSMUSG00000022575	Gsdmd	gasdermin D [Source:MGI Symbol;Acc:MGI:1916396]	0.35	0.0131056
ENSMUSG00000049588	Ccdc69	coiled-coil domain containing 69 [Source:MGI Symbol;Acc:MGI:1196234]	0.35	0.0131056
ENSMUSG00000028923	Necap2	NECAP endocytosis associated 2 [Source:MGI Symbol;Acc:MGI:1913397]	0.35	0.0131056
ENSMUSG00000007891	Ctsd	cathepsin D [Source:MGI Symbol;Acc:MGI:88562]	0.35	0.0131056
ENSMUSG00000036896	C1qc	complement component 1, q subcomponent, C chain [Source:MGI Symbol;Acc:MGI:88225]	0.35	0.0131056
ENSMUSG00000029622	Arpc1b	actin related protein 2/3 complex, subunit 1B [Source:MGI Symbol;Acc:MGI:1343142]	0.35	0.0131056
ENSMUSG00000033220	Rac2	RAS-related C3 botulinum substrate 2 [Source:MGI Symbol;Acc:MGI:97846]	0.35	0.0131056
ENSMUSG00000001768	Rin2	Ras and Rab interactor 2 [Source:MGI Symbol;Acc:MGI:1921280]	0.35	0.0131056
ENSMUSG00000031103	Elf4	E74-like factor 4 (ets domain transcription factor) [Source:MGI Symbol;Acc:MGI:1928377]	0.35	0.0131056
ENSMUSG00000027465	Tbc1d20	TBC1 domain family, member 20 [Source:MGI Symbol;Acc:MGI:1914481]	0.35	0.0131056
ENSMUSG00000037060	Prkcdbp	protein kinase C, delta binding protein [Source:MGI Symbol;Acc:MGI:1923422]	0.35	0.0131056
ENSMUSG00000024232	Bambi	BMP and activin membrane-bound inhibitor, homolog (Xenopus laevis) [Source:MGI Symbol;Acc:MGI:1915260]	0.35	0.0131056
ENSMUSG00000013367	Iglon5	IgLON family member 5 [Source:MGI Symbol;Acc:MGI:2686277]	0.35	0.0131056
ENSMUSG00000027400	Pdyn	prodynorphin [Source:MGI Symbol;Acc:MGI:97535]	0.35	0.0131056
ENSMUSG00000039891	Txlnb	taxilin beta [Source:MGI Symbol;Acc:MGI:2671945]	0.35	0.0131056
ENSMUSG00000028480	Glipr2	GLI pathogenesis-related 2 [Source:MGI Symbol;Acc:MGI:1917770]	0.35	0.0131056
ENSMUSG00000025666	Tmem47	transmembrane protein 47 [Source:MGI Symbol;Acc:MGI:2177570]	0.35	0.0131056
ENSMUSG00000034000	Neu4	sialidase 4 [Source:MGI Symbol;Acc:MGI:2661364]	0.35	0.0131056
ENSMUSG00000021939	Ctsb	cathepsin B [Source:MGI Symbol;Acc:MGI:88561]	0.35	0.0131056
ENSMUSG00000062585	Cnr2	cannabinoid receptor 2 (macrophage) [Source:MGI Symbol;Acc:MGI:104650]	0.35	0.0131056
ENSMUSG00000000686	Abhd15	abhydrolase domain containing 15 [Source:MGI Symbol;Acc:MGI:1914727]	0.35	0.0131056
ENSMUSG00000096883	AI848285	expressed sequence AI848285 [Source:MGI Symbol;Acc:MGI:2146080]	0.35	0.0131056
ENSMUSG00000031482	Slc25a15	solute carrier family 25 (mitochondrial carrier ornithine transporter), member 15 [Source:MGI Symbol;Acc:MGI:1342274]	0.35	0.0131056
ENSMUSG00000024737	Slc15a3	solute carrier family 15, member 3 [Source:MGI Symbol;Acc:MGI:1929691]	0.35	0.0131056
ENSMUSG00000026424	Gpr37l1	G protein-coupled receptor 37-like 1 [Source:MGI Symbol;Acc:MGI:1928503]	0.35	0.0131056
ENSMUSG00000073758	Sh3d21	SH3 domain containing 21 [Source:MGI Symbol;Acc:MGI:1914188]	0.35	0.0131056
ENSMUSG00000072946	Ptgr2	prostaglandin reductase 2 [Source:MGI Symbol;Acc:MGI:1916372]	0.35	0.0131056
ENSMUSG00000043557	Mdga1	MAM domain containing glycosylphosphatidylinositol anchor 1 [Source:MGI Symbol;Acc:MGI:1922012]	-0.4	0.0145362
ENSMUSG00000062761	Zfp512	zinc finger protein 512 [Source:MGI Symbol;Acc:MGI:1917345]	-0.4	0.0145362
ENSMUSG00000027977	Ndst3	N-deacetylase/N-sulfotransferase (heparan glucosaminyl) 3 [Source:MGI Symbol;Acc:MGI:1932544]	-0.4	0.0145362
ENSMUSG00000030067	Foxp1	forkhead box P1 [Source:MGI Symbol;Acc:MGI:1914004]	-0.4	0.0145362
ENSMUSG00000022525	Hrasls	HRAS-like suppressor [Source:MGI Symbol;Acc:MGI:1351473]	-0.4	0.0145362
ENSMUSG00000025092	Hspa12a	heat shock protein 12A [Source:MGI Symbol;Acc:MGI:1920692]	-0.4	0.0145362
ENSMUSG00000025151	Maged1	melanoma antigen, family D, 1 [Source:MGI Symbol;Acc:MGI:1930187]	-0.4	0.0145362
ENSMUSG00000048001	Hes5	hairy and enhancer of split 5 (Drosophila) [Source:MGI Symbol;Acc:MGI:104876]	-0.4	0.0145362
ENSMUSG00000039145	Camk1d	calcium/calmodulin-dependent protein kinase ID [Source:MGI Symbol;Acc:MGI:2442190]	-0.4	0.0145362
ENSMUSG00000039419	Cntnap2	contactin associated protein-like 2 [Source:MGI Symbol;Acc:MGI:1914047]	-0.4	0.0145362
ENSMUSG00000032512	Wdr48	WD repeat domain 48 [Source:MGI Symbol;Acc:MGI:1914811]	-0.4	0.0145362
ENSMUSG00000025041	Nt5c2	5'-nucleotidase, cytosolic II [Source:MGI Symbol;Acc:MGI:2178563]	-0.4	0.0145362
ENSMUSG00000040372	Gpr63	G protein-coupled receptor 63 [Source:MGI Symbol;Acc:MGI:2135884]	-0.39	0.0150901
ENSMUSG00000050534	Htr5b	5-hydroxytryptamine (serotonin) receptor 5B [Source:MGI Symbol;Acc:MGI:96284]	-0.39	0.0150901
ENSMUSG00000021130	Galntl1	UDP-N-acetyl-alpha-D-galactosamine:polypeptide N-acetylgalactosaminyltransferase-like 1 [Source:MGI Symbol;Acc:MGI:1917754]	-0.39	0.0150901
ENSMUSG00000026890	Lhx6	LIM homeobox protein 6 [Source:MGI Symbol;Acc:MGI:1306803]	-0.39	0.0150901
ENSMUSG00000023915	Tnfrsf21	tumor necrosis factor receptor superfamily, member 21 [Source:MGI Symbol;Acc:MGI:2151075]	-0.39	0.0150901
ENSMUSG00000039037	St6galnac5	ST6 (alpha-N-acetyl-neuraminyl-2,3-beta-galactosyl-1,3)-N-acetylgalactosaminide alpha-2,6-sialyltransferase 5 [Source:MGI Symbol;Acc:MGI:1349471]	-0.39	0.0150901
ENSMUSG00000033557	Fam20b	family with sequence similarity 20, member B [Source:MGI Symbol;Acc:MGI:2443990]	-0.39	0.0150901
ENSMUSG00000046532	Ar	androgen receptor [Source:MGI Symbol;Acc:MGI:88064]	-0.39	0.0150901
ENSMUSG00000042743	Sgtb	small glutamine-rich tetratricopeptide repeat (TPR)-containing, beta [Source:MGI Symbol;Acc:MGI:2444615]	-0.39	0.0150901
ENSMUSG00000022528	Hes1	hairy and enhancer of split 1 (Drosophila) [Source:MGI Symbol;Acc:MGI:104853]	-0.39	0.0150901
ENSMUSG00000034252	Senp6	SUMO/sentrin specific peptidase 6 [Source:MGI Symbol;Acc:MGI:1922075]	-0.39	0.0150901
ENSMUSG00000031723	Txnl4b	thioredoxin-like 4B [Source:MGI Symbol;Acc:MGI:2443724]	-0.39	0.0150901
ENSMUSG00000002803	Btbd6	BTB (POZ) domain containing 6 [Source:MGI Symbol;Acc:MGI:3026623]	-0.39	0.0150901
ENSMUSG00000020392	Cdkn2aipnl	CDKN2A interacting protein N-terminal like [Source:MGI Symbol;Acc:MGI:1261797]	-0.39	0.0150901
ENSMUSG00000028360	Slc44a5	solute carrier family 44, member 5 [Source:MGI Symbol;Acc:MGI:3035141]	-0.39	0.0150901
ENSMUSG00000048332	Lhfp	lipoma HMGIC fusion partner [Source:MGI Symbol;Acc:MGI:1920048]	0.34	0.0158734
ENSMUSG00000001918	Slc1a5	solute carrier family 1 (neutral amino acid transporter), member 5 [Source:MGI Symbol;Acc:MGI:105305]	0.34	0.0158734
ENSMUSG00000024909	Efemp2	epidermal growth factor-containing fibulin-like extracellular matrix protein 2 [Source:MGI Symbol;Acc:MGI:1891209]	0.34	0.0158734
ENSMUSG00000022678	Nde1	nuclear distribution gene E homolog 1 (A nidulans) [Source:MGI Symbol;Acc:MGI:1914453]	0.34	0.0158734
ENSMUSG00000075284	Wipf1	WAS/WASL interacting protein family, member 1 [Source:MGI Symbol;Acc:MGI:2178801]	0.34	0.0158734
ENSMUSG00000006019	Dhx34	DEAH (Asp-Glu-Ala-His) box polypeptide 34 [Source:MGI Symbol;Acc:MGI:1918973]	0.34	0.0158734
ENSMUSG00000031216	Stard8	START domain containing 8 [Source:MGI Symbol;Acc:MGI:2448556]	0.34	0.0158734
ENSMUSG00000049929	Lpar4	lysophosphatidic acid receptor 4 [Source:MGI Symbol;Acc:MGI:1925384]	0.34	0.0158734
ENSMUSG00000000290	Itgb2	integrin beta 2 [Source:MGI Symbol;Acc:MGI:96611]	0.34	0.0158734
ENSMUSG00000020393	Kremen1	kringle containing transmembrane protein 1 [Source:MGI Symbol;Acc:MGI:1933988]	0.34	0.0158734
ENSMUSG00000028273	Pdlim5	PDZ and LIM domain 5 [Source:MGI Symbol;Acc:MGI:1927489]	0.34	0.0158734
ENSMUSG00000062031	Athl1	ATH1, acid trehalase-like 1 (yeast) [Source:MGI Symbol;Acc:MGI:2444047]	0.34	0.0158734
ENSMUSG00000037405	Icam1	intercellular adhesion molecule 1 [Source:MGI Symbol;Acc:MGI:96392]	0.34	0.0158734
ENSMUSG00000063268	Parp10	poly (ADP-ribose) polymerase family, member 10 [Source:MGI Symbol;Acc:MGI:3712326]	0.34	0.0158734
ENSMUSG00000024210	Ip6k3	inositol hexaphosphate kinase 3 [Source:MGI Symbol;Acc:MGI:3045325]	0.34	0.0158734
ENSMUSG00000056708	Ier5	immediate early response 5 [Source:MGI Symbol;Acc:MGI:1337072]	0.34	0.0158734
ENSMUSG00000028195	Cyr61	cysteine rich protein 61 [Source:MGI Symbol;Acc:MGI:88613]	0.34	0.0158734
ENSMUSG00000026574	Dpt	dermatopontin [Source:MGI Symbol;Acc:MGI:1928392]	0.34	0.0158734
ENSMUSG00000021127	Zfp36l1	zinc finger protein 36, C3H type-like 1 [Source:MGI Symbol;Acc:MGI:107946]	0.34	0.0158734
ENSMUSG00000004707	Ly9	lymphocyte antigen 9 [Source:MGI Symbol;Acc:MGI:96885]	0.34	0.0158734
ENSMUSG00000036854	Hspb6	heat shock protein, alpha-crystallin-related, B6 [Source:MGI Symbol;Acc:MGI:2685325]	0.34	0.0158734
ENSMUSG00000021108	Prkch	protein kinase C, eta [Source:MGI Symbol;Acc:MGI:97600]	0.34	0.0158734
ENSMUSG00000034663	Bmp2k	BMP2 inducible kinase [Source:MGI Symbol;Acc:MGI:2155456]	0.34	0.0158734
ENSMUSG00000086111	Gm15326	predicted gene 15326 [Source:MGI Symbol;Acc:MGI:3705205]	0.34	0.0158734
ENSMUSG00000034116	Vav1	vav 1 oncogene [Source:MGI Symbol;Acc:MGI:98923]	0.34	0.0158734
ENSMUSG00000030342	Cd9	CD9 antigen [Source:MGI Symbol;Acc:MGI:88348]	0.34	0.0158734
ENSMUSG00000019539	Rcn3	reticulocalbin 3, EF-hand calcium binding domain [Source:MGI Symbol;Acc:MGI:1277122]	0.34	0.0158734
ENSMUSG00000036908	Unc93b1	unc-93 homolog B1 (C. elegans) [Source:MGI Symbol;Acc:MGI:1859307]	0.34	0.0158734
ENSMUSG00000008734	Gprc5b	G protein-coupled receptor, family C, group 5, member B [Source:MGI Symbol;Acc:MGI:1927596]	0.34	0.0158734
ENSMUSG00000033207	Mamdc2	MAM domain containing 2 [Source:MGI Symbol;Acc:MGI:1918988]	0.34	0.0158734
ENSMUSG00000036949	Slc39a12	solute carrier family 39 (zinc transporter), member 12 [Source:MGI Symbol;Acc:MGI:2139274]	0.34	0.0158734
ENSMUSG00000031616	Ednra	endothelin receptor type A [Source:MGI Symbol;Acc:MGI:105923]	0.34	0.0158734
ENSMUSG00000024835	Coro1b	coronin, actin binding protein 1B [Source:MGI Symbol;Acc:MGI:1345963]	0.34	0.0158734
ENSMUSG00000036905	C1qb	complement component 1, q subcomponent, beta polypeptide [Source:MGI Symbol;Acc:MGI:88224]	0.34	0.0158734
ENSMUSG00000021589	Rhobtb3	Rho-related BTB domain containing 3 [Source:MGI Symbol;Acc:MGI:1920546]	0.34	0.0158734
ENSMUSG00000028413	B4galt1	UDP-Gal:betaGlcNAc beta 1,4- galactosyltransferase, polypeptide 1 [Source:MGI Symbol;Acc:MGI:95705]	0.34	0.0158734
ENSMUSG00000061838	Suclg2	succinate-Coenzyme A ligase, GDP-forming, beta subunit [Source:MGI Symbol;Acc:MGI:1306824]	0.34	0.0158734
ENSMUSG00000022468	Endou	endonuclease, polyU-specific [Source:MGI Symbol;Acc:MGI:97746]	0.34	0.0158734
ENSMUSG00000024087	Cyp1b1	cytochrome P450, family 1, subfamily b, polypeptide 1 [Source:MGI Symbol;Acc:MGI:88590]	0.34	0.0158734
ENSMUSG00000036390	Gadd45a	growth arrest and DNA-damage-inducible 45 alpha [Source:MGI Symbol;Acc:MGI:107799]	0.34	0.0158734
ENSMUSG00000040747	Cd53	CD53 antigen [Source:MGI Symbol;Acc:MGI:88341]	0.34	0.0158734
ENSMUSG00000023452	Pisd	phosphatidylserine decarboxylase [Source:MGI Symbol;Acc:MGI:2445114]	0.34	0.0158734
ENSMUSG00000050708	Ftl1	ferritin light chain 1 [Source:MGI Symbol;Acc:MGI:95589]	0.34	0.0158734
ENSMUSG00000071724	Gm10345	predicted gene 10345 [Source:MGI Symbol;Acc:MGI:3709877]	0.34	0.0158734
ENSMUSG00000037661	Gpr160	G protein-coupled receptor 160 [Source:MGI Symbol;Acc:MGI:1919112]	0.34	0.0158734
ENSMUSG00000010660	Plcd1	phospholipase C, delta 1 [Source:MGI Symbol;Acc:MGI:97614]	0.34	0.0158734
ENSMUSG00000068699	Flnc	filamin C, gamma [Source:MGI Symbol;Acc:MGI:95557]	0.34	0.0158734
ENSMUSG00000052229	Gpr17	G protein-coupled receptor 17 [Source:MGI Symbol;Acc:MGI:3584514]	0.34	0.0158734
ENSMUSG00000008540	Mgst1	microsomal glutathione S-transferase 1 [Source:MGI Symbol;Acc:MGI:1913850]	0.34	0.0158734
ENSMUSG00000056738	A730036I17Rik	RIKEN cDNA A730036I17 gene [Source:MGI Symbol;Acc:MGI:3041182]	0.34	0.0158734
ENSMUSG00000031283	Chrdl1	chordin-like 1 [Source:MGI Symbol;Acc:MGI:1933172]	0.34	0.0158734
ENSMUSG00000018102	Hist1h2bc	histone cluster 1, H2bc [Source:MGI Symbol;Acc:MGI:1915274]	0.34	0.0158734
ENSMUSG00000024300	Myo1f	myosin IF [Source:MGI Symbol;Acc:MGI:107711]	0.34	0.0158734
ENSMUSG00000025026	Add3	adducin 3 (gamma) [Source:MGI Symbol;Acc:MGI:1351615]	0.34	0.0158734
ENSMUSG00000075602	Ly6a	lymphocyte antigen 6 complex, locus A [Source:MGI Symbol;Acc:MGI:107527]	0.34	0.0158734
ENSMUSG00000058152	Chsy3	chondroitin sulfate synthase 3 [Source:MGI Symbol;Acc:MGI:1926173]	0.34	0.0158734
ENSMUSG00000022831	Hcls1	hematopoietic cell specific Lyn substrate 1 [Source:MGI Symbol;Acc:MGI:104568]	0.34	0.0158734
ENSMUSG00000056296	Synpr	synaptoporin [Source:MGI Symbol;Acc:MGI:1919253]	0.34	0.0158734
ENSMUSG00000097654	AC164300.1		0.34	0.0158734
ENSMUSG00000033538	Casp4	caspase 4, apoptosis-related cysteine peptidase [Source:MGI Symbol;Acc:MGI:107700]	0.34	0.0158734
ENSMUSG00000018008	Cyth4	cytohesin 4 [Source:MGI Symbol;Acc:MGI:2441702]	0.34	0.0158734
ENSMUSG00000036887	C1qa	complement component 1, q subcomponent, alpha polypeptide [Source:MGI Symbol;Acc:MGI:88223]	0.34	0.0158734
ENSMUSG00000024338	Psmb8	proteasome (prosome, macropain) subunit, beta type 8 (large multifunctional peptidase 7) [Source:MGI Symbol;Acc:MGI:1346527]	0.34	0.0158734
ENSMUSG00000033177	Tmprss7	transmembrane serine protease 7 [Source:MGI Symbol;Acc:MGI:2686594]	0.34	0.0158734
ENSMUSG00000032320	Rcn2	reticulocalbin 2 [Source:MGI Symbol;Acc:MGI:1349765]	0.34	0.0158734
ENSMUSG00000027864	Ptgfrn	prostaglandin F2 receptor negative regulator [Source:MGI Symbol;Acc:MGI:1277114]	0.34	0.0158734
ENSMUSG00000015852	Fcrls	Fc receptor-like S, scavenger receptor [Source:MGI Symbol;Acc:MGI:1933397]	0.34	0.0158734
ENSMUSG00000006519	Cyba	cytochrome b-245, alpha polypeptide [Source:MGI Symbol;Acc:MGI:1316658]	0.34	0.0158734
ENSMUSG00000029816	Gpnmb	glycoprotein (transmembrane) nmb [Source:MGI Symbol;Acc:MGI:1934765]	0.34	0.0158734
ENSMUSG00000022439	Parvg	parvin, gamma [Source:MGI Symbol;Acc:MGI:2158329]	0.34	0.0158734
ENSMUSG00000038387	Rras	Harvey rat sarcoma oncogene, subgroup R [Source:MGI Symbol;Acc:MGI:98179]	0.34	0.0158734
ENSMUSG00000028121	Bcar3	breast cancer anti-estrogen resistance 3 [Source:MGI Symbol;Acc:MGI:1352501]	0.34	0.0158734
ENSMUSG00000071713	Csf2rb	colony stimulating factor 2 receptor, beta, low-affinity (granulocyte-macrophage) [Source:MGI Symbol;Acc:MGI:1339759]	0.34	0.0158734
ENSMUSG00000035697	Hmha1	histocompatibility (minor) HA-1 [Source:MGI Symbol;Acc:MGI:1917969]	0.34	0.0158734
ENSMUSG00000046805	Mpeg1	macrophage expressed gene 1 [Source:MGI Symbol;Acc:MGI:1333743]	0.34	0.0158734
ENSMUSG00000074661	Pde4d	phosphodiesterase 4D, cAMP specific [Source:MGI Symbol;Acc:MGI:99555]	-0.38	0.0166757
ENSMUSG00000051323	Pcdh19	protocadherin 19 [Source:MGI Symbol;Acc:MGI:2685563]	-0.38	0.0166757
ENSMUSG00000035849	Krt222	keratin 222 [Source:MGI Symbol;Acc:MGI:2442728]	-0.38	0.0166757
ENSMUSG00000024269	Tpgs2	tubulin polyglutamylase complex subunit 2 [Source:MGI Symbol;Acc:MGI:1913898]	-0.38	0.0166757
ENSMUSG00000046607	Hrk	harakiri, BCL2 interacting protein (contains only BH3 domain) [Source:MGI Symbol;Acc:MGI:1201608]	-0.38	0.0166757
ENSMUSG00000028953	Abcf2	ATP-binding cassette, sub-family F (GCN20), member 2 [Source:MGI Symbol;Acc:MGI:1351657]	-0.38	0.0166757
ENSMUSG00000020524	Gria1	glutamate receptor, ionotropic, AMPA1 (alpha 1) [Source:MGI Symbol;Acc:MGI:95808]	-0.38	0.0166757
ENSMUSG00000056167	Cnot10	CCR4-NOT transcription complex, subunit 10 [Source:MGI Symbol;Acc:MGI:1926143]	-0.38	0.0166757
ENSMUSG00000028496	Mllt3	myeloid/lymphoid or mixed-lineage leukemia (trithorax homolog, Drosophila); translocated to, 3 [Source:MGI Symbol;Acc:MGI:1917372]	-0.38	0.0166757
ENSMUSG00000042249	Adrbk2	adrenergic receptor kinase, beta 2 [Source:MGI Symbol;Acc:MGI:87941]	-0.38	0.0166757
ENSMUSG00000030521	Mphosph10	M-phase phosphoprotein 10 (U3 small nucleolar ribonucleoprotein) [Source:MGI Symbol;Acc:MGI:1915223]	-0.38	0.0166757
ENSMUSG00000052534	Pbx1	pre B cell leukemia homeobox 1 [Source:MGI Symbol;Acc:MGI:97495]	-0.38	0.0166757
ENSMUSG00000085055	Gm15958	predicted gene 15958 [Source:MGI Symbol;Acc:MGI:3801839]	-0.38	0.0166757
ENSMUSG00000057914	Cacnb2	calcium channel, voltage-dependent, beta 2 subunit [Source:MGI Symbol;Acc:MGI:894644]	-0.38	0.0166757
ENSMUSG00000052889	Prkcb	protein kinase C, beta [Source:MGI Symbol;Acc:MGI:97596]	-0.38	0.0166757
ENSMUSG00000033653	Vps8	vacuolar protein sorting 8 homolog (S. cerevisiae) [Source:MGI Symbol;Acc:MGI:2146407]	-0.38	0.0166757
ENSMUSG00000033565	Rbfox2	RNA binding protein, fox-1 homolog (C. elegans) 2 [Source:MGI Symbol;Acc:MGI:1933973]	-0.38	0.0166757
ENSMUSG00000036377	C530008M17Rik	RIKEN cDNA C530008M17 gene [Source:MGI Symbol;Acc:MGI:2444817]	-0.38	0.0166757
ENSMUSG00000006586	Runx1t1	runt-related transcription factor 1; translocated to, 1 (cyclin D-related) [Source:MGI Symbol;Acc:MGI:104793]	-0.38	0.0166757
ENSMUSG00000046856	Gpr1	G protein-coupled receptor 1 [Source:MGI Symbol;Acc:MGI:2385324]	-0.38	0.0166757
ENSMUSG00000027649	Ctnnbl1	catenin, beta like 1 [Source:MGI Symbol;Acc:MGI:1913892]	-0.38	0.0166757
ENSMUSG00000025813	Homer2	homer homolog 2 (Drosophila) [Source:MGI Symbol;Acc:MGI:1347354]	-0.37	0.0182229
ENSMUSG00000059213	Ddn	dendrin [Source:MGI Symbol;Acc:MGI:108101]	-0.37	0.0182229
ENSMUSG00000022883	Robo1	roundabout homolog 1 (Drosophila) [Source:MGI Symbol;Acc:MGI:1274781]	-0.37	0.0182229
ENSMUSG00000062257	Opcml	opioid binding protein/cell adhesion molecule-like [Source:MGI Symbol;Acc:MGI:97397]	-0.37	0.0182229
ENSMUSG00000034850	Tmem127	transmembrane protein 127 [Source:MGI Symbol;Acc:MGI:1916720]	-0.37	0.0182229
ENSMUSG00000041852	Tcf20	transcription factor 20 [Source:MGI Symbol;Acc:MGI:108399]	-0.37	0.0182229
ENSMUSG00000032468	Armc8	armadillo repeat containing 8 [Source:MGI Symbol;Acc:MGI:1921375]	-0.37	0.0182229
ENSMUSG00000032936	Camkv	CaM kinase-like vesicle-associated [Source:MGI Symbol;Acc:MGI:2384296]	-0.37	0.0182229
ENSMUSG00000075585	6330403L08Rik	RIKEN cDNA 6330403L08 gene [Source:MGI Symbol;Acc:MGI:1917994]	-0.37	0.0182229
ENSMUSG00000041911	Dlx1	distal-less homeobox 1 [Source:MGI Symbol;Acc:MGI:94901]	-0.37	0.0182229
ENSMUSG00000031432	Prps1	phosphoribosyl pyrophosphate synthetase 1 [Source:MGI Symbol;Acc:MGI:97775]	-0.37	0.0182229
ENSMUSG00000054814	Usp46	ubiquitin specific peptidase 46 [Source:MGI Symbol;Acc:MGI:1916977]	-0.37	0.0182229
ENSMUSG00000044224	Dnajc21	DnaJ (Hsp40) homolog, subfamily C, member 21 [Source:MGI Symbol;Acc:MGI:1925371]	-0.37	0.0182229
ENSMUSG00000000127	Fer	fer (fms/fps related) protein kinase [Source:MGI Symbol;Acc:MGI:105917]	-0.37	0.0182229
ENSMUSG00000041078	Grid1	glutamate receptor, ionotropic, delta 1 [Source:MGI Symbol;Acc:MGI:95812]	-0.37	0.0182229
ENSMUSG00000097683	AC138457.1		-0.37	0.0182229
ENSMUSG00000078591	Hs3st4	heparan sulfate (glucosamine) 3-O-sulfotransferase 4 [Source:MGI Symbol;Acc:MGI:1333792]	-0.37	0.0182229
ENSMUSG00000046204	Pnma2	paraneoplastic antigen MA2 [Source:MGI Symbol;Acc:MGI:2444129]	-0.37	0.0182229
ENSMUSG00000021745	Ptprg	protein tyrosine phosphatase, receptor type, G [Source:MGI Symbol;Acc:MGI:97814]	-0.37	0.0182229
ENSMUSG00000028527	Ak4	adenylate kinase 4 [Source:MGI Symbol;Acc:MGI:87979]	-0.37	0.0182229
ENSMUSG00000045838	A430105I19Rik	RIKEN cDNA A430105I19 gene [Source:MGI Symbol;Acc:MGI:2685199]	0.33	0.0195872
ENSMUSG00000028228	Cpne3	copine III [Source:MGI Symbol;Acc:MGI:1917818]	0.33	0.0195872
ENSMUSG00000073418	C4b	complement component 4B (Chido blood group) [Source:MGI Symbol;Acc:MGI:88228]	0.33	0.0195872
ENSMUSG00000057193	Slc44a2	solute carrier family 44, member 2 [Source:MGI Symbol;Acc:MGI:1915932]	0.33	0.0195872
ENSMUSG00000021242	Npc2	Niemann Pick type C2 [Source:MGI Symbol;Acc:MGI:1915213]	0.33	0.0195872
ENSMUSG00000044092	C130050O18Rik	RIKEN cDNA C130050O18 gene [Source:MGI Symbol;Acc:MGI:2442694]	0.33	0.0195872
ENSMUSG00000029335	Bmp3	bone morphogenetic protein 3 [Source:MGI Symbol;Acc:MGI:88179]	0.33	0.0195872
ENSMUSG00000048572	Tmem252	transmembrane protein 252 [Source:MGI Symbol;Acc:MGI:3583948]	0.33	0.0195872
ENSMUSG00000029851	Fam115c	family with sequence similarity 115, member C [Source:MGI Symbol;Acc:MGI:2385258]	0.33	0.0195872
ENSMUSG00000016758	Bik	BCL2-interacting killer [Source:MGI Symbol;Acc:MGI:1206591]	0.33	0.0195872
ENSMUSG00000002732	Fkbp7	FK506 binding protein 7 [Source:MGI Symbol;Acc:MGI:1336879]	0.33	0.0195872
ENSMUSG00000024854	Pold4	polymerase (DNA-directed), delta 4 [Source:MGI Symbol;Acc:MGI:1916995]	0.33	0.0195872
ENSMUSG00000039005	Tlr4	toll-like receptor 4 [Source:MGI Symbol;Acc:MGI:96824]	0.33	0.0195872
ENSMUSG00000042613	Pbxip1	pre B cell leukemia transcription factor interacting protein 1 [Source:MGI Symbol;Acc:MGI:2441670]	0.33	0.0195872
ENSMUSG00000021876	Rnase4	ribonuclease, RNase A family 4 [Source:MGI Symbol;Acc:MGI:1926217]	0.33	0.0195872
ENSMUSG00000030325	Klrb1c	killer cell lectin-like receptor subfamily B member 1C [Source:MGI Symbol;Acc:MGI:107538]	0.33	0.0195872
ENSMUSG00000045322	Tlr9	toll-like receptor 9 [Source:MGI Symbol;Acc:MGI:1932389]	0.33	0.0195872
ENSMUSG00000044080	S100a1	S100 calcium binding protein A1 [Source:MGI Symbol;Acc:MGI:1338917]	0.33	0.0195872
ENSMUSG00000097929	AC122013.1		0.33	0.0195872
ENSMUSG00000028223	Decr1	2,4-dienoyl CoA reductase 1, mitochondrial [Source:MGI Symbol;Acc:MGI:1914710]	0.33	0.0195872
ENSMUSG00000020143	Dock2	dedicator of cyto-kinesis 2 [Source:MGI Symbol;Acc:MGI:2149010]	0.33	0.0195872
ENSMUSG00000026012	Cd28	CD28 antigen [Source:MGI Symbol;Acc:MGI:88327]	0.33	0.0195872
ENSMUSG00000027995	Tlr2	toll-like receptor 2 [Source:MGI Symbol;Acc:MGI:1346060]	0.33	0.0195872
ENSMUSG00000041064	Pif1	PIF1 5'-to-3' DNA helicase homolog (S. cerevisiae) [Source:MGI Symbol;Acc:MGI:2143057]	0.33	0.0195872
ENSMUSG00000040713	Creg1	cellular repressor of E1A-stimulated genes 1 [Source:MGI Symbol;Acc:MGI:1344382]	0.33	0.0195872
ENSMUSG00000029499	Pxmp2	peroxisomal membrane protein 2 [Source:MGI Symbol;Acc:MGI:107487]	0.33	0.0195872
ENSMUSG00000000346	Dazap2	DAZ associated protein 2 [Source:MGI Symbol;Acc:MGI:1344344]	0.33	0.0195872
ENSMUSG00000026548	Slamf9	SLAM family member 9 [Source:MGI Symbol;Acc:MGI:1923692]	0.33	0.0195872
ENSMUSG00000037731	Themis2	thymocyte selection associated family member 2 [Source:MGI Symbol;Acc:MGI:2446213]	0.33	0.0195872
ENSMUSG00000060224	Pyroxd2	pyridine nucleotide-disulphide oxidoreductase domain 2 [Source:MGI Symbol;Acc:MGI:1921830]	0.33	0.0195872
ENSMUSG00000002459	Rgs20	regulator of G-protein signaling 20 [Source:MGI Symbol;Acc:MGI:1929866]	0.33	0.0195872
ENSMUSG00000043131	Mob1a	MOB kinase activator 1A [Source:MGI Symbol;Acc:MGI:2442631]	0.33	0.0195872
ENSMUSG00000042228	Lyn	Yamaguchi sarcoma viral (v-yes-1) oncogene homolog [Source:MGI Symbol;Acc:MGI:96892]	0.33	0.0195872
ENSMUSG00000019787	Trdn	triadin [Source:MGI Symbol;Acc:MGI:1924007]	0.33	0.0195872
ENSMUSG00000015950	Ncf1	neutrophil cytosolic factor 1 [Source:MGI Symbol;Acc:MGI:97283]	0.33	0.0195872
ENSMUSG00000044708	Kcnj10	potassium inwardly-rectifying channel, subfamily J, member 10 [Source:MGI Symbol;Acc:MGI:1194504]	0.33	0.0195872
ENSMUSG00000013622	Atraid	all-trans retinoic acid induced differentiation factor [Source:MGI Symbol;Acc:MGI:1918918]	0.33	0.0195872
ENSMUSG00000045349	Sh2d5	SH2 domain containing 5 [Source:MGI Symbol;Acc:MGI:2446215]	0.33	0.0195872
ENSMUSG00000015027	Galns	galactosamine (N-acetyl)-6-sulfate sulfatase [Source:MGI Symbol;Acc:MGI:1355303]	0.33	0.0195872
ENSMUSG00000039934	Pion	pigeon homolog (Drosophila) [Source:MGI Symbol;Acc:MGI:2442259]	0.33	0.0195872
ENSMUSG00000004043	Stat5a	signal transducer and activator of transcription 5A [Source:MGI Symbol;Acc:MGI:103036]	0.33	0.0195872
ENSMUSG00000062098	Btbd3	BTB (POZ) domain containing 3 [Source:MGI Symbol;Acc:MGI:2385155]	0.33	0.0195872
ENSMUSG00000040219	Ttc12	tetratricopeptide repeat domain 12 [Source:MGI Symbol;Acc:MGI:2444588]	0.33	0.0195872
ENSMUSG00000024270	Slc39a6	solute carrier family 39 (metal ion transporter), member 6 [Source:MGI Symbol;Acc:MGI:2147279]	0.33	0.0195872
ENSMUSG00000030225	Dera	2-deoxyribose-5-phosphate aldolase homolog (C. elegans) [Source:MGI Symbol;Acc:MGI:1913762]	0.33	0.0195872
ENSMUSG00000001555	Fkbp10	FK506 binding protein 10 [Source:MGI Symbol;Acc:MGI:104769]	0.33	0.0195872
ENSMUSG00000081123	Gm11469	predicted gene 11469 [Source:MGI Symbol;Acc:MGI:3650291]	0.33	0.0195872
ENSMUSG00000058952	Cfi	complement component factor i [Source:MGI Symbol;Acc:MGI:105937]	0.33	0.0195872
ENSMUSG00000035239	Neu3	neuraminidase 3 [Source:MGI Symbol;Acc:MGI:1355305]	0.33	0.0195872
ENSMUSG00000032388	Spg21	spastic paraplegia 21 homolog (human) [Source:MGI Symbol;Acc:MGI:106403]	0.33	0.0195872
ENSMUSG00000031596	Slc7a2	solute carrier family 7 (cationic amino acid transporter, y+ system), member 2 [Source:MGI Symbol;Acc:MGI:99828]	0.33	0.0195872
ENSMUSG00000032494	Tdgf1	teratocarcinoma-derived growth factor 1 [Source:MGI Symbol;Acc:MGI:98658]	0.33	0.0195872
ENSMUSG00000035805	Mlc1	megalencephalic leukoencephalopathy with subcortical cysts 1 homolog (human) [Source:MGI Symbol;Acc:MGI:2157910]	0.33	0.0195872
ENSMUSG00000042349	Ikbke	inhibitor of kappaB kinase epsilon [Source:MGI Symbol;Acc:MGI:1929612]	0.33	0.0195872
ENSMUSG00000038642	Ctss	cathepsin S [Source:MGI Symbol;Acc:MGI:107341]	0.33	0.0195872
ENSMUSG00000042737	Dpm3	dolichyl-phosphate mannosyltransferase polypeptide 3 [Source:MGI Symbol;Acc:MGI:1915813]	0.33	0.0195872
ENSMUSG00000004266	Ptpn6	protein tyrosine phosphatase, non-receptor type 6 [Source:MGI Symbol;Acc:MGI:96055]	0.33	0.0195872
ENSMUSG00000030789	Itgax	integrin alpha X [Source:MGI Symbol;Acc:MGI:96609]	0.33	0.0195872
ENSMUSG00000048528	Nkx1-2	NK1 transcription factor related, locus 2 (Drosophila) [Source:MGI Symbol;Acc:MGI:104806]	0.33	0.0195872
ENSMUSG00000021665	Hexb	hexosaminidase B [Source:MGI Symbol;Acc:MGI:96074]	0.33	0.0195872
ENSMUSG00000079419	Ms4a6c	membrane-spanning 4-domains, subfamily A, member 6C [Source:MGI Symbol;Acc:MGI:2385644]	0.33	0.0195872
ENSMUSG00000042684	Npl	N-acetylneuraminate pyruvate lyase [Source:MGI Symbol;Acc:MGI:1921341]	0.33	0.0195872
ENSMUSG00000070469	Adamtsl3	ADAMTS-like 3 [Source:MGI Symbol;Acc:MGI:3028499]	0.33	0.0195872
ENSMUSG00000057143	Trim12c	tripartite motif-containing 12C [Source:MGI Symbol;Acc:MGI:4821183]	0.33	0.0195872
ENSMUSG00000059089	Fcgr4	Fc receptor, IgG, low affinity IV [Source:MGI Symbol;Acc:MGI:2179523]	0.33	0.0195872
ENSMUSG00000031659	Adcy7	adenylate cyclase 7 [Source:MGI Symbol;Acc:MGI:102891]	0.33	0.0195872
ENSMUSG00000042745	Id1	inhibitor of DNA binding 1 [Source:MGI Symbol;Acc:MGI:96396]	0.33	0.0195872
ENSMUSG00000026600	Soat1	sterol O-acyltransferase 1 [Source:MGI Symbol;Acc:MGI:104665]	0.33	0.0195872
ENSMUSG00000043740	B430306N03Rik	RIKEN cDNA B430306N03 gene [Source:MGI Symbol;Acc:MGI:2443478]	0.33	0.0195872
ENSMUSG00000003283	Hck	hemopoietic cell kinase [Source:MGI Symbol;Acc:MGI:96052]	0.33	0.0195872
ENSMUSG00000052160	Pld4	phospholipase D family, member 4 [Source:MGI Symbol;Acc:MGI:2144765]	0.33	0.0195872
ENSMUSG00000057554	Lgals8	lectin, galactose binding, soluble 8 [Source:MGI Symbol;Acc:MGI:1928481]	0.33	0.0195872
ENSMUSG00000004709	Cd244	CD244 natural killer cell receptor 2B4 [Source:MGI Symbol;Acc:MGI:109294]	0.33	0.0195872
ENSMUSG00000040164	Kcns1	K+ voltage-gated channel, subfamily S, 1 [Source:MGI Symbol;Acc:MGI:1197019]	0.33	0.0195872
ENSMUSG00000031903	Pla2g15	phospholipase A2, group XV [Source:MGI Symbol;Acc:MGI:2178076]	0.33	0.0195872
ENSMUSG00000056498	Tmem154	transmembrane protein 154 [Source:MGI Symbol;Acc:MGI:2444725]	0.33	0.0195872
ENSMUSG00000054391	4930517O19Rik	RIKEN cDNA 4930517O19 gene [Source:MGI Symbol;Acc:MGI:1922325]	0.33	0.0195872
ENSMUSG00000024083	Pja2	praja 2, RING-H2 motif containing [Source:MGI Symbol;Acc:MGI:2159342]	-0.36	0.0217176
ENSMUSG00000021133	4933426M11Rik	RIKEN cDNA 4933426M11 gene [Source:MGI Symbol;Acc:MGI:2444661]	-0.36	0.0217176
ENSMUSG00000078816	Prkcg	protein kinase C, gamma [Source:MGI Symbol;Acc:MGI:97597]	-0.36	0.0217176
ENSMUSG00000031993	Snx19	sorting nexin 19 [Source:MGI Symbol;Acc:MGI:1921581]	-0.36	0.0217176
ENSMUSG00000037151	Lrrc20	leucine rich repeat containing 20 [Source:MGI Symbol;Acc:MGI:2387182]	-0.36	0.0217176
ENSMUSG00000014601	Fam40a	family with sequence similarity 40, member A [Source:MGI Symbol;Acc:MGI:2443884]	-0.36	0.0217176
ENSMUSG00000004267	Eno2	enolase 2, gamma neuronal [Source:MGI Symbol;Acc:MGI:95394]	-0.36	0.0217176
ENSMUSG00000026827	Gpd2	glycerol phosphate dehydrogenase 2, mitochondrial [Source:MGI Symbol;Acc:MGI:99778]	-0.36	0.0217176
ENSMUSG00000022394	L3mbtl2	l(3)mbt-like 2 (Drosophila) [Source:MGI Symbol;Acc:MGI:2443584]	-0.36	0.0217176
ENSMUSG00000014592	Camta1	calmodulin binding transcription activator 1 [Source:MGI Symbol;Acc:MGI:2140230]	-0.36	0.0217176
ENSMUSG00000003352	Cacnb3	calcium channel, voltage-dependent, beta 3 subunit [Source:MGI Symbol;Acc:MGI:103307]	-0.36	0.0217176
ENSMUSG00000035275	Raver2	ribonucleoprotein, PTB-binding 2 [Source:MGI Symbol;Acc:MGI:2443623]	-0.36	0.0217176
ENSMUSG00000025417	Pip4k2c	phosphatidylinositol-5-phosphate 4-kinase, type II, gamma [Source:MGI Symbol;Acc:MGI:2152214]	-0.36	0.0217176
ENSMUSG00000030870	Ubfd1	ubiquitin family domain containing 1 [Source:MGI Symbol;Acc:MGI:107301]	-0.36	0.0217176
ENSMUSG00000024776	Stambpl1	STAM binding protein like 1 [Source:MGI Symbol;Acc:MGI:1923880]	-0.36	0.0217176
ENSMUSG00000031889	D230025D16Rik	RIKEN cDNA D230025D16 gene [Source:MGI Symbol;Acc:MGI:2443049]	-0.36	0.0217176
ENSMUSG00000007850	Hnrnph1	heterogeneous nuclear ribonucleoprotein H1 [Source:MGI Symbol;Acc:MGI:1891925]	-0.36	0.0217176
ENSMUSG00000019943	Atp2b1	ATPase, Ca++ transporting, plasma membrane 1 [Source:MGI Symbol;Acc:MGI:104653]	-0.36	0.0217176
ENSMUSG00000056228	Cars2	cysteinyl-tRNA synthetase 2 (mitochondrial)(putative) [Source:MGI Symbol;Acc:MGI:1919191]	-0.36	0.0217176
ENSMUSG00000034402	Kcnh5	potassium voltage-gated channel, subfamily H (eag-related), member 5 [Source:MGI Symbol;Acc:MGI:3584508]	-0.36	0.0217176
ENSMUSG00000019230	Lhx9	LIM homeobox protein 9 [Source:MGI Symbol;Acc:MGI:1316721]	-0.36	0.0217176
ENSMUSG00000031732	Phlpp2	PH domain and leucine rich repeat protein phosphatase 2 [Source:MGI Symbol;Acc:MGI:2444928]	-0.36	0.0217176
ENSMUSG00000037905	Bri3bp	Bri3 binding protein [Source:MGI Symbol;Acc:MGI:1924059]	-0.36	0.0217176
ENSMUSG00000026062	Slc9a2	solute carrier family 9 (sodium/hydrogen exchanger), member 2 [Source:MGI Symbol;Acc:MGI:105075]	-0.36	0.0217176
ENSMUSG00000030554	Synm	synemin, intermediate filament protein [Source:MGI Symbol;Acc:MGI:2661187]	-0.36	0.0217176
ENSMUSG00000040785	Ttc3	tetratricopeptide repeat domain 3 [Source:MGI Symbol;Acc:MGI:1276539]	-0.36	0.0217176
ENSMUSG00000015942	Gtf2ird2	GTF2I repeat domain containing 2 [Source:MGI Symbol;Acc:MGI:2149780]	-0.36	0.0217176
ENSMUSG00000046159	Chrm3	cholinergic receptor, muscarinic 3, cardiac [Source:MGI Symbol;Acc:MGI:88398]	-0.36	0.0217176
ENSMUSG00000039108	Lsm14b	LSM14 homolog B (SCD6, S. cerevisiae) [Source:MGI Symbol;Acc:MGI:3040677]	-0.36	0.0217176
ENSMUSG00000049281	Scn3b	sodium channel, voltage-gated, type III, beta [Source:MGI Symbol;Acc:MGI:1918882]	-0.36	0.0217176
ENSMUSG00000035681	Kcnc2	potassium voltage gated channel, Shaw-related subfamily, member 2 [Source:MGI Symbol;Acc:MGI:96668]	-0.36	0.0217176
ENSMUSG00000038990	Cables2	CDK5 and Abl enzyme substrate 2 [Source:MGI Symbol;Acc:MGI:2182335]	-0.36	0.0217176
ENSMUSG00000029196	Tada2b	transcriptional adaptor 2B [Source:MGI Symbol;Acc:MGI:3035274]	-0.36	0.0217176
ENSMUSG00000059248	2009-09-01	septin 9 [Source:MGI Symbol;Acc:MGI:1858222]	-0.36	0.0217176
ENSMUSG00000034910	Pygo1	pygopus 1 [Source:MGI Symbol;Acc:MGI:1919385]	-0.36	0.0217176
ENSMUSG00000033377	Palmd	palmdelphin [Source:MGI Symbol;Acc:MGI:2148896]	-0.36	0.0217176
ENSMUSG00000001441	Npepps	aminopeptidase puromycin sensitive [Source:MGI Symbol;Acc:MGI:1101358]	-0.35	0.0234338
ENSMUSG00000097259	AC152181.1		-0.35	0.0234338
ENSMUSG00000018547	Pip4k2b	phosphatidylinositol-5-phosphate 4-kinase, type II, beta [Source:MGI Symbol;Acc:MGI:1934234]	-0.35	0.0234338
ENSMUSG00000043241	Upf2	UPF2 regulator of nonsense transcripts homolog (yeast) [Source:MGI Symbol;Acc:MGI:2449307]	-0.35	0.0234338
ENSMUSG00000028948	Nol9	nucleolar protein 9 [Source:MGI Symbol;Acc:MGI:1921285]	-0.35	0.0234338
ENSMUSG00000032348	Gsta4	glutathione S-transferase, alpha 4 [Source:MGI Symbol;Acc:MGI:1309515]	-0.35	0.0234338
ENSMUSG00000049892	Rasd1	RAS, dexamethasone-induced 1 [Source:MGI Symbol;Acc:MGI:1270848]	-0.35	0.0234338
ENSMUSG00000056306	Sertm1	serine rich and transmembrane domain containing 1 [Source:MGI Symbol;Acc:MGI:3607715]	-0.35	0.0234338
ENSMUSG00000038064	Cldn22	claudin 22 [Source:MGI Symbol;Acc:MGI:1922927]	-0.35	0.0234338
ENSMUSG00000001334	Fndc5	fibronectin type III domain containing 5 [Source:MGI Symbol;Acc:MGI:1917614]	-0.35	0.0234338
ENSMUSG00000038418	Egr1	early growth response 1 [Source:MGI Symbol;Acc:MGI:95295]	-0.35	0.0234338
ENSMUSG00000024479	Mal2	mal, T cell differentiation protein 2 [Source:MGI Symbol;Acc:MGI:2146021]	-0.35	0.0234338
ENSMUSG00000036620	Mgat4b	mannoside acetylglucosaminyltransferase 4, isoenzyme B [Source:MGI Symbol;Acc:MGI:2143974]	-0.35	0.0234338
ENSMUSG00000000861	Bcl11a	B cell CLL/lymphoma 11A (zinc finger protein) [Source:MGI Symbol;Acc:MGI:106190]	-0.35	0.0234338
ENSMUSG00000002416	Ndufb2	NADH dehydrogenase (ubiquinone) 1 beta subcomplex, 2 [Source:MGI Symbol;Acc:MGI:1915448]	-0.35	0.0234338
ENSMUSG00000040125	Gpr26	G protein-coupled receptor 26 [Source:MGI Symbol;Acc:MGI:2441758]	-0.35	0.0234338
ENSMUSG00000058756	Thra	thyroid hormone receptor alpha [Source:MGI Symbol;Acc:MGI:98742]	-0.35	0.0234338
ENSMUSG00000025104	Hdgfrp3	hepatoma-derived growth factor, related protein 3 [Source:MGI Symbol;Acc:MGI:1352760]	-0.35	0.0234338
ENSMUSG00000081071	Gm9836	predicted pseudogene 9836 [Source:MGI Symbol;Acc:MGI:3642194]	-0.35	0.0234338
ENSMUSG00000094002	AC155270.1	Uncharacterized protein [Source:UniProtKB/TrEMBL;Acc:J3KMN6]	-0.35	0.0234338
ENSMUSG00000094626	Cecr6	cat eye syndrome chromosome region, candidate 6 [Source:MGI Symbol;Acc:MGI:2136977]	-0.35	0.0234338
ENSMUSG00000038949	Cnst	consortin, connexin sorting protein [Source:MGI Symbol;Acc:MGI:2445141]	-0.35	0.0234338
ENSMUSG00000036450	Hif1an	hypoxia-inducible factor 1, alpha subunit inhibitor [Source:MGI Symbol;Acc:MGI:2442345]	-0.35	0.0234338
ENSMUSG00000062232	Rapgef2	Rap guanine nucleotide exchange factor (GEF) 2 [Source:MGI Symbol;Acc:MGI:2659071]	-0.35	0.0234338
ENSMUSG00000022434	Fam118a	family with sequence similarity 118, member A [Source:MGI Symbol;Acc:MGI:1920475]	-0.35	0.0234338
ENSMUSG00000021573	Tppp	tubulin polymerization promoting protein [Source:MGI Symbol;Acc:MGI:1920198]	-0.35	0.0234338
ENSMUSG00000025885	Myo5b	myosin VB [Source:MGI Symbol;Acc:MGI:106598]	-0.35	0.0234338
ENSMUSG00000033436	Armcx2	armadillo repeat containing, X-linked 2 [Source:MGI Symbol;Acc:MGI:1914666]	-0.35	0.0234338
ENSMUSG00000047414	Flrt2	fibronectin leucine rich transmembrane protein 2 [Source:MGI Symbol;Acc:MGI:3603594]	-0.35	0.0234338
ENSMUSG00000031310	Zmym3	zinc finger, MYM-type 3 [Source:MGI Symbol;Acc:MGI:1927231]	-0.35	0.0234338
ENSMUSG00000053930	Shisa6	shisa homolog 6 (Xenopus laevis) [Source:MGI Symbol;Acc:MGI:2685725]	-0.35	0.0234338
ENSMUSG00000042572	Ube2q1	ubiquitin-conjugating enzyme E2Q (putative) 1 [Source:MGI Symbol;Acc:MGI:1917343]	-0.35	0.0234338
ENSMUSG00000082216	Olfr271-ps1	olfactory receptor 271, pseudogene 1 [Source:MGI Symbol;Acc:MGI:3030105]	-0.35	0.0234338
ENSMUSG00000037503	Fam168b	family with sequence similarity 168, member B [Source:MGI Symbol;Acc:MGI:2448487]	-0.35	0.0234338
ENSMUSG00000092060	Bend4	BEN domain containing 4 [Source:MGI Symbol;Acc:MGI:3648414]	-0.35	0.0234338
ENSMUSG00000014763	Fam120b	family with sequence similarity 120B [Source:MGI Symbol;Acc:MGI:1914794]	-0.35	0.0234338
ENSMUSG00000033352	Map2k4	mitogen-activated protein kinase kinase 4 [Source:MGI Symbol;Acc:MGI:1346869]	-0.35	0.0234338
ENSMUSG00000024044	Epb4.1l3	erythrocyte protein band 4.1-like 3 [Source:MGI Symbol;Acc:MGI:103008]	-0.35	0.0234338
ENSMUSG00000045613	Chrm2	cholinergic receptor, muscarinic 2, cardiac [Source:MGI Symbol;Acc:MGI:88397]	-0.35	0.0234338
ENSMUSG00000030518	Fam189a1	family with sequence similarity 189, member A1 [Source:MGI Symbol;Acc:MGI:1917888]	-0.35	0.0234338
ENSMUSG00000079260	Tmppe	transmembrane protein with metallophosphoesterase domain [Source:MGI Symbol;Acc:MGI:5317335]	-0.35	0.0234338
ENSMUSG00000036275	9530068E07Rik	RIKEN cDNA 9530068E07 gene [Source:MGI Symbol;Acc:MGI:2654705]	0.32	0.0235202
ENSMUSG00000051054	1700014D04Rik	RIKEN cDNA 1700014D04 gene [Source:MGI Symbol;Acc:MGI:1921474]	0.32	0.0235202
ENSMUSG00000026628	Atf3	activating transcription factor 3 [Source:MGI Symbol;Acc:MGI:109384]	0.32	0.0235202
ENSMUSG00000021886	Gpr65	G-protein coupled receptor 65 [Source:MGI Symbol;Acc:MGI:108031]	0.32	0.0235202
ENSMUSG00000022132	Cldn10	claudin 10 [Source:MGI Symbol;Acc:MGI:1913101]	0.32	0.0235202
ENSMUSG00000029119	Man2b2	mannosidase 2, alpha B2 [Source:MGI Symbol;Acc:MGI:1195262]	0.32	0.0235202
ENSMUSG00000032806	Slc10a3	solute carrier family 10 (sodium/bile acid cotransporter family), member 3 [Source:MGI Symbol;Acc:MGI:95048]	0.32	0.0235202
ENSMUSG00000025006	Sorbs1	sorbin and SH3 domain containing 1 [Source:MGI Symbol;Acc:MGI:700014]	0.32	0.0235202
ENSMUSG00000015947	Fcgr1	Fc receptor, IgG, high affinity I [Source:MGI Symbol;Acc:MGI:95498]	0.32	0.0235202
ENSMUSG00000024679	Ms4a6d	membrane-spanning 4-domains, subfamily A, member 6D [Source:MGI Symbol;Acc:MGI:1916024]	0.32	0.0235202
ENSMUSG00000026358	Rgs1	regulator of G-protein signaling 1 [Source:MGI Symbol;Acc:MGI:1354694]	0.32	0.0235202
ENSMUSG00000023143	Nagpa	N-acetylglucosamine-1-phosphodiester alpha-N-acetylglucosaminidase [Source:MGI Symbol;Acc:MGI:1351598]	0.32	0.0235202
ENSMUSG00000005583	Mef2c	myocyte enhancer factor 2C [Source:MGI Symbol;Acc:MGI:99458]	0.32	0.0235202
ENSMUSG00000037358	4930578C19Rik	RIKEN cDNA 4930578C19 gene [Source:MGI Symbol;Acc:MGI:1923155]	0.32	0.0235202
ENSMUSG00000030577	Cd22	CD22 antigen [Source:MGI Symbol;Acc:MGI:88322]	0.32	0.0235202
ENSMUSG00000071714	Csf2rb2	colony stimulating factor 2 receptor, beta 2, low-affinity (granulocyte-macrophage) [Source:MGI Symbol;Acc:MGI:1339760]	0.32	0.0235202
ENSMUSG00000000420	Galnt1	UDP-N-acetyl-alpha-D-galactosamine:polypeptide N-acetylgalactosaminyltransferase 1 [Source:MGI Symbol;Acc:MGI:894693]	0.32	0.0235202
ENSMUSG00000042834	D0H4S114	DNA segment, human D4S114 [Source:MGI Symbol;Acc:MGI:99444]	0.32	0.0235202
ENSMUSG00000038451	Spsb2	splA/ryanodine receptor domain and SOCS box containing 2 [Source:MGI Symbol;Acc:MGI:1315199]	0.32	0.0235202
ENSMUSG00000042306	S100a14	S100 calcium binding protein A14 [Source:MGI Symbol;Acc:MGI:1913416]	0.32	0.0235202
ENSMUSG00000025225	Nfkb2	nuclear factor of kappa light polypeptide gene enhancer in B cells 2, p49/p100 [Source:MGI Symbol;Acc:MGI:1099800]	0.32	0.0235202
ENSMUSG00000056698	Elmod3	ELMO/CED-12 domain containing 3 [Source:MGI Symbol;Acc:MGI:2445168]	0.32	0.0235202
ENSMUSG00000029650	Slc46a3	solute carrier family 46, member 3 [Source:MGI Symbol;Acc:MGI:1918956]	0.32	0.0235202
ENSMUSG00000047180	Neurl3	neuralized homolog 3 homolog (Drosophila) [Source:MGI Symbol;Acc:MGI:2429944]	0.32	0.0235202
ENSMUSG00000031490	Eif4ebp1	eukaryotic translation initiation factor 4E binding protein 1 [Source:MGI Symbol;Acc:MGI:103267]	0.32	0.0235202
ENSMUSG00000004609	Cd33	CD33 antigen [Source:MGI Symbol;Acc:MGI:99440]	0.32	0.0235202
ENSMUSG00000031207	Msn	moesin [Source:MGI Symbol;Acc:MGI:97167]	0.32	0.0235202
ENSMUSG00000041548	Hspb8	heat shock protein 8 [Source:MGI Symbol;Acc:MGI:2135756]	0.32	0.0235202
ENSMUSG00000024349	Tmem173	transmembrane protein 173 [Source:MGI Symbol;Acc:MGI:1919762]	0.32	0.0235202
ENSMUSG00000035237	Lcat	lecithin cholesterol acyltransferase [Source:MGI Symbol;Acc:MGI:96755]	0.32	0.0235202
ENSMUSG00000020363	Gfpt2	glutamine fructose-6-phosphate transaminase 2 [Source:MGI Symbol;Acc:MGI:1338883]	0.32	0.0235202
ENSMUSG00000036944	Tmem71	transmembrane protein 71 [Source:MGI Symbol;Acc:MGI:2146049]	0.32	0.0235202
ENSMUSG00000042770	Hebp1	heme binding protein 1 [Source:MGI Symbol;Acc:MGI:1333880]	0.32	0.0235202
ENSMUSG00000068335	Dok1	docking protein 1 [Source:MGI Symbol;Acc:MGI:893587]	0.32	0.0235202
ENSMUSG00000028497	Ptplad2	protein tyrosine phosphatase-like A domain containing 2 [Source:MGI Symbol;Acc:MGI:1914025]	0.32	0.0235202
ENSMUSG00000025555	Farp1	FERM, RhoGEF (Arhgef) and pleckstrin domain protein 1 (chondrocyte-derived) [Source:MGI Symbol;Acc:MGI:2446173]	0.32	0.0235202
ENSMUSG00000086150	BC024582	cDNA sequence BC024582 [Source:MGI Symbol;Acc:MGI:3041246]	0.32	0.0235202
ENSMUSG00000036639	Nudt1	nudix (nucleoside diphosphate linked moiety X)-type motif 1 [Source:MGI Symbol;Acc:MGI:109280]	0.32	0.0235202
ENSMUSG00000049404	Rarres1	retinoic acid receptor responder (tazarotene induced) 1 [Source:MGI Symbol;Acc:MGI:1924461]	0.32	0.0235202
ENSMUSG00000005553	Atp4a	ATPase, H+/K+ exchanging, gastric, alpha polypeptide [Source:MGI Symbol;Acc:MGI:88113]	0.32	0.0235202
ENSMUSG00000020097	Sgpl1	sphingosine phosphate lyase 1 [Source:MGI Symbol;Acc:MGI:1261415]	0.32	0.0235202
ENSMUSG00000038650	Rnh1	ribonuclease/angiogenin inhibitor 1 [Source:MGI Symbol;Acc:MGI:1195456]	0.32	0.0235202
ENSMUSG00000018042	Cyb5r3	cytochrome b5 reductase 3 [Source:MGI Symbol;Acc:MGI:94893]	0.32	0.0235202
ENSMUSG00000028270	Gbp2	guanylate binding protein 2 [Source:MGI Symbol;Acc:MGI:102772]	0.32	0.0235202
ENSMUSG00000026185	Igfbp5	insulin-like growth factor binding protein 5 [Source:MGI Symbol;Acc:MGI:96440]	0.32	0.0235202
ENSMUSG00000000278	Scpep1	serine carboxypeptidase 1 [Source:MGI Symbol;Acc:MGI:1921867]	0.32	0.0235202
ENSMUSG00000036995	Asap3	ArfGAP with SH3 domain, ankyrin repeat and PH domain 3 [Source:MGI Symbol;Acc:MGI:2684986]	0.32	0.0235202
ENSMUSG00000020536	Llgl1	lethal giant larvae homolog 1 (Drosophila) [Source:MGI Symbol;Acc:MGI:102682]	0.32	0.0235202
ENSMUSG00000033159	Cnppd1	cyclin Pas1/PHO80 domain containing 1 [Source:MGI Symbol;Acc:MGI:1916421]	0.32	0.0235202
ENSMUSG00000027654	Fam83d	family with sequence similarity 83, member D [Source:MGI Symbol;Acc:MGI:1919128]	0.32	0.0235202
ENSMUSG00000033777	Tlr13	toll-like receptor 13 [Source:MGI Symbol;Acc:MGI:3045213]	0.32	0.0235202
ENSMUSG00000040706	Agmat	agmatine ureohydrolase (agmatinase) [Source:MGI Symbol;Acc:MGI:1923236]	0.32	0.0235202
ENSMUSG00000004730	Emr1	EGF-like module containing, mucin-like, hormone receptor-like sequence 1 [Source:MGI Symbol;Acc:MGI:106912]	0.32	0.0235202
ENSMUSG00000052631	Sh2d6	SH2 domain containing 6 [Source:MGI Symbol;Acc:MGI:1918380]	0.32	0.0235202
ENSMUSG00000030256	Bhlhe41	basic helix-loop-helix family, member e41 [Source:MGI Symbol;Acc:MGI:1930704]	0.32	0.0235202
ENSMUSG00000025329	Padi1	peptidyl arginine deiminase, type I [Source:MGI Symbol;Acc:MGI:1338893]	0.32	0.0235202
ENSMUSG00000042759	Apobr	apolipoprotein B receptor [Source:MGI Symbol;Acc:MGI:2176230]	0.32	0.0235202
ENSMUSG00000038224	Serpinf2	serine (or cysteine) peptidase inhibitor, clade F, member 2 [Source:MGI Symbol;Acc:MGI:107173]	0.32	0.0235202
ENSMUSG00000028108	Ecm1	extracellular matrix protein 1 [Source:MGI Symbol;Acc:MGI:103060]	0.32	0.0235202
ENSMUSG00000054723	Vmac	vimentin-type intermediate filament associated coiled-coil protein [Source:MGI Symbol;Acc:MGI:2146912]	0.32	0.0235202
ENSMUSG00000029185	Fam114a1	family with sequence similarity 114, member A1 [Source:MGI Symbol;Acc:MGI:1915553]	0.32	0.0235202
ENSMUSG00000023992	Trem2	triggering receptor expressed on myeloid cells 2 [Source:MGI Symbol;Acc:MGI:1913150]	0.32	0.0235202
ENSMUSG00000059447	Hadhb	hydroxyacyl-Coenzyme A dehydrogenase/3-ketoacyl-Coenzyme A thiolase/enoyl-Coenzyme A hydratase (trifunctional protein), beta subunit [Source:MGI Symbol;Acc:MGI:2136381]	0.32	0.0235202
ENSMUSG00000000732	Icosl	icos ligand [Source:MGI Symbol;Acc:MGI:1354701]	0.32	0.0235202
ENSMUSG00000068129	Cst7	cystatin F (leukocystatin) [Source:MGI Symbol;Acc:MGI:1298217]	0.32	0.0235202
ENSMUSG00000079293	Clec7a	C-type lectin domain family 7, member a [Source:MGI Symbol;Acc:MGI:1861431]	0.32	0.0235202
ENSMUSG00000046223	Plaur	plasminogen activator, urokinase receptor [Source:MGI Symbol;Acc:MGI:97612]	0.32	0.0235202
ENSMUSG00000004631	Sgce	sarcoglycan, epsilon [Source:MGI Symbol;Acc:MGI:1329042]	0.32	0.0235202
ENSMUSG00000026730	Pter	phosphotriesterase related [Source:MGI Symbol;Acc:MGI:107372]	0.32	0.0235202
ENSMUSG00000016534	Lamp2	lysosomal-associated membrane protein 2 [Source:MGI Symbol;Acc:MGI:96748]	0.32	0.0235202
ENSMUSG00000022479	Vdr	vitamin D receptor [Source:MGI Symbol;Acc:MGI:103076]	0.32	0.0235202
ENSMUSG00000059498	Fcgr3	Fc receptor, IgG, low affinity III [Source:MGI Symbol;Acc:MGI:95500]	0.32	0.0235202
ENSMUSG00000061740	Cyp2d22	cytochrome P450, family 2, subfamily d, polypeptide 22 [Source:MGI Symbol;Acc:MGI:1929474]	0.32	0.0235202
ENSMUSG00000025321	Itgb8	integrin beta 8 [Source:MGI Symbol;Acc:MGI:1338035]	0.32	0.0235202
ENSMUSG00000053318	Slamf8	SLAM family member 8 [Source:MGI Symbol;Acc:MGI:1921998]	0.32	0.0235202
ENSMUSG00000024395	Lims2	LIM and senescent cell antigen like domains 2 [Source:MGI Symbol;Acc:MGI:2385067]	0.32	0.0235202
ENSMUSG00000009670	Tex11	testis expressed gene 11 [Source:MGI Symbol;Acc:MGI:1933237]	0.32	0.0235202
ENSMUSG00000039116	Gpr126	G protein-coupled receptor 126 [Source:MGI Symbol;Acc:MGI:1916151]	0.32	0.0235202
ENSMUSG00000036362	P2ry13	purinergic receptor P2Y, G-protein coupled 13 [Source:MGI Symbol;Acc:MGI:1921441]	0.32	0.0235202
ENSMUSG00000028167	Bdh2	3-hydroxybutyrate dehydrogenase, type 2 [Source:MGI Symbol;Acc:MGI:1917022]	0.32	0.0235202
ENSMUSG00000050063	Klk6	kallikrein related-peptidase 6 [Source:MGI Symbol;Acc:MGI:1343166]	0.32	0.0235202
ENSMUSG00000026142	Rhbdd1	rhomboid domain containing 1 [Source:MGI Symbol;Acc:MGI:1924117]	0.32	0.0235202
ENSMUSG00000040613	Apobec1	apolipoprotein B mRNA editing enzyme, catalytic polypeptide 1 [Source:MGI Symbol;Acc:MGI:103298]	0.32	0.0235202
ENSMUSG00000038147	Cd84	CD84 antigen [Source:MGI Symbol;Acc:MGI:1336885]	0.32	0.0235202
ENSMUSG00000003420	Fcgrt	Fc receptor, IgG, alpha chain transporter [Source:MGI Symbol;Acc:MGI:103017]	0.32	0.0235202
ENSMUSG00000054162	Spock3	sparc/osteonectin, cwcv and kazal-like domains proteoglycan 3 [Source:MGI Symbol;Acc:MGI:1920152]	0.32	0.0235202
ENSMUSG00000037295	Ldlrap1	low density lipoprotein receptor adaptor protein 1 [Source:MGI Symbol;Acc:MGI:2140175]	0.32	0.0235202
ENSMUSG00000024164	C3	complement component 3 [Source:MGI Symbol;Acc:MGI:88227]	0.32	0.0235202
ENSMUSG00000037031	Tspan15	tetraspanin 15 [Source:MGI Symbol;Acc:MGI:1917673]	0.32	0.0235202
ENSMUSG00000029484	Anxa3	annexin A3 [Source:MGI Symbol;Acc:MGI:1201378]	0.32	0.0235202
ENSMUSG00000063130	Calml3	calmodulin-like 3 [Source:MGI Symbol;Acc:MGI:1917655]	0.32	0.0235202
ENSMUSG00000009876	Cox4i2	cytochrome c oxidase subunit IV isoform 2 [Source:MGI Symbol;Acc:MGI:2135755]	0.32	0.0235202
ENSMUSG00000028859	Csf3r	colony stimulating factor 3 receptor (granulocyte) [Source:MGI Symbol;Acc:MGI:1339755]	0.32	0.0235202
ENSMUSG00000093233	Metazoa_SRP	Metazoan signal recognition particle RNA [Source:RFAM;Acc:RF00017]	0.32	0.0235202
ENSMUSG00000022197	Pdzd2	PDZ domain containing 2 [Source:MGI Symbol;Acc:MGI:1922394]	0.32	0.0235202
ENSMUSG00000008398	Elk3	ELK3, member of ETS oncogene family [Source:MGI Symbol;Acc:MGI:101762]	0.32	0.0235202
ENSMUSG00000022667	Cd200r1	CD200 receptor 1 [Source:MGI Symbol;Acc:MGI:1889024]	0.32	0.0235202
ENSMUSG00000029762	Akr1b8	aldo-keto reductase family 1, member B8 [Source:MGI Symbol;Acc:MGI:107673]	0.32	0.0235202
ENSMUSG00000025163	Cd7	CD7 antigen [Source:MGI Symbol;Acc:MGI:88344]	0.32	0.0235202
ENSMUSG00000094338	Hist1h2bl	histone cluster 1, H2bl [Source:MGI Symbol;Acc:MGI:2448403]	0.32	0.0235202
ENSMUSG00000026875	Traf1	TNF receptor-associated factor 1 [Source:MGI Symbol;Acc:MGI:101836]	0.32	0.0235202
ENSMUSG00000007944	Ttc9b	tetratricopeptide repeat domain 9B [Source:MGI Symbol;Acc:MGI:1920282]	-0.34	0.0265437
ENSMUSG00000044647	Csrnp3	cysteine-serine-rich nuclear protein 3 [Source:MGI Symbol;Acc:MGI:1925021]	-0.34	0.0265437
ENSMUSG00000032966	Fkbp1a	FK506 binding protein 1a [Source:MGI Symbol;Acc:MGI:95541]	-0.34	0.0265437
ENSMUSG00000050379	2006-09-01	septin 6 [Source:MGI Symbol;Acc:MGI:1888939]	-0.34	0.0265437
ENSMUSG00000036249	Rbm43	RNA binding motif protein 43 [Source:MGI Symbol;Acc:MGI:1918934]	-0.34	0.0265437
ENSMUSG00000068747	Sort1	sortilin 1 [Source:MGI Symbol;Acc:MGI:1338015]	-0.34	0.0265437
ENSMUSG00000021699	Pde4d	phosphodiesterase 4D, cAMP specific [Source:MGI Symbol;Acc:MGI:99555]	-0.34	0.0265437
ENSMUSG00000026670	Uap1	UDP-N-acetylglucosamine pyrophosphorylase 1 [Source:MGI Symbol;Acc:MGI:1334459]	-0.34	0.0265437
ENSMUSG00000015568	Lpl	lipoprotein lipase [Source:MGI Symbol;Acc:MGI:96820]	-0.34	0.0265437
ENSMUSG00000039156	Stim2	stromal interaction molecule 2 [Source:MGI Symbol;Acc:MGI:2151156]	-0.34	0.0265437
ENSMUSG00000035864	Syt1	synaptotagmin I [Source:MGI Symbol;Acc:MGI:99667]	-0.34	0.0265437
ENSMUSG00000027356	Fermt1	fermitin family homolog 1 (Drosophila) [Source:MGI Symbol;Acc:MGI:2443583]	-0.34	0.0265437
ENSMUSG00000036295	Lrrn3	leucine rich repeat protein 3, neuronal [Source:MGI Symbol;Acc:MGI:106036]	-0.34	0.0265437
ENSMUSG00000042790	Rnf214	ring finger protein 214 [Source:MGI Symbol;Acc:MGI:2444451]	-0.34	0.0265437
ENSMUSG00000050783	Htr1f	5-hydroxytryptamine (serotonin) receptor 1F [Source:MGI Symbol;Acc:MGI:99842]	-0.34	0.0265437
ENSMUSG00000056656	Apol8	apolipoprotein L 8 [Source:MGI Symbol;Acc:MGI:2444921]	-0.34	0.0265437
ENSMUSG00000022206	Npr3	natriuretic peptide receptor 3 [Source:MGI Symbol;Acc:MGI:97373]	-0.34	0.0265437
ENSMUSG00000040506	Ambra1	autophagy/beclin 1 regulator 1 [Source:MGI Symbol;Acc:MGI:2443564]	-0.34	0.0265437
ENSMUSG00000008489	Elavl2	ELAV (embryonic lethal, abnormal vision, Drosophila)-like 2 (Hu antigen B) [Source:MGI Symbol;Acc:MGI:1100887]	-0.34	0.0265437
ENSMUSG00000031028	Tub	tubby candidate gene [Source:MGI Symbol;Acc:MGI:2651573]	-0.34	0.0265437
ENSMUSG00000049550	Clip1	CAP-GLY domain containing linker protein 1 [Source:MGI Symbol;Acc:MGI:1928401]	-0.34	0.0265437
ENSMUSG00000029291	Rufy3	RUN and FYVE domain containing 3 [Source:MGI Symbol;Acc:MGI:106484]	-0.34	0.0265437
ENSMUSG00000090061	3110047P20Rik	RIKEN cDNA 3110047P20 gene [Source:MGI Symbol;Acc:MGI:1920464]	-0.34	0.0265437
ENSMUSG00000050074	Spink8	serine peptidase inhibitor, Kazal type 8 [Source:MGI Symbol;Acc:MGI:1925959]	-0.34	0.0265437
ENSMUSG00000031673	Cdh11	cadherin 11 [Source:MGI Symbol;Acc:MGI:99217]	-0.34	0.0265437
ENSMUSG00000032087	Dscaml1	Down syndrome cell adhesion molecule like 1 [Source:MGI Symbol;Acc:MGI:2150309]	-0.34	0.0265437
ENSMUSG00000050248	Evc2	Ellis van Creveld syndrome 2 [Source:MGI Symbol;Acc:MGI:1915775]	-0.34	0.0265437
ENSMUSG00000030871	Ears2	glutamyl-tRNA synthetase 2 (mitochondrial)(putative) [Source:MGI Symbol;Acc:MGI:1914667]	-0.34	0.0265437
ENSMUSG00000032807	Alox12b	arachidonate 12-lipoxygenase, 12R type [Source:MGI Symbol;Acc:MGI:1274782]	-0.34	0.0265437
ENSMUSG00000038909	Myst2	MYST histone acetyltransferase 2 [Source:MGI Symbol;Acc:MGI:2182799]	-0.34	0.0265437
ENSMUSG00000025558	Dock9	dedicator of cytokinesis 9 [Source:MGI Symbol;Acc:MGI:106321]	-0.34	0.0265437
ENSMUSG00000057387	4922502B01Rik	RIKEN cDNA 4922502B01 gene [Source:MGI Symbol;Acc:MGI:1918204]	-0.34	0.0265437
ENSMUSG00000029613	Eif2ak1	eukaryotic translation initiation factor 2 alpha kinase 1 [Source:MGI Symbol;Acc:MGI:1353448]	-0.34	0.0265437
ENSMUSG00000022416	Cacna1i	calcium channel, voltage-dependent, alpha 1I subunit [Source:MGI Symbol;Acc:MGI:2178051]	-0.34	0.0265437
ENSMUSG00000073207	Ccdc160	coiled-coil domain containing 160 [Source:MGI Symbol;Acc:MGI:3588225]	-0.34	0.0265437
ENSMUSG00000024400	Wdr33	WD repeat domain 33 [Source:MGI Symbol;Acc:MGI:1921570]	-0.34	0.0265437
ENSMUSG00000057716	Gm5567	predicted gene 5567 [Source:MGI Symbol;Acc:MGI:3647581]	-0.34	0.0265437
ENSMUSG00000020032	Nuak1	NUAK family, SNF1-like kinase, 1 [Source:MGI Symbol;Acc:MGI:1925226]	-0.34	0.0265437
ENSMUSG00000032101	Ddx25	DEAD (Asp-Glu-Ala-Asp) box polypeptide 25 [Source:MGI Symbol;Acc:MGI:1353582]	-0.34	0.0265437
ENSMUSG00000021676	Iqgap2	IQ motif containing GTPase activating protein 2 [Source:MGI Symbol;Acc:MGI:2449975]	-0.34	0.0265437
ENSMUSG00000040687	Madd	MAP-kinase activating death domain [Source:MGI Symbol;Acc:MGI:2444672]	-0.34	0.0265437
ENSMUSG00000041141	Pnmal1	PNMA-like 1 [Source:MGI Symbol;Acc:MGI:1918941]	-0.34	0.0265437
ENSMUSG00000070476	9030418K01Rik	RIKEN cDNA 9030418K01 gene [Source:MGI Symbol;Acc:MGI:1918782]	-0.34	0.0265437
ENSMUSG00000038970	Lmtk2	lemur tyrosine kinase 2 [Source:MGI Symbol;Acc:MGI:3036247]	-0.34	0.0265437
ENSMUSG00000017210	Med24	mediator complex subunit 24 [Source:MGI Symbol;Acc:MGI:1344385]	-0.34	0.0265437
ENSMUSG00000020089	Ppa1	pyrophosphatase (inorganic) 1 [Source:MGI Symbol;Acc:MGI:97831]	-0.34	0.0265437
ENSMUSG00000046709	Mapk10	mitogen-activated protein kinase 10 [Source:MGI Symbol;Acc:MGI:1346863]	-0.34	0.0265437
ENSMUSG00000031872	Bean1	brain expressed, associated with Nedd4, 1 [Source:MGI Symbol;Acc:MGI:1929597]	-0.34	0.0265437
ENSMUSG00000040548	Tex2	testis expressed gene 2 [Source:MGI Symbol;Acc:MGI:102465]	-0.34	0.0265437
ENSMUSG00000058317	Ube2e2	ubiquitin-conjugating enzyme E2E 2 [Source:MGI Symbol;Acc:MGI:2384997]	-0.34	0.0265437
ENSMUSG00000052915	Msl1	male-specific lethal 1 homolog (Drosophila) [Source:MGI Symbol;Acc:MGI:1921276]	-0.34	0.0265437
ENSMUSG00000008435	Rdh13	retinol dehydrogenase 13 (all-trans and 9-cis) [Source:MGI Symbol;Acc:MGI:1918732]	-0.34	0.0265437
ENSMUSG00000056579	Tug1	taurine upregulated gene 1 [Source:MGI Symbol;Acc:MGI:2144114]	-0.34	0.0265437
ENSMUSG00000073155	1810058I24Rik	RIKEN cDNA 1810058I24 gene [Source:MGI Symbol;Acc:MGI:1914955]	0.31	0.0284733
ENSMUSG00000026249	Serpine2	serine (or cysteine) peptidase inhibitor, clade E, member 2 [Source:MGI Symbol;Acc:MGI:101780]	0.31	0.0284733
ENSMUSG00000024810	Il33	interleukin 33 [Source:MGI Symbol;Acc:MGI:1924375]	0.31	0.0284733
ENSMUSG00000041974	2310008H04Rik	RIKEN cDNA 2310008H04 gene [Source:MGI Symbol;Acc:MGI:1924834]	0.31	0.0284733
ENSMUSG00000020743	Mif4gd	MIF4G domain containing [Source:MGI Symbol;Acc:MGI:1916924]	0.31	0.0284733
ENSMUSG00000051224	Tceanc	transcription elongation factor A (SII) N-terminal and central domain containing [Source:MGI Symbol;Acc:MGI:2685236]	0.31	0.0284733
ENSMUSG00000021457	Syk	spleen tyrosine kinase [Source:MGI Symbol;Acc:MGI:99515]	0.31	0.0284733
ENSMUSG00000032231	Anxa2	annexin A2 [Source:MGI Symbol;Acc:MGI:88246]	0.31	0.0284733
ENSMUSG00000021025	Nfkbia	nuclear factor of kappa light polypeptide gene enhancer in B cells inhibitor, alpha [Source:MGI Symbol;Acc:MGI:104741]	0.31	0.0284733
ENSMUSG00000021176	Efcab11	EF-hand calcium binding domain 11 [Source:MGI Symbol;Acc:MGI:1926017]	0.31	0.0284733
ENSMUSG00000090124	Ugt1a7c	UDP glucuronosyltransferase 1 family, polypeptide A7C [Source:MGI Symbol;Acc:MGI:3032636]	0.31	0.0284733
ENSMUSG00000062480	Acat3	acetyl-Coenzyme A acetyltransferase 3 [Source:MGI Symbol;Acc:MGI:109182]	0.31	0.0284733
ENSMUSG00000001751	Naglu	alpha-N-acetylglucosaminidase (Sanfilippo disease IIIB) [Source:MGI Symbol;Acc:MGI:1351641]	0.31	0.0284733
ENSMUSG00000097684	RP23-59P17.1		0.31	0.0284733
ENSMUSG00000086109	Gm13391	predicted gene 13391 [Source:MGI Symbol;Acc:MGI:3651526]	0.31	0.0284733
ENSMUSG00000052310	Slc39a1	solute carrier family 39 (zinc transporter), member 1 [Source:MGI Symbol;Acc:MGI:1353474]	0.31	0.0284733
ENSMUSG00000032609	Klhdc8b	kelch domain containing 8B [Source:MGI Symbol;Acc:MGI:1925517]	0.31	0.0284733
ENSMUSG00000029309	Sparcl1	SPARC-like 1 [Source:MGI Symbol;Acc:MGI:108110]	0.31	0.0284733
ENSMUSG00000069270	Hist1h2ac	histone cluster 1, H2ac [Source:MGI Symbol;Acc:MGI:2448287]	0.31	0.0284733
ENSMUSG00000020844	Nxn	nucleoredoxin [Source:MGI Symbol;Acc:MGI:109331]	0.31	0.0284733
ENSMUSG00000021756	Il6st	interleukin 6 signal transducer [Source:MGI Symbol;Acc:MGI:96560]	0.31	0.0284733
ENSMUSG00000058715	Fcer1g	Fc receptor, IgE, high affinity I, gamma polypeptide [Source:MGI Symbol;Acc:MGI:95496]	0.31	0.0284733
ENSMUSG00000069515	Lyz1	lysozyme 1 [Source:MGI Symbol;Acc:MGI:96902]	0.31	0.0284733
ENSMUSG00000022296	Baalc	brain and acute leukemia, cytoplasmic [Source:MGI Symbol;Acc:MGI:1928704]	0.31	0.0284733
ENSMUSG00000028758	Kif17	kinesin family member 17 [Source:MGI Symbol;Acc:MGI:1098229]	0.31	0.0284733
ENSMUSG00000015745	Plekho1	pleckstrin homology domain containing, family O member 1 [Source:MGI Symbol;Acc:MGI:1914470]	0.31	0.0284733
ENSMUSG00000025351	Cd63	CD63 antigen [Source:MGI Symbol;Acc:MGI:99529]	0.31	0.0284733
ENSMUSG00000026069	Il1rl1	interleukin 1 receptor-like 1 [Source:MGI Symbol;Acc:MGI:98427]	0.31	0.0284733
ENSMUSG00000048865	Arhgap30	Rho GTPase activating protein 30 [Source:MGI Symbol;Acc:MGI:2684948]	0.31	0.0284733
ENSMUSG00000085314	Gm14866	predicted gene 14866 [Source:MGI Symbol;Acc:MGI:3704514]	0.31	0.0284733
ENSMUSG00000090164	BC035044	cDNA sequence BC035044 [Source:MGI Symbol;Acc:MGI:2448540]	0.31	0.0284733
ENSMUSG00000025232	Hexa	hexosaminidase A [Source:MGI Symbol;Acc:MGI:96073]	0.31	0.0284733
ENSMUSG00000013275	Slc41a1	solute carrier family 41, member 1 [Source:MGI Symbol;Acc:MGI:2444823]	0.31	0.0284733
ENSMUSG00000018143	Mafk	v-maf musculoaponeurotic fibrosarcoma oncogene family, protein K (avian) [Source:MGI Symbol;Acc:MGI:99951]	0.31	0.0284733
ENSMUSG00000030428	Ttyh1	tweety homolog 1 (Drosophila) [Source:MGI Symbol;Acc:MGI:1889007]	0.31	0.0284733
ENSMUSG00000073599	Ecscr	endothelial cell surface expressed chemotaxis and apoptosis regulator [Source:MGI Symbol;Acc:MGI:1915795]	0.31	0.0284733
ENSMUSG00000045532	C1ql1	complement component 1, q subcomponent-like 1 [Source:MGI Symbol;Acc:MGI:1344400]	0.31	0.0284733
ENSMUSG00000021608	Lpcat1	lysophosphatidylcholine acyltransferase 1 [Source:MGI Symbol;Acc:MGI:2384812]	0.31	0.0284733
ENSMUSG00000047407	Tgif1	TGFB-induced factor homeobox 1 [Source:MGI Symbol;Acc:MGI:1194497]	0.31	0.0284733
ENSMUSG00000021371	Ccdc90a	coiled-coil domain containing 90A [Source:MGI Symbol;Acc:MGI:1923387]	0.31	0.0284733
ENSMUSG00000030104	Edem1	ER degradation enhancer, mannosidase alpha-like 1 [Source:MGI Symbol;Acc:MGI:2180139]	0.31	0.0284733
ENSMUSG00000027423	Snx5	sorting nexin 5 [Source:MGI Symbol;Acc:MGI:1916428]	0.31	0.0284733
ENSMUSG00000032349	Elovl5	ELOVL family member 5, elongation of long chain fatty acids (yeast) [Source:MGI Symbol;Acc:MGI:1916051]	0.31	0.0284733
ENSMUSG00000042312	S100a13	S100 calcium binding protein A13 [Source:MGI Symbol;Acc:MGI:109581]	0.31	0.0284733
ENSMUSG00000030220	Arhgdib	Rho, GDP dissociation inhibitor (GDI) beta [Source:MGI Symbol;Acc:MGI:101940]	0.31	0.0284733
ENSMUSG00000027239	Mdk	midkine [Source:MGI Symbol;Acc:MGI:96949]	0.31	0.0284733
ENSMUSG00000055368	Slc6a2	solute carrier family 6 (neurotransmitter transporter, noradrenalin), member 2 [Source:MGI Symbol;Acc:MGI:1270850]	0.31	0.0284733
ENSMUSG00000034450	Gulo	gulonolactone (L-) oxidase [Source:MGI Symbol;Acc:MGI:1353434]	0.31	0.0284733
ENSMUSG00000052415	Tchh	trichohyalin [Source:MGI Symbol;Acc:MGI:2177944]	0.31	0.0284733
ENSMUSG00000068758	Il3ra	interleukin 3 receptor, alpha chain [Source:MGI Symbol;Acc:MGI:96553]	0.31	0.0284733
ENSMUSG00000041361	Myzap	myocardial zonula adherens protein [Source:MGI Symbol;Acc:MGI:2142908]	0.31	0.0284733
ENSMUSG00000041889	Shisa4	shisa homolog 4 (Xenopus laevis) [Source:MGI Symbol;Acc:MGI:1924802]	0.31	0.0284733
ENSMUSG00000050370	Ch25h	cholesterol 25-hydroxylase [Source:MGI Symbol;Acc:MGI:1333869]	0.31	0.0284733
ENSMUSG00000048120	Entpd1	ectonucleoside triphosphate diphosphohydrolase 1 [Source:MGI Symbol;Acc:MGI:102805]	0.31	0.0284733
ENSMUSG00000079445	B3gnt7	UDP-GlcNAc:betaGal beta-1,3-N-acetylglucosaminyltransferase 7 [Source:MGI Symbol;Acc:MGI:2384394]	0.31	0.0284733
ENSMUSG00000036553	Sh3tc1	SH3 domain and tetratricopeptide repeats 1 [Source:MGI Symbol;Acc:MGI:2678949]	0.31	0.0284733
ENSMUSG00000033114	Slc35d2	solute carrier family 35, member D2 [Source:MGI Symbol;Acc:MGI:1917734]	0.31	0.0284733
ENSMUSG00000021614	Vcan	versican [Source:MGI Symbol;Acc:MGI:102889]	0.31	0.0284733
ENSMUSG00000086712	AI427809	expressed sequence AI427809 [Source:MGI Symbol;Acc:MGI:2140270]	0.31	0.0284733
ENSMUSG00000026418	Tnni1	troponin I, skeletal, slow 1 [Source:MGI Symbol;Acc:MGI:105073]	0.31	0.0284733
ENSMUSG00000024960	Plcb3	phospholipase C, beta 3 [Source:MGI Symbol;Acc:MGI:104778]	0.31	0.0284733
ENSMUSG00000040345	Arhgap9	Rho GTPase activating protein 9 [Source:MGI Symbol;Acc:MGI:2143764]	0.31	0.0284733
ENSMUSG00000002602	Axl	AXL receptor tyrosine kinase [Source:MGI Symbol;Acc:MGI:1347244]	0.31	0.0284733
ENSMUSG00000022898	Dscr3	Down syndrome critical region gene 3 [Source:MGI Symbol;Acc:MGI:1206040]	0.31	0.0284733
ENSMUSG00000016087	Fli1	Friend leukemia integration 1 [Source:MGI Symbol;Acc:MGI:95554]	0.31	0.0284733
ENSMUSG00000024079	Eif2ak2	eukaryotic translation initiation factor 2-alpha kinase 2 [Source:MGI Symbol;Acc:MGI:1353449]	0.31	0.0284733
ENSMUSG00000042485	Mustn1	musculoskeletal, embryonic nuclear protein 1 [Source:MGI Symbol;Acc:MGI:1913425]	0.31	0.0284733
ENSMUSG00000005803	Sqrdl	sulfide quinone reductase-like (yeast) [Source:MGI Symbol;Acc:MGI:1929899]	0.31	0.0284733
ENSMUSG00000007379	Dennd2c	DENN/MADD domain containing 2C [Source:MGI Symbol;Acc:MGI:3036254]	0.31	0.0284733
ENSMUSG00000028643	Ccdc23	coiled-coil domain containing 23 [Source:MGI Symbol;Acc:MGI:1916466]	0.31	0.0284733
ENSMUSG00000002699	Lcp2	lymphocyte cytosolic protein 2 [Source:MGI Symbol;Acc:MGI:1321402]	0.31	0.0284733
ENSMUSG00000036907	C1ql2	complement component 1, q subcomponent-like 2 [Source:MGI Symbol;Acc:MGI:3032521]	0.31	0.0284733
ENSMUSG00000000958	Slc7a7	solute carrier family 7 (cationic amino acid transporter, y+ system), member 7 [Source:MGI Symbol;Acc:MGI:1337120]	0.31	0.0284733
ENSMUSG00000010461	Eya4	eyes absent 4 homolog (Drosophila) [Source:MGI Symbol;Acc:MGI:1337104]	0.31	0.0284733
ENSMUSG00000061462	Obscn	obscurin, cytoskeletal calmodulin and titin-interacting RhoGEF [Source:MGI Symbol;Acc:MGI:2681862]	0.31	0.0284733
ENSMUSG00000041859	Mcm3	minichromosome maintenance deficient 3 (S. cerevisiae) [Source:MGI Symbol;Acc:MGI:101845]	0.31	0.0284733
ENSMUSG00000030745	Il21r	interleukin 21 receptor [Source:MGI Symbol;Acc:MGI:1890475]	0.31	0.0284733
ENSMUSG00000074151	Nlrc5	NLR family, CARD domain containing 5 [Source:MGI Symbol;Acc:MGI:3612191]	0.31	0.0284733
ENSMUSG00000074170	Plekhf1	pleckstrin homology domain containing, family F (with FYVE domain) member 1 [Source:MGI Symbol;Acc:MGI:1919537]	0.31	0.0284733
ENSMUSG00000022971	Ifnar2	interferon (alpha and beta) receptor 2 [Source:MGI Symbol;Acc:MGI:1098243]	0.31	0.0284733
ENSMUSG00000048100	Taf13	TAF13 RNA polymerase II, TATA box binding protein (TBP)-associated factor [Source:MGI Symbol;Acc:MGI:1913500]	0.31	0.0284733
ENSMUSG00000042064	Myo3b	myosin IIIB [Source:MGI Symbol;Acc:MGI:2448580]	0.31	0.0284733
ENSMUSG00000034792	Gna15	guanine nucleotide binding protein, alpha 15 [Source:MGI Symbol;Acc:MGI:95770]	0.31	0.0284733
ENSMUSG00000041891	Lman1	lectin, mannose-binding, 1 [Source:MGI Symbol;Acc:MGI:1917611]	0.31	0.0284733
ENSMUSG00000023367	Tmem176a	transmembrane protein 176A [Source:MGI Symbol;Acc:MGI:1913308]	0.31	0.0284733
ENSMUSG00000021190	Lgmn	legumain [Source:MGI Symbol;Acc:MGI:1330838]	0.31	0.0284733
ENSMUSG00000033016	Nfatc1	nuclear factor of activated T cells, cytoplasmic, calcineurin dependent 1 [Source:MGI Symbol;Acc:MGI:102469]	0.31	0.0284733
ENSMUSG00000039853	Trim14	tripartite motif-containing 14 [Source:MGI Symbol;Acc:MGI:1921985]	0.31	0.0284733
ENSMUSG00000021469	Msx2	homeobox, msh-like 2 [Source:MGI Symbol;Acc:MGI:97169]	0.31	0.0284733
ENSMUSG00000078154	Gm12184	predicted gene 12184 [Source:MGI Symbol;Acc:MGI:3652174]	0.31	0.0284733
ENSMUSG00000026383	Epb4.1l5	erythrocyte protein band 4.1-like 5 [Source:MGI Symbol;Acc:MGI:103006]	0.31	0.0284733
ENSMUSG00000041538	H2-Ob	histocompatibility 2, O region beta locus [Source:MGI Symbol;Acc:MGI:95925]	0.31	0.0284733
ENSMUSG00000029826	Zc3hav1	zinc finger CCCH type, antiviral 1 [Source:MGI Symbol;Acc:MGI:1926031]	0.31	0.0284733
ENSMUSG00000032492	Pth1r	parathyroid hormone 1 receptor [Source:MGI Symbol;Acc:MGI:97801]	0.31	0.0284733
ENSMUSG00000043664	Tmem221	transmembrane protein 221 [Source:MGI Symbol;Acc:MGI:3525074]	0.31	0.0284733
ENSMUSG00000050737	Ptges	prostaglandin E synthase [Source:MGI Symbol;Acc:MGI:1927593]	0.31	0.0284733
ENSMUSG00000024907	Gal	galanin [Source:MGI Symbol;Acc:MGI:95637]	0.31	0.0284733
ENSMUSG00000047531	Rtp2	receptor transporter protein 2 [Source:MGI Symbol;Acc:MGI:2685451]	0.31	0.0284733
ENSMUSG00000039236	Isg20	interferon-stimulated protein [Source:MGI Symbol;Acc:MGI:1928895]	0.31	0.0284733
ENSMUSG00000049881	2810025M15Rik	RIKEN cDNA 2810025M15 gene [Source:MGI Symbol;Acc:MGI:1917203]	0.31	0.0284733
ENSMUSG00000031170	Slc38a5	solute carrier family 38, member 5 [Source:MGI Symbol;Acc:MGI:2148066]	0.31	0.0284733
ENSMUSG00000043207	Zmpste24	zinc metallopeptidase, STE24 homolog (S. cerevisiae) [Source:MGI Symbol;Acc:MGI:1890508]	0.31	0.0284733
ENSMUSG00000090150	Acad11	acyl-Coenzyme A dehydrogenase family, member 11 [Source:MGI Symbol;Acc:MGI:2143169]	0.31	0.0284733
ENSMUSG00000060275	Nrg2	neuregulin 2 [Source:MGI Symbol;Acc:MGI:1098246]	0.31	0.0284733
ENSMUSG00000051506	Wdfy4	WD repeat and FYVE domain containing 4 [Source:MGI Symbol;Acc:MGI:3584510]	0.31	0.0284733
ENSMUSG00000052142	Rasal3	RAS protein activator like 3 [Source:MGI Symbol;Acc:MGI:2444128]	0.31	0.0284733
ENSMUSG00000079343	Gm5077	predicted gene 5077 [Source:MGI Symbol;Acc:MGI:3644269]	0.31	0.0284733
ENSMUSG00000028644	Ermap	erythroblast membrane-associated protein [Source:MGI Symbol;Acc:MGI:1349816]	0.31	0.0284733
ENSMUSG00000001053	N4bp3	NEDD4 binding protein 3 [Source:MGI Symbol;Acc:MGI:2442218]	-0.33	0.0298433
ENSMUSG00000051777	Iqcj	IQ motif containing J [Source:MGI Symbol;Acc:MGI:3644166]	-0.33	0.0298433
ENSMUSG00000031750	Il34	interleukin 34 [Source:MGI Symbol;Acc:MGI:1923777]	-0.33	0.0298433
ENSMUSG00000061981	Flot2	flotillin 2 [Source:MGI Symbol;Acc:MGI:103309]	-0.33	0.0298433
ENSMUSG00000097789	AC129605.1		-0.33	0.0298433
ENSMUSG00000097301	AC129563.1		-0.33	0.0298433
ENSMUSG00000051855	Mest	mesoderm specific transcript [Source:MGI Symbol;Acc:MGI:96968]	-0.33	0.0298433
ENSMUSG00000029174	Tbc1d1	TBC1 domain family, member 1 [Source:MGI Symbol;Acc:MGI:1889508]	-0.33	0.0298433
ENSMUSG00000053950	Adnp2	ADNP homeobox 2 [Source:MGI Symbol;Acc:MGI:2448562]	-0.33	0.0298433
ENSMUSG00000040631	Dok4	docking protein 4 [Source:MGI Symbol;Acc:MGI:2148865]	-0.33	0.0298433
ENSMUSG00000027674	Pex5l	peroxisomal biogenesis factor 5-like [Source:MGI Symbol;Acc:MGI:1916672]	-0.33	0.0298433
ENSMUSG00000021062	Rab15	RAB15, member RAS oncogene family [Source:MGI Symbol;Acc:MGI:1916865]	-0.33	0.0298433
ENSMUSG00000032327	Stra6	stimulated by retinoic acid gene 6 [Source:MGI Symbol;Acc:MGI:107742]	-0.33	0.0298433
ENSMUSG00000024853	Sf3b2	splicing factor 3b, subunit 2 [Source:MGI Symbol;Acc:MGI:2441856]	-0.33	0.0298433
ENSMUSG00000030772	Dkk3	dickkopf homolog 3 (Xenopus laevis) [Source:MGI Symbol;Acc:MGI:1354952]	-0.33	0.0298433
ENSMUSG00000040242	Fgfr1op2	FGFR1 oncogene partner 2 [Source:MGI Symbol;Acc:MGI:1914779]	-0.33	0.0298433
ENSMUSG00000009292	Trpm2	transient receptor potential cation channel, subfamily M, member 2 [Source:MGI Symbol;Acc:MGI:1351901]	-0.33	0.0298433
ENSMUSG00000017314	Mpp2	membrane protein, palmitoylated 2 (MAGUK p55 subfamily member 2) [Source:MGI Symbol;Acc:MGI:1858257]	-0.33	0.0298433
ENSMUSG00000022715	Cldn26	claudin 26 [Source:MGI Symbol;Acc:MGI:1921970]	-0.33	0.0298433
ENSMUSG00000028484	Psip1	PC4 and SFRS1 interacting protein 1 [Source:MGI Symbol;Acc:MGI:2142116]	-0.33	0.0298433
ENSMUSG00000028149	Rap1gds1	RAP1, GTP-GDP dissociation stimulator 1 [Source:MGI Symbol;Acc:MGI:2385189]	-0.33	0.0298433
ENSMUSG00000036438	Calm2	calmodulin 2 [Source:MGI Symbol;Acc:MGI:103250]	-0.33	0.0298433
ENSMUSG00000028411	Aptx	aprataxin [Source:MGI Symbol;Acc:MGI:1913658]	-0.33	0.0298433
ENSMUSG00000052698	Tln2	talin 2 [Source:MGI Symbol;Acc:MGI:1917799]	-0.33	0.0298433
ENSMUSG00000049620	Prss33	protease, serine, 33 [Source:MGI Symbol;Acc:MGI:2661234]	-0.33	0.0298433
ENSMUSG00000039047	Pigk	phosphatidylinositol glycan anchor biosynthesis, class K [Source:MGI Symbol;Acc:MGI:1913863]	-0.33	0.0298433
ENSMUSG00000041773	Enc1	ectodermal-neural cortex 1 [Source:MGI Symbol;Acc:MGI:109610]	-0.33	0.0298433
ENSMUSG00000027419	Pcsk2	proprotein convertase subtilisin/kexin type 2 [Source:MGI Symbol;Acc:MGI:97512]	-0.33	0.0298433
ENSMUSG00000036111	Lmo1	LIM domain only 1 [Source:MGI Symbol;Acc:MGI:102812]	-0.33	0.0298433
ENSMUSG00000029686	Cul1	cullin 1 [Source:MGI Symbol;Acc:MGI:1349658]	-0.33	0.0298433
ENSMUSG00000005958	Ephb3	Eph receptor B3 [Source:MGI Symbol;Acc:MGI:104770]	-0.33	0.0298433
ENSMUSG00000097566	AC154378.1		-0.33	0.0298433
ENSMUSG00000026587	Astn1	astrotactin 1 [Source:MGI Symbol;Acc:MGI:1098567]	-0.33	0.0298433
ENSMUSG00000031153	Gripap1	GRIP1 associated protein 1 [Source:MGI Symbol;Acc:MGI:1859616]	-0.33	0.0298433
ENSMUSG00000033597	Caskin1	CASK interacting protein 1 [Source:MGI Symbol;Acc:MGI:2442952]	-0.33	0.0298433
ENSMUSG00000018765	Fxr2	fragile X mental retardation, autosomal homolog 2 [Source:MGI Symbol;Acc:MGI:1346074]	-0.33	0.0298433
ENSMUSG00000030222	Rerg	RAS-like, estrogen-regulated, growth-inhibitor [Source:MGI Symbol;Acc:MGI:2665139]	-0.33	0.0298433
ENSMUSG00000062372	Otof	otoferlin [Source:MGI Symbol;Acc:MGI:1891247]	-0.33	0.0298433
ENSMUSG00000070822	Zscan18	zinc finger and SCAN domain containing 18 [Source:MGI Symbol;Acc:MGI:3643810]	-0.33	0.0298433
ENSMUSG00000032564	Cpne4	copine IV [Source:MGI Symbol;Acc:MGI:1921270]	-0.33	0.0298433
ENSMUSG00000021097	Clmn	calmin [Source:MGI Symbol;Acc:MGI:2136957]	-0.33	0.0298433
ENSMUSG00000028005	Gucy1b3	guanylate cyclase 1, soluble, beta 3 [Source:MGI Symbol;Acc:MGI:1860604]	-0.33	0.0298433
ENSMUSG00000033769	Exoc6b	exocyst complex component 6B [Source:MGI Symbol;Acc:MGI:1923164]	-0.33	0.0298433
ENSMUSG00000022962	Gart	phosphoribosylglycinamide formyltransferase [Source:MGI Symbol;Acc:MGI:95654]	-0.33	0.0298433
ENSMUSG00000005672	Kit	kit oncogene [Source:MGI Symbol;Acc:MGI:96677]	-0.33	0.0298433
ENSMUSG00000024639	Gnaq	guanine nucleotide binding protein, alpha q polypeptide [Source:MGI Symbol;Acc:MGI:95776]	-0.33	0.0298433
ENSMUSG00000025228	Actr1a	ARP1 actin-related protein 1A, centractin alpha [Source:MGI Symbol;Acc:MGI:1858964]	-0.33	0.0298433
ENSMUSG00000027933	Ints3	integrator complex subunit 3 [Source:MGI Symbol;Acc:MGI:2140050]	-0.33	0.0298433
ENSMUSG00000049792	Bag5	BCL2-associated athanogene 5 [Source:MGI Symbol;Acc:MGI:1917619]	-0.33	0.0298433
ENSMUSG00000049176	Frmpd4	FERM and PDZ domain containing 4 [Source:MGI Symbol;Acc:MGI:3042378]	-0.33	0.0298433
ENSMUSG00000030058	Copg	coatomer protein complex, subunit gamma [Source:MGI Symbol;Acc:MGI:1858696]	-0.33	0.0298433
ENSMUSG00000042784	Muc1	mucin 1, transmembrane [Source:MGI Symbol;Acc:MGI:97231]	0.3	0.0346228
ENSMUSG00000064036	Mro	maestro [Source:MGI Symbol;Acc:MGI:2152817]	0.3	0.0346228
ENSMUSG00000045205	Dpy19l4	dpy-19-like 4 (C. elegans) [Source:MGI Symbol;Acc:MGI:2685869]	0.3	0.0346228
ENSMUSG00000018819	Lsp1	lymphocyte specific 1 [Source:MGI Symbol;Acc:MGI:96832]	0.3	0.0346228
ENSMUSG00000026288	Inpp5d	inositol polyphosphate-5-phosphatase D [Source:MGI Symbol;Acc:MGI:107357]	0.3	0.0346228
ENSMUSG00000073528	Gm10530	predicted gene 10530 [Source:MGI Symbol;Acc:MGI:3641765]	0.3	0.0346228
ENSMUSG00000010175	Prox1	prospero-related homeobox 1 [Source:MGI Symbol;Acc:MGI:97772]	0.3	0.0346228
ENSMUSG00000051504	Siglech	sialic acid binding Ig-like lectin H [Source:MGI Symbol;Acc:MGI:2443256]	0.3	0.0346228
ENSMUSG00000034330	Plcg2	phospholipase C, gamma 2 [Source:MGI Symbol;Acc:MGI:97616]	0.3	0.0346228
ENSMUSG00000018566	Slc2a4	solute carrier family 2 (facilitated glucose transporter), member 4 [Source:MGI Symbol;Acc:MGI:95758]	0.3	0.0346228
ENSMUSG00000032372	Plscr2	phospholipid scramblase 2 [Source:MGI Symbol;Acc:MGI:1270860]	0.3	0.0346228
ENSMUSG00000052688	5430435G22Rik	RIKEN cDNA 5430435G22 gene [Source:MGI Symbol;Acc:MGI:2442295]	0.3	0.0346228
ENSMUSG00000022106	Rcbtb2	regulator of chromosome condensation (RCC1) and BTB (POZ) domain containing protein 2 [Source:MGI Symbol;Acc:MGI:1917200]	0.3	0.0346228
ENSMUSG00000017204	Gsdma	gasdermin A [Source:MGI Symbol;Acc:MGI:1889509]	0.3	0.0346228
ENSMUSG00000061232	H2-K1	histocompatibility 2, K1, K region [Source:MGI Symbol;Acc:MGI:95904]	0.3	0.0346228
ENSMUSG00000031273	Col4a6	collagen, type IV, alpha 6 [Source:MGI Symbol;Acc:MGI:2152695]	0.3	0.0346228
ENSMUSG00000046879	Irgm1	immunity-related GTPase family M member 1 [Source:MGI Symbol;Acc:MGI:107567]	0.3	0.0346228
ENSMUSG00000034855	Cxcl10	chemokine (C-X-C motif) ligand 10 [Source:MGI Symbol;Acc:MGI:1352450]	0.3	0.0346228
ENSMUSG00000025465	Echs1	enoyl Coenzyme A hydratase, short chain, 1, mitochondrial [Source:MGI Symbol;Acc:MGI:2136460]	0.3	0.0346228
ENSMUSG00000048482	Bdnf	brain derived neurotrophic factor [Source:MGI Symbol;Acc:MGI:88145]	0.3	0.0346228
ENSMUSG00000044216	Kcnj4	potassium inwardly-rectifying channel, subfamily J, member 4 [Source:MGI Symbol;Acc:MGI:104743]	0.3	0.0346228
ENSMUSG00000026028	Trak2	trafficking protein, kinesin binding 2 [Source:MGI Symbol;Acc:MGI:1918077]	0.3	0.0346228
ENSMUSG00000030748	Il4ra	interleukin 4 receptor, alpha [Source:MGI Symbol;Acc:MGI:105367]	0.3	0.0346228
ENSMUSG00000002603	Tgfb1	transforming growth factor, beta 1 [Source:MGI Symbol;Acc:MGI:98725]	0.3	0.0346228
ENSMUSG00000009281	Rarres2	retinoic acid receptor responder (tazarotene induced) 2 [Source:MGI Symbol;Acc:MGI:1918910]	0.3	0.0346228
ENSMUSG00000037628	Cdkn3	cyclin-dependent kinase inhibitor 3 [Source:MGI Symbol;Acc:MGI:1919641]	0.3	0.0346228
ENSMUSG00000045062	Pcdhb7	protocadherin beta 7 [Source:MGI Symbol;Acc:MGI:2136741]	0.3	0.0346228
ENSMUSG00000027322	Siglec1	sialic acid binding Ig-like lectin 1, sialoadhesin [Source:MGI Symbol;Acc:MGI:99668]	0.3	0.0346228
ENSMUSG00000022871	Fetub	fetuin beta [Source:MGI Symbol;Acc:MGI:1890221]	0.3	0.0346228
ENSMUSG00000060063	Alox5ap	arachidonate 5-lipoxygenase activating protein [Source:MGI Symbol;Acc:MGI:107505]	0.3	0.0346228
ENSMUSG00000034422	Parp14	poly (ADP-ribose) polymerase family, member 14 [Source:MGI Symbol;Acc:MGI:1919489]	0.3	0.0346228
ENSMUSG00000085007	Gm11549	predicted gene 11549 [Source:MGI Symbol;Acc:MGI:3650339]	0.3	0.0346228
ENSMUSG00000015575	Atp6v0e	ATPase, H+ transporting, lysosomal V0 subunit E [Source:MGI Symbol;Acc:MGI:1328318]	0.3	0.0346228
ENSMUSG00000041842	Fhdc1	FH2 domain containing 1 [Source:MGI Symbol;Acc:MGI:2684972]	0.3	0.0346228
ENSMUSG00000041482	Fam38b	family with sequence similarity 38, member B [Source:MGI Symbol;Acc:MGI:1918781]	0.3	0.0346228
ENSMUSG00000027611	Procr	protein C receptor, endothelial [Source:MGI Symbol;Acc:MGI:104596]	0.3	0.0346228
ENSMUSG00000020583	Matn3	matrilin 3 [Source:MGI Symbol;Acc:MGI:1328350]	0.3	0.0346228
ENSMUSG00000022129	Dct	dopachrome tautomerase [Source:MGI Symbol;Acc:MGI:102563]	0.3	0.0346228
ENSMUSG00000026389	Steap3	STEAP family member 3 [Source:MGI Symbol;Acc:MGI:1915678]	0.3	0.0346228
ENSMUSG00000060802	B2m	beta-2 microglobulin [Source:MGI Symbol;Acc:MGI:88127]	0.3	0.0346228
ENSMUSG00000032883	Acsl3	acyl-CoA synthetase long-chain family member 3 [Source:MGI Symbol;Acc:MGI:1921455]	0.3	0.0346228
ENSMUSG00000031387	Renbp	renin binding protein [Source:MGI Symbol;Acc:MGI:105940]	0.3	0.0346228
ENSMUSG00000021281	Tnfaip2	tumor necrosis factor, alpha-induced protein 2 [Source:MGI Symbol;Acc:MGI:104960]	0.3	0.0346228
ENSMUSG00000074622	Mafb	v-maf musculoaponeurotic fibrosarcoma oncogene family, protein B (avian) [Source:MGI Symbol;Acc:MGI:104555]	0.3	0.0346228
ENSMUSG00000042109	Csdc2	cold shock domain containing C2, RNA binding [Source:MGI Symbol;Acc:MGI:2146027]	0.3	0.0346228
ENSMUSG00000040552	C3ar1	complement component 3a receptor 1 [Source:MGI Symbol;Acc:MGI:1097680]	0.3	0.0346228
ENSMUSG00000027661	Slc2a10	solute carrier family 2 (facilitated glucose transporter), member 10 [Source:MGI Symbol;Acc:MGI:2156687]	0.3	0.0346228
ENSMUSG00000026879	Gsn	gelsolin [Source:MGI Symbol;Acc:MGI:95851]	0.3	0.0346228
ENSMUSG00000028238	Atp6v0d2	ATPase, H+ transporting, lysosomal V0 subunit D2 [Source:MGI Symbol;Acc:MGI:1924415]	0.3	0.0346228
ENSMUSG00000020777	Acox1	acyl-Coenzyme A oxidase 1, palmitoyl [Source:MGI Symbol;Acc:MGI:1330812]	0.3	0.0346228
ENSMUSG00000035105	Egln3	EGL nine homolog 3 (C. elegans) [Source:MGI Symbol;Acc:MGI:1932288]	0.3	0.0346228
ENSMUSG00000030208	Emp1	epithelial membrane protein 1 [Source:MGI Symbol;Acc:MGI:107941]	0.3	0.0346228
ENSMUSG00000033720	Sfxn5	sideroflexin 5 [Source:MGI Symbol;Acc:MGI:2137681]	0.3	0.0346228
ENSMUSG00000076617	Ighm	immunoglobulin heavy constant mu [Source:MGI Symbol;Acc:MGI:96448]	0.3	0.0346228
ENSMUSG00000053654	Krt42	keratin 42 [Source:MGI Symbol;Acc:MGI:1915489]	0.3	0.0346228
ENSMUSG00000086564	Cd101	CD101 antigen [Source:MGI Symbol;Acc:MGI:2685862]	0.3	0.0346228
ENSMUSG00000067586	S1pr3	sphingosine-1-phosphate receptor 3 [Source:MGI Symbol;Acc:MGI:1339365]	0.3	0.0346228
ENSMUSG00000041219	Arhgap11a	Rho GTPase activating protein 11A [Source:MGI Symbol;Acc:MGI:2444300]	0.3	0.0346228
ENSMUSG00000027984	Hadh	hydroxyacyl-Coenzyme A dehydrogenase [Source:MGI Symbol;Acc:MGI:96009]	0.3	0.0346228
ENSMUSG00000023224	Serping1	serine (or cysteine) peptidase inhibitor, clade G, member 1 [Source:MGI Symbol;Acc:MGI:894696]	0.3	0.0346228
ENSMUSG00000073411	H2-D1	histocompatibility 2, D region locus 1 [Source:MGI Symbol;Acc:MGI:95896]	0.3	0.0346228
ENSMUSG00000020963	Tshr	thyroid stimulating hormone receptor [Source:MGI Symbol;Acc:MGI:98849]	0.3	0.0346228
ENSMUSG00000007655	Cav1	caveolin 1, caveolae protein [Source:MGI Symbol;Acc:MGI:102709]	0.3	0.0346228
ENSMUSG00000019978	Epb4.1l2	erythrocyte protein band 4.1-like 2 [Source:MGI Symbol;Acc:MGI:103009]	0.3	0.0346228
ENSMUSG00000078932	CN725425	cDNA sequence CN725425 [Source:MGI Symbol;Acc:MGI:3613655]	0.3	0.0346228
ENSMUSG00000021922	Itih4	inter alpha-trypsin inhibitor, heavy chain 4 [Source:MGI Symbol;Acc:MGI:109536]	0.3	0.0346228
ENSMUSG00000047246	Hist1h2be	histone cluster 1, H2be [Source:MGI Symbol;Acc:MGI:2448380]	0.3	0.0346228
ENSMUSG00000026167	Wnt10a	wingless related MMTV integration site 10a [Source:MGI Symbol;Acc:MGI:108071]	0.3	0.0346228
ENSMUSG00000022431	Ribc2	RIB43A domain with coiled-coils 2 [Source:MGI Symbol;Acc:MGI:1914997]	0.3	0.0346228
ENSMUSG00000033726	Emx1	empty spiracles homeobox 1 [Source:MGI Symbol;Acc:MGI:95387]	0.3	0.0346228
ENSMUSG00000060591	Ifitm2	interferon induced transmembrane protein 2 [Source:MGI Symbol;Acc:MGI:1933382]	0.3	0.0346228
ENSMUSG00000030162	Olr1	oxidized low density lipoprotein (lectin-like) receptor 1 [Source:MGI Symbol;Acc:MGI:1261434]	0.3	0.0346228
ENSMUSG00000022817	Itgb5	integrin beta 5 [Source:MGI Symbol;Acc:MGI:96614]	0.3	0.0346228
ENSMUSG00000036872	Abcc12	ATP-binding cassette, sub-family C (CFTR/MRP), member 12 [Source:MGI Symbol;Acc:MGI:2441679]	0.3	0.0346228
ENSMUSG00000046410	Kcnk6	potassium inwardly-rectifying channel, subfamily K, member 6 [Source:MGI Symbol;Acc:MGI:1891291]	0.3	0.0346228
ENSMUSG00000078942	Naip6	NLR family, apoptosis inhibitory protein 6 [Source:MGI Symbol;Acc:MGI:1298222]	0.3	0.0346228
ENSMUSG00000021223	Papln	papilin, proteoglycan-like sulfated glycoprotein [Source:MGI Symbol;Acc:MGI:2386139]	0.3	0.0346228
ENSMUSG00000060961	Slc4a4	solute carrier family 4 (anion exchanger), member 4 [Source:MGI Symbol;Acc:MGI:1927555]	0.3	0.0346228
ENSMUSG00000026727	Rsu1	Ras suppressor protein 1 [Source:MGI Symbol;Acc:MGI:103040]	0.3	0.0346228
ENSMUSG00000056501	Cebpb	CCAAT/enhancer binding protein (C/EBP), beta [Source:MGI Symbol;Acc:MGI:88373]	0.3	0.0346228
ENSMUSG00000022014	Epsti1	epithelial stromal interaction 1 (breast) [Source:MGI Symbol;Acc:MGI:1915168]	0.3	0.0346228
ENSMUSG00000021423	Ly86	lymphocyte antigen 86 [Source:MGI Symbol;Acc:MGI:1321404]	0.3	0.0346228
ENSMUSG00000064262	Gimap8	GTPase, IMAP family member 8 [Source:MGI Symbol;Acc:MGI:2685303]	0.3	0.0346228
ENSMUSG00000032281	Acsbg1	acyl-CoA synthetase bubblegum family member 1 [Source:MGI Symbol;Acc:MGI:2385656]	0.3	0.0346228
ENSMUSG00000056220	Pla2g4a	phospholipase A2, group IVA (cytosolic, calcium-dependent) [Source:MGI Symbol;Acc:MGI:1195256]	0.3	0.0346228
ENSMUSG00000048277	Syngr2	synaptogyrin 2 [Source:MGI Symbol;Acc:MGI:1328324]	0.3	0.0346228
ENSMUSG00000054626	Xlr	X-linked lymphocyte-regulated complex [Source:MGI Symbol;Acc:MGI:98976]	0.3	0.0346228
ENSMUSG00000003161	Sri	sorcin [Source:MGI Symbol;Acc:MGI:98419]	0.3	0.0346228
ENSMUSG00000085803	Gm12056	predicted gene 12056 [Source:MGI Symbol;Acc:MGI:3652309]	0.3	0.0346228
ENSMUSG00000033685	Ucp2	uncoupling protein 2 (mitochondrial, proton carrier) [Source:MGI Symbol;Acc:MGI:109354]	0.3	0.0346228
ENSMUSG00000030798	Cd37	CD37 antigen [Source:MGI Symbol;Acc:MGI:88330]	0.3	0.0346228
ENSMUSG00000041736	Tspo	translocator protein [Source:MGI Symbol;Acc:MGI:88222]	0.3	0.0346228
ENSMUSG00000022747	St3gal6	ST3 beta-galactoside alpha-2,3-sialyltransferase 6 [Source:MGI Symbol;Acc:MGI:1888707]	0.3	0.0346228
ENSMUSG00000031101	Sash3	SAM and SH3 domain containing 3 [Source:MGI Symbol;Acc:MGI:1921381]	0.3	0.0346228
ENSMUSG00000070942	Il1rl2	interleukin 1 receptor-like 2 [Source:MGI Symbol;Acc:MGI:1913107]	0.3	0.0346228
ENSMUSG00000039187	Fanci	Fanconi anemia, complementation group I [Source:MGI Symbol;Acc:MGI:2384790]	0.3	0.0346228
ENSMUSG00000045502	Niacr1	niacin receptor 1 [Source:MGI Symbol;Acc:MGI:1933383]	0.3	0.0346228
ENSMUSG00000032081	Apoc3	apolipoprotein C-III [Source:MGI Symbol;Acc:MGI:88055]	0.3	0.0346228
ENSMUSG00000019359	Gdpd2	glycerophosphodiester phosphodiesterase domain containing 2 [Source:MGI Symbol;Acc:MGI:1918834]	0.3	0.0346228
ENSMUSG00000022218	Tgm1	transglutaminase 1, K polypeptide [Source:MGI Symbol;Acc:MGI:98730]	0.3	0.0346228
ENSMUSG00000039476	Prrx2	paired related homeobox 2 [Source:MGI Symbol;Acc:MGI:98218]	0.3	0.0346228
ENSMUSG00000022491	Glycam1	glycosylation dependent cell adhesion molecule 1 [Source:MGI Symbol;Acc:MGI:95759]	0.3	0.0346228
ENSMUSG00000038151	Prdm1	PR domain containing 1, with ZNF domain [Source:MGI Symbol;Acc:MGI:99655]	0.3	0.0346228
ENSMUSG00000045382	Cxcr4	chemokine (C-X-C motif) receptor 4 [Source:MGI Symbol;Acc:MGI:109563]	0.3	0.0346228
ENSMUSG00000000058	Cav2	caveolin 2 [Source:MGI Symbol;Acc:MGI:107571]	0.3	0.0346228
ENSMUSG00000069516	Lyz2	lysozyme 2 [Source:MGI Symbol;Acc:MGI:96897]	0.3	0.0346228
ENSMUSG00000000628	Hk2	hexokinase 2 [Source:MGI Symbol;Acc:MGI:1315197]	0.3	0.0346228
ENSMUSG00000000982	Ccl3	chemokine (C-C motif) ligand 3 [Source:MGI Symbol;Acc:MGI:98260]	0.3	0.0346228
ENSMUSG00000085682	Gm14267	predicted gene 14267 [Source:MGI Symbol;Acc:MGI:3649851]	0.3	0.0346228
ENSMUSG00000063856	Gpx1	glutathione peroxidase 1 [Source:MGI Symbol;Acc:MGI:104887]	0.3	0.0346228
ENSMUSG00000003657	Calb2	calbindin 2 [Source:MGI Symbol;Acc:MGI:101914]	0.3	0.0346228
ENSMUSG00000086683	Gm12867	predicted gene 12867 [Source:MGI Symbol;Acc:MGI:3651003]	0.3	0.0346228
ENSMUSG00000025993	Slc40a1	solute carrier family 40 (iron-regulated transporter), member 1 [Source:MGI Symbol;Acc:MGI:1315204]	0.3	0.0346228
ENSMUSG00000026829	Gbgt1	globoside alpha-1,3-N-acetylgalactosaminyltransferase 1 [Source:MGI Symbol;Acc:MGI:2449143]	0.3	0.0346228
ENSMUSG00000053175	Bcl3	B cell leukemia/lymphoma 3 [Source:MGI Symbol;Acc:MGI:88140]	0.3	0.0346228
ENSMUSG00000031523	Dlc1	deleted in liver cancer 1 [Source:MGI Symbol;Acc:MGI:1354949]	-0.32	0.0353907
ENSMUSG00000039239	Tgfb2	transforming growth factor, beta 2 [Source:MGI Symbol;Acc:MGI:98726]	-0.32	0.0353907
ENSMUSG00000073557	Ppp1r12b	protein phosphatase 1, regulatory (inhibitor) subunit 12B [Source:MGI Symbol;Acc:MGI:1916417]	-0.32	0.0353907
ENSMUSG00000026915	Strbp	spermatid perinuclear RNA binding protein [Source:MGI Symbol;Acc:MGI:104626]	-0.32	0.0353907
ENSMUSG00000030769	Slc5a11	solute carrier family 5 (sodium/glucose cotransporter), member 11 [Source:MGI Symbol;Acc:MGI:1919316]	-0.32	0.0353907
ENSMUSG00000015501	Hivep2	human immunodeficiency virus type I enhancer binding protein 2 [Source:MGI Symbol;Acc:MGI:1338076]	-0.32	0.0353907
ENSMUSG00000023805	Synj2	synaptojanin 2 [Source:MGI Symbol;Acc:MGI:1201671]	-0.32	0.0353907
ENSMUSG00000038121	4933403F05Rik	RIKEN cDNA 4933403F05 gene [Source:MGI Symbol;Acc:MGI:1914000]	-0.32	0.0353907
ENSMUSG00000036062	N28178	expressed sequence N28178 [Source:MGI Symbol;Acc:MGI:2140712]	-0.32	0.0353907
ENSMUSG00000042502	Cd2bp2	CD2 antigen (cytoplasmic tail) binding protein 2 [Source:MGI Symbol;Acc:MGI:1917483]	-0.32	0.0353907
ENSMUSG00000051510	Mafg	v-maf musculoaponeurotic fibrosarcoma oncogene family, protein G (avian) [Source:MGI Symbol;Acc:MGI:96911]	-0.32	0.0353907
ENSMUSG00000041220	Elovl6	ELOVL family member 6, elongation of long chain fatty acids (yeast) [Source:MGI Symbol;Acc:MGI:2156528]	-0.32	0.0353907
ENSMUSG00000004031	Fam5b	family with sequence similarity 5, member B [Source:MGI Symbol;Acc:MGI:2443333]	-0.32	0.0353907
ENSMUSG00000054766	Set	SET nuclear oncogene [Source:MGI Symbol;Acc:MGI:1860267]	-0.32	0.0353907
ENSMUSG00000049659	Aftph	aftiphilin [Source:MGI Symbol;Acc:MGI:1923012]	-0.32	0.0353907
ENSMUSG00000037996	Slc24a2	solute carrier family 24 (sodium/potassium/calcium exchanger), member 2 [Source:MGI Symbol;Acc:MGI:1923626]	-0.32	0.0353907
ENSMUSG00000020027	Socs2	suppressor of cytokine signaling 2 [Source:MGI Symbol;Acc:MGI:1201787]	-0.32	0.0353907
ENSMUSG00000022052	Ppp2r2a	protein phosphatase 2 (formerly 2A), regulatory subunit B (PR 52), alpha isoform [Source:MGI Symbol;Acc:MGI:1919228]	-0.32	0.0353907
ENSMUSG00000000776	Polr3d	polymerase (RNA) III (DNA directed) polypeptide D [Source:MGI Symbol;Acc:MGI:1914315]	-0.32	0.0353907
ENSMUSG00000075316	Scn9a	sodium channel, voltage-gated, type IX, alpha [Source:MGI Symbol;Acc:MGI:107636]	-0.32	0.0353907
ENSMUSG00000062961	Ccdc177	coiled-coil domain containing 177 [Source:MGI Symbol;Acc:MGI:2686414]	-0.32	0.0353907
ENSMUSG00000005986	Ankrd13d	ankyrin repeat domain 13 family, member D [Source:MGI Symbol;Acc:MGI:1915673]	-0.32	0.0353907
ENSMUSG00000020491	2810021J22Rik	RIKEN cDNA 2810021J22 gene [Source:MGI Symbol;Acc:MGI:1917194]	-0.32	0.0353907
ENSMUSG00000026311	Asb1	ankyrin repeat and SOCS box-containing 1 [Source:MGI Symbol;Acc:MGI:1929735]	-0.32	0.0353907
ENSMUSG00000020894	Vamp2	vesicle-associated membrane protein 2 [Source:MGI Symbol;Acc:MGI:1313277]	-0.32	0.0353907
ENSMUSG00000022867	Usp25	ubiquitin specific peptidase 25 [Source:MGI Symbol;Acc:MGI:1353655]	-0.32	0.0353907
ENSMUSG00000029064	Gnb1	guanine nucleotide binding protein (G protein), beta 1 [Source:MGI Symbol;Acc:MGI:95781]	-0.32	0.0353907
ENSMUSG00000021061	Spnb1	spectrin beta 1 [Source:MGI Symbol;Acc:MGI:98387]	-0.32	0.0353907
ENSMUSG00000058799	Nap1l1	nucleosome assembly protein 1-like 1 [Source:MGI Symbol;Acc:MGI:1855693]	-0.32	0.0353907
ENSMUSG00000045799	Gm9800	predicted gene 9800 [Source:MGI Symbol;Acc:MGI:3710580]	-0.32	0.0353907
ENSMUSG00000032262	Elovl4	elongation of very long chain fatty acids (FEN1/Elo2, SUR4/Elo3, yeast)-like 4 [Source:MGI Symbol;Acc:MGI:1933331]	-0.32	0.0353907
ENSMUSG00000086315	4930555J06Rik	RIKEN cDNA 4930555J06 gene [Source:MGI Symbol;Acc:MGI:2151103]	-0.32	0.0353907
ENSMUSG00000053550	Shisa7	shisa homolog 7 (Xenopus laevis) [Source:MGI Symbol;Acc:MGI:3605641]	-0.32	0.0353907
ENSMUSG00000059708	Akap17b	A kinase (PRKA) anchor protein 17B [Source:MGI Symbol;Acc:MGI:2443758]	-0.32	0.0353907
ENSMUSG00000065746	U1	U1 spliceosomal RNA [Source:RFAM;Acc:RF00003]	-0.32	0.0353907
ENSMUSG00000071659	Hnrnpul2	heterogeneous nuclear ribonucleoprotein U-like 2 [Source:MGI Symbol;Acc:MGI:1915943]	-0.32	0.0353907
ENSMUSG00000028277	Ube2j1	ubiquitin-conjugating enzyme E2J 1 [Source:MGI Symbol;Acc:MGI:1926245]	-0.32	0.0353907
ENSMUSG00000032336	Nptn	neuroplastin [Source:MGI Symbol;Acc:MGI:108077]	-0.32	0.0353907
ENSMUSG00000090063	Dlx6as1	Dlx6 antisense RNA 1 [Source:MGI Symbol;Acc:MGI:2443217]	-0.32	0.0353907
ENSMUSG00000028078	Dclk2	doublecortin-like kinase 2 [Source:MGI Symbol;Acc:MGI:1918012]	-0.32	0.0353907
ENSMUSG00000031066	Usp11	ubiquitin specific peptidase 11 [Source:MGI Symbol;Acc:MGI:2384312]	-0.32	0.0353907
ENSMUSG00000039860	Srrm3	serine/arginine repetitive matrix 3 [Source:MGI Symbol;Acc:MGI:1920309]	-0.32	0.0353907
ENSMUSG00000020610	Amz2	archaelysin family metallopeptidase 2 [Source:MGI Symbol;Acc:MGI:104837]	-0.32	0.0353907
ENSMUSG00000054423	Cadps	Ca2+-dependent secretion activator [Source:MGI Symbol;Acc:MGI:1350922]	-0.32	0.0353907
ENSMUSG00000036882	Arhgap33	Rho GTPase activating protein 33 [Source:MGI Symbol;Acc:MGI:2673998]	-0.32	0.0353907
ENSMUSG00000054679	Srsf12	serine/arginine-rich splicing factor 12 [Source:MGI Symbol;Acc:MGI:2661424]	-0.32	0.0353907
ENSMUSG00000035397	Klf16	Kruppel-like factor 16 [Source:MGI Symbol;Acc:MGI:2153049]	-0.32	0.0353907
ENSMUSG00000020929	Eftud2	elongation factor Tu GTP binding domain containing 2 [Source:MGI Symbol;Acc:MGI:1336880]	-0.32	0.0353907
ENSMUSG00000018858	Ict1	immature colon carcinoma transcript 1 [Source:MGI Symbol;Acc:MGI:1915822]	-0.32	0.0353907
ENSMUSG00000028970	Abcb1b	ATP-binding cassette, sub-family B (MDR/TAP), member 1B [Source:MGI Symbol;Acc:MGI:97568]	0.29	0.0419647
ENSMUSG00000023022	Lima1	LIM domain and actin binding 1 [Source:MGI Symbol;Acc:MGI:1920992]	0.29	0.0419647
ENSMUSG00000031698	Mylk3	myosin light chain kinase 3 [Source:MGI Symbol;Acc:MGI:2443063]	0.29	0.0419647
ENSMUSG00000052336	Cx3cr1	chemokine (C-X3-C) receptor 1 [Source:MGI Symbol;Acc:MGI:1333815]	0.29	0.0419647
ENSMUSG00000011884	Gltp	glycolipid transfer protein [Source:MGI Symbol;Acc:MGI:1929253]	0.29	0.0419647
ENSMUSG00000042286	Stab1	stabilin 1 [Source:MGI Symbol;Acc:MGI:2178742]	0.29	0.0419647
ENSMUSG00000045518	Onecut3	one cut domain, family member 3 [Source:MGI Symbol;Acc:MGI:1891409]	0.29	0.0419647
ENSMUSG00000020120	Plek	pleckstrin [Source:MGI Symbol;Acc:MGI:1860485]	0.29	0.0419647
ENSMUSG00000051627	Hist1h1e	histone cluster 1, H1e [Source:MGI Symbol;Acc:MGI:1931527]	0.29	0.0419647
ENSMUSG00000038991	Txndc5	thioredoxin domain containing 5 [Source:MGI Symbol;Acc:MGI:2145316]	0.29	0.0419647
ENSMUSG00000028862	Map3k6	mitogen-activated protein kinase kinase kinase 6 [Source:MGI Symbol;Acc:MGI:1855691]	0.29	0.0419647
ENSMUSG00000041460	Cacna2d4	calcium channel, voltage-dependent, alpha 2/delta subunit 4 [Source:MGI Symbol;Acc:MGI:2442632]	0.29	0.0419647
ENSMUSG00000091649	Gm4902	predicted gene 4902 [Source:MGI Symbol;Acc:MGI:3645789]	0.29	0.0419647
ENSMUSG00000039263	Npepl1	aminopeptidase-like 1 [Source:MGI Symbol;Acc:MGI:2448523]	0.29	0.0419647
ENSMUSG00000029638	Glcci1	glucocorticoid induced transcript 1 [Source:MGI Symbol;Acc:MGI:2179717]	0.29	0.0419647
ENSMUSG00000002985	Apoe	apolipoprotein E [Source:MGI Symbol;Acc:MGI:88057]	0.29	0.0419647
ENSMUSG00000024818	Slc25a45	solute carrier family 25, member 45 [Source:MGI Symbol;Acc:MGI:2147731]	0.29	0.0419647
ENSMUSG00000042289	Hsd3b7	hydroxy-delta-5-steroid dehydrogenase, 3 beta- and steroid delta-isomerase 7 [Source:MGI Symbol;Acc:MGI:2141879]	0.29	0.0419647
ENSMUSG00000087165	2010001A14Rik	RIKEN cDNA 2010001A14 gene [Source:MGI Symbol;Acc:MGI:1923766]	0.29	0.0419647
ENSMUSG00000074336	Apoc4	apolipoprotein C-IV [Source:MGI Symbol;Acc:MGI:87878]	0.29	0.0419647
ENSMUSG00000033222	Ttf2	transcription termination factor, RNA polymerase II [Source:MGI Symbol;Acc:MGI:1921294]	0.29	0.0419647
ENSMUSG00000020422	Tns3	tensin 3 [Source:MGI Symbol;Acc:MGI:2443012]	0.29	0.0419647
ENSMUSG00000021477	Ctsl	cathepsin L [Source:MGI Symbol;Acc:MGI:88564]	0.29	0.0419647
ENSMUSG00000026073	Il1r2	interleukin 1 receptor, type II [Source:MGI Symbol;Acc:MGI:96546]	0.29	0.0419647
ENSMUSG00000029096	Htra3	HtrA serine peptidase 3 [Source:MGI Symbol;Acc:MGI:1925808]	0.29	0.0419647
ENSMUSG00000021822	Plau	plasminogen activator, urokinase [Source:MGI Symbol;Acc:MGI:97611]	0.29	0.0419647
ENSMUSG00000025779	Ly96	lymphocyte antigen 96 [Source:MGI Symbol;Acc:MGI:1341909]	0.29	0.0419647
ENSMUSG00000039013	Siglec5	sialic acid binding Ig-like lectin 5 [Source:MGI Symbol;Acc:MGI:2681107]	0.29	0.0419647
ENSMUSG00000021340	Gpld1	glycosylphosphatidylinositol specific phospholipase D1 [Source:MGI Symbol;Acc:MGI:106604]	0.29	0.0419647
ENSMUSG00000024013	Fgd2	FYVE, RhoGEF and PH domain containing 2 [Source:MGI Symbol;Acc:MGI:1347084]	0.29	0.0419647
ENSMUSG00000035376	Ptplb	protein tyrosine phosphatase-like (proline instead of catalytic arginine), member b [Source:MGI Symbol;Acc:MGI:1918007]	0.29	0.0419647
ENSMUSG00000004552	Ctse	cathepsin E [Source:MGI Symbol;Acc:MGI:107361]	0.29	0.0419647
ENSMUSG00000048400	Prss54	protease, serine, 54 [Source:MGI Symbol;Acc:MGI:1918243]	0.29	0.0419647
ENSMUSG00000006522	Itih3	inter-alpha trypsin inhibitor, heavy chain 3 [Source:MGI Symbol;Acc:MGI:96620]	0.29	0.0419647
ENSMUSG00000025154	Arhgap19	Rho GTPase activating protein 19 [Source:MGI Symbol;Acc:MGI:1918335]	0.29	0.0419647
ENSMUSG00000025804	Ccr1	chemokine (C-C motif) receptor 1 [Source:MGI Symbol;Acc:MGI:104618]	0.29	0.0419647
ENSMUSG00000030921	Trim30a	tripartite motif-containing 30A [Source:MGI Symbol;Acc:MGI:98178]	0.29	0.0419647
ENSMUSG00000038292	Ccdc155	coiled-coil domain containing 155 [Source:MGI Symbol;Acc:MGI:2687329]	0.29	0.0419647
ENSMUSG00000017832	Hspb9	heat shock protein, alpha-crystallin-related, B9 [Source:MGI Symbol;Acc:MGI:1922732]	0.29	0.0419647
ENSMUSG00000095026	Gm3336	predicted gene 3336 [Source:MGI Symbol;Acc:MGI:3781514]	0.29	0.0419647
ENSMUSG00000037313	Tacc3	transforming, acidic coiled-coil containing protein 3 [Source:MGI Symbol;Acc:MGI:1341163]	0.29	0.0419647
ENSMUSG00000001018	Snapin	SNAP-associated protein [Source:MGI Symbol;Acc:MGI:1333745]	0.29	0.0419647
ENSMUSG00000073002	Vamp5	vesicle-associated membrane protein 5 [Source:MGI Symbol;Acc:MGI:1858622]	0.29	0.0419647
ENSMUSG00000090122	Kcne1l	potassium voltage-gated channel, Isk-related family, member 1-like, pseudogene [Source:MGI Symbol;Acc:MGI:1913490]	0.29	0.0419647
ENSMUSG00000039197	Adk	adenosine kinase [Source:MGI Symbol;Acc:MGI:87930]	0.29	0.0419647
ENSMUSG00000072487	Gm628	predicted gene 628 [Source:MGI Symbol;Acc:MGI:2685474]	0.29	0.0419647
ENSMUSG00000019122	Ccl9	chemokine (C-C motif) ligand 9 [Source:MGI Symbol;Acc:MGI:104533]	0.29	0.0419647
ENSMUSG00000020573	Pik3cg	phosphoinositide-3-kinase, catalytic, gamma polypeptide [Source:MGI Symbol;Acc:MGI:1353576]	0.29	0.0419647
ENSMUSG00000067279	Ppp1r3c	protein phosphatase 1, regulatory (inhibitor) subunit 3C [Source:MGI Symbol;Acc:MGI:1858229]	0.29	0.0419647
ENSMUSG00000086905	Gm13716	predicted gene 13716 [Source:MGI Symbol;Acc:MGI:3650432]	0.29	0.0419647
ENSMUSG00000045027	Prss22	protease, serine, 22 [Source:MGI Symbol;Acc:MGI:1918085]	0.29	0.0419647
ENSMUSG00000047123	Ticam1	toll-like receptor adaptor molecule 1 [Source:MGI Symbol;Acc:MGI:2147032]	0.29	0.0419647
ENSMUSG00000030681	Mvp	major vault protein [Source:MGI Symbol;Acc:MGI:1925638]	0.29	0.0419647
ENSMUSG00000069763	Tmem100	transmembrane protein 100 [Source:MGI Symbol;Acc:MGI:1915138]	0.29	0.0419647
ENSMUSG00000026928	Card9	caspase recruitment domain family, member 9 [Source:MGI Symbol;Acc:MGI:2685628]	0.29	0.0419647
ENSMUSG00000024302	Dtna	dystrobrevin alpha [Source:MGI Symbol;Acc:MGI:106039]	0.29	0.0419647
ENSMUSG00000027803	Wwtr1	WW domain containing transcription regulator 1 [Source:MGI Symbol;Acc:MGI:1917649]	0.29	0.0419647
ENSMUSG00000063760	Rnf217	ring finger protein 217 [Source:MGI Symbol;Acc:MGI:3610311]	0.29	0.0419647
ENSMUSG00000027635	Dsn1	DSN1, MIND kinetochore complex component, homolog (S. cerevisiae) [Source:MGI Symbol;Acc:MGI:1914184]	0.29	0.0419647
ENSMUSG00000053765	Oas1f	2'-5' oligoadenylate synthetase 1F [Source:MGI Symbol;Acc:MGI:2180855]	0.29	0.0419647
ENSMUSG00000034853	Acot11	acyl-CoA thioesterase 11 [Source:MGI Symbol;Acc:MGI:1913736]	0.29	0.0419647
ENSMUSG00000038206	Fbxo8	F-box protein 8 [Source:MGI Symbol;Acc:MGI:1354696]	0.29	0.0419647
ENSMUSG00000087624	9230111E07Rik	RIKEN cDNA 9230111E07 gene [Source:MGI Symbol;Acc:MGI:1924998]	0.29	0.0419647
ENSMUSG00000046034	Fam105b	family with sequence similarity 105, member B [Source:MGI Symbol;Acc:MGI:3577015]	0.29	0.0419647
ENSMUSG00000030088	Aldh1l1	aldehyde dehydrogenase 1 family, member L1 [Source:MGI Symbol;Acc:MGI:1340024]	0.29	0.0419647
ENSMUSG00000025887	Casp12	caspase 12 [Source:MGI Symbol;Acc:MGI:1312922]	0.29	0.0419647
ENSMUSG00000029864	Gstk1	glutathione S-transferase kappa 1 [Source:MGI Symbol;Acc:MGI:1923513]	0.29	0.0419647
ENSMUSG00000026385	Dbi	diazepam binding inhibitor [Source:MGI Symbol;Acc:MGI:94865]	0.29	0.0419647
ENSMUSG00000027800	Tm4sf1	transmembrane 4 superfamily member 1 [Source:MGI Symbol;Acc:MGI:104678]	0.29	0.0419647
ENSMUSG00000029217	Tec	tec protein tyrosine kinase [Source:MGI Symbol;Acc:MGI:98662]	0.29	0.0419647
ENSMUSG00000046562	Unc119b	unc-119 homolog B (C. elegans) [Source:MGI Symbol;Acc:MGI:2147162]	0.29	0.0419647
ENSMUSG00000040666	Sh3bgr	SH3-binding domain glutamic acid-rich protein [Source:MGI Symbol;Acc:MGI:1354740]	0.29	0.0419647
ENSMUSG00000026342	Slc35f5	solute carrier family 35, member F5 [Source:MGI Symbol;Acc:MGI:1921400]	0.29	0.0419647
ENSMUSG00000045826	Ptprcap	protein tyrosine phosphatase, receptor type, C polypeptide-associated protein [Source:MGI Symbol;Acc:MGI:97811]	0.29	0.0419647
ENSMUSG00000022297	Fzd6	frizzled homolog 6 (Drosophila) [Source:MGI Symbol;Acc:MGI:108474]	0.29	0.0419647
ENSMUSG00000042340	Ctf1	cardiotrophin 1 [Source:MGI Symbol;Acc:MGI:105115]	0.29	0.0419647
ENSMUSG00000047798	Cd300lf	CD300 antigen like family member F [Source:MGI Symbol;Acc:MGI:2442359]	0.29	0.0419647
ENSMUSG00000028211	Trp53inp1	transformation related protein 53 inducible nuclear protein 1 [Source:MGI Symbol;Acc:MGI:1926609]	0.29	0.0419647
ENSMUSG00000032220	Myo1e	myosin IE [Source:MGI Symbol;Acc:MGI:106621]	0.29	0.0419647
ENSMUSG00000031015	Swap70	SWA-70 protein [Source:MGI Symbol;Acc:MGI:1298390]	0.29	0.0419647
ENSMUSG00000026285	Pdcd1	programmed cell death 1 [Source:MGI Symbol;Acc:MGI:104879]	0.29	0.0419647
ENSMUSG00000030493	C230052I12Rik	RIKEN cDNA C230052I12 gene [Source:MGI Symbol;Acc:MGI:2142208]	0.29	0.0419647
ENSMUSG00000014852	Adamts13	a disintegrin-like and metallopeptidase (reprolysin type) with thrombospondin type 1 motif, 13 [Source:MGI Symbol;Acc:MGI:2685556]	0.29	0.0419647
ENSMUSG00000020611	Gna13	guanine nucleotide binding protein, alpha 13 [Source:MGI Symbol;Acc:MGI:95768]	0.29	0.0419647
ENSMUSG00000028581	Laptm5	lysosomal-associated protein transmembrane 5 [Source:MGI Symbol;Acc:MGI:108046]	0.29	0.0419647
ENSMUSG00000027551	Zfp64	zinc finger protein 64 [Source:MGI Symbol;Acc:MGI:107342]	0.29	0.0419647
ENSMUSG00000043279	Trim56	tripartite motif-containing 56 [Source:MGI Symbol;Acc:MGI:2685298]	0.29	0.0419647
ENSMUSG00000031375	Bgn	biglycan [Source:MGI Symbol;Acc:MGI:88158]	0.29	0.0419647
ENSMUSG00000071715	Ncf4	neutrophil cytosolic factor 4 [Source:MGI Symbol;Acc:MGI:109186]	0.29	0.0419647
ENSMUSG00000026749	Nek6	NIMA (never in mitosis gene a)-related expressed kinase 6 [Source:MGI Symbol;Acc:MGI:1891638]	0.29	0.0419647
ENSMUSG00000017607	Tns4	tensin 4 [Source:MGI Symbol;Acc:MGI:2144377]	0.29	0.0419647
ENSMUSG00000028362	Tnfsf8	tumor necrosis factor (ligand) superfamily, member 8 [Source:MGI Symbol;Acc:MGI:88328]	0.29	0.0419647
ENSMUSG00000001870	Ltbp1	latent transforming growth factor beta binding protein 1 [Source:MGI Symbol;Acc:MGI:109151]	0.29	0.0419647
ENSMUSG00000031980	Agt	angiotensinogen (serpin peptidase inhibitor, clade A, member 8) [Source:MGI Symbol;Acc:MGI:87963]	0.29	0.0419647
ENSMUSG00000043613	Mmp3	matrix metallopeptidase 3 [Source:MGI Symbol;Acc:MGI:97010]	0.29	0.0419647
ENSMUSG00000028280	Gabrr1	gamma-aminobutyric acid (GABA) C receptor, subunit rho 1 [Source:MGI Symbol;Acc:MGI:95625]	0.29	0.0419647
ENSMUSG00000016256	Ctsz	cathepsin Z [Source:MGI Symbol;Acc:MGI:1891190]	0.29	0.0419647
ENSMUSG00000030223	Ptpro	protein tyrosine phosphatase, receptor type, O [Source:MGI Symbol;Acc:MGI:1097152]	0.29	0.0419647
ENSMUSG00000029672	Fam3c	family with sequence similarity 3, member C [Source:MGI Symbol;Acc:MGI:107892]	0.29	0.0419647
ENSMUSG00000025496	Drd4	dopamine receptor D4 [Source:MGI Symbol;Acc:MGI:94926]	0.29	0.0419647
ENSMUSG00000052760	A630001G21Rik	RIKEN cDNA A630001G21 gene [Source:MGI Symbol;Acc:MGI:2443131]	0.29	0.0419647
ENSMUSG00000017707	Serinc3	serine incorporator 3 [Source:MGI Symbol;Acc:MGI:1349457]	0.29	0.0419647
ENSMUSG00000039899	Fgl2	fibrinogen-like protein 2 [Source:MGI Symbol;Acc:MGI:103266]	0.29	0.0419647
ENSMUSG00000048200	Efcab4a	EF-hand calcium binding domain 4A [Source:MGI Symbol;Acc:MGI:2446129]	0.29	0.0419647
ENSMUSG00000028657	Ppt1	palmitoyl-protein thioesterase 1 [Source:MGI Symbol;Acc:MGI:1298204]	0.29	0.0419647
ENSMUSG00000020101	4632428N05Rik	RIKEN cDNA 4632428N05 gene [Source:MGI Symbol;Acc:MGI:1921298]	0.29	0.0419647
ENSMUSG00000040659	Efhd2	EF hand domain containing 2 [Source:MGI Symbol;Acc:MGI:106504]	0.29	0.0419647
ENSMUSG00000052430	Bmpr1b	bone morphogenetic protein receptor, type 1B [Source:MGI Symbol;Acc:MGI:107191]	0.29	0.0419647
ENSMUSG00000032066	Bco2	beta-carotene oxygenase 2 [Source:MGI Symbol;Acc:MGI:2177469]	0.29	0.0419647
ENSMUSG00000084821	Gm15880	predicted gene 15880 [Source:MGI Symbol;Acc:MGI:3802014]	0.29	0.0419647
ENSMUSG00000037020	Wdr62	WD repeat domain 62 [Source:MGI Symbol;Acc:MGI:1923696]	0.29	0.0419647
ENSMUSG00000023885	Thbs2	thrombospondin 2 [Source:MGI Symbol;Acc:MGI:98738]	0.29	0.0419647
ENSMUSG00000086680	Gm11592	predicted gene 11592 [Source:MGI Symbol;Acc:MGI:3650504]	0.29	0.0419647
ENSMUSG00000030894	Tpp1	tripeptidyl peptidase I [Source:MGI Symbol;Acc:MGI:1336194]	0.29	0.0419647
ENSMUSG00000038732	Mboat1	membrane bound O-acyltransferase domain containing 1 [Source:MGI Symbol;Acc:MGI:2387184]	0.29	0.0419647
ENSMUSG00000028645	Slc2a1	solute carrier family 2 (facilitated glucose transporter), member 1 [Source:MGI Symbol;Acc:MGI:95755]	0.29	0.0419647
ENSMUSG00000087150	BC064078	cDNA sequence BC064078 [Source:MGI Symbol;Acc:MGI:3040692]	0.29	0.0419647
ENSMUSG00000021453	Gadd45g	growth arrest and DNA-damage-inducible 45 gamma [Source:MGI Symbol;Acc:MGI:1346325]	0.29	0.0419647
ENSMUSG00000025044	Msr1	macrophage scavenger receptor 1 [Source:MGI Symbol;Acc:MGI:98257]	0.29	0.0419647
ENSMUSG00000050201	Otop2	otopetrin 2 [Source:MGI Symbol;Acc:MGI:2388365]	0.29	0.0419647
ENSMUSG00000021359	Tfap2a	transcription factor AP-2, alpha [Source:MGI Symbol;Acc:MGI:104671]	0.29	0.0419647
ENSMUSG00000019088	Dnase1l1	deoxyribonuclease 1-like 1 [Source:MGI Symbol;Acc:MGI:109628]	0.29	0.0419647
ENSMUSG00000030966	Trim21	tripartite motif-containing 21 [Source:MGI Symbol;Acc:MGI:106657]	0.29	0.0419647
ENSMUSG00000092203	1110038B12Rik	RIKEN cDNA 1110038B12 gene [Source:MGI Symbol;Acc:MGI:1916013]	0.29	0.0419647
ENSMUSG00000031165	Was	Wiskott-Aldrich syndrome homolog (human) [Source:MGI Symbol;Acc:MGI:105059]	0.29	0.0419647
ENSMUSG00000046561	Arsj	arylsulfatase J [Source:MGI Symbol;Acc:MGI:2443513]	0.29	0.0419647
ENSMUSG00000031652	N4bp1	NEDD4 binding protein 1 [Source:MGI Symbol;Acc:MGI:2136825]	-0.31	0.0433919
ENSMUSG00000027636	Sla2	Src-like-adaptor 2 [Source:MGI Symbol;Acc:MGI:1925049]	-0.31	0.0433919
ENSMUSG00000082738	Gm15422	predicted gene 15422 [Source:MGI Symbol;Acc:MGI:3707362]	-0.31	0.0433919
ENSMUSG00000005469	Prkaca	protein kinase, cAMP dependent, catalytic, alpha [Source:MGI Symbol;Acc:MGI:97592]	-0.31	0.0433919
ENSMUSG00000096262	AP1G1	Uncharacterized protein [Source:UniProtKB/TrEMBL;Acc:Q3TDN1]	-0.31	0.0433919
ENSMUSG00000031691	Tnpo2	transportin 2 (importin 3, karyopherin beta 2b) [Source:MGI Symbol;Acc:MGI:2384849]	-0.31	0.0433919
ENSMUSG00000042155	Klhl23	kelch-like 23 (Drosophila) [Source:MGI Symbol;Acc:MGI:2683536]	-0.31	0.0433919
ENSMUSG00000002733	Plekha3	pleckstrin homology domain-containing, family A (phosphoinositide binding specific) member 3 [Source:MGI Symbol;Acc:MGI:1932515]	-0.31	0.0433919
ENSMUSG00000068154	Insm1	insulinoma-associated 1 [Source:MGI Symbol;Acc:MGI:1859980]	-0.31	0.0433919
ENSMUSG00000024261	Syt4	synaptotagmin IV [Source:MGI Symbol;Acc:MGI:101759]	-0.31	0.0433919
ENSMUSG00000025439	Clns1a	chloride channel, nucleotide-sensitive, 1A [Source:MGI Symbol;Acc:MGI:109638]	-0.31	0.0433919
ENSMUSG00000052504	Epha3	Eph receptor A3 [Source:MGI Symbol;Acc:MGI:99612]	-0.31	0.0433919
ENSMUSG00000040836	Gpr161	G protein-coupled receptor 161 [Source:MGI Symbol;Acc:MGI:2685054]	-0.31	0.0433919
ENSMUSG00000071567	A830039N20Rik	RIKEN cDNA A830039N20 gene [Source:MGI Symbol;Acc:MGI:2445176]	-0.31	0.0433919
ENSMUSG00000038485	Socs7	suppressor of cytokine signaling 7 [Source:MGI Symbol;Acc:MGI:2651588]	-0.31	0.0433919
ENSMUSG00000042345	Ubash3a	ubiquitin associated and SH3 domain containing, A [Source:MGI Symbol;Acc:MGI:1926074]	-0.31	0.0433919
ENSMUSG00000028854	Slc9a1	solute carrier family 9 (sodium/hydrogen exchanger), member 1 [Source:MGI Symbol;Acc:MGI:102462]	-0.31	0.0433919
ENSMUSG00000041313	Slc7a1	solute carrier family 7 (cationic amino acid transporter, y+ system), member 1 [Source:MGI Symbol;Acc:MGI:88117]	-0.31	0.0433919
ENSMUSG00000035476	Tab3	TGF-beta activated kinase 1/MAP3K7 binding protein 3 [Source:MGI Symbol;Acc:MGI:1913974]	-0.31	0.0433919
ENSMUSG00000033373	Fntb	farnesyltransferase, CAAX box, beta [Source:MGI Symbol;Acc:MGI:1861305]	-0.31	0.0433919
ENSMUSG00000033706	Smyd5	SET and MYND domain containing 5 [Source:MGI Symbol;Acc:MGI:108048]	-0.31	0.0433919
ENSMUSG00000045555	Mettl24	methyltransferase like 24 [Source:MGI Symbol;Acc:MGI:3045338]	-0.31	0.0433919
ENSMUSG00000021693	Kif2a	kinesin family member 2A [Source:MGI Symbol;Acc:MGI:108390]	-0.31	0.0433919
ENSMUSG00000041263	Rusc1	RUN and SH3 domain containing 1 [Source:MGI Symbol;Acc:MGI:1919546]	-0.31	0.0433919
ENSMUSG00000072437	Nanos1	nanos homolog 1 (Drosophila) [Source:MGI Symbol;Acc:MGI:2669254]	-0.31	0.0433919
ENSMUSG00000047986	Palm3	paralemmin 3 [Source:MGI Symbol;Acc:MGI:1921587]	-0.31	0.0433919
ENSMUSG00000071369	Map3k5	mitogen-activated protein kinase kinase kinase 5 [Source:MGI Symbol;Acc:MGI:1346876]	-0.31	0.0433919
ENSMUSG00000037610	Kcnmb2	potassium large conductance calcium-activated channel, subfamily M, beta member 2 [Source:MGI Symbol;Acc:MGI:1919663]	-0.31	0.0433919
ENSMUSG00000026872	Zeb2	zinc finger E-box binding homeobox 2 [Source:MGI Symbol;Acc:MGI:1344407]	-0.31	0.0433919
ENSMUSG00000044933	Sstr3	somatostatin receptor 3 [Source:MGI Symbol;Acc:MGI:98329]	-0.31	0.0433919
ENSMUSG00000007440	Pcdha10	protocadherin alpha 10 [Source:MGI Symbol;Acc:MGI:1298408]	-0.31	0.0433919
ENSMUSG00000022339	Ebag9	estrogen receptor-binding fragment-associated gene 9 [Source:MGI Symbol;Acc:MGI:1859920]	-0.31	0.0433919
ENSMUSG00000086126	5730457N03Rik	RIKEN cDNA 5730457N03 gene [Source:MGI Symbol;Acc:MGI:1917843]	-0.31	0.0433919
ENSMUSG00000024983	Vti1a	vesicle transport through interaction with t-SNAREs homolog 1A (yeast) [Source:MGI Symbol;Acc:MGI:1855699]	-0.31	0.0433919
ENSMUSG00000026289	Atg16l1	autophagy related 16-like 1 (S. cerevisiae) [Source:MGI Symbol;Acc:MGI:1924290]	-0.31	0.0433919
ENSMUSG00000024403	Atp6v1g2	ATPase, H+ transporting, lysosomal V1 subunit G2 [Source:MGI Symbol;Acc:MGI:1913487]	-0.31	0.0433919
ENSMUSG00000033953	Ppp3r1	protein phosphatase 3, regulatory subunit B, alpha isoform (calcineurin B, type I) [Source:MGI Symbol;Acc:MGI:107172]	-0.31	0.0433919
ENSMUSG00000020454	Eif4enif1	eukaryotic translation initiation factor 4E nuclear import factor 1 [Source:MGI Symbol;Acc:MGI:1921453]	-0.31	0.0433919
ENSMUSG00000031393	Mecp2	methyl CpG binding protein 2 [Source:MGI Symbol;Acc:MGI:99918]	-0.31	0.0433919
ENSMUSG00000028528	Dnajc6	DnaJ (Hsp40) homolog, subfamily C, member 6 [Source:MGI Symbol;Acc:MGI:1919935]	-0.31	0.0433919
ENSMUSG00000071708	Sms	spermine synthase [Source:MGI Symbol;Acc:MGI:109490]	-0.31	0.0433919
ENSMUSG00000029471	Camkk2	calcium/calmodulin-dependent protein kinase kinase 2, beta [Source:MGI Symbol;Acc:MGI:2444812]	-0.31	0.0433919
ENSMUSG00000030310	Slc6a1	solute carrier family 6 (neurotransmitter transporter, GABA), member 1 [Source:MGI Symbol;Acc:MGI:95627]	-0.31	0.0433919
ENSMUSG00000021772	Nkiras1	NFKB inhibitor interacting Ras-like protein 1 [Source:MGI Symbol;Acc:MGI:1916971]	-0.31	0.0433919
ENSMUSG00000039546	Ajap1	adherens junction associated protein 1 [Source:MGI Symbol;Acc:MGI:2685419]	-0.31	0.0433919
ENSMUSG00000023034	Nr4a1	nuclear receptor subfamily 4, group A, member 1 [Source:MGI Symbol;Acc:MGI:1352454]	-0.31	0.0433919
ENSMUSG00000020882	Cacnb1	calcium channel, voltage-dependent, beta 1 subunit [Source:MGI Symbol;Acc:MGI:102522]	-0.31	0.0433919
ENSMUSG00000036890	Gtdc1	glycosyltransferase-like domain containing 1 [Source:MGI Symbol;Acc:MGI:2444269]	-0.31	0.0433919
ENSMUSG00000041710	Trpc5	transient receptor potential cation channel, subfamily C, member 5 [Source:MGI Symbol;Acc:MGI:109524]	-0.31	0.0433919
ENSMUSG00000000085	Scmh1	sex comb on midleg homolog 1 [Source:MGI Symbol;Acc:MGI:1352762]	-0.31	0.0433919
ENSMUSG00000042272	Sestd1	SEC14 and spectrin domains 1 [Source:MGI Symbol;Acc:MGI:1916262]	-0.31	0.0433919
ENSMUSG00000023944	Hsp90ab1	heat shock protein 90 alpha (cytosolic), class B member 1 [Source:MGI Symbol;Acc:MGI:96247]	-0.31	0.0433919
ENSMUSG00000032356	Rasgrf1	RAS protein-specific guanine nucleotide-releasing factor 1 [Source:MGI Symbol;Acc:MGI:99694]	-0.31	0.0433919
ENSMUSG00000040697	Dnajc16	DnaJ (Hsp40) homolog, subfamily C, member 16 [Source:MGI Symbol;Acc:MGI:2442146]	-0.31	0.0433919
ENSMUSG00000025340	Rabgef1	RAB guanine nucleotide exchange factor (GEF) 1 [Source:MGI Symbol;Acc:MGI:1929459]	-0.31	0.0433919
ENSMUSG00000010453	Kansl3	KAT8 regulatory NSL complex subunit 3 [Source:MGI Symbol;Acc:MGI:1918055]	-0.31	0.0433919
ENSMUSG00000035529	Prdm4	PR domain containing 4 [Source:MGI Symbol;Acc:MGI:1920093]	-0.31	0.0433919
ENSMUSG00000004865	Srpk1	serine/arginine-rich protein specific kinase 1 [Source:MGI Symbol;Acc:MGI:106908]	-0.31	0.0433919
ENSMUSG00000030134	Rasgef1a	RasGEF domain family, member 1A [Source:MGI Symbol;Acc:MGI:1917977]	-0.31	0.0433919
ENSMUSG00000050627	Gpd1l	glycerol-3-phosphate dehydrogenase 1-like [Source:MGI Symbol;Acc:MGI:1289257]	-0.31	0.0433919
ENSMUSG00000029326	Enoph1	enolase-phosphatase 1 [Source:MGI Symbol;Acc:MGI:1915120]	-0.31	0.0433919
ENSMUSG00000046318	Ccbe1	collagen and calcium binding EGF domains 1 [Source:MGI Symbol;Acc:MGI:2445053]	-0.31	0.0433919
ENSMUSG00000049946	BC030500	cDNA sequence BC030500 [Source:MGI Symbol;Acc:MGI:2447770]	-0.31	0.0433919
ENSMUSG00000025264	Tsr2	TSR2, 20S rRNA accumulation, homolog (S. cerevisiae) [Source:MGI Symbol;Acc:MGI:1916749]	-0.31	0.0433919
ENSMUSG00000036667	Fam115a	family with sequence similarity 115, member A [Source:MGI Symbol;Acc:MGI:1914665]	-0.31	0.0433919
ENSMUSG00000063873	Slc24a3	solute carrier family 24 (sodium/potassium/calcium exchanger), member 3 [Source:MGI Symbol;Acc:MGI:2137513]	-0.31	0.0433919
ENSMUSG00000047284	Neurl4	neuralized homolog 4 (Drosophila) [Source:MGI Symbol;Acc:MGI:1921092]	-0.31	0.0433919
ENSMUSG00000044377	Gm13080	predicted gene 13080 [Source:MGI Symbol;Acc:MGI:3650235]	-0.31	0.0433919
ENSMUSG00000085282	Gm15663	predicted gene 15663 [Source:MGI Symbol;Acc:MGI:3783105]	-0.31	0.0433919
ENSMUSG00000049804	Armcx4	armadillo repeat containing, X-linked 4 [Source:MGI Symbol;Acc:MGI:2147887]	-0.31	0.0433919
ENSMUSG00000042429	Adora1	adenosine A1 receptor [Source:MGI Symbol;Acc:MGI:99401]	-0.31	0.0433919
ENSMUSG00000021270	Hsp90aa1	heat shock protein 90, alpha (cytosolic), class A member 1 [Source:MGI Symbol;Acc:MGI:96250]	-0.31	0.0433919
ENSMUSG00000024867	Pip5k1b	phosphatidylinositol-4-phosphate 5-kinase, type 1 beta [Source:MGI Symbol;Acc:MGI:107930]	-0.31	0.0433919
ENSMUSG00000029716	Tfr2	transferrin receptor 2 [Source:MGI Symbol;Acc:MGI:1354956]	-0.31	0.0433919
ENSMUSG00000085167	Gm12063	predicted gene 12063 [Source:MGI Symbol;Acc:MGI:3649572]	-0.31	0.0433919
ENSMUSG00000019854	Reps1	RalBP1 associated Eps domain containing protein [Source:MGI Symbol;Acc:MGI:1196373]	-0.31	0.0433919
ENSMUSG00000002068	Ccne1	cyclin E1 [Source:MGI Symbol;Acc:MGI:88316]	-0.31	0.0433919
ENSMUSG00000029467	Atp2a2	ATPase, Ca++ transporting, cardiac muscle, slow twitch 2 [Source:MGI Symbol;Acc:MGI:88110]	-0.31	0.0433919
ENSMUSG00000027016	Zfp385b	zinc finger protein 385B [Source:MGI Symbol;Acc:MGI:2444734]	-0.31	0.0433919
ENSMUSG00000032549	Rab6b	RAB6B, member RAS oncogene family [Source:MGI Symbol;Acc:MGI:107283]	-0.31	0.0433919
ENSMUSG00000018322	Tomm34	translocase of outer mitochondrial membrane 34 [Source:MGI Symbol;Acc:MGI:1914395]	-0.31	0.0433919
ENSMUSG00000030374	Strn4	striatin, calmodulin binding protein 4 [Source:MGI Symbol;Acc:MGI:2142346]	-0.3	0.049545
ENSMUSG00000026443	Lrrn2	leucine rich repeat protein 2, neuronal [Source:MGI Symbol;Acc:MGI:106037]	-0.3	0.049545
ENSMUSG00000035764	Fbxo45	F-box protein 45 [Source:MGI Symbol;Acc:MGI:2447775]	-0.3	0.049545
ENSMUSG00000031701	Dnaja2	DnaJ (Hsp40) homolog, subfamily A, member 2 [Source:MGI Symbol;Acc:MGI:1931882]	-0.3	0.049545
ENSMUSG00000028681	Ptch2	patched homolog 2 [Source:MGI Symbol;Acc:MGI:1095405]	-0.3	0.049545
ENSMUSG00000048911	Rnf24	ring finger protein 24 [Source:MGI Symbol;Acc:MGI:1261771]	-0.3	0.049545
ENSMUSG00000063358	Mapk1	mitogen-activated protein kinase 1 [Source:MGI Symbol;Acc:MGI:1346858]	-0.3	0.049545
ENSMUSG00000040276	Pacsin1	protein kinase C and casein kinase substrate in neurons 1 [Source:MGI Symbol;Acc:MGI:1345181]	-0.3	0.049545
ENSMUSG00000056812	St8sia3	ST8 alpha-N-acetyl-neuraminide alpha-2,8-sialyltransferase 3 [Source:MGI Symbol;Acc:MGI:106019]	-0.3	0.049545
ENSMUSG00000002664	Pspn	persephin [Source:MGI Symbol;Acc:MGI:1201684]	-0.3	0.049545
ENSMUSG00000025968	Ndufs1	NADH dehydrogenase (ubiquinone) Fe-S protein 1 [Source:MGI Symbol;Acc:MGI:2443241]	-0.3	0.049545
ENSMUSG00000045348	Nyap1	neuronal tyrosine-phosphorylated phosphoinositide 3-kinase adaptor 1 [Source:MGI Symbol;Acc:MGI:2443880]	-0.3	0.049545
ENSMUSG00000063362	Alg11	asparagine-linked glycosylation 11 (alpha-1,2-mannosyltransferase) [Source:MGI Symbol;Acc:MGI:2142632]	-0.3	0.049545
ENSMUSG00000026117	Zap70	zeta-chain (TCR) associated protein kinase [Source:MGI Symbol;Acc:MGI:99613]	-0.3	0.049545
ENSMUSG00000042350	1110018G07Rik	RIKEN cDNA 1110018G07 gene [Source:MGI Symbol;Acc:MGI:1915747]	-0.3	0.049545
ENSMUSG00000028926	Cdk14	cyclin-dependent kinase 14 [Source:MGI Symbol;Acc:MGI:894318]	-0.3	0.049545
ENSMUSG00000097280	RP23-168E14.5		-0.3	0.049545
ENSMUSG00000032186	Tmod2	tropomodulin 2 [Source:MGI Symbol;Acc:MGI:1355335]	-0.3	0.049545
ENSMUSG00000050079	Rspry1	ring finger and SPRY domain containing 1 [Source:MGI Symbol;Acc:MGI:1914860]	-0.3	0.049545
ENSMUSG00000044847	Lsm11	U7 snRNP-specific Sm-like protein LSM11 [Source:MGI Symbol;Acc:MGI:1919540]	-0.3	0.049545
ENSMUSG00000024074	Crim1	cysteine rich transmembrane BMP regulator 1 (chordin like) [Source:MGI Symbol;Acc:MGI:1354756]	-0.3	0.049545
ENSMUSG00000026848	Tor1b	torsin family 1, member B [Source:MGI Symbol;Acc:MGI:1353605]	-0.3	0.049545
ENSMUSG00000027522	Stx16	syntaxin 16 [Source:MGI Symbol;Acc:MGI:1923396]	-0.3	0.049545
ENSMUSG00000026867	Gapvd1	GTPase activating protein and VPS9 domains 1 [Source:MGI Symbol;Acc:MGI:1913941]	-0.3	0.049545
ENSMUSG00000097107	AC158614.1		-0.3	0.049545
ENSMUSG00000034403	Pja1	praja1, RING-H2 motif containing [Source:MGI Symbol;Acc:MGI:1101765]	-0.3	0.049545
ENSMUSG00000056367	Actr3b	ARP3 actin-related protein 3B [Source:MGI Symbol;Acc:MGI:2661120]	-0.3	0.049545
ENSMUSG00000022855	Senp2	SUMO/sentrin specific peptidase 2 [Source:MGI Symbol;Acc:MGI:1923076]	-0.3	0.049545
ENSMUSG00000049583	Grm5	glutamate receptor, metabotropic 5 [Source:MGI Symbol;Acc:MGI:1351342]	-0.3	0.049545
ENSMUSG00000040022	Rab11fip2	RAB11 family interacting protein 2 (class I) [Source:MGI Symbol;Acc:MGI:1922248]	-0.3	0.049545
ENSMUSG00000031748	Gnao1	guanine nucleotide binding protein, alpha O [Source:MGI Symbol;Acc:MGI:95775]	-0.3	0.049545
ENSMUSG00000024242	Map4k3	mitogen-activated protein kinase kinase kinase kinase 3 [Source:MGI Symbol;Acc:MGI:2154405]	-0.3	0.049545
ENSMUSG00000026825	Dnm1	dynamin 1 [Source:MGI Symbol;Acc:MGI:107384]	-0.3	0.049545
ENSMUSG00000048304	Slitrk3	SLIT and NTRK-like family, member 3 [Source:MGI Symbol;Acc:MGI:2679447]	-0.3	0.049545
ENSMUSG00000034432	Cops8	COP9 (constitutive photomorphogenic) homolog, subunit 8 (Arabidopsis thaliana) [Source:MGI Symbol;Acc:MGI:1915363]	-0.3	0.049545
ENSMUSG00000050965	Prkca	protein kinase C, alpha [Source:MGI Symbol;Acc:MGI:97595]	-0.3	0.049545
ENSMUSG00000020832	Eral1	Era (G-protein)-like 1 (E. coli) [Source:MGI Symbol;Acc:MGI:1889295]	-0.3	0.049545
ENSMUSG00000020257	Wdr82	WD repeat domain containing 82 [Source:MGI Symbol;Acc:MGI:1924555]	-0.3	0.049545
ENSMUSG00000089713	Gm16564	predicted gene 16564 [Source:MGI Symbol;Acc:MGI:4414984]	-0.3	0.049545
ENSMUSG00000031703	Itfg1	integrin alpha FG-GAP repeat containing 1 [Source:MGI Symbol;Acc:MGI:106419]	-0.3	0.049545
ENSMUSG00000057614	Gnai1	guanine nucleotide binding protein (G protein), alpha inhibiting 1 [Source:MGI Symbol;Acc:MGI:95771]	-0.3	0.049545
ENSMUSG00000038736	Nudcd1	NudC domain containing 1 [Source:MGI Symbol;Acc:MGI:1914679]	-0.3	0.049545
ENSMUSG00000059901	Adamts14	a disintegrin-like and metallopeptidase (reprolysin type) with thrombospondin type 1 motif, 14 [Source:MGI Symbol;Acc:MGI:2179942]	-0.3	0.049545
ENSMUSG00000049511	Htr1b	5-hydroxytryptamine (serotonin) receptor 1B [Source:MGI Symbol;Acc:MGI:96274]	-0.3	0.049545
ENSMUSG00000051279	Gdf6	growth differentiation factor 6 [Source:MGI Symbol;Acc:MGI:95689]	-0.3	0.049545
ENSMUSG00000054074	Skida1	SKI/DACH domain containing 1 [Source:MGI Symbol;Acc:MGI:1919918]	-0.3	0.049545
ENSMUSG00000025200	Cwf19l1	CWF19-like 1, cell cycle control (S. pombe) [Source:MGI Symbol;Acc:MGI:1919752]	-0.3	0.049545
ENSMUSG00000018040	Rrp7a	ribosomal RNA processing 7 homolog A (S. cerevisiae) [Source:MGI Symbol;Acc:MGI:1922028]	-0.3	0.049545
ENSMUSG00000032329	Hmg20a	high mobility group 20A [Source:MGI Symbol;Acc:MGI:1914117]	-0.3	0.049545
ENSMUSG00000029623	Pdap1	PDGFA associated protein 1 [Source:MGI Symbol;Acc:MGI:2448536]	-0.3	0.049545
ENSMUSG00000032435	Dync1li1	dynein cytoplasmic 1 light intermediate chain 1 [Source:MGI Symbol;Acc:MGI:2135610]	-0.3	0.049545
ENSMUSG00000063146	Clip2	CAP-GLY domain containing linker protein 2 [Source:MGI Symbol;Acc:MGI:1313136]	-0.3	0.049545
ENSMUSG00000042751	Nmnat2	nicotinamide nucleotide adenylyltransferase 2 [Source:MGI Symbol;Acc:MGI:2444155]	-0.3	0.049545
ENSMUSG00000037014	Sstr4	somatostatin receptor 4 [Source:MGI Symbol;Acc:MGI:105372]	-0.3	0.049545
ENSMUSG00000031910	Has3	hyaluronan synthase 3 [Source:MGI Symbol;Acc:MGI:109599]	-0.3	0.049545
ENSMUSG00000027475	Kif3b	kinesin family member 3B [Source:MGI Symbol;Acc:MGI:107688]	-0.3	0.049545
ENSMUSG00000064127	Med14	mediator complex subunit 14 [Source:MGI Symbol;Acc:MGI:1349442]	-0.3	0.049545
ENSMUSG00000059456	Ptk2b	PTK2 protein tyrosine kinase 2 beta [Source:MGI Symbol;Acc:MGI:104908]	-0.3	0.049545
ENSMUSG00000071658	Gng3	guanine nucleotide binding protein (G protein), gamma 3 [Source:MGI Symbol;Acc:MGI:102704]	-0.3	0.049545
ENSMUSG00000042532	Golga7b	golgi autoantigen, golgin subfamily a, 7B [Source:MGI Symbol;Acc:MGI:1918396]	-0.3	0.049545
ENSMUSG00000039686	Zer1	zer-1 homolog (C. elegans) [Source:MGI Symbol;Acc:MGI:2442511]	-0.3	0.049545
ENSMUSG00000049764	Zfp280b	zinc finger protein 280B [Source:MGI Symbol;Acc:MGI:1927865]	-0.3	0.049545
ENSMUSG00000094594	AC101687.1		-0.3	0.049545
ENSMUSG00000062209	Erbb4	v-erb-a erythroblastic leukemia viral oncogene homolog 4 (avian) [Source:MGI Symbol;Acc:MGI:104771]	-0.3	0.049545
ENSMUSG00000030801	Kat8	K(lysine) acetyltransferase 8 [Source:MGI Symbol;Acc:MGI:1915023]	-0.3	0.049545
ENSMUSG00000062995	Ica1	islet cell autoantigen 1 [Source:MGI Symbol;Acc:MGI:96391]	-0.3	0.049545
ENSMUSG00000020096	Tbata	thymus, brain and testes associated [Source:MGI Symbol;Acc:MGI:1923820]	-0.3	0.049545
ENSMUSG00000057378	Ryr3	ryanodine receptor 3 [Source:MGI Symbol;Acc:MGI:99684]	-0.3	0.049545
ENSMUSG00000047412	Zbtb44	zinc finger and BTB domain containing 44 [Source:MGI Symbol;Acc:MGI:1925123]	-0.3	0.049545
ENSMUSG00000032601	Prkar2a	protein kinase, cAMP dependent regulatory, type II alpha [Source:MGI Symbol;Acc:MGI:108025]	-0.3	0.049545
ENSMUSG00000029640	Usp12	ubiquitin specific peptidase 12 [Source:MGI Symbol;Acc:MGI:1270128]	-0.3	0.049545
ENSMUSG00000027189	Trim44	tripartite motif-containing 44 [Source:MGI Symbol;Acc:MGI:1931835]	-0.3	0.049545
ENSMUSG00000038013	Wipf2	WAS/WASL interacting protein family, member 2 [Source:MGI Symbol;Acc:MGI:1924462]	-0.3	0.049545
ENSMUSG00000034997	Htr2a	5-hydroxytryptamine (serotonin) receptor 2A [Source:MGI Symbol;Acc:MGI:109521]	-0.3	0.049545
ENSMUSG00000052981	Ube2ql1	ubiquitin-conjugating enzyme E2Q family-like 1 [Source:MGI Symbol;Acc:MGI:1924230]	-0.3	0.049545
ENSMUSG00000032584	Mst1r	macrophage stimulating 1 receptor (c-met-related tyrosine kinase) [Source:MGI Symbol;Acc:MGI:99614]	-0.3	0.049545
ENSMUSG00000030084	Plxna1	plexin A1 [Source:MGI Symbol;Acc:MGI:107685]	-0.3	0.049545
ENSMUSG00000022023	Wbp4	WW domain binding protein 4 [Source:MGI Symbol;Acc:MGI:109568]	-0.3	0.049545
ENSMUSG00000034152	Exoc3	exocyst complex component 3 [Source:MGI Symbol;Acc:MGI:2443972]	-0.3	0.049545
ENSMUSG00000038342	Mlxip	MLX interacting protein [Source:MGI Symbol;Acc:MGI:2141183]	-0.3	0.049545
ENSMUSG00000043418	Lrit2	leucine-rich repeat, immunoglobulin-like and transmembrane domains 2 [Source:MGI Symbol;Acc:MGI:2444885]	-0.3	0.049545
ENSMUSG00000029055	Plch2	phospholipase C, eta 2 [Source:MGI Symbol;Acc:MGI:2443078]	-0.3	0.049545
ENSMUSG00000019699	Akt3	thymoma viral proto-oncogene 3 [Source:MGI Symbol;Acc:MGI:1345147]	-0.3	0.049545
ENSMUSG00000024862	Klc2	kinesin light chain 2 [Source:MGI Symbol;Acc:MGI:107953]	-0.3	0.049545
ENSMUSG00000044365	Cxxc4	CXXC finger 4 [Source:MGI Symbol;Acc:MGI:2442112]	-0.3	0.049545
ENSMUSG00000041133	Smc1a	structural maintenance of chromosomes 1A [Source:MGI Symbol;Acc:MGI:1344345]	-0.3	0.049545
ENSMUSG00000031227	Magee1	melanoma antigen, family E, 1 [Source:MGI Symbol;Acc:MGI:2148149]	-0.3	0.049545
ENSMUSG00000028013	Ppa2	pyrophosphatase (inorganic) 2 [Source:MGI Symbol;Acc:MGI:1922026]	-0.3	0.049545
ENSMUSG00000023033	Scn8a	sodium channel, voltage-gated, type VIII, alpha [Source:MGI Symbol;Acc:MGI:103169]	-0.3	0.049545
ENSMUSG00000063646	Jakmip1	janus kinase and microtubule interacting protein 1 [Source:MGI Symbol;Acc:MGI:1923321]	-0.3	0.049545
ENSMUSG00000032773	Chrm1	cholinergic receptor, muscarinic 1, CNS [Source:MGI Symbol;Acc:MGI:88396]	-0.3	0.049545
ENSMUSG00000004360	9330159F19Rik	RIKEN cDNA 9330159F19 gene [Source:MGI Symbol;Acc:MGI:3036239]	-0.3	0.049545
ENSMUSG00000040363	Bcor	BCL6 interacting corepressor [Source:MGI Symbol;Acc:MGI:1918708]	-0.3	0.049545
ENSMUSG00000028801	Stpg1	sperm tail PG rich repeat containing 1 [Source:MGI Symbol;Acc:MGI:1926056]	-0.3	0.049545
ENSMUSG00000078786	BC024978	cDNA sequence BC024978 [Source:MGI Symbol;Acc:MGI:3041247]	-0.3	0.049545
ENSMUSG00000026585	Kifap3	kinesin-associated protein 3 [Source:MGI Symbol;Acc:MGI:107566]	-0.3	0.049545
ENSMUSG00000058897	Col25a1	collagen, type XXV, alpha 1 [Source:MGI Symbol;Acc:MGI:1924268]	-0.3	0.049545
ENSMUSG00000016181	Diexf	digestive organ expansion factor homolog (zebrafish) [Source:MGI Symbol;Acc:MGI:2138080]	-0.3	0.049545
ENSMUSG00000036707	Cab39	calcium binding protein 39 [Source:MGI Symbol;Acc:MGI:107438]	-0.3	0.049545
ENSMUSG00000097335	AL591113.1		-0.3	0.049545
ENSMUSG00000055409	Nell1	NEL-like 1 [Source:MGI Symbol;Acc:MGI:2443902]	-0.3	0.049545
ENSMUSG00000058793	Cds2	CDP-diacylglycerol synthase (phosphatidate cytidylyltransferase) 2 [Source:MGI Symbol;Acc:MGI:1332236]	-0.3	0.049545
ENSMUSG00000031563	Wwc2	WW, C2 and coiled-coil domain containing 2 [Source:MGI Symbol;Acc:MGI:1261872]	-0.3	0.049545
ENSMUSG00000021936	Mapk8	mitogen-activated protein kinase 8 [Source:MGI Symbol;Acc:MGI:1346861]	-0.3	0.049545
ENSMUSG00000056222	Spock1	sparc/osteonectin, cwcv and kazal-like domains proteoglycan 1 [Source:MGI Symbol;Acc:MGI:105371]	-0.3	0.049545
ENSMUSG00000052861	Dnahc6	dynein, axonemal, heavy chain 6 [Source:MGI Symbol;Acc:MGI:107744]	-0.3	0.049545
ENSMUSG00000091504	Vmn2r118	vomeronasal 2, receptor 118 [Source:MGI Symbol;Acc:MGI:3761695]	-0.3	0.049545
ENSMUSG00000028949	Smarcd3	SWI/SNF related, matrix associated, actin dependent regulator of chromatin, subfamily d, member 3 [Source:MGI Symbol;Acc:MGI:1914243]	-0.3	0.049545
ENSMUSG00000070056	Mfhas1	malignant fibrous histiocytoma amplified sequence 1 [Source:MGI Symbol;Acc:MGI:1098644]	-0.3	0.049545
ENSMUSG00000045441	Gprin3	GPRIN family member 3 [Source:MGI Symbol;Acc:MGI:1924785]	-0.3	0.049545
ENSMUSG00000002413	Braf	Braf transforming gene [Source:MGI Symbol;Acc:MGI:88190]	-0.3	0.049545
ENSMUSG00000059005	Hnrnpa3	heterogeneous nuclear ribonucleoprotein A3 [Source:MGI Symbol;Acc:MGI:1917171]	-0.3	0.049545
ENSMUSG00000045994	B3gat1	beta-1,3-glucuronyltransferase 1 (glucuronosyltransferase P) [Source:MGI Symbol;Acc:MGI:1924148]	-0.3	0.049545
ENSMUSG00000009647	Ccdc109a	coiled-coil domain containing 109A [Source:MGI Symbol;Acc:MGI:3026965]	-0.3	0.049545
ENSMUSG00000000711	Rab5b	RAB5B, member RAS oncogene family [Source:MGI Symbol;Acc:MGI:105938]	-0.3	0.049545
ENSMUSG00000024120	Lrpprc	leucine-rich PPR-motif containing [Source:MGI Symbol;Acc:MGI:1919666]	-0.3	0.049545
ENSMUSG00000027774	Gfm1	G elongation factor, mitochondrial 1 [Source:MGI Symbol;Acc:MGI:107339]	-0.3	0.049545
ENSMUSG00000078453	3110003A17Rik	RIKEN cDNA 3110003A17 gene [Source:MGI Symbol;Acc:MGI:1920362]	-0.3	0.049545
ENSMUSG00000089097	SNORA17	Small nucleolar RNA SNORA17 [Source:RFAM;Acc:RF00560]	-0.3	0.049545
ENSMUSG00000040029	Ipo8	importin 8 [Source:MGI Symbol;Acc:MGI:2444611]	-0.3	0.049545
ENSMUSG00000042348	Arl15	ADP-ribosylation factor-like 15 [Source:MGI Symbol;Acc:MGI:2442308]	-0.3	0.049545
ENSMUSG00000024150	Mcfd2	multiple coagulation factor deficiency 2 [Source:MGI Symbol;Acc:MGI:2183439]	-0.3	0.049545
ENSMUSG00000018574	Acadvl	acyl-Coenzyme A dehydrogenase, very long chain [Source:MGI Symbol;Acc:MGI:895149]	0.28	0.0504535
ENSMUSG00000035352	Ccl12	chemokine (C-C motif) ligand 12 [Source:MGI Symbol;Acc:MGI:108224]	0.28	0.0504535
ENSMUSG00000071847	Apcdd1	adenomatosis polyposis coli down-regulated 1 [Source:MGI Symbol;Acc:MGI:3513977]	0.28	0.0504535
ENSMUSG00000019810	Fuca2	fucosidase, alpha-L- 2, plasma [Source:MGI Symbol;Acc:MGI:1914098]	0.28	0.0504535
ENSMUSG00000048329	Mfsd6l	major facilitator superfamily domain containing 6-like [Source:MGI Symbol;Acc:MGI:2384904]	0.28	0.0504535
ENSMUSG00000085256	3010003L10Rik	RIKEN cDNA 3010003L10 gene [Source:MGI Symbol;Acc:MGI:1924703]	0.28	0.0504535
ENSMUSG00000034990	Otoa	otoancorin [Source:MGI Symbol;Acc:MGI:2149209]	0.28	0.0504535
ENSMUSG00000020169	Best3	bestrophin 3 [Source:MGI Symbol;Acc:MGI:3580298]	0.28	0.0504535
ENSMUSG00000012819	Cdh23	cadherin 23 (otocadherin) [Source:MGI Symbol;Acc:MGI:1890219]	0.28	0.0504535
ENSMUSG00000021219	Rgs6	regulator of G-protein signaling 6 [Source:MGI Symbol;Acc:MGI:1354730]	0.28	0.0504535
ENSMUSG00000033039	Micall1	microtubule associated monoxygenase, calponin and LIM domain containing -like 1 [Source:MGI Symbol;Acc:MGI:105870]	0.28	0.0504535
ENSMUSG00000031825	Crispld2	cysteine-rich secretory protein LCCL domain containing 2 [Source:MGI Symbol;Acc:MGI:1926142]	0.28	0.0504535
ENSMUSG00000015133	Lrrk1	leucine-rich repeat kinase 1 [Source:MGI Symbol;Acc:MGI:2142227]	0.28	0.0504535
ENSMUSG00000095385	D630033O11Rik	RIKEN cDNA D630033O11 gene [Source:MGI Symbol;Acc:MGI:2685434]	0.28	0.0504535
ENSMUSG00000009246	Trpm5	transient receptor potential cation channel, subfamily M, member 5 [Source:MGI Symbol;Acc:MGI:1861718]	0.28	0.0504535
ENSMUSG00000025534	Gusb	glucuronidase, beta [Source:MGI Symbol;Acc:MGI:95872]	0.28	0.0504535
ENSMUSG00000061577	Gpr114	G protein-coupled receptor 114 [Source:MGI Symbol;Acc:MGI:2685955]	0.28	0.0504535
ENSMUSG00000037815	Ctnna1	catenin (cadherin associated protein), alpha 1 [Source:MGI Symbol;Acc:MGI:88274]	0.28	0.0504535
ENSMUSG00000024437	Gm8615	predicted pseudogene 8615 [Source:MGI Symbol;Acc:MGI:3647532]	0.28	0.0504535
ENSMUSG00000027398	Il1b	interleukin 1 beta [Source:MGI Symbol;Acc:MGI:96543]	0.28	0.0504535
ENSMUSG00000082560	Gm15157	predicted gene 15157 [Source:MGI Symbol;Acc:MGI:3705478]	0.28	0.0504535
ENSMUSG00000053012	Krcc1	lysine-rich coiled-coil 1 [Source:MGI Symbol;Acc:MGI:1889377]	0.28	0.0504535
ENSMUSG00000014776	Nol3	nucleolar protein 3 (apoptosis repressor with CARD domain) [Source:MGI Symbol;Acc:MGI:1925938]	0.28	0.0504535
ENSMUSG00000027428	Rbbp9	retinoblastoma binding protein 9 [Source:MGI Symbol;Acc:MGI:1347074]	0.28	0.0504535
ENSMUSG00000001131	Timp1	tissue inhibitor of metalloproteinase 1 [Source:MGI Symbol;Acc:MGI:98752]	0.28	0.0504535
ENSMUSG00000040374	Pex2	peroxisomal biogenesis factor 2 [Source:MGI Symbol;Acc:MGI:107486]	0.28	0.0504535
ENSMUSG00000016995	Matn4	matrilin 4 [Source:MGI Symbol;Acc:MGI:1328314]	0.28	0.0504535
ENSMUSG00000020077	Srgn	serglycin [Source:MGI Symbol;Acc:MGI:97756]	0.28	0.0504535
ENSMUSG00000059713	Rcan3	regulator of calcineurin 3 [Source:MGI Symbol;Acc:MGI:1858220]	0.28	0.0504535
ENSMUSG00000022665	Ccdc80	coiled-coil domain containing 80 [Source:MGI Symbol;Acc:MGI:1915146]	0.28	0.0504535
ENSMUSG00000033985	Tesk2	testis-specific kinase 2 [Source:MGI Symbol;Acc:MGI:2385204]	0.28	0.0504535
ENSMUSG00000037552	Plekhg2	pleckstrin homology domain containing, family G (with RhoGef domain) member 2 [Source:MGI Symbol;Acc:MGI:2141874]	0.28	0.0504535
ENSMUSG00000029810	Tmem176b	transmembrane protein 176B [Source:MGI Symbol;Acc:MGI:1916348]	0.28	0.0504535
ENSMUSG00000020432	Tcn2	transcobalamin 2 [Source:MGI Symbol;Acc:MGI:98534]	0.28	0.0504535
ENSMUSG00000060559	Gm10083	predicted gene 10083 [Source:MGI Symbol;Acc:MGI:3642418]	0.28	0.0504535
ENSMUSG00000038580	Sct	secretin [Source:MGI Symbol;Acc:MGI:99466]	0.28	0.0504535
ENSMUSG00000026226	Spata3	spermatogenesis associated 3 [Source:MGI Symbol;Acc:MGI:1917310]	0.28	0.0504535
ENSMUSG00000048779	P2ry6	pyrimidinergic receptor P2Y, G-protein coupled, 6 [Source:MGI Symbol;Acc:MGI:2673874]	0.28	0.0504535
ENSMUSG00000052911	Lamb2	laminin, beta 2 [Source:MGI Symbol;Acc:MGI:99916]	0.28	0.0504535
ENSMUSG00000079559	Gm684	predicted gene 684 [Source:MGI Symbol;Acc:MGI:2685530]	0.28	0.0504535
ENSMUSG00000068523	Gng5	guanine nucleotide binding protein (G protein), gamma 5 [Source:MGI Symbol;Acc:MGI:109164]	0.28	0.0504535
ENSMUSG00000029304	Spp1	secreted phosphoprotein 1 [Source:MGI Symbol;Acc:MGI:98389]	0.28	0.0504535
ENSMUSG00000020009	Ifngr1	interferon gamma receptor 1 [Source:MGI Symbol;Acc:MGI:107655]	0.28	0.0504535
ENSMUSG00000019577	Pdk4	pyruvate dehydrogenase kinase, isoenzyme 4 [Source:MGI Symbol;Acc:MGI:1351481]	0.28	0.0504535
ENSMUSG00000034968	Lbx2	ladybird homeobox homolog 2 (Drosophila) [Source:MGI Symbol;Acc:MGI:1342288]	0.28	0.0504535
ENSMUSG00000028163	Nfkb1	nuclear factor of kappa light polypeptide gene enhancer in B cells 1, p105 [Source:MGI Symbol;Acc:MGI:97312]	0.28	0.0504535
ENSMUSG00000025076	Casp7	caspase 7 [Source:MGI Symbol;Acc:MGI:109383]	0.28	0.0504535
ENSMUSG00000071604	Fam189a2	family with sequence similarity 189, member A2 [Source:MGI Symbol;Acc:MGI:2685813]	0.28	0.0504535
ENSMUSG00000025789	St8sia2	ST8 alpha-N-acetyl-neuraminide alpha-2,8-sialyltransferase 2 [Source:MGI Symbol;Acc:MGI:106020]	0.28	0.0504535
ENSMUSG00000025537	Phkg1	phosphorylase kinase gamma 1 [Source:MGI Symbol;Acc:MGI:97579]	0.28	0.0504535
ENSMUSG00000003534	Ddr1	discoidin domain receptor family, member 1 [Source:MGI Symbol;Acc:MGI:99216]	0.28	0.0504535
ENSMUSG00000015355	Cd48	CD48 antigen [Source:MGI Symbol;Acc:MGI:88339]	0.28	0.0504535
ENSMUSG00000039887	Alg14	asparagine-linked glycosylation 14 [Source:MGI Symbol;Acc:MGI:1914039]	0.28	0.0504535
ENSMUSG00000027848	Olfml3	olfactomedin-like 3 [Source:MGI Symbol;Acc:MGI:1914877]	0.28	0.0504535
ENSMUSG00000034164	Emid1	EMI domain containing 1 [Source:MGI Symbol;Acc:MGI:2155091]	0.28	0.0504535
ENSMUSG00000039518	Cdsn	corneodesmosin [Source:MGI Symbol;Acc:MGI:3505689]	0.28	0.0504535
ENSMUSG00000035296	Sgcg	sarcoglycan, gamma (dystrophin-associated glycoprotein) [Source:MGI Symbol;Acc:MGI:1346524]	0.28	0.0504535
ENSMUSG00000024011	Pi16	peptidase inhibitor 16 [Source:MGI Symbol;Acc:MGI:1921366]	0.28	0.0504535
ENSMUSG00000020541	Tom1l1	target of myb1-like 1 (chicken) [Source:MGI Symbol;Acc:MGI:1919193]	0.28	0.0504535
ENSMUSG00000003644	Rps6ka1	ribosomal protein S6 kinase polypeptide 1 [Source:MGI Symbol;Acc:MGI:104558]	0.28	0.0504535
ENSMUSG00000032000	Birc3	baculoviral IAP repeat-containing 3 [Source:MGI Symbol;Acc:MGI:1197007]	0.28	0.0504535
ENSMUSG00000027510	Rbm38	RNA binding motif protein 38 [Source:MGI Symbol;Acc:MGI:1889294]	0.28	0.0504535
ENSMUSG00000047867	Gimap6	GTPase, IMAP family member 6 [Source:MGI Symbol;Acc:MGI:1918876]	0.28	0.0504535
ENSMUSG00000097622	AC140293.1		0.28	0.0504535
ENSMUSG00000028689	Ccdc163	coiled-coil domain containing 163 [Source:MGI Symbol;Acc:MGI:1915644]	0.28	0.0504535
ENSMUSG00000002228	Ppm1j	protein phosphatase 1J [Source:MGI Symbol;Acc:MGI:1919137]	0.28	0.0504535
ENSMUSG00000030403	Vasp	vasodilator-stimulated phosphoprotein [Source:MGI Symbol;Acc:MGI:109268]	0.28	0.0504535
ENSMUSG00000047361	Gm973	predicted gene 973 [Source:MGI Symbol;Acc:MGI:2685819]	0.28	0.0504535
ENSMUSG00000034947	Tmem106a	transmembrane protein 106A [Source:MGI Symbol;Acc:MGI:1922056]	0.28	0.0504535
ENSMUSG00000074813	Gm14005	predicted gene 14005 [Source:MGI Symbol;Acc:MGI:3652191]	0.28	0.0504535
ENSMUSG00000037089	Slc35b2	solute carrier family 35, member B2 [Source:MGI Symbol;Acc:MGI:1921086]	0.28	0.0504535
ENSMUSG00000044703	Phf11	PHD finger protein 11 [Source:MGI Symbol;Acc:MGI:1918441]	0.28	0.0504535
ENSMUSG00000028927	Padi2	peptidyl arginine deiminase, type II [Source:MGI Symbol;Acc:MGI:1338892]	0.28	0.0504535
ENSMUSG00000026843	Fubp3	far upstream element (FUSE) binding protein 3 [Source:MGI Symbol;Acc:MGI:2443699]	0.28	0.0504535
ENSMUSG00000055003	Lrtm2	leucine-rich repeats and transmembrane domains 2 [Source:MGI Symbol;Acc:MGI:2141485]	0.28	0.0504535
ENSMUSG00000050345	4930486L24Rik	RIKEN cDNA 4930486L24 gene [Source:MGI Symbol;Acc:MGI:1922258]	0.28	0.0504535
ENSMUSG00000029819	Npy	neuropeptide Y [Source:MGI Symbol;Acc:MGI:97374]	0.28	0.0504535
ENSMUSG00000030523	Trpm1	transient receptor potential cation channel, subfamily M, member 1 [Source:MGI Symbol;Acc:MGI:1330305]	0.28	0.0504535
ENSMUSG00000000983	Wfdc18	WAP four-disulfide core domain 18 [Source:MGI Symbol;Acc:MGI:107506]	0.28	0.0504535
ENSMUSG00000036422	Pcdh8	protocadherin 8 [Source:MGI Symbol;Acc:MGI:1306800]	0.28	0.0504535
ENSMUSG00000021838	Samd4	sterile alpha motif domain containing 4 [Source:MGI Symbol;Acc:MGI:1921730]	0.28	0.0504535
ENSMUSG00000020037	Rfx4	regulatory factor X, 4 (influences HLA class II expression) [Source:MGI Symbol;Acc:MGI:1918387]	0.28	0.0504535
ENSMUSG00000009291	Pttg1ip	pituitary tumor-transforming 1 interacting protein [Source:MGI Symbol;Acc:MGI:2652132]	0.28	0.0504535
ENSMUSG00000035268	Pkig	protein kinase inhibitor, gamma [Source:MGI Symbol;Acc:MGI:1343086]	0.28	0.0504535
ENSMUSG00000035314	Gdpd5	glycerophosphodiester phosphodiesterase domain containing 5 [Source:MGI Symbol;Acc:MGI:2686926]	0.28	0.0504535
ENSMUSG00000085793	Lin52	lin-52 homolog (C. elegans) [Source:MGI Symbol;Acc:MGI:3045391]	0.28	0.0504535
ENSMUSG00000031129	Slc9a9	solute carrier family 9 (sodium/hydrogen exchanger), member 9 [Source:MGI Symbol;Acc:MGI:2679732]	0.28	0.0504535
ENSMUSG00000022102	Dok2	docking protein 2 [Source:MGI Symbol;Acc:MGI:1332623]	0.28	0.0504535
ENSMUSG00000058997	Vwa8	von Willebrand factor A domain containing 8 [Source:MGI Symbol;Acc:MGI:1919008]	0.28	0.0504535
ENSMUSG00000022261	Sdc2	syndecan 2 [Source:MGI Symbol;Acc:MGI:1349165]	0.28	0.0504535
ENSMUSG00000029560	Snx8	sorting nexin 8 [Source:MGI Symbol;Acc:MGI:2443816]	0.28	0.0504535
ENSMUSG00000017057	Il13ra1	interleukin 13 receptor, alpha 1 [Source:MGI Symbol;Acc:MGI:105052]	0.28	0.0504535
ENSMUSG00000020256	Aldh1l2	aldehyde dehydrogenase 1 family, member L2 [Source:MGI Symbol;Acc:MGI:2444680]	0.28	0.0504535
ENSMUSG00000025572	Tmc6	transmembrane channel-like gene family 6 [Source:MGI Symbol;Acc:MGI:1098686]	0.28	0.0504535
ENSMUSG00000029070	Mxra8	matrix-remodelling associated 8 [Source:MGI Symbol;Acc:MGI:1922011]	0.28	0.0504535
ENSMUSG00000038633	Degs1	degenerative spermatocyte homolog 1 (Drosophila) [Source:MGI Symbol;Acc:MGI:1097711]	0.28	0.0504535
ENSMUSG00000030598	Fbxo17	F-box protein 17 [Source:MGI Symbol;Acc:MGI:1354707]	0.28	0.0504535
ENSMUSG00000035212	Leprot	leptin receptor overlapping transcript [Source:MGI Symbol;Acc:MGI:2687005]	0.28	0.0504535
ENSMUSG00000078853	Igtp	interferon gamma induced GTPase [Source:MGI Symbol;Acc:MGI:107729]	0.28	0.0504535
ENSMUSG00000028214	Gem	GTP binding protein (gene overexpressed in skeletal muscle) [Source:MGI Symbol;Acc:MGI:99844]	0.28	0.0504535
ENSMUSG00000060090	Rp2h	retinitis pigmentosa 2 homolog (human) [Source:MGI Symbol;Acc:MGI:1277953]	0.28	0.0504535
ENSMUSG00000031521	Aga	aspartylglucosaminidase [Source:MGI Symbol;Acc:MGI:104873]	0.28	0.0504535
ENSMUSG00000068874	Selenbp1	selenium binding protein 1 [Source:MGI Symbol;Acc:MGI:96825]	0.28	0.0504535
ENSMUSG00000005360	Slc1a3	solute carrier family 1 (glial high affinity glutamate transporter), member 3 [Source:MGI Symbol;Acc:MGI:99917]	0.28	0.0504535
ENSMUSG00000037820	Tgm2	transglutaminase 2, C polypeptide [Source:MGI Symbol;Acc:MGI:98731]	0.28	0.0504535
ENSMUSG00000024677	Ms4a6b	membrane-spanning 4-domains, subfamily A, member 6B [Source:MGI Symbol;Acc:MGI:1917024]	0.28	0.0504535
ENSMUSG00000056529	Ptafr	platelet-activating factor receptor [Source:MGI Symbol;Acc:MGI:106066]	0.28	0.0504535
ENSMUSG00000043832	Clec4a3	C-type lectin domain family 4, member a3 [Source:MGI Symbol;Acc:MGI:1920399]	0.28	0.0504535
ENSMUSG00000030513	Pcsk6	proprotein convertase subtilisin/kexin type 6 [Source:MGI Symbol;Acc:MGI:102897]	0.28	0.0504535
ENSMUSG00000031838	Ifi30	interferon gamma inducible protein 30 [Source:MGI Symbol;Acc:MGI:2137648]	0.28	0.0504535
ENSMUSG00000033880	Lgals3bp	lectin, galactoside-binding, soluble, 3 binding protein [Source:MGI Symbol;Acc:MGI:99554]	0.28	0.0504535
ENSMUSG00000015149	Sirt2	sirtuin 2 (silent mating type information regulation 2, homolog) 2 (S. cerevisiae) [Source:MGI Symbol;Acc:MGI:1927664]	0.28	0.0504535
ENSMUSG00000024869	Nudt8	nudix (nucleoside diphosphate linked moiety X)-type motif 8 [Source:MGI Symbol;Acc:MGI:1913637]	0.28	0.0504535
ENSMUSG00000032735	Ablim3	actin binding LIM protein family, member 3 [Source:MGI Symbol;Acc:MGI:2442582]	0.28	0.0504535
ENSMUSG00000000326	Comt	catechol-O-methyltransferase [Source:MGI Symbol;Acc:MGI:88470]	0.28	0.0504535
ENSMUSG00000015994	Fnta	farnesyltransferase, CAAX box, alpha [Source:MGI Symbol;Acc:MGI:104683]	0.28	0.0504535
ENSMUSG00000041660	Bbox1	butyrobetaine (gamma), 2-oxoglutarate dioxygenase 1 (gamma-butyrobetaine hydroxylase) [Source:MGI Symbol;Acc:MGI:1891372]	0.28	0.0504535
ENSMUSG00000056130	Ticam2	toll-like receptor adaptor molecule 2 [Source:MGI Symbol;Acc:MGI:3040056]	0.28	0.0504535
ENSMUSG00000021697	Depdc1b	DEP domain containing 1B [Source:MGI Symbol;Acc:MGI:2145425]	0.28	0.0504535
ENSMUSG00000026605	Cenpf	centromere protein F [Source:MGI Symbol;Acc:MGI:1313302]	0.28	0.0504535
ENSMUSG00000023990	Tfeb	transcription factor EB [Source:MGI Symbol;Acc:MGI:103270]	0.28	0.0504535
ENSMUSG00000029915	Clec5a	C-type lectin domain family 5, member a [Source:MGI Symbol;Acc:MGI:1345151]	0.28	0.0504535
ENSMUSG00000022755	Gpr128	G protein-coupled receptor 128 [Source:MGI Symbol;Acc:MGI:2441732]	0.28	0.0504535
ENSMUSG00000025888	Casp1	caspase 1 [Source:MGI Symbol;Acc:MGI:96544]	0.28	0.0504535
ENSMUSG00000046240	Hepacam	hepatocyte cell adhesion molecule [Source:MGI Symbol;Acc:MGI:1920177]	0.28	0.0504535
ENSMUSG00000061540	Orm2	orosomucoid 2 [Source:MGI Symbol;Acc:MGI:97444]	0.28	0.0504535
ENSMUSG00000032503	Arpp21	cyclic AMP-regulated phosphoprotein, 21 [Source:MGI Symbol;Acc:MGI:107562]	0.28	0.0504535
ENSMUSG00000005054	Cstb	cystatin B [Source:MGI Symbol;Acc:MGI:109514]	0.28	0.0504535
ENSMUSG00000044786	Zfp36	zinc finger protein 36 [Source:MGI Symbol;Acc:MGI:99180]	0.28	0.0504535
ENSMUSG00000029098	Acox3	acyl-Coenzyme A oxidase 3, pristanoyl [Source:MGI Symbol;Acc:MGI:1933156]	0.28	0.0504535
ENSMUSG00000030339	Ltbr	lymphotoxin B receptor [Source:MGI Symbol;Acc:MGI:104875]	0.28	0.0504535
ENSMUSG00000055044	Pdlim1	PDZ and LIM domain 1 (elfin) [Source:MGI Symbol;Acc:MGI:1860611]	0.28	0.0504535
ENSMUSG00000034041	Lyl1	lymphoblastomic leukemia 1 [Source:MGI Symbol;Acc:MGI:96891]	0.28	0.0504535
ENSMUSG00000046186	Cd109	CD109 antigen [Source:MGI Symbol;Acc:MGI:2445221]	0.28	0.0504535
ENSMUSG00000059555	A830007P12Rik	RIKEN cDNA A830007P12 gene [Source:MGI Symbol;Acc:MGI:2442720]	0.28	0.0504535
ENSMUSG00000052942	Glis3	GLIS family zinc finger 3 [Source:MGI Symbol;Acc:MGI:2444289]	0.28	0.0504535
ENSMUSG00000039264	Gimap3	GTPase, IMAP family member 3 [Source:MGI Symbol;Acc:MGI:1932723]	0.28	0.0504535
ENSMUSG00000054589	Gm9949	predicted gene 9949 [Source:MGI Symbol;Acc:MGI:3647947]	0.28	0.0504535
ENSMUSG00000039865	Slc44a3	solute carrier family 44, member 3 [Source:MGI Symbol;Acc:MGI:2384860]	0.28	0.0504535
ENSMUSG00000027293	Ehd4	EH-domain containing 4 [Source:MGI Symbol;Acc:MGI:1919619]	0.28	0.0504535
ENSMUSG00000021540	Smad5	SMAD family member 5 [Source:MGI Symbol;Acc:MGI:1328787]	0.28	0.0504535
ENSMUSG00000002020	Ltbp2	latent transforming growth factor beta binding protein 2 [Source:MGI Symbol;Acc:MGI:99502]	0.28	0.0504535
ENSMUSG00000020495	Smg8	smg-8 homolog, nonsense mediated mRNA decay factor (C. elegans) [Source:MGI Symbol;Acc:MGI:1921383]	-0.29	0.0537758
ENSMUSG00000062184	Hs6st2	heparan sulfate 6-O-sulfotransferase 2 [Source:MGI Symbol;Acc:MGI:1354959]	-0.29	0.0537758
ENSMUSG00000097338	AC161601.1		-0.29	0.0537758
ENSMUSG00000041757	Plekha6	pleckstrin homology domain containing, family A member 6 [Source:MGI Symbol;Acc:MGI:2388662]	-0.29	0.0537758
ENSMUSG00000078503	Gm13225	predicted gene 13225 [Source:MGI Symbol;Acc:MGI:3652161]	-0.29	0.0537758
ENSMUSG00000036333	Kidins220	kinase D-interacting substrate 220 [Source:MGI Symbol;Acc:MGI:1924730]	-0.29	0.0537758
ENSMUSG00000020251	Glt8d2	glycosyltransferase 8 domain containing 2 [Source:MGI Symbol;Acc:MGI:1922032]	-0.29	0.0537758
ENSMUSG00000041231	Ublcp1	ubiquitin-like domain containing CTD phosphatase 1 [Source:MGI Symbol;Acc:MGI:1933105]	-0.29	0.0537758
ENSMUSG00000051537	Gm5124	predicted pseudogene 5124 [Source:MGI Symbol;Acc:MGI:3643622]	-0.29	0.0537758
ENSMUSG00000059187	Fam19a1	family with sequence similarity 19, member A1 [Source:MGI Symbol;Acc:MGI:2443695]	-0.29	0.0537758
ENSMUSG00000025576	Rbfox3	RNA binding protein, fox-1 homolog (C. elegans) 3 [Source:MGI Symbol;Acc:MGI:106368]	-0.29	0.0537758
ENSMUSG00000025810	Nrp1	neuropilin 1 [Source:MGI Symbol;Acc:MGI:106206]	-0.29	0.0537758
ENSMUSG00000037984	Neurod6	neurogenic differentiation 6 [Source:MGI Symbol;Acc:MGI:106593]	-0.29	0.0537758
ENSMUSG00000044081	4930441O14Rik	RIKEN cDNA 4930441O14 gene [Source:MGI Symbol;Acc:MGI:1915521]	-0.29	0.0537758
ENSMUSG00000032846	Zswim6	zinc finger, SWIM domain containing 6 [Source:MGI Symbol;Acc:MGI:1914513]	-0.29	0.0537758
ENSMUSG00000021012	Zc3h14	zinc finger CCCH type containing 14 [Source:MGI Symbol;Acc:MGI:1919824]	-0.29	0.0537758
ENSMUSG00000044528	Tram1l1	translocation associated membrane protein 1-like 1 [Source:MGI Symbol;Acc:MGI:2443503]	-0.29	0.0537758
ENSMUSG00000022285	Ywhaz	tyrosine 3-monooxygenase/tryptophan 5-monooxygenase activation protein, zeta polypeptide [Source:MGI Symbol;Acc:MGI:109484]	-0.29	0.0537758
ENSMUSG00000046378	Asphd1	aspartate beta-hydroxylase domain containing 1 [Source:MGI Symbol;Acc:MGI:2685014]	-0.29	0.0537758
ENSMUSG00000038473	Nos1ap	nitric oxide synthase 1 (neuronal) adaptor protein [Source:MGI Symbol;Acc:MGI:1917979]	-0.29	0.0537758
ENSMUSG00000031060	Rbm10	RNA binding motif protein 10 [Source:MGI Symbol;Acc:MGI:2384310]	-0.29	0.0537758
ENSMUSG00000015176	Nolc1	nucleolar and coiled-body phosphoprotein 1 [Source:MGI Symbol;Acc:MGI:1918019]	-0.29	0.0537758
ENSMUSG00000028931	Kcnab2	potassium voltage-gated channel, shaker-related subfamily, beta member 2 [Source:MGI Symbol;Acc:MGI:109239]	-0.29	0.0537758
ENSMUSG00000038331	Satb2	special AT-rich sequence binding protein 2 [Source:MGI Symbol;Acc:MGI:2679336]	-0.29	0.0537758
ENSMUSG00000000948	Snrpn	small nuclear ribonucleoprotein N [Source:MGI Symbol;Acc:MGI:98347]	-0.29	0.0537758
ENSMUSG00000038048	Cntnap5c	contactin associated protein-like 5C [Source:MGI Symbol;Acc:MGI:3646013]	-0.29	0.0537758
ENSMUSG00000030693	Klk10	kallikrein related-peptidase 10 [Source:MGI Symbol;Acc:MGI:1916790]	-0.29	0.0537758
ENSMUSG00000031833	Mast3	microtubule associated serine/threonine kinase 3 [Source:MGI Symbol;Acc:MGI:2683541]	-0.29	0.0537758
ENSMUSG00000035401	2210018M11Rik	RIKEN cDNA 2210018M11 gene [Source:MGI Symbol;Acc:MGI:1924203]	-0.29	0.0537758
ENSMUSG00000040325	Vprbp	Vpr (HIV-1) binding protein [Source:MGI Symbol;Acc:MGI:2445220]	-0.29	0.0537758
ENSMUSG00000049643	2310022A10Rik	RIKEN cDNA 2310022A10 gene [Source:MGI Symbol;Acc:MGI:1913617]	-0.29	0.0537758
ENSMUSG00000026856	Dolpp1	dolichyl pyrophosphate phosphatase 1 [Source:MGI Symbol;Acc:MGI:1914093]	-0.29	0.0537758
ENSMUSG00000012535	Tnpo3	transportin 3 [Source:MGI Symbol;Acc:MGI:1196412]	-0.29	0.0537758
ENSMUSG00000031376	Atp2b3	ATPase, Ca++ transporting, plasma membrane 3 [Source:MGI Symbol;Acc:MGI:1347353]	-0.29	0.0537758
ENSMUSG00000027804	Ppid	peptidylprolyl isomerase D (cyclophilin D) [Source:MGI Symbol;Acc:MGI:1914988]	-0.29	0.0537758
ENSMUSG00000057230	Aak1	AP2 associated kinase 1 [Source:MGI Symbol;Acc:MGI:1098687]	-0.29	0.0537758
ENSMUSG00000031937	Vstm5	V-set and transmembrane domain containing 5 [Source:MGI Symbol;Acc:MGI:1916387]	-0.29	0.0537758
ENSMUSG00000043964	Orai3	ORAI calcium release-activated calcium modulator 3 [Source:MGI Symbol;Acc:MGI:3039586]	-0.29	0.0537758
ENSMUSG00000022412	Smcr7l	Smith-Magenis syndrome chromosome region, candidate 7-like (human) [Source:MGI Symbol;Acc:MGI:2146020]	-0.29	0.0537758
ENSMUSG00000011877	Git1	G protein-coupled receptor kinase-interactor 1 [Source:MGI Symbol;Acc:MGI:1927140]	-0.29	0.0537758
ENSMUSG00000029066	Mrpl20	mitochondrial ribosomal protein L20 [Source:MGI Symbol;Acc:MGI:2137221]	-0.29	0.0537758
ENSMUSG00000043498	9330132A10Rik	RIKEN cDNA 9330132A10 gene [Source:MGI Symbol;Acc:MGI:2442380]	-0.29	0.0537758
ENSMUSG00000050587	Lrrc4c	leucine rich repeat containing 4C [Source:MGI Symbol;Acc:MGI:2442636]	-0.29	0.0537758
ENSMUSG00000035653	Lrfn5	leucine rich repeat and fibronectin type III domain containing 5 [Source:MGI Symbol;Acc:MGI:2144814]	-0.29	0.0537758
ENSMUSG00000090659	Zfp493	zinc finger protein 493 [Source:MGI Symbol;Acc:MGI:1920208]	-0.29	0.0537758
ENSMUSG00000029602	Rasal1	RAS protein activator like 1 (GAP1 like) [Source:MGI Symbol;Acc:MGI:1330842]	-0.29	0.0537758
ENSMUSG00000005338	Cadm3	cell adhesion molecule 3 [Source:MGI Symbol;Acc:MGI:2137858]	-0.29	0.0537758
ENSMUSG00000026235	Epha4	Eph receptor A4 [Source:MGI Symbol;Acc:MGI:98277]	-0.29	0.0537758
ENSMUSG00000074238	Ap1ar	adaptor-related protein complex 1 associated regulatory protein [Source:MGI Symbol;Acc:MGI:2384822]	-0.29	0.0537758
ENSMUSG00000054942	Fam73a	family with sequence similarity 73, member A [Source:MGI Symbol;Acc:MGI:1924567]	-0.29	0.0537758
ENSMUSG00000031299	Pdha1	pyruvate dehydrogenase E1 alpha 1 [Source:MGI Symbol;Acc:MGI:97532]	-0.29	0.0537758
ENSMUSG00000025787	Tgm4	transglutaminase 4 (prostate) [Source:MGI Symbol;Acc:MGI:3027002]	-0.29	0.0537758
ENSMUSG00000053483	Usp21	ubiquitin specific peptidase 21 [Source:MGI Symbol;Acc:MGI:1353665]	-0.29	0.0537758
ENSMUSG00000032834	Pwp2	PWP2 periodic tryptophan protein homolog (yeast) [Source:MGI Symbol;Acc:MGI:1341200]	-0.29	0.0537758
ENSMUSG00000034673	Pbx2	pre B cell leukemia homeobox 2 [Source:MGI Symbol;Acc:MGI:1341793]	-0.29	0.0537758
ENSMUSG00000020993	Trappc6b	trafficking protein particle complex 6B [Source:MGI Symbol;Acc:MGI:1925482]	-0.29	0.0537758
ENSMUSG00000053333	Dis3l2	DIS3 mitotic control homolog (S. cerevisiae)-like 2 [Source:MGI Symbol;Acc:MGI:2442555]	-0.29	0.0537758
ENSMUSG00000037972	Snn	stannin [Source:MGI Symbol;Acc:MGI:1276549]	-0.29	0.0537758
ENSMUSG00000086756	Gm14051	predicted gene 14051 [Source:MGI Symbol;Acc:MGI:3650008]	-0.29	0.0537758
ENSMUSG00000032583	Mon1a	MON1 homolog A (yeast) [Source:MGI Symbol;Acc:MGI:1920075]	-0.29	0.0537758
ENSMUSG00000005045	Chd5	chromodomain helicase DNA binding protein 5 [Source:MGI Symbol;Acc:MGI:3036258]	-0.29	0.0537758
ENSMUSG00000058230	Grlf1	glucocorticoid receptor DNA binding factor 1 [Source:MGI Symbol;Acc:MGI:1929494]	-0.29	0.0537758
ENSMUSG00000018209	Stk4	serine/threonine kinase 4 [Source:MGI Symbol;Acc:MGI:1929004]	-0.29	0.0537758
ENSMUSG00000043460	Elfn2	leucine rich repeat and fibronectin type III, extracellular 2 [Source:MGI Symbol;Acc:MGI:3608416]	-0.29	0.0537758
ENSMUSG00000038244	Mical2	microtubule associated monoxygenase, calponin and LIM domain containing 2 [Source:MGI Symbol;Acc:MGI:2444947]	-0.29	0.0537758
ENSMUSG00000027950	Chrnb2	cholinergic receptor, nicotinic, beta polypeptide 2 (neuronal) [Source:MGI Symbol;Acc:MGI:87891]	-0.29	0.0537758
ENSMUSG00000046876	Atxn1	ataxin 1 [Source:MGI Symbol;Acc:MGI:104783]	-0.29	0.0537758
ENSMUSG00000033416	1110038D17Rik	RIKEN cDNA 1110038D17 gene [Source:MGI Symbol;Acc:MGI:1916028]	-0.29	0.0537758
ENSMUSG00000040867	Begain	brain-enriched guanylate kinase-associated [Source:MGI Symbol;Acc:MGI:3044626]	-0.29	0.0537758
ENSMUSG00000030257	Srgap3	SLIT-ROBO Rho GTPase activating protein 3 [Source:MGI Symbol;Acc:MGI:2152938]	-0.29	0.0537758
ENSMUSG00000048142	Nat8l	N-acetyltransferase 8-like [Source:MGI Symbol;Acc:MGI:2447776]	-0.29	0.0537758
ENSMUSG00000041708	Mpped1	metallophosphoesterase domain containing 1 [Source:MGI Symbol;Acc:MGI:106316]	-0.29	0.0537758
ENSMUSG00000001229	Dpp9	dipeptidylpeptidase 9 [Source:MGI Symbol;Acc:MGI:2443967]	-0.29	0.0537758
ENSMUSG00000012117	Dhdds	dehydrodolichyl diphosphate synthase [Source:MGI Symbol;Acc:MGI:1914672]	-0.29	0.0537758
ENSMUSG00000071679	Zcchc16	zinc finger, CCHC domain containing 16 [Source:MGI Symbol;Acc:MGI:3588192]	-0.29	0.0537758
ENSMUSG00000034723	Tmx4	thioredoxin-related transmembrane protein 4 [Source:MGI Symbol;Acc:MGI:106558]	-0.29	0.0537758
ENSMUSG00000072423	Psmb11	proteasome (prosome, macropain) subunit, beta type, 11 [Source:MGI Symbol;Acc:MGI:1921152]	-0.29	0.0537758
ENSMUSG00000038784	Cnot4	CCR4-NOT transcription complex, subunit 4 [Source:MGI Symbol;Acc:MGI:1859026]	-0.29	0.0537758
ENSMUSG00000020577	Tspan13	tetraspanin 13 [Source:MGI Symbol;Acc:MGI:1913359]	-0.29	0.0537758
ENSMUSG00000021051	Ppp2r5e	protein phosphatase 2, regulatory subunit B (B56), epsilon isoform [Source:MGI Symbol;Acc:MGI:1349473]	-0.29	0.0537758
ENSMUSG00000056553	Ptprn2	protein tyrosine phosphatase, receptor type, N polypeptide 2 [Source:MGI Symbol;Acc:MGI:107418]	-0.29	0.0537758
ENSMUSG00000061411	8430427H17Rik	RIKEN cDNA 8430427H17 gene [Source:MGI Symbol;Acc:MGI:1918765]	-0.29	0.0537758
ENSMUSG00000019814	Ltv1	LTV1 homolog (S. cerevisiae) [Source:MGI Symbol;Acc:MGI:2447810]	-0.29	0.0537758
ENSMUSG00000026280	Atg4b	autophagy related 4B, cysteine peptidase [Source:MGI Symbol;Acc:MGI:1913865]	-0.29	0.0537758
ENSMUSG00000020647	Ncoa1	nuclear receptor coactivator 1 [Source:MGI Symbol;Acc:MGI:1276523]	-0.29	0.0537758
ENSMUSG00000058192	Zfp846	zinc finger protein 846 [Source:MGI Symbol;Acc:MGI:1924012]	-0.29	0.0537758
ENSMUSG00000090125	Pou3f1	POU domain, class 3, transcription factor 1 [Source:MGI Symbol;Acc:MGI:101896]	-0.29	0.0537758
ENSMUSG00000017781	Pitpna	phosphatidylinositol transfer protein, alpha [Source:MGI Symbol;Acc:MGI:99887]	-0.29	0.0537758
ENSMUSG00000025907	Rb1cc1	RB1-inducible coiled-coil 1 [Source:MGI Symbol;Acc:MGI:1341850]	-0.29	0.0537758
ENSMUSG00000048490	Nrip1	nuclear receptor interacting protein 1 [Source:MGI Symbol;Acc:MGI:1315213]	-0.29	0.0537758
ENSMUSG00000089983	2010320O07Rik	RIKEN cDNA 2010320O07 gene [Source:MGI Symbol;Acc:MGI:1917131]	-0.29	0.0537758
ENSMUSG00000057177	Gsk3a	glycogen synthase kinase 3 alpha [Source:MGI Symbol;Acc:MGI:2152453]	-0.29	0.0537758
ENSMUSG00000029916	Agk	acylglycerol kinase [Source:MGI Symbol;Acc:MGI:1917173]	-0.29	0.0537758
ENSMUSG00000024502	Jakmip2	janus kinase and microtubule interacting protein 2 [Source:MGI Symbol;Acc:MGI:1923467]	-0.29	0.0537758
ENSMUSG00000061531	Tmem236	transmembrane protein 236 [Source:MGI Symbol;Acc:MGI:1919309]	-0.29	0.0537758
ENSMUSG00000091264	BC024659	cDNA sequence BC024659 [Source:MGI Symbol;Acc:MGI:2652854]	-0.29	0.0537758
ENSMUSG00000086083	Gm15829	predicted gene 15829 [Source:MGI Symbol;Acc:MGI:3801893]	-0.29	0.0537758
ENSMUSG00000057469	E2f6	E2F transcription factor 6 [Source:MGI Symbol;Acc:MGI:1354159]	-0.29	0.0537758
ENSMUSG00000025980	Hspd1	heat shock protein 1 (chaperonin) [Source:MGI Symbol;Acc:MGI:96242]	-0.29	0.0537758
ENSMUSG00000032279	Idh3a	isocitrate dehydrogenase 3 (NAD+) alpha [Source:MGI Symbol;Acc:MGI:1915084]	-0.29	0.0537758
ENSMUSG00000061313	Ddhd2	DDHD domain containing 2 [Source:MGI Symbol;Acc:MGI:1919358]	-0.29	0.0537758
ENSMUSG00000039100	2006-03-01	membrane-associated ring finger (C3HC4) 6 [Source:MGI Symbol;Acc:MGI:2442773]	-0.29	0.0537758
ENSMUSG00000026821	Ralgds	ral guanine nucleotide dissociation stimulator [Source:MGI Symbol;Acc:MGI:107485]	-0.29	0.0537758
ENSMUSG00000027273	Snap25	synaptosomal-associated protein 25 [Source:MGI Symbol;Acc:MGI:98331]	-0.29	0.0537758
ENSMUSG00000034336	Ina	internexin neuronal intermediate filament protein, alpha [Source:MGI Symbol;Acc:MGI:96568]	-0.29	0.0537758
ENSMUSG00000024891	Slc29a2	solute carrier family 29 (nucleoside transporters), member 2 [Source:MGI Symbol;Acc:MGI:1345278]	-0.29	0.0537758
ENSMUSG00000054611	Kdm2a	lysine (K)-specific demethylase 2A [Source:MGI Symbol;Acc:MGI:1354736]	-0.29	0.0537758
ENSMUSG00000046593	Tmem215	transmembrane protein 215 [Source:MGI Symbol;Acc:MGI:2444167]	-0.29	0.0537758
ENSMUSG00000007617	Homer1	homer homolog 1 (Drosophila) [Source:MGI Symbol;Acc:MGI:1347345]	-0.29	0.0537758
ENSMUSG00000003099	Ppp5c	protein phosphatase 5, catalytic subunit [Source:MGI Symbol;Acc:MGI:102666]	-0.29	0.0537758
ENSMUSG00000030307	Slc6a11	solute carrier family 6 (neurotransmitter transporter, GABA), member 11 [Source:MGI Symbol;Acc:MGI:95630]	-0.29	0.0537758
ENSMUSG00000071649	B3gat3	beta-1,3-glucuronyltransferase 3 (glucuronosyltransferase I) [Source:MGI Symbol;Acc:MGI:1919977]	-0.29	0.0537758
ENSMUSG00000005580	Adcy9	adenylate cyclase 9 [Source:MGI Symbol;Acc:MGI:108450]	-0.29	0.0537758
ENSMUSG00000044676	Zfp612	zinc finger protein 612 [Source:MGI Symbol;Acc:MGI:2443465]	-0.29	0.0537758
ENSMUSG00000028033	Kcnq5	potassium voltage-gated channel, subfamily Q, member 5 [Source:MGI Symbol;Acc:MGI:1924937]	-0.29	0.0537758
ENSMUSG00000020258	Glyctk	glycerate kinase [Source:MGI Symbol;Acc:MGI:2444085]	-0.29	0.0537758
ENSMUSG00000029126	Nsg1	neuron specific gene family member 1 [Source:MGI Symbol;Acc:MGI:109149]	-0.29	0.0537758
ENSMUSG00000026643	Nmt2	N-myristoyltransferase 2 [Source:MGI Symbol;Acc:MGI:1202298]	-0.29	0.0537758
ENSMUSG00000004789	Dlst	dihydrolipoamide S-succinyltransferase (E2 component of 2-oxo-glutarate complex) [Source:MGI Symbol;Acc:MGI:1926170]	-0.29	0.0537758
ENSMUSG00000004748	Mtfp1	mitochondrial fission process 1 [Source:MGI Symbol;Acc:MGI:1916686]	-0.29	0.0537758
ENSMUSG00000068205	Macrod2	MACRO domain containing 2 [Source:MGI Symbol;Acc:MGI:1920149]	-0.29	0.0537758
ENSMUSG00000081418	Gm14830	predicted gene 14830 [Source:MGI Symbol;Acc:MGI:3705386]	-0.28	0.0611156
ENSMUSG00000028034	Fubp1	far upstream element (FUSE) binding protein 1 [Source:MGI Symbol;Acc:MGI:1196294]	-0.28	0.0611156
ENSMUSG00000047710	Zfp828	zinc finger protein 828 [Source:MGI Symbol;Acc:MGI:1196398]	-0.28	0.0611156
ENSMUSG00000059995	Atxn7l3	ataxin 7-like 3 [Source:MGI Symbol;Acc:MGI:3036270]	-0.28	0.0611156
ENSMUSG00000026491	Ahctf1	AT hook containing transcription factor 1 [Source:MGI Symbol;Acc:MGI:1915033]	-0.28	0.0611156
ENSMUSG00000034265	Zdhhc14	zinc finger, DHHC domain containing 14 [Source:MGI Symbol;Acc:MGI:2653229]	-0.28	0.0611156
ENSMUSG00000048027	Rgmb	RGM domain family, member B [Source:MGI Symbol;Acc:MGI:1916049]	-0.28	0.0611156
ENSMUSG00000006010	BC003331	cDNA sequence BC003331 [Source:MGI Symbol;Acc:MGI:2385108]	-0.28	0.0611156
ENSMUSG00000047678	Gpr82	G protein-coupled receptor 82 [Source:MGI Symbol;Acc:MGI:2441734]	-0.28	0.0611156
ENSMUSG00000040495	Chrm4	cholinergic receptor, muscarinic 4 [Source:MGI Symbol;Acc:MGI:88399]	-0.28	0.0611156
ENSMUSG00000034820	Cpsf7	cleavage and polyadenylation specific factor 7 [Source:MGI Symbol;Acc:MGI:1917826]	-0.28	0.0611156
ENSMUSG00000026309	Ilkap	integrin-linked kinase-associated serine/threonine phosphatase 2C [Source:MGI Symbol;Acc:MGI:1914694]	-0.28	0.0611156
ENSMUSG00000054165	4922502B01Rik	RIKEN cDNA 4922502B01 gene [Source:MGI Symbol;Acc:MGI:1918204]	-0.28	0.0611156
ENSMUSG00000060534	Dcc	deleted in colorectal carcinoma [Source:MGI Symbol;Acc:MGI:94869]	-0.28	0.0611156
ENSMUSG00000085957	Syna	syncytin a [Source:MGI Symbol;Acc:MGI:2684898]	-0.28	0.0611156
ENSMUSG00000020213	Glipr1l1	GLI pathogenesis-related 1 like 1 [Source:MGI Symbol;Acc:MGI:1916536]	-0.28	0.0611156
ENSMUSG00000024976	Shoc2	soc-2 (suppressor of clear) homolog (C. elegans) [Source:MGI Symbol;Acc:MGI:1927197]	-0.28	0.0611156
ENSMUSG00000016257	Slmo2	slowmo homolog 2 (Drosophila) [Source:MGI Symbol;Acc:MGI:1913640]	-0.28	0.0611156
ENSMUSG00000022812	Gsk3b	glycogen synthase kinase 3 beta [Source:MGI Symbol;Acc:MGI:1861437]	-0.28	0.0611156
ENSMUSG00000049115	Agtr1a	angiotensin II receptor, type 1a [Source:MGI Symbol;Acc:MGI:87964]	-0.28	0.0611156
ENSMUSG00000019986	Ahi1	Abelson helper integration site 1 [Source:MGI Symbol;Acc:MGI:87971]	-0.28	0.0611156
ENSMUSG00000096025	RALYL	Uncharacterized protein [Source:UniProtKB/TrEMBL;Acc:E9Q786]	-0.28	0.0611156
ENSMUSG00000028172	Tacr3	tachykinin receptor 3 [Source:MGI Symbol;Acc:MGI:892968]	-0.28	0.0611156
ENSMUSG00000054640	Slc8a1	solute carrier family 8 (sodium/calcium exchanger), member 1 [Source:MGI Symbol;Acc:MGI:107956]	-0.28	0.0611156
ENSMUSG00000018750	Zbtb4	zinc finger and BTB domain containing 4 [Source:MGI Symbol;Acc:MGI:1922830]	-0.28	0.0611156
ENSMUSG00000037426	Depdc5	DEP domain containing 5 [Source:MGI Symbol;Acc:MGI:2141101]	-0.28	0.0611156
ENSMUSG00000025757	Hspa4l	heat shock protein 4 like [Source:MGI Symbol;Acc:MGI:107422]	-0.28	0.0611156
ENSMUSG00000000184	Ccnd2	cyclin D2 [Source:MGI Symbol;Acc:MGI:88314]	-0.28	0.0611156
ENSMUSG00000007659	Bcl2l1	BCL2-like 1 [Source:MGI Symbol;Acc:MGI:88139]	-0.28	0.0611156
ENSMUSG00000045991	Onecut2	one cut domain, family member 2 [Source:MGI Symbol;Acc:MGI:1891408]	-0.28	0.0611156
ENSMUSG00000055932	Fto	fat mass and obesity associated [Source:MGI Symbol;Acc:MGI:1347093]	-0.28	0.0611156
ENSMUSG00000031149	Praf2	PRA1 domain family 2 [Source:MGI Symbol;Acc:MGI:1859607]	-0.28	0.0611156
ENSMUSG00000042302	Ehbp1	EH domain binding protein 1 [Source:MGI Symbol;Acc:MGI:2667252]	-0.28	0.0611156
ENSMUSG00000024581	Napg	N-ethylmaleimide sensitive fusion protein attachment protein gamma [Source:MGI Symbol;Acc:MGI:104561]	-0.28	0.0611156
ENSMUSG00000030981	Mmp21	matrix metallopeptidase 21 [Source:MGI Symbol;Acc:MGI:2664387]	-0.28	0.0611156
ENSMUSG00000041468	Gpr12	G-protein coupled receptor 12 [Source:MGI Symbol;Acc:MGI:101909]	-0.28	0.0611156
ENSMUSG00000025733	Rhot2	ras homolog gene family, member T2 [Source:MGI Symbol;Acc:MGI:2384892]	-0.28	0.0611156
ENSMUSG00000027667	Zfp639	zinc finger protein 639 [Source:MGI Symbol;Acc:MGI:1915028]	-0.28	0.0611156
ENSMUSG00000003746	Man1a	mannosidase 1, alpha [Source:MGI Symbol;Acc:MGI:104677]	-0.28	0.0611156
ENSMUSG00000064023	Klk8	kallikrein related-peptidase 8 [Source:MGI Symbol;Acc:MGI:1343327]	-0.28	0.0611156
ENSMUSG00000040389	Wdr47	WD repeat domain 47 [Source:MGI Symbol;Acc:MGI:2139593]	-0.28	0.0611156
ENSMUSG00000036782	Klhl13	kelch-like 13 (Drosophila) [Source:MGI Symbol;Acc:MGI:1914705]	-0.28	0.0611156
ENSMUSG00000052026	Slc6a7	solute carrier family 6 (neurotransmitter transporter, L-proline), member 7 [Source:MGI Symbol;Acc:MGI:2147363]	-0.28	0.0611156
ENSMUSG00000029472	Anapc5	anaphase-promoting complex subunit 5 [Source:MGI Symbol;Acc:MGI:1929722]	-0.28	0.0611156
ENSMUSG00000021991	Cacna2d3	calcium channel, voltage-dependent, alpha2/delta subunit 3 [Source:MGI Symbol;Acc:MGI:1338890]	-0.28	0.0611156
ENSMUSG00000028479	Gne	glucosamine (UDP-N-acetyl)-2-epimerase/N-acetylmannosamine kinase [Source:MGI Symbol;Acc:MGI:1354951]	-0.28	0.0611156
ENSMUSG00000021590	Spata9	spermatogenesis associated 9 [Source:MGI Symbol;Acc:MGI:1922821]	-0.28	0.0611156
ENSMUSG00000024283	Wac	WW domain containing adaptor with coiled-coil [Source:MGI Symbol;Acc:MGI:2387357]	-0.28	0.0611156
ENSMUSG00000026179	Pnkd	paroxysmal nonkinesiogenic dyskinesia [Source:MGI Symbol;Acc:MGI:1930773]	-0.28	0.0611156
ENSMUSG00000030621	Me3	malic enzyme 3, NADP(+)-dependent, mitochondrial [Source:MGI Symbol;Acc:MGI:1916679]	-0.28	0.0611156
ENSMUSG00000022629	Kif21a	kinesin family member 21A [Source:MGI Symbol;Acc:MGI:109188]	-0.28	0.0611156
ENSMUSG00000054199	Gon4l	gon-4-like (C.elegans) [Source:MGI Symbol;Acc:MGI:1917579]	-0.28	0.0611156
ENSMUSG00000036568	BC032203	cDNA sequence BC032203 [Source:MGI Symbol;Acc:MGI:2673855]	-0.28	0.0611156
ENSMUSG00000036131	Frmd7	FERM domain containing 7 [Source:MGI Symbol;Acc:MGI:2686379]	-0.28	0.0611156
ENSMUSG00000073130	Gm1141	predicted gene 1141 [Source:MGI Symbol;Acc:MGI:2685987]	-0.28	0.0611156
ENSMUSG00000025777	Gdap1	ganglioside-induced differentiation-associated-protein 1 [Source:MGI Symbol;Acc:MGI:1338002]	-0.28	0.0611156
ENSMUSG00000024109	Nrxn1	neurexin I [Source:MGI Symbol;Acc:MGI:1096391]	-0.28	0.0611156
ENSMUSG00000031133	Arhgef6	Rac/Cdc42 guanine nucleotide exchange factor (GEF) 6 [Source:MGI Symbol;Acc:MGI:1920591]	-0.28	0.0611156
ENSMUSG00000022031	Elp3	elongator acetyltransferase complex subunit 3 [Source:MGI Symbol;Acc:MGI:1921445]	-0.28	0.0611156
ENSMUSG00000026527	Rgs7	regulator of G protein signaling 7 [Source:MGI Symbol;Acc:MGI:1346089]	-0.28	0.0611156
ENSMUSG00000020152	Actr2	ARP2 actin-related protein 2 [Source:MGI Symbol;Acc:MGI:1913963]	-0.28	0.0611156
ENSMUSG00000003731	Kpna6	karyopherin (importin) alpha 6 [Source:MGI Symbol;Acc:MGI:1100836]	-0.28	0.0611156
ENSMUSG00000027546	Atp9a	ATPase, class II, type 9A [Source:MGI Symbol;Acc:MGI:1330826]	-0.28	0.0611156
ENSMUSG00000090083	Rnf8	ring finger protein 8 [Source:MGI Symbol;Acc:MGI:1929069]	-0.28	0.0611156
ENSMUSG00000036242	3632451O06Rik	RIKEN cDNA 3632451O06 gene [Source:MGI Symbol;Acc:MGI:1914669]	-0.28	0.0611156
ENSMUSG00000055125	M5C1000I18Rik	RIKEN cDNA M5C1000I18 gene [Source:MGI Symbol;Acc:MGI:3642038]	-0.28	0.0611156
ENSMUSG00000071054	Safb	scaffold attachment factor B [Source:MGI Symbol;Acc:MGI:2146974]	-0.28	0.0611156
ENSMUSG00000042229	Rabif	RAB interacting factor [Source:MGI Symbol;Acc:MGI:2138605]	-0.28	0.0611156
ENSMUSG00000022110	Sucla2	succinate-Coenzyme A ligase, ADP-forming, beta subunit [Source:MGI Symbol;Acc:MGI:1306775]	-0.28	0.0611156
ENSMUSG00000029195	Klb	klotho beta [Source:MGI Symbol;Acc:MGI:1932466]	-0.28	0.0611156
ENSMUSG00000078652	Psme3	proteaseome (prosome, macropain) 28 subunit, 3 [Source:MGI Symbol;Acc:MGI:1096366]	-0.28	0.0611156
ENSMUSG00000030774	Pak1	p21 protein (Cdc42/Rac)-activated kinase 1 [Source:MGI Symbol;Acc:MGI:1339975]	-0.28	0.0611156
ENSMUSG00000021182	Ccdc88c	coiled-coil domain containing 88C [Source:MGI Symbol;Acc:MGI:1915589]	-0.28	0.0611156
ENSMUSG00000087088	Gm16638	predicted gene, 16638 [Source:MGI Symbol;Acc:MGI:4439562]	-0.28	0.0611156
ENSMUSG00000016346	Kcnq2	potassium voltage-gated channel, subfamily Q, member 2 [Source:MGI Symbol;Acc:MGI:1309503]	-0.28	0.0611156
ENSMUSG00000039057	Myo16	myosin XVI [Source:MGI Symbol;Acc:MGI:2685951]	-0.28	0.0611156
ENSMUSG00000034254	Agpat1	1-acylglycerol-3-phosphate O-acyltransferase 1 (lysophosphatidic acid acyltransferase, alpha) [Source:MGI Symbol;Acc:MGI:1932075]	-0.28	0.0611156
ENSMUSG00000024999	Noc3l	nucleolar complex associated 3 homolog (S. cerevisiae) [Source:MGI Symbol;Acc:MGI:1932610]	-0.28	0.0611156
ENSMUSG00000020918	Kat2a	K(lysine) acetyltransferase 2A [Source:MGI Symbol;Acc:MGI:1343101]	-0.28	0.0611156
ENSMUSG00000038429	Usp5	ubiquitin specific peptidase 5 (isopeptidase T) [Source:MGI Symbol;Acc:MGI:1347343]	-0.28	0.0611156
ENSMUSG00000041817	Fam169a	family with sequence similarity 169, member A [Source:MGI Symbol;Acc:MGI:2444268]	-0.28	0.0611156
ENSMUSG00000069495	Epc2	enhancer of polycomb homolog 2 (Drosophila) [Source:MGI Symbol;Acc:MGI:1278321]	-0.28	0.0611156
ENSMUSG00000070576	Mn1	meningioma 1 [Source:MGI Symbol;Acc:MGI:1261813]	-0.28	0.0611156
ENSMUSG00000019888	Mgat4c	mannosyl (alpha-1,3-)-glycoprotein beta-1,4-N-acetylglucosaminyltransferase, isozyme C (putative) [Source:MGI Symbol;Acc:MGI:1914819]	-0.28	0.0611156
ENSMUSG00000016200	Syt14	synaptotagmin XIV [Source:MGI Symbol;Acc:MGI:2444490]	-0.28	0.0611156
ENSMUSG00000007564	Ppp2r1a	protein phosphatase 2 (formerly 2A), regulatory subunit A (PR 65), alpha isoform [Source:MGI Symbol;Acc:MGI:1926334]	-0.28	0.0611156
ENSMUSG00000034075	Zdhhc5	zinc finger, DHHC domain containing 5 [Source:MGI Symbol;Acc:MGI:1923573]	-0.28	0.0611156
ENSMUSG00000042446	Zmym4	zinc finger, MYM-type 4 [Source:MGI Symbol;Acc:MGI:1915035]	-0.28	0.0611156
ENSMUSG00000038256	Bcl9	B cell CLL/lymphoma 9 [Source:MGI Symbol;Acc:MGI:1924828]	-0.28	0.0611156
ENSMUSG00000042797	Aqp11	aquaporin 11 [Source:MGI Symbol;Acc:MGI:1913583]	-0.28	0.0611156
ENSMUSG00000014498	Ankrd52	ankyrin repeat domain 52 [Source:MGI Symbol;Acc:MGI:2444029]	-0.28	0.0611156
ENSMUSG00000035045	Zc3h12b	zinc finger CCCH-type containing 12B [Source:MGI Symbol;Acc:MGI:2442133]	-0.28	0.0611156
ENSMUSG00000064329	Scn1a	sodium channel, voltage-gated, type I, alpha [Source:MGI Symbol;Acc:MGI:98246]	-0.28	0.0611156
ENSMUSG00000027827	Kcnab1	potassium voltage-gated channel, shaker-related subfamily, beta member 1 [Source:MGI Symbol;Acc:MGI:109155]	-0.28	0.0611156
ENSMUSG00000051853	Arf3	ADP-ribosylation factor 3 [Source:MGI Symbol;Acc:MGI:99432]	-0.28	0.0611156
ENSMUSG00000051375	Pcdh1	protocadherin 1 [Source:MGI Symbol;Acc:MGI:104692]	-0.28	0.0611156
ENSMUSG00000038605	Samd10	sterile alpha motif domain containing 10 [Source:MGI Symbol;Acc:MGI:2443872]	-0.28	0.0611156
ENSMUSG00000027650	Tti1	TELO2 interacting protein 1 [Source:MGI Symbol;Acc:MGI:1922675]	-0.28	0.0611156
ENSMUSG00000020340	Cyfip2	cytoplasmic FMR1 interacting protein 2 [Source:MGI Symbol;Acc:MGI:1924134]	-0.28	0.0611156
ENSMUSG00000027805	Pfn2	profilin 2 [Source:MGI Symbol;Acc:MGI:97550]	-0.28	0.0611156
ENSMUSG00000042305	Tmem183a	transmembrane protein 183A [Source:MGI Symbol;Acc:MGI:1914729]	-0.28	0.0611156
ENSMUSG00000001143	Lman2l	lectin, mannose-binding 2-like [Source:MGI Symbol;Acc:MGI:2443010]	-0.28	0.0611156
ENSMUSG00000041264	Uspl1	ubiquitin specific peptidase like 1 [Source:MGI Symbol;Acc:MGI:2442342]	-0.28	0.0611156
ENSMUSG00000024957	Kcnk4	potassium channel, subfamily K, member 4 [Source:MGI Symbol;Acc:MGI:1298234]	-0.28	0.0611156
ENSMUSG00000062044	Lmtk3	lemur tyrosine kinase 3 [Source:MGI Symbol;Acc:MGI:3039582]	-0.28	0.0611156
ENSMUSG00000055026	Gabrg3	gamma-aminobutyric acid (GABA) A receptor, subunit gamma 3 [Source:MGI Symbol;Acc:MGI:95624]	-0.28	0.0611156
ENSMUSG00000059361	Nrsn2	neurensin 2 [Source:MGI Symbol;Acc:MGI:2684969]	-0.28	0.0611156
ENSMUSG00000034557	Zfyve9	zinc finger, FYVE domain containing 9 [Source:MGI Symbol;Acc:MGI:2652838]	-0.28	0.0611156
ENSMUSG00000030811	Fbxl19	F-box and leucine-rich repeat protein 19 [Source:MGI Symbol;Acc:MGI:3039600]	-0.28	0.0611156
ENSMUSG00000025217	Btrc	beta-transducin repeat containing protein [Source:MGI Symbol;Acc:MGI:1338871]	-0.28	0.0611156
ENSMUSG00000050064	Zfp697	zinc finger protein 697 [Source:MGI Symbol;Acc:MGI:2139736]	-0.28	0.0611156
ENSMUSG00000060261	Gtf2i	general transcription factor II I [Source:MGI Symbol;Acc:MGI:1202722]	-0.28	0.0611156
ENSMUSG00000046958	4930432E11Rik	RIKEN cDNA 4930432E11 gene [Source:MGI Symbol;Acc:MGI:3045259]	-0.28	0.0611156
ENSMUSG00000070304	Scn2b	sodium channel, voltage-gated, type II, beta [Source:MGI Symbol;Acc:MGI:106921]	-0.28	0.0611156
ENSMUSG00000060512	0610040J01Rik	RIKEN cDNA 0610040J01 gene [Source:MGI Symbol;Acc:MGI:1923511]	0.27	0.0620046
ENSMUSG00000024513	Mbd2	methyl-CpG binding domain protein 2 [Source:MGI Symbol;Acc:MGI:1333813]	0.27	0.0620046
ENSMUSG00000021576	Pdcd6	programmed cell death 6 [Source:MGI Symbol;Acc:MGI:109283]	0.27	0.0620046
ENSMUSG00000024347	Psd2	pleckstrin and Sec7 domain containing 2 [Source:MGI Symbol;Acc:MGI:1921252]	0.27	0.0620046
ENSMUSG00000006611	Hfe	hemochromatosis [Source:MGI Symbol;Acc:MGI:109191]	0.27	0.0620046
ENSMUSG00000041827	Oasl1	2'-5' oligoadenylate synthetase-like 1 [Source:MGI Symbol;Acc:MGI:2180849]	0.27	0.0620046
ENSMUSG00000031662	Snx20	sorting nexin 20 [Source:MGI Symbol;Acc:MGI:1918857]	0.27	0.0620046
ENSMUSG00000023982	Guca1a	guanylate cyclase activator 1a (retina) [Source:MGI Symbol;Acc:MGI:102770]	0.27	0.0620046
ENSMUSG00000026176	Ctdsp1	CTD (carboxy-terminal domain, RNA polymerase II, polypeptide A) small phosphatase 1 [Source:MGI Symbol;Acc:MGI:2654470]	0.27	0.0620046
ENSMUSG00000036526	Card11	caspase recruitment domain family, member 11 [Source:MGI Symbol;Acc:MGI:1916978]	0.27	0.0620046
ENSMUSG00000006281	Tep1	telomerase associated protein 1 [Source:MGI Symbol;Acc:MGI:109573]	0.27	0.0620046
ENSMUSG00000027338	Prnd	prion protein dublet [Source:MGI Symbol;Acc:MGI:1346999]	0.27	0.0620046
ENSMUSG00000024654	Asrgl1	asparaginase like 1 [Source:MGI Symbol;Acc:MGI:1913764]	0.27	0.0620046
ENSMUSG00000046167	Gldn	gliomedin [Source:MGI Symbol;Acc:MGI:2388361]	0.27	0.0620046
ENSMUSG00000029204	Rhoh	ras homolog gene family, member H [Source:MGI Symbol;Acc:MGI:1921984]	0.27	0.0620046
ENSMUSG00000018822	Sfrp5	secreted frizzled-related sequence protein 5 [Source:MGI Symbol;Acc:MGI:1860298]	0.27	0.0620046
ENSMUSG00000021136	Smoc1	SPARC related modular calcium binding 1 [Source:MGI Symbol;Acc:MGI:1929878]	0.27	0.0620046
ENSMUSG00000027257	Pacsin3	protein kinase C and casein kinase substrate in neurons 3 [Source:MGI Symbol;Acc:MGI:1891410]	0.27	0.0620046
ENSMUSG00000075010	AW112010	expressed sequence AW112010 [Source:MGI Symbol;Acc:MGI:2147706]	0.27	0.0620046
ENSMUSG00000074141	Il4i1	interleukin 4 induced 1 [Source:MGI Symbol;Acc:MGI:109552]	0.27	0.0620046
ENSMUSG00000015085	Entpd2	ectonucleoside triphosphate diphosphohydrolase 2 [Source:MGI Symbol;Acc:MGI:1096863]	0.27	0.0620046
ENSMUSG00000052593	Adam17	a disintegrin and metallopeptidase domain 17 [Source:MGI Symbol;Acc:MGI:1096335]	0.27	0.0620046
ENSMUSG00000029771	Irf5	interferon regulatory factor 5 [Source:MGI Symbol;Acc:MGI:1350924]	0.27	0.0620046
ENSMUSG00000018126	Baiap2l2	BAI1-associated protein 2-like 2 [Source:MGI Symbol;Acc:MGI:2652819]	0.27	0.0620046
ENSMUSG00000041731	Pgm5	phosphoglucomutase 5 [Source:MGI Symbol;Acc:MGI:1925668]	0.27	0.0620046
ENSMUSG00000058755	Osm	oncostatin M [Source:MGI Symbol;Acc:MGI:104749]	0.27	0.0620046
ENSMUSG00000020474	Polm	polymerase (DNA directed), mu [Source:MGI Symbol;Acc:MGI:1860191]	0.27	0.0620046
ENSMUSG00000056880	Gadl1	glutamate decarboxylase-like 1 [Source:MGI Symbol;Acc:MGI:1920998]	0.27	0.0620046
ENSMUSG00000055538	Zcchc24	zinc finger, CCHC domain containing 24 [Source:MGI Symbol;Acc:MGI:1919168]	0.27	0.0620046
ENSMUSG00000038393	Txnip	thioredoxin interacting protein [Source:MGI Symbol;Acc:MGI:1889549]	0.27	0.0620046
ENSMUSG00000018378	Cuedc1	CUE domain containing 1 [Source:MGI Symbol;Acc:MGI:2144281]	0.27	0.0620046
ENSMUSG00000086264	Gm15850	predicted gene 15850 [Source:MGI Symbol;Acc:MGI:3801986]	0.27	0.0620046
ENSMUSG00000083757	Rps15a-ps4	ribosomal protein S15A, pseudogene 4 [Source:MGI Symbol;Acc:MGI:3652187]	0.27	0.0620046
ENSMUSG00000022469	Rapgef3	Rap guanine nucleotide exchange factor (GEF) 3 [Source:MGI Symbol;Acc:MGI:2441741]	0.27	0.0620046
ENSMUSG00000075416	Gm14488	predicted gene 14488 [Source:MGI Symbol;Acc:MGI:3649725]	0.27	0.0620046
ENSMUSG00000019232	Agxt2l1	alanine-glyoxylate aminotransferase 2-like 1 [Source:MGI Symbol;Acc:MGI:1919010]	0.27	0.0620046
ENSMUSG00000026566	Mpzl1	myelin protein zero-like 1 [Source:MGI Symbol;Acc:MGI:1915731]	0.27	0.0620046
ENSMUSG00000007039	Ddah2	dimethylarginine dimethylaminohydrolase 2 [Source:MGI Symbol;Acc:MGI:1859016]	0.27	0.0620046
ENSMUSG00000040026	Saa3	serum amyloid A 3 [Source:MGI Symbol;Acc:MGI:98223]	0.27	0.0620046
ENSMUSG00000025017	Pik3ap1	phosphoinositide-3-kinase adaptor protein 1 [Source:MGI Symbol;Acc:MGI:1933177]	0.27	0.0620046
ENSMUSG00000031610	Scrg1	scrapie responsive gene 1 [Source:MGI Symbol;Acc:MGI:1328308]	0.27	0.0620046
ENSMUSG00000087397	Gm16256	predicted gene 16256 [Source:MGI Symbol;Acc:MGI:3826581]	0.27	0.0620046
ENSMUSG00000016496	Cd274	CD274 antigen [Source:MGI Symbol;Acc:MGI:1926446]	0.27	0.0620046
ENSMUSG00000039007	Pgcp	plasma glutamate carboxypeptidase [Source:MGI Symbol;Acc:MGI:1889205]	0.27	0.0620046
ENSMUSG00000034290	Nek9	NIMA (never in mitosis gene a)-related expressed kinase 9 [Source:MGI Symbol;Acc:MGI:2387995]	0.27	0.0620046
ENSMUSG00000015533	Itga2	integrin alpha 2 [Source:MGI Symbol;Acc:MGI:96600]	0.27	0.0620046
ENSMUSG00000028068	Iqgap3	IQ motif containing GTPase activating protein 3 [Source:MGI Symbol;Acc:MGI:3028642]	0.27	0.0620046
ENSMUSG00000026575	Nme7	NME/NM23 family member 7 [Source:MGI Symbol;Acc:MGI:2449121]	0.27	0.0620046
ENSMUSG00000030956	Fam53b	family with sequence similarity 53, member B [Source:MGI Symbol;Acc:MGI:1925188]	0.27	0.0620046
ENSMUSG00000027484	Bpifa5	BPI fold containing family A, member 5 [Source:MGI Symbol;Acc:MGI:1914385]	0.27	0.0620046
ENSMUSG00000021710	Nln	neurolysin (metallopeptidase M3 family) [Source:MGI Symbol;Acc:MGI:1923055]	0.27	0.0620046
ENSMUSG00000027186	Elf5	E74-like factor 5 [Source:MGI Symbol;Acc:MGI:1335079]	0.27	0.0620046
ENSMUSG00000018217	Pmp22	peripheral myelin protein 22 [Source:MGI Symbol;Acc:MGI:97631]	0.27	0.0620046
ENSMUSG00000026542	Apcs	serum amyloid P-component [Source:MGI Symbol;Acc:MGI:98229]	0.27	0.0620046
ENSMUSG00000024621	Csf1r	colony stimulating factor 1 receptor [Source:MGI Symbol;Acc:MGI:1339758]	0.27	0.0620046
ENSMUSG00000004040	Stat3	signal transducer and activator of transcription 3 [Source:MGI Symbol;Acc:MGI:103038]	0.27	0.0620046
ENSMUSG00000096727	Psmb9	proteasome (prosome, macropain) subunit, beta type 9 (large multifunctional peptidase 2) [Source:MGI Symbol;Acc:MGI:1346526]	0.27	0.0620046
ENSMUSG00000020253	Ppm1m	protein phosphatase 1M [Source:MGI Symbol;Acc:MGI:1915155]	0.27	0.0620046
ENSMUSG00000030924	2610020H08Rik	RIKEN cDNA 2610020H08 gene [Source:MGI Symbol;Acc:MGI:1919402]	0.27	0.0620046
ENSMUSG00000002885	Cd97	CD97 antigen [Source:MGI Symbol;Acc:MGI:1347095]	0.27	0.0620046
ENSMUSG00000033446	Lpar6	lysophosphatidic acid receptor 6 [Source:MGI Symbol;Acc:MGI:1914418]	0.27	0.0620046
ENSMUSG00000063935	Zar1	zygote arrest 1 [Source:MGI Symbol;Acc:MGI:2180337]	0.27	0.0620046
ENSMUSG00000072812	Ahnak2	AHNAK nucleoprotein 2 [Source:MGI Symbol;Acc:MGI:2144831]	0.27	0.0620046
ENSMUSG00000084967	Gm12296	predicted gene 12296 [Source:MGI Symbol;Acc:MGI:3711946]	0.27	0.0620046
ENSMUSG00000024866	Acy3	aspartoacylase (aminoacylase) 3 [Source:MGI Symbol;Acc:MGI:1918920]	0.27	0.0620046
ENSMUSG00000021319	Sfrp4	secreted frizzled-related protein 4 [Source:MGI Symbol;Acc:MGI:892010]	0.27	0.0620046
ENSMUSG00000020227	Irak3	interleukin-1 receptor-associated kinase 3 [Source:MGI Symbol;Acc:MGI:1921164]	0.27	0.0620046
ENSMUSG00000069833	Ahnak	AHNAK nucleoprotein (desmoyokin) [Source:MGI Symbol;Acc:MGI:1316648]	0.27	0.0620046
ENSMUSG00000058586	Serhl	serine hydrolase-like [Source:MGI Symbol;Acc:MGI:1890404]	0.27	0.0620046
ENSMUSG00000028116	Myoz2	myozenin 2 [Source:MGI Symbol;Acc:MGI:1913063]	0.27	0.0620046
ENSMUSG00000031591	Asah1	N-acylsphingosine amidohydrolase 1 [Source:MGI Symbol;Acc:MGI:1277124]	0.27	0.0620046
ENSMUSG00000001281	Itgb7	integrin beta 7 [Source:MGI Symbol;Acc:MGI:96616]	0.27	0.0620046
ENSMUSG00000061119	Prcp	prolylcarboxypeptidase (angiotensinase C) [Source:MGI Symbol;Acc:MGI:1919711]	0.27	0.0620046
ENSMUSG00000071203	Naip5	NLR family, apoptosis inhibitory protein 5 [Source:MGI Symbol;Acc:MGI:1298220]	0.27	0.0620046
ENSMUSG00000027447	Cst3	cystatin C [Source:MGI Symbol;Acc:MGI:102519]	0.27	0.0620046
ENSMUSG00000097787	AC115752.1		0.27	0.0620046
ENSMUSG00000024769	Cdc42bpg	CDC42 binding protein kinase gamma (DMPK-like) [Source:MGI Symbol;Acc:MGI:2652845]	0.27	0.0620046
ENSMUSG00000028551	Cdkn2c	cyclin-dependent kinase inhibitor 2C (p18, inhibits CDK4) [Source:MGI Symbol;Acc:MGI:105388]	0.27	0.0620046
ENSMUSG00000028328	Tmod1	tropomodulin 1 [Source:MGI Symbol;Acc:MGI:98775]	0.27	0.0620046
ENSMUSG00000043583	4930470P17Rik	RIKEN cDNA 4930470P17 gene [Source:MGI Symbol;Acc:MGI:1914887]	0.27	0.0620046
ENSMUSG00000037469	C330005M16Rik	RIKEN cDNA C330005M16 gene [Source:MGI Symbol;Acc:MGI:2142121]	0.27	0.0620046
ENSMUSG00000003849	Nqo1	NAD(P)H dehydrogenase, quinone 1 [Source:MGI Symbol;Acc:MGI:103187]	0.27	0.0620046
ENSMUSG00000067235	H2-Q10	histocompatibility 2, Q region locus 10 [Source:MGI Symbol;Acc:MGI:95929]	0.27	0.0620046
ENSMUSG00000097415	RP23-285C18.2		0.27	0.0620046
ENSMUSG00000024292	Cyp4f14	cytochrome P450, family 4, subfamily f, polypeptide 14 [Source:MGI Symbol;Acc:MGI:1927669]	0.27	0.0620046
ENSMUSG00000002963	Pnkp	polynucleotide kinase 3'- phosphatase [Source:MGI Symbol;Acc:MGI:1891698]	0.27	0.0620046
ENSMUSG00000086006	Gm13293	predicted gene 13293 [Source:MGI Symbol;Acc:MGI:3649469]	0.27	0.0620046
ENSMUSG00000040158	Tax1bp3	Tax1 (human T cell leukemia virus type I) binding protein 3 [Source:MGI Symbol;Acc:MGI:1923531]	0.27	0.0620046
ENSMUSG00000026796	Fam129b	family with sequence similarity 129, member B [Source:MGI Symbol;Acc:MGI:2442910]	0.27	0.0620046
ENSMUSG00000054932	Afp	alpha fetoprotein [Source:MGI Symbol;Acc:MGI:87951]	0.27	0.0620046
ENSMUSG00000040061	Plcb2	phospholipase C, beta 2 [Source:MGI Symbol;Acc:MGI:107465]	0.27	0.0620046
ENSMUSG00000086029	Pax6os1	Pax6 opposite strand transcript 1 [Source:MGI Symbol;Acc:MGI:3028033]	0.27	0.0620046
ENSMUSG00000050212	Fam176b	family with sequence similarity 176, member B [Source:MGI Symbol;Acc:MGI:1922063]	0.27	0.0620046
ENSMUSG00000024927	Rela	v-rel reticuloendotheliosis viral oncogene homolog A (avian) [Source:MGI Symbol;Acc:MGI:103290]	0.27	0.0620046
ENSMUSG00000037902	Sirpa	signal-regulatory protein alpha [Source:MGI Symbol;Acc:MGI:108563]	0.27	0.0620046
ENSMUSG00000027656	Wisp2	WNT1 inducible signaling pathway protein 2 [Source:MGI Symbol;Acc:MGI:1328326]	0.27	0.0620046
ENSMUSG00000005615	Pcyt1a	phosphate cytidylyltransferase 1, choline, alpha isoform [Source:MGI Symbol;Acc:MGI:88557]	0.27	0.0620046
ENSMUSG00000029707	Fscn3	fascin homolog 3, actin-bundling protein, testicular (Strongylocentrotus purpuratus) [Source:MGI Symbol;Acc:MGI:1890386]	0.27	0.0620046
ENSMUSG00000049858	Suox	sulfite oxidase [Source:MGI Symbol;Acc:MGI:2446117]	0.27	0.0620046
ENSMUSG00000059326	Csf2ra	colony stimulating factor 2 receptor, alpha, low-affinity (granulocyte-macrophage) [Source:MGI Symbol;Acc:MGI:1339754]	0.27	0.0620046
ENSMUSG00000089672	Gp49a	glycoprotein 49 A [Source:MGI Symbol;Acc:MGI:102702]	0.27	0.0620046
ENSMUSG00000005202	Shbg	sex hormone binding globulin [Source:MGI Symbol;Acc:MGI:98295]	0.27	0.0620046
ENSMUSG00000028088	Fmo5	flavin containing monooxygenase 5 [Source:MGI Symbol;Acc:MGI:1310004]	0.27	0.0620046
ENSMUSG00000076618	Ighj4	immunoglobulin heavy joining 4 [Source:MGI Symbol;Acc:MGI:4439658]	0.27	0.0620046
ENSMUSG00000054196	Cthrc1	collagen triple helix repeat containing 1 [Source:MGI Symbol;Acc:MGI:1915838]	0.27	0.0620046
ENSMUSG00000045201	Lrrc3b	leucine rich repeat containing 3B [Source:MGI Symbol;Acc:MGI:2384996]	0.27	0.0620046
ENSMUSG00000031304	Il2rg	interleukin 2 receptor, gamma chain [Source:MGI Symbol;Acc:MGI:96551]	0.27	0.0620046
ENSMUSG00000029596	Sdsl	serine dehydratase-like [Source:MGI Symbol;Acc:MGI:2182607]	0.27	0.0620046
ENSMUSG00000026360	Rgs2	regulator of G-protein signaling 2 [Source:MGI Symbol;Acc:MGI:1098271]	0.27	0.0620046
ENSMUSG00000024816	Frmd8	FERM domain containing 8 [Source:MGI Symbol;Acc:MGI:1914707]	0.27	0.0620046
ENSMUSG00000023047	Amhr2	anti-Mullerian hormone type 2 receptor [Source:MGI Symbol;Acc:MGI:105062]	0.27	0.0620046
ENSMUSG00000028691	Prdx1	peroxiredoxin 1 [Source:MGI Symbol;Acc:MGI:99523]	0.27	0.0620046
ENSMUSG00000041707	1810011H11Rik	RIKEN cDNA 1810011H11 gene [Source:MGI Symbol;Acc:MGI:1916319]	0.27	0.0620046
ENSMUSG00000044468	Fam46c	family with sequence similarity 46, member C [Source:MGI Symbol;Acc:MGI:1921895]	0.27	0.0620046
ENSMUSG00000054364	Rhob	ras homolog gene family, member B [Source:MGI Symbol;Acc:MGI:107949]	0.27	0.0620046
ENSMUSG00000038259	Gdf5	growth differentiation factor 5 [Source:MGI Symbol;Acc:MGI:95688]	0.27	0.0620046
ENSMUSG00000033107	Rnf125	ring finger protein 125 [Source:MGI Symbol;Acc:MGI:1914914]	0.27	0.0620046
ENSMUSG00000032849	Abcc4	ATP-binding cassette, sub-family C (CFTR/MRP), member 4 [Source:MGI Symbol;Acc:MGI:2443111]	0.27	0.0620046
ENSMUSG00000087593	Gm16174	predicted gene 16174 [Source:MGI Symbol;Acc:MGI:3801857]	0.27	0.0620046
ENSMUSG00000008384	Sertad1	SERTA domain containing 1 [Source:MGI Symbol;Acc:MGI:1913438]	0.27	0.0620046
ENSMUSG00000058056	Palld	palladin, cytoskeletal associated protein [Source:MGI Symbol;Acc:MGI:1919583]	0.27	0.0620046
ENSMUSG00000020264	Slc36a2	solute carrier family 36 (proton/amino acid symporter), member 2 [Source:MGI Symbol;Acc:MGI:1891430]	0.27	0.0620046
ENSMUSG00000047090	Tmem198b	transmembrane protein 198b [Source:MGI Symbol;Acc:MGI:1921077]	0.27	0.0620046
ENSMUSG00000030095	Tmem43	transmembrane protein 43 [Source:MGI Symbol;Acc:MGI:1921372]	0.27	0.0620046
ENSMUSG00000018899	Irf1	interferon regulatory factor 1 [Source:MGI Symbol;Acc:MGI:96590]	0.27	0.0620046
ENSMUSG00000036792	Mbd5	methyl-CpG binding domain protein 5 [Source:MGI Symbol;Acc:MGI:2138934]	-0.27	0.0720371
ENSMUSG00000033423	Eri3	exoribonuclease 3 [Source:MGI Symbol;Acc:MGI:2153887]	-0.27	0.0720371
ENSMUSG00000025156	Gps1	G protein pathway suppressor 1 [Source:MGI Symbol;Acc:MGI:2384801]	-0.27	0.0720371
ENSMUSG00000039431	Mtmr7	myotubularin related protein 7 [Source:MGI Symbol;Acc:MGI:1891693]	-0.27	0.0720371
ENSMUSG00000056692	D17Wsu92e	DNA segment, Chr 17, Wayne State University 92, expressed [Source:MGI Symbol;Acc:MGI:106281]	-0.27	0.0720371
ENSMUSG00000023011	Faim2	Fas apoptotic inhibitory molecule 2 [Source:MGI Symbol;Acc:MGI:1919643]	-0.27	0.0720371
ENSMUSG00000032532	Cck	cholecystokinin [Source:MGI Symbol;Acc:MGI:88297]	-0.27	0.0720371
ENSMUSG00000030704	Rab6a	RAB6A, member RAS oncogene family [Source:MGI Symbol;Acc:MGI:894313]	-0.27	0.0720371
ENSMUSG00000050043	Tmx2	thioredoxin-related transmembrane protein 2 [Source:MGI Symbol;Acc:MGI:1914208]	-0.27	0.0720371
ENSMUSG00000034274	Thoc5	THO complex 5 [Source:MGI Symbol;Acc:MGI:1351333]	-0.27	0.0720371
ENSMUSG00000034292	Traf3ip1	TRAF3 interacting protein 1 [Source:MGI Symbol;Acc:MGI:1921269]	-0.27	0.0720371
ENSMUSG00000049907	Rasl11b	RAS-like, family 11, member B [Source:MGI Symbol;Acc:MGI:1916189]	-0.27	0.0720371
ENSMUSG00000032178	Ilf3	interleukin enhancer binding factor 3 [Source:MGI Symbol;Acc:MGI:1339973]	-0.27	0.0720371
ENSMUSG00000041649	Klf8	Kruppel-like factor 8 [Source:MGI Symbol;Acc:MGI:2442430]	-0.27	0.0720371
ENSMUSG00000031672	Got2	glutamate oxaloacetate transaminase 2, mitochondrial [Source:MGI Symbol;Acc:MGI:95792]	-0.27	0.0720371
ENSMUSG00000022335	Zfat	zinc finger and AT hook domain containing [Source:MGI Symbol;Acc:MGI:2681865]	-0.27	0.0720371
ENSMUSG00000029141	Slc4a1ap	solute carrier family 4 (anion exchanger), member 1, adaptor protein [Source:MGI Symbol;Acc:MGI:1196608]	-0.27	0.0720371
ENSMUSG00000026005	Rpe	ribulose-5-phosphate-3-epimerase [Source:MGI Symbol;Acc:MGI:1913896]	-0.27	0.0720371
ENSMUSG00000038065	2410066E13Rik	RIKEN cDNA 2410066E13 gene [Source:MGI Symbol;Acc:MGI:1915485]	-0.27	0.0720371
ENSMUSG00000088183	U6	U6 spliceosomal RNA [Source:RFAM;Acc:RF00026]	-0.27	0.0720371
ENSMUSG00000074918	5430417L22Rik	RIKEN cDNA 5430417L22 gene [Source:MGI Symbol;Acc:MGI:1915354]	-0.27	0.0720371
ENSMUSG00000018849	Wwc1	WW, C2 and coiled-coil domain containing 1 [Source:MGI Symbol;Acc:MGI:2388637]	-0.27	0.0720371
ENSMUSG00000033900	Mtap9	microtubule-associated protein 9 [Source:MGI Symbol;Acc:MGI:2442208]	-0.27	0.0720371
ENSMUSG00000038116	Phf20	PHD finger protein 20 [Source:MGI Symbol;Acc:MGI:2444148]	-0.27	0.0720371
ENSMUSG00000019370	Calm3	calmodulin 3 [Source:MGI Symbol;Acc:MGI:103249]	-0.27	0.0720371
ENSMUSG00000038555	Reep2	receptor accessory protein 2 [Source:MGI Symbol;Acc:MGI:2385070]	-0.27	0.0720371
ENSMUSG00000030137	Tuba8	tubulin, alpha 8 [Source:MGI Symbol;Acc:MGI:1858225]	-0.27	0.0720371
ENSMUSG00000019831	Wasf1	WAS protein family, member 1 [Source:MGI Symbol;Acc:MGI:1890563]	-0.27	0.0720371
ENSMUSG00000062470	5730577I03Rik	RIKEN cDNA 5730577I03 gene [Source:MGI Symbol;Acc:MGI:1913912]	-0.27	0.0720371
ENSMUSG00000048981	Krt31	keratin 31 [Source:MGI Symbol;Acc:MGI:1309993]	-0.27	0.0720371
ENSMUSG00000053519	Kcnip1	Kv channel-interacting protein 1 [Source:MGI Symbol;Acc:MGI:1917607]	-0.27	0.0720371
ENSMUSG00000065623	U6	U6 spliceosomal RNA [Source:RFAM;Acc:RF00026]	-0.27	0.0720371
ENSMUSG00000025738	Fbxl16	F-box and leucine-rich repeat protein 16 [Source:MGI Symbol;Acc:MGI:2448488]	-0.27	0.0720371
ENSMUSG00000043909	Trp53bp1	transformation related protein 53 binding protein 1 [Source:MGI Symbol;Acc:MGI:1351320]	-0.27	0.0720371
ENSMUSG00000011254	Thg1l	tRNA-histidine guanylyltransferase 1-like (S. cerevisiae) [Source:MGI Symbol;Acc:MGI:1913878]	-0.27	0.0720371
ENSMUSG00000046219	C230012O17Rik	RIKEN cDNA C230012O17 gene [Source:MGI Symbol;Acc:MGI:2442283]	-0.27	0.0720371
ENSMUSG00000020982	Nemf	nuclear export mediator factor [Source:MGI Symbol;Acc:MGI:1918305]	-0.27	0.0720371
ENSMUSG00000022946	Dopey2	dopey family member 2 [Source:MGI Symbol;Acc:MGI:1917278]	-0.27	0.0720371
ENSMUSG00000039058	Ak5	adenylate kinase 5 [Source:MGI Symbol;Acc:MGI:2677491]	-0.27	0.0720371
ENSMUSG00000016179	Camk1g	calcium/calmodulin-dependent protein kinase I gamma [Source:MGI Symbol;Acc:MGI:2388073]	-0.27	0.0720371
ENSMUSG00000062397	Zfp706	zinc finger protein 706 [Source:MGI Symbol;Acc:MGI:1915286]	-0.27	0.0720371
[truncated: 19,915 more rows]
