# Supplementary material for: A systems-level framework for drug discovery identifies Csf1R as an anti-epileptic drug target
Source: Nat Commun. 2018 Sep 3;9:3561. doi: 10.1038/s41467-018-06008-4 (PMC6120885; doi:10.1038/s41467-018-06008-4)
Supplement: Supplementary file 11 — Supplementary Data 8 [file 41467_2018_6008_MOESM11_ESM.xlsx]

## Sheet: Epilepsy-Literature-Genes-jve-2
Gene symbol	Gene articles	Gene articles co-citing epilepsy	All Epilepsy-gene articles	Ensembl Gene ID	EntrezGene ID	FDR
Atn1	569	287	23092	ENSMUSG00000004263	13498	0
Ccdc85c	1	1	23092	ENSMUSG00000084883	668158	0
Gramd1a	1	1	23092	ENSMUSG00000001248	52857	0
Jrkl	1	1	23092	ENSMUSG00000079083	77532	0
Kcnq2	372	202	23092	ENSMUSG00000016346	16536	0
Lgi2	12	12	23092	ENSMUSG00000039252	246316	0
Lysmd3	1	1	23092	ENSMUSG00000035840	80289	0
Pcdhb4	1	1	23092	ENSMUSG00000045689	93875	0
Scn1a	596	480	23092	ENSMUSG00000064329	20265	0
Serinc5	1	1	23092	ENSMUSG00000021703	218442	0
Tmem161b	1	1	23092	ENSMUSG00000035762	72745	0
Tubgcp6	1	1	23092	ENSMUSG00000051786	328580	0
Zfp358	1	1	23092	ENSMUSG00000047264	140482	0
Abat	1105	243	23092	ENSMUSG00000057880	268860	2.64796e-290
Lgi1	192	149	23092	ENSMUSG00000067242	56839	1.42559e-288
Epm2a	149	134	23092	ENSMUSG00000055493	13853	1.16876e-278
Gfap	14297	557	23092	ENSMUSG00000020932	14580	2.91852e-252
Gabrg1	2721	289	23092	ENSMUSG00000001260	14405	3.41728e-249
Kcnq3	229	134	23092	ENSMUSG00000056258	110862	4.32519e-232
Cacna1a	1498	224	23092	ENSMUSG00000034656	12286	1.93166e-227
Tsc1	1083	202	23092	ENSMUSG00000026812	64930	7.96155e-226
Cdkl5	142	108	23092	ENSMUSG00000031292	382253	5.23098e-208
Scn2a1	339	129	23092	ENSMUSG00000075318	110876	9.01893e-191
Mecp2	1636	192	23092	ENSMUSG00000031393	17257	2.89801e-174
Gabrg2	351	120	23092	ENSMUSG00000020436	14406	1.04722e-170
Scn1b	174	95	23092	ENSMUSG00000019194	20266	6.42336e-161
Nhlrc1	145	90	23092	ENSMUSG00000044231	105193	4.02177e-160
Chrna4	332	111	23092	ENSMUSG00000027577	11438	9.40504e-157
Grin1	3093	215	23092	ENSMUSG00000026959	14810	6.86933e-147
Bdnf	12283	374	23092	ENSMUSG00000048482	12064	1.85022e-135
Pvalb	3317	210	23092	ENSMUSG00000005716	19293	1.99926e-135
Fos	15980	423	23092	ENSMUSG00000021250	14281	1.54923e-132
Dcx	1193	142	23092	ENSMUSG00000031285	13193	4.01416e-130
Npy	11783	345	23092	ENSMUSG00000029819	109648	3.35877e-120
Cstb	310	86	23092	ENSMUSG00000005054	13014	1.35609e-113
Gria2	2131	159	23092	ENSMUSG00000033981	14800	1.37634e-113
Gabra1	355	89	23092	ENSMUSG00000010803	14394	5.0445e-113
Rbfox3	2092	156	23092	ENSMUSG00000025576	52897	1.91033e-111
Atp1a2	193	71	23092	ENSMUSG00000007097	98660	1.45729e-104
Tsc2	5435	214	23092	ENSMUSG00000002496	22084	5.9404e-98
Sv2a	213	69	23092	ENSMUSG00000038486	64051	5.26392e-97
Slc12a5	426	83	23092	ENSMUSG00000017740	57138	2.11623e-95
Polg	528	88	23092	ENSMUSG00000039176	18975	1.28112e-94
Ube3a	352	78	23092	ENSMUSG00000025326	22215	1.404e-94
Glul	6992	236	23092	ENSMUSG00000026473	14645	1.79057e-94
Prrt2	78	51	23092	ENSMUSG00000045114	69017	1.30251e-93
Krit1	248	70	23092	ENSMUSG00000000600	79264	1.807e-93
Icam5	831	99	23092	ENSMUSG00000032174	15898	3.16703e-91
Slc6a1	672	90	23092	ENSMUSG00000030310	232333	8.90507e-88
Grin2b	2111	132	23092	ENSMUSG00000030209	14812	6.71736e-85
Efhc1	42	39	23092	ENSMUSG00000041809	71877	1.40169e-84
Gabra5	1838	120	23092	ENSMUSG00000055078	110886	2.06311e-79
Gria1	2347	132	23092	ENSMUSG00000020524	14799	3.14628e-79
Arx	80	45	23092	ENSMUSG00000035277	11878	2.74128e-78
Slc1a2	1243	102	23092	ENSMUSG00000005089	20511	1.87175e-77
Scn4a	871	89	23092	ENSMUSG00000001027	110880	3.68265e-76
Grin2a	1789	113	23092	ENSMUSG00000059003	14811	2.48058e-73
Cln3	494	70	23092	ENSMUSG00000030720	12752	2.06258e-70
Chrnb2	129	47	23092	ENSMUSG00000027950	11444	1.08863e-69
Slc2a1	2297	120	23092	ENSMUSG00000028645	20525	1.34629e-68
Pomc	24395	406	23092	ENSMUSG00000020660	18976	4.30486e-68
Calb1	3499	142	23092	ENSMUSG00000028222	12307	5.28718e-67
Ccm2	129	45	23092	ENSMUSG00000000378	216527	9.13667e-66
Pcdh19	48	34	23092	ENSMUSG00000051323	279653	2.89548e-65
Gria3	506	66	23092	ENSMUSG00000001986	53623	5.022e-64
Aldh5a1	177	48	23092	ENSMUSG00000035936	214579	9.61314e-64
Pafah1b1	458	63	23092	ENSMUSG00000020745	18472	1.0406e-62
Aldh7a1	215	50	23092	ENSMUSG00000053644	110695	1.67672e-62
Gamt	199	48	23092	ENSMUSG00000020150	14431	6.13049e-61
Kcna1	754	71	23092	ENSMUSG00000047976	16485	1.50058e-58
Grik1	413	57	23092	ENSMUSG00000022935	14805	5.62855e-57
Btd	549	62	23092	ENSMUSG00000021900	26363	2.95227e-56
Gad1	1266	83	23092	ENSMUSG00000070880	14415	1.68432e-55
Itpr1	1259	82	23092	ENSMUSG00000030102	16438	1.25961e-54
Pdcd10	131	39	23092	ENSMUSG00000027835	56426	5.02076e-54
Slc12a2	660	63	23092	ENSMUSG00000024597	20496	1.69903e-52
Kcnj10	367	51	23092	ENSMUSG00000044708	16513	2.57453e-51
Slc1a1	674	62	23092	ENSMUSG00000024935	20510	1.07695e-50
Grm1	1808	89	23092	ENSMUSG00000019828	14816	4.15919e-49
Tpp1	593	57	23092	ENSMUSG00000030894	12751	8.28684e-48
Cln5	112	34	23092	ENSMUSG00000022125	211286	1.07002e-47
Flna	546	55	23092	ENSMUSG00000031328	192176	2.57055e-47
Adora1	1861	88	23092	ENSMUSG00000042429	11539	3.47066e-47
Atxn10	129	35	23092	ENSMUSG00000016541	54138	4.98712e-47
Ppt1	497	53	23092	ENSMUSG00000028657	19063	5.4151e-47
Kcnj11	1503	79	23092	ENSMUSG00000096146	16514	8.30079e-46
Slc1a3	1104	69	23092	ENSMUSG00000005360	20512	5.05898e-45
Gad2	1647	81	23092	ENSMUSG00000026787	14417	8.5193e-45
Cntnap2	178	37	23092	ENSMUSG00000039419	66797	9.98827e-45
Gpr98	256	41	23092	ENSMUSG00000069170	110789	2.7205e-44
Abcb1b	2903	103	23092	ENSMUSG00000028970	18669	9.66105e-44
Grm2	919	63	23092	ENSMUSG00000023192	108068	1.18542e-43
Cln6	103	30	23092	ENSMUSG00000032245	76524	1.07176e-41
Grm5	1410	72	23092	ENSMUSG00000049583	108071	4.86358e-41
Akt1s1	523	49	23092	ENSMUSG00000011096	67605	8.566e-41
Gabrb3	627	52	23092	ENSMUSG00000033676	14402	1.82563e-40
Cacna1h	195	35	23092	ENSMUSG00000024112	58226	5.98426e-40
Cln8	258	38	23092	ENSMUSG00000026317	26889	1.04281e-39
Cdt1	1544	73	23092	ENSMUSG00000006585	67177	2.23574e-39
Adsl	316	40	23092	ENSMUSG00000022407	11564	6.07239e-39
Grik2	520	47	23092	ENSMUSG00000056073	14806	1.81024e-38
Pnpo	107	28	23092	ENSMUSG00000018659	103711	1.60607e-37
Gabrd	95	27	23092	ENSMUSG00000029054	14403	2.12689e-37
Hcn1	351	40	23092	ENSMUSG00000021730	15165	4.66921e-37
Fmr1	1669	72	23092	ENSMUSG00000000838	14265	2.77777e-36
Ache	18348	269	23092	ENSMUSG00000023328	11423	4.15556e-36
Calb2	2394	84	23092	ENSMUSG00000003657	12308	1.49456e-35
Clcn2	332	38	23092	ENSMUSG00000022843	12724	2.3049e-35
Gal	3187	95	23092	ENSMUSG00000024907	14419	1.97972e-34
Mal	565	44	23092	ENSMUSG00000027375	17153	2.72029e-33
Cacng2	169	29	23092	ENSMUSG00000019146	12300	8.52626e-33
Adk	940	53	23092	ENSMUSG00000039197	11534	1.09517e-32
Pdyn	2270	78	23092	ENSMUSG00000027400	18610	1.71367e-32
Stxbp1	330	35	23092	ENSMUSG00000026797	20910	1.67016e-31
Gjd2	393	37	23092	ENSMUSG00000068615	14617	2.85157e-31
Cacnb4	39	18	23092	ENSMUSG00000017412	12298	1.6948e-30
Galr1	251	31	23092	ENSMUSG00000024553	14427	3.27905e-30
Atxn3	840	48	23092	ENSMUSG00000021189	110616	5.40117e-30
Chrna2	45	18	23092	ENSMUSG00000022041	110902	5.64596e-29
Slc32a1	309	32	23092	ENSMUSG00000037771	22348	1.34263e-28
Slc6a8	544	39	23092	ENSMUSG00000019558	102857	2.63748e-28
Grm3	628	41	23092	ENSMUSG00000003974	108069	4.49193e-28
Ntrk2	2604	77	23092	ENSMUSG00000055254	18212	6.77478e-28
Scn3a	125	23	23092	ENSMUSG00000057182	20269	3.75123e-27
Aqp4	1774	62	23092	ENSMUSG00000024411	11829	1.8872e-26
Mtor	10470	165	23092	ENSMUSG00000028991	56717	1.30293e-25
Syp	5038	105	23092	ENSMUSG00000031144	20977	2.76813e-25
Adam22	47	16	23092	ENSMUSG00000040537	11496	1.57466e-24
Galr2	211	25	23092	ENSMUSG00000020793	14428	3.36866e-24
Ica	2632	72	23092	NA	NA	3.58822e-24
Hcn2	396	31	23092	ENSMUSG00000020331	15166	5.90098e-24
Tspo	1807	59	23092	ENSMUSG00000041736	12257	9.61905e-24
Eno2	6888	123	23092	ENSMUSG00000004267	13807	1.1353e-23
Suox	441	32	23092	ENSMUSG00000049858	211389	1.19445e-23
Letm1	45	15	23092	ENSMUSG00000005299	56384	5.85347e-23
Chrna7	2009	61	23092	ENSMUSG00000030525	11441	6.61161e-23
Syn1	1116	46	23092	ENSMUSG00000037217	20964	8.06419e-23
Atxn7	305	27	23092	ENSMUSG00000021738	246103	1.65938e-22
Reln	1039	44	23092	ENSMUSG00000042453	19699	2.40805e-22
Trh	12650	178	23092	ENSMUSG00000005892	22044	2.78912e-22
Dpysl2	349	28	23092	ENSMUSG00000022048	12934	4.33558e-22
Zeb2	403	29	23092	ENSMUSG00000026872	24136	1.8156e-21
Kcnq1	1291	47	23092	ENSMUSG00000009545	16535	4.63539e-21
Scn8a	355	27	23092	ENSMUSG00000023033	20273	1.00188e-20
Npy2r	638	34	23092	ENSMUSG00000028004	18167	1.13155e-20
Scarb2	130	19	23092	ENSMUSG00000029426	12492	1.17657e-20
Lgi4	15	10	23092	ENSMUSG00000036560	243914	1.60843e-20
Serpini1	179	21	23092	ENSMUSG00000027834	20713	1.63373e-20
Atxn8os	133	19	23092	NA	NA	1.85498e-20
Tbc1d24	11	9	23092	ENSMUSG00000036473	224617	2.13277e-20
Cacna2d2	95	17	23092	ENSMUSG00000010066	56808	2.49957e-20
Gabbr1	610	33	23092	ENSMUSG00000024462	54393	2.53416e-20
Rabep2	902	39	23092	ENSMUSG00000030727	70314	2.77249e-20
Abcc8	1735	53	23092	ENSMUSG00000040136	20927	3.44094e-20
Cd97	148	19	23092	ENSMUSG00000002885	26364	1.62626e-19
Sst	22998	261	23092	ENSMUSG00000004366	20604	2.02184e-19
Kcnh2	700	34	23092	ENSMUSG00000038319	16511	2.03072e-19
Camk2a	2925	68	23092	ENSMUSG00000024617	12322	3.70732e-19
Foxg1	376	26	23092	ENSMUSG00000020950	15228	5.64427e-19
Npy5r	377	26	23092	ENSMUSG00000044014	18168	6.00652e-19
Mmel1	727	34	23092	ENSMUSG00000058183	27390	6.56476e-19
Nos1	7063	114	23092	ENSMUSG00000029361	18125	9.55709e-19
Kcnq5	78	15	23092	ENSMUSG00000028033	226922	1.068e-18
Nrxn1	197	20	23092	ENSMUSG00000024109	18189	2.5562e-18
Szf1	10	8	23092	NA	NA	2.91038e-18
Mfsd8	29	11	23092	ENSMUSG00000025759	72175	3.04861e-18
Nptx2	364	25	23092	ENSMUSG00000059991	53324	3.05886e-18
Slc30a3	129	17	23092	ENSMUSG00000029151	22784	7.32909e-18
Tia1	2042	54	23092	ENSMUSG00000071337	21841	8.34942e-18
Gphn	464	27	23092	ENSMUSG00000047454	268566	1.05209e-17
Ugcg	1854	51	23092	ENSMUSG00000028381	22234	1.39627e-17
Scn2b	44	12	23092	ENSMUSG00000070304	72821	1.64632e-17
Nes	3102	67	23092	ENSMUSG00000004891	18008	2.68026e-17
Kctd7	8	7	23092	ENSMUSG00000034110	212919	4.58147e-17
Grm4	296	22	23092	ENSMUSG00000063239	268934	5.59476e-17
Gabra4	63	13	23092	ENSMUSG00000029211	14397	6.33086e-17
Mocs1	36	11	23092	ENSMUSG00000064120	56738	6.63079e-17
Kcnd2	505	27	23092	ENSMUSG00000060882	16508	9.06991e-17
Bche	12402	160	23092	ENSMUSG00000027792	12038	9.18369e-17
Arhgef9	50	12	23092	ENSMUSG00000025656	236915	1.03956e-16
Egr1	4399	81	23092	ENSMUSG00000038418	13653	1.07576e-16
Gpr56	72	13	23092	ENSMUSG00000031785	14766	4.65022e-16
Brd2	114	15	23092	ENSMUSG00000024335	14312	5.80841e-16
Grm8	140	16	23092	ENSMUSG00000024211	14823	7.31033e-16
L2hgdh	32	10	23092	ENSMUSG00000020988	217666	1.09902e-15
Notch3	878	33	23092	ENSMUSG00000038146	18131	1.36788e-15
Dlg4	1937	49	23092	ENSMUSG00000020886	13385	1.59826e-15
Slc17a7	577	27	23092	ENSMUSG00000070570	72961	2.59471e-15
Mthfr	5131	86	23092	ENSMUSG00000029009	17769	2.65143e-15
NREP	16	8	23092	NA	NA	2.79811e-15
Syn2	105	14	23092	ENSMUSG00000009394	20965	4.16061e-15
Ppp2r2b	106	14	23092	ENSMUSG00000024500	72930	4.79387e-15
Scn5a	1291	39	23092	ENSMUSG00000032511	20271	4.90972e-15
Cacna1g	327	21	23092	ENSMUSG00000020866	12291	5.6398e-15
Tox	194	17	23092	ENSMUSG00000041272	252838	1.03502e-14
Otc	1292	38	23092	ENSMUSG00000031173	18416	2.61602e-14
Tuba1a	213	17	23092	ENSMUSG00000072235	22142	5.32145e-14
Cacna1i	81	12	23092	ENSMUSG00000022416	239556	8.35382e-14
Kcnj6	373	21	23092	ENSMUSG00000043301	16522	8.35382e-14
Pter	518	24	23092	ENSMUSG00000026730	19212	1.15184e-13
Map2	1567	41	23092	ENSMUSG00000015222	17756	1.18901e-13
Arc	1397	38	23092	ENSMUSG00000022602	11838	3.01179e-13
Gap43	2480	52	23092	ENSMUSG00000047261	14432	3.57552e-13
Npc1	1513	39	23092	ENSMUSG00000024413	18145	7.85737e-13
Mocs2	27	8	23092	ENSMUSG00000015536	17434	1.00051e-12
Sybu	40	9	23092	ENSMUSG00000022340	319613	1.01979e-12
Trpm6	154	14	23092	ENSMUSG00000024727	225997	1.28318e-12
Mpmv23	809	28	23092	NA	NA	1.54265e-12
Scn9a	303	18	23092	ENSMUSG00000075316	20274	1.93786e-12
Syt4	104	12	23092	ENSMUSG00000024261	20983	2.26667e-12
Gabra3	86	11	23092	ENSMUSG00000031343	14396	5.13631e-12
Asic1	732	26	23092	ENSMUSG00000023017	11419	5.51872e-12
Alpl	462	21	23092	ENSMUSG00000028766	11647	5.84721e-12
Lgi3	7	5	23092	ENSMUSG00000033595	213469	7.06995e-12
Gria4	575	23	23092	ENSMUSG00000025892	14802	8.32064e-12
Pigv	22	7	23092	ENSMUSG00000043257	230801	1.09428e-11
Igkv4-90	1735	40	23092	NA	NA	1.27822e-11
Galr3	96	11	23092	NA	NA	1.92058e-11
Aspa	302	17	23092	ENSMUSG00000020774	11484	1.92476e-11
Slc35a2	2697	51	23092	ENSMUSG00000031156	22232	2.70751e-11
Qdpr	449	20	23092	ENSMUSG00000015806	110391	2.71178e-11
S100b	1707	39	23092	ENSMUSG00000033208	20203	3.05395e-11
Kcnq4	159	13	23092	ENSMUSG00000028631	60613	3.26201e-11
Lama2	683	24	23092	ENSMUSG00000019899	16773	4.58146e-11
Pdxk	365	18	23092	ENSMUSG00000032788	216134	4.78785e-11
Jrk	26	7	23092	ENSMUSG00000046380	16469	5.00065e-11
Glra1	278	16	23092	ENSMUSG00000000263	14654	5.21874e-11
Npy1r	630	23	23092	ENSMUSG00000036437	18166	5.33496e-11
Atp5a1	368	18	23092	ENSMUSG00000025428	11946	5.42344e-11
Gabra2	170	13	23092	ENSMUSG00000000560	14395	7.88571e-11
Psen1	4302	67	23092	ENSMUSG00000019969	19164	9.03935e-11
Pdha1	141	12	23092	ENSMUSG00000031299	18597	1.07685e-10
Slc9a6	44	8	23092	ENSMUSG00000060681	236794	1.21353e-10
Cnr1	3288	56	23092	ENSMUSG00000044288	12801	1.42379e-10
Fosb	728	24	23092	ENSMUSG00000003545	14282	1.70496e-10
Kcnt1	147	12	23092	ENSMUSG00000058740	227632	1.80212e-10
Depdc5	10	5	23092	ENSMUSG00000037426	277854	1.88548e-10
Egr3	221	14	23092	ENSMUSG00000033730	13655	2.14108e-10
Abcc2	803	25	23092	ENSMUSG00000025194	12780	2.36823e-10
Nipa2	19	6	23092	ENSMUSG00000030452	93790	2.59249e-10
Aurka	1367	33	23092	ENSMUSG00000027496	20878	2.61825e-10
Invs	2628	48	23092	ENSMUSG00000028344	16348	3.33992e-10
Celf4	33	7	23092	ENSMUSG00000024268	108013	3.98017e-10
Cox20	11	5	23092	ENSMUSG00000026500	66359	4.00815e-10
Crh	12060	135	23092	ENSMUSG00000049796	12918	4.39651e-10
Ophn1	72	9	23092	ENSMUSG00000031214	94190	4.5289e-10
Rsph1	1274	31	23092	ENSMUSG00000024033	22092	7.76794e-10
Gem	1275	31	23092	ENSMUSG00000028214	14579	7.88961e-10
Arfgef2	22	6	23092	ENSMUSG00000074582	99371	8.32381e-10
Kcne1	724	23	23092	ENSMUSG00000039639	16509	8.42774e-10
Zbtb7a	107	10	23092	ENSMUSG00000035011	16969	1.28254e-09
Glud1	346	16	23092	ENSMUSG00000021794	14661	1.45422e-09
Nav1	256	14	23092	ENSMUSG00000009418	215690	1.60378e-09
Hrh3	564	20	23092	ENSMUSG00000039059	99296	1.61259e-09
Cblc	142	11	23092	ENSMUSG00000040525	80794	1.76893e-09
Grin2c	352	16	23092	ENSMUSG00000020734	14813	1.86586e-09
Igkv4-83	3171	52	23092	NA	NA	2.44785e-09
Sv2b	62	8	23092	ENSMUSG00000053025	64176	2.84294e-09
Amph	416	17	23092	ENSMUSG00000021314	218038	3.12145e-09
Gba	1756	36	23092	ENSMUSG00000028048	14466	3.27008e-09
Otx1	150	11	23092	ENSMUSG00000005917	18423	3.27511e-09
Oprd1	3110	51	23092	ENSMUSG00000050511	18386	3.50399e-09
Sez6	15	5	23092	ENSMUSG00000000632	20370	3.94551e-09
Grm7	121	10	23092	ENSMUSG00000056755	108073	4.64934e-09
Kcnj16	67	8	23092	ENSMUSG00000051497	16517	5.67694e-09
Epc2	16	5	23092	ENSMUSG00000069495	227867	6.18842e-09
Ntf3	2324	42	23092	ENSMUSG00000049107	18205	6.18842e-09
Tk2	46	7	23092	ENSMUSG00000035824	57813	6.32366e-09
Hmgcl	127	10	23092	ENSMUSG00000028672	15356	7.68942e-09
Mlycd	619	20	23092	ENSMUSG00000074064	56690	8.0723e-09
Phgdh	693	21	23092	ENSMUSG00000053398	236539	1.07675e-08
Chrnb4	251	13	23092	ENSMUSG00000035200	108015	1.18399e-08
Col11a1	5203	70	23092	ENSMUSG00000027966	12814	1.43673e-08
Kcnab2	51	7	23092	ENSMUSG00000028931	16498	1.46396e-08
Srd5a3	51	7	23092	ENSMUSG00000029233	57357	1.46396e-08
Srpx2	406	16	23092	ENSMUSG00000031253	68792	1.51838e-08
Epm2aip1	9	4	23092	ENSMUSG00000046785	77781	1.59302e-08
Sez6l	9	4	23092	ENSMUSG00000058153	56747	1.59302e-08
Adam23	52	7	23092	ENSMUSG00000025964	23792	1.69618e-08
Panx1	259	13	23092	ENSMUSG00000031934	55991	1.72586e-08
Htr1a	3581	54	23092	ENSMUSG00000021721	15550	2.00615e-08
Sigmar1	530	18	23092	ENSMUSG00000036078	18391	2.06288e-08
Szt2	4	3	23092	ENSMUSG00000033253	230676	2.09204e-08
Scgb1b27	1396	30	23092	ENSMUSG00000066583	11354	2.49149e-08
Mbp	7762	92	23092	ENSMUSG00000041607	17196	2.80724e-08
Syngap1	81	8	23092	ENSMUSG00000067629	240057	2.97387e-08
Auts2	36	6	23092	ENSMUSG00000029673	319974	3.28184e-08
Atp1a3	113	9	23092	ENSMUSG00000040907	232975	3.57508e-08
Kcnc1	555	18	23092	ENSMUSG00000058975	16502	4.2513e-08
Shbg	5910	75	23092	ENSMUSG00000005202	20415	4.46289e-08
Pign	22	5	23092	ENSMUSG00000056536	27392	5.12592e-08
Pigo	11	4	23092	ENSMUSG00000028454	56703	5.50504e-08
Slc12a6	87	8	23092	ENSMUSG00000027130	107723	5.52371e-08
Galc	629	19	23092	ENSMUSG00000021003	14420	5.63261e-08
Znf423	119	9	23092	NA	NA	5.78703e-08
Camk2g	911	23	23092	ENSMUSG00000021820	12325	6.49493e-08
Fam101a	23	5	23092	ENSMUSG00000037962	73121	6.75974e-08
Jph3	40	6	23092	ENSMUSG00000025318	57340	6.88785e-08
Strada	40	6	23092	ENSMUSG00000069631	72149	6.88785e-08
Htr2c	2075	37	23092	ENSMUSG00000041380	15560	7.22592e-08
Fktn	160	10	23092	ENSMUSG00000028414	246179	7.98045e-08
Impa1	41	6	23092	ENSMUSG00000027531	55980	8.17997e-08
Klhl17	5	3	23092	ENSMUSG00000078484	231003	9.72242e-08
Kcna6	126	9	23092	ENSMUSG00000038077	16494	9.78523e-08
Chd2	43	6	23092	ENSMUSG00000078671	244059	1.14869e-07
Grik4	254	12	23092	ENSMUSG00000032017	110637	1.17616e-07
Mib1	3992	56	23092	ENSMUSG00000024294	225164	1.17616e-07
Alg9	26	5	23092	ENSMUSG00000032059	102580	1.46364e-07
Tnfsf14	132	9	23092	ENSMUSG00000005824	50930	1.5088e-07
Egr2	813	21	23092	ENSMUSG00000037868	13654	1.66035e-07
Gars	481	16	23092	ENSMUSG00000029777	353172	1.66035e-07
Rest	265	12	23092	ENSMUSG00000029249	19712	1.91305e-07
Pls3	72	7	23092	ENSMUSG00000016382	102866	2.15945e-07
Sv2c	28	5	23092	ENSMUSG00000051111	75209	2.32501e-07
Kcnmb3	6	3	23092	ENSMUSG00000091091	100502876	2.79202e-07
Rogdi	30	5	23092	ENSMUSG00000022540	66049	3.60361e-07
Gabra6	109	8	23092	ENSMUSG00000020428	14399	3.76523e-07
Hax1	146	9	23092	ENSMUSG00000027944	23897	3.85012e-07
Dgke	52	6	23092	ENSMUSG00000000276	56077	4.34749e-07
Gabbr2	287	12	23092	ENSMUSG00000039809	242425	4.76073e-07
Glrb	238	11	23092	ENSMUSG00000028020	14658	4.9213e-07
Grik3	114	8	23092	ENSMUSG00000001985	14807	5.48442e-07
Kcne2	241	11	23092	ENSMUSG00000039672	246133	5.61007e-07
Sez6l2	7	3	23092	ENSMUSG00000030683	233878	6.30306e-07
Elp4	33	5	23092	ENSMUSG00000027167	77766	6.43467e-07
Kcnb1	596	17	23092	ENSMUSG00000050556	16500	6.44055e-07
Maob	2774	42	23092	ENSMUSG00000040147	109731	7.76981e-07
Impa2	35	5	23092	ENSMUSG00000024525	114663	9.24738e-07
Olig2	548	16	23092	ENSMUSG00000039830	50913	1.01776e-06
Stmn4	165	9	23092	ENSMUSG00000022044	56471	1.1755e-06
Tubgcp5	19	4	23092	ENSMUSG00000033790	233276	1.1755e-06
Grik5	259	11	23092	ENSMUSG00000003378	14809	1.19539e-06
Efhc2	8	3	23092	ENSMUSG00000025038	74405	1.21695e-06
Gng3	8	3	23092	ENSMUSG00000071658	14704	1.21695e-06
Htr1b	1859	32	23092	ENSMUSG00000049511	15551	1.27665e-06
Rars2	37	5	23092	ENSMUSG00000028292	109093	1.27958e-06
Khdrbs3	62	6	23092	ENSMUSG00000022332	13992	1.43482e-06
Rai1	129	8	23092	ENSMUSG00000062115	19377	1.52262e-06
Mef2c	571	16	23092	ENSMUSG00000005583	17260	1.76187e-06
Drd2	10021	104	23092	ENSMUSG00000032259	13489	1.80696e-06
Oprk1	2978	43	23092	ENSMUSG00000025905	18387	1.95478e-06
Pex5l	40	5	23092	ENSMUSG00000027674	58869	2.04356e-06
Chrna5	176	9	23092	ENSMUSG00000035594	110835	2.07284e-06
Pgap2	9	3	23092	ENSMUSG00000030990	233575	2.11653e-06
Dlx1	390	13	23092	ENSMUSG00000041911	13390	2.33441e-06
Grina	41	5	23092	ENSMUSG00000022564	66168	2.35397e-06
Haao	454	14	23092	ENSMUSG00000000673	107766	2.46789e-06
Kcna2	586	16	23092	ENSMUSG00000040724	16490	2.46789e-06
Kcnj3	454	14	23092	ENSMUSG00000026824	16519	2.46789e-06
Xmmv62	521	15	23092	NA	NA	2.60744e-06
Scn7a	181	9	23092	ENSMUSG00000034810	20272	2.62726e-06
Acap3	3	2	23092	ENSMUSG00000029033	140500	2.76062e-06
Kcnv1	3	2	23092	ENSMUSG00000022342	67498	2.76062e-06
Mtmr10	3	2	23092	ENSMUSG00000030522	233315	2.76062e-06
Nipa1	69	6	23092	ENSMUSG00000047037	233280	2.87952e-06
Grin2d	284	11	23092	ENSMUSG00000002771	14814	3.00026e-06
Vps13a	43	5	23092	ENSMUSG00000046230	271564	3.06139e-06
Tecta	464	14	23092	ENSMUSG00000037705	21683	3.16933e-06
St3gal5	143	8	23092	ENSMUSG00000056091	20454	3.45565e-06
Whsc1	71	6	23092	ENSMUSG00000057406	107823	3.46331e-06
Ddn	145	8	23092	ENSMUSG00000059213	13199	3.86602e-06
Nrn1	106	7	23092	ENSMUSG00000039114	68404	3.91975e-06
Cps1	754	18	23092	ENSMUSG00000025991	227231	3.98932e-06
Hadh	191	9	23092	ENSMUSG00000027984	15107	4.16236e-06
Mapk10	475	14	23092	ENSMUSG00000046709	26414	4.1748e-06
Cpt2	481	14	23092	ENSMUSG00000028607	12896	4.87286e-06
Cacng3	11	3	23092	ENSMUSG00000066189	54376	5.1457e-06
Slc25a15	27	4	23092	ENSMUSG00000031482	18408	7.0403e-06
Ptprz1	310	11	23092	ENSMUSG00000068748	19283	7.31408e-06
Pigm	50	5	23092	ENSMUSG00000050229	67556	7.42499e-06
Pcmt1	204	9	23092	ENSMUSG00000019795	18537	7.4626e-06
Pfkl	116	7	23092	ENSMUSG00000020277	18641	7.61597e-06
Gldc	256	10	23092	ENSMUSG00000024827	104174	7.62213e-06
Dpysl3	158	8	23092	ENSMUSG00000024501	22240	7.69338e-06
Abcc5	312	11	23092	ENSMUSG00000022822	27416	7.69949e-06
Chrna3	163	8	23092	ENSMUSG00000032303	110834	9.93022e-06
Znf238	29	4	23092	NA	NA	1.00077e-05
Lppr1	4	2	23092	NA	NA	1.02133e-05
Lrrc1	4	2	23092	ENSMUSG00000032352	214345	1.02133e-05
Otud7a	4	2	23092	ENSMUSG00000033510	170711	1.02133e-05
Tspear	4	2	23092	ENSMUSG00000069581	252974	1.02133e-05
Oprm1	5310	62	23092	ENSMUSG00000000766	18390	1.02854e-05
Iqsec2	13	3	23092	ENSMUSG00000041115	245666	1.05526e-05
Lppr4	13	3	23092	NA	NA	1.05526e-05
Egr4	85	6	23092	ENSMUSG00000071341	13656	1.11627e-05
Spast	325	11	23092	ENSMUSG00000024068	50850	1.14585e-05
Slc6a5	219	9	23092	ENSMUSG00000039728	104245	1.36098e-05
Prl	38002	304	23092	ENSMUSG00000021342	19109	1.39065e-05
Slc4a3	127	7	23092	ENSMUSG00000006576	20536	1.44868e-05
Aif1	834	18	23092	ENSMUSG00000024397	11629	1.63599e-05
Ca2	2011	31	23092	NA	NA	1.71125e-05
Kcnip1	58	5	23092	ENSMUSG00000053519	70357	1.71125e-05
Slc19a3	58	5	23092	ENSMUSG00000038496	80721	1.71125e-05
Mvp	228	9	23092	ENSMUSG00000030681	78388	1.91977e-05
Kcnn1	15	3	23092	ENSMUSG00000002908	84036	1.93958e-05
Dpysl5	133	7	23092	ENSMUSG00000029168	65254	2.01446e-05
Ptges	851	18	23092	ENSMUSG00000050737	64292	2.14986e-05
Hrh1	1368	24	23092	ENSMUSG00000053004	15465	2.15024e-05
Phf6	61	5	23092	ENSMUSG00000025626	70998	2.27269e-05
Mtnd6	413	12	23092	NA	NA	2.33004e-05
Aes	939	19	23092	ENSMUSG00000054452	14797	2.3511e-05
Phf23	1561	26	23092	ENSMUSG00000018572	78246	2.35224e-05
Panx2	35	4	23092	ENSMUSG00000058441	406218	2.48298e-05
Gabrr2	16	3	23092	ENSMUSG00000023267	14409	2.51627e-05
Abcc1	863	18	23092	ENSMUSG00000023088	17250	2.57581e-05
Atp10a	36	4	23092	ENSMUSG00000025324	11982	2.84777e-05
Mmachc	100	6	23092	ENSMUSG00000028690	67096	3.16401e-05
Sptbn2	17	3	23092	ENSMUSG00000067889	20743	3.24249e-05
Gabrg3	37	4	23092	ENSMUSG00000055026	14407	3.24422e-05
Slc6a11	37	4	23092	ENSMUSG00000030307	243616	3.24422e-05
Dpp6	101	6	23092	ENSMUSG00000061576	13483	3.33262e-05
Gabrb2	101	6	23092	ENSMUSG00000007653	14401	3.33262e-05
Rdx	1499	25	23092	ENSMUSG00000032050	19684	3.33262e-05
Kcnk2	302	10	23092	ENSMUSG00000037624	16526	3.39523e-05
Nlgn1	144	7	23092	ENSMUSG00000063887	192167	3.48009e-05
Kcnma1	1236	22	23092	ENSMUSG00000063142	16531	3.85867e-05
Kcnj8	369	11	23092	ENSMUSG00000030247	16523	3.91091e-05
Slc30a1	195	8	23092	ENSMUSG00000037434	22782	3.91432e-05
Adnp	104	6	23092	ENSMUSG00000051149	11538	3.99357e-05
Exnm	147	7	23092	NA	NA	3.99776e-05
Ralbp1	147	7	23092	ENSMUSG00000024096	19765	3.99776e-05
Slc6a13	18	3	23092	ENSMUSG00000030108	14412	4.01113e-05
Ca7	105	6	23092	NA	NA	4.21609e-05
2015-03-01	1341	23	23092	NA	NA	4.52002e-05
Pts	150	7	23092	ENSMUSG00000032067	19286	4.59886e-05
Cyfip1	70	5	23092	ENSMUSG00000030447	20430	4.79794e-05
Rbfox1	152	7	23092	ENSMUSG00000008658	268859	5.03589e-05
Shank3	152	7	23092	ENSMUSG00000022623	58234	5.03589e-05
Ntng1	41	4	23092	ENSMUSG00000059857	80883	5.22418e-05
Ntrk3	1091	20	23092	ENSMUSG00000059146	18213	5.82408e-05
Adck3	20	3	23092	ENSMUSG00000026489	67426	6.15839e-05
Kcnab1	75	5	23092	ENSMUSG00000027827	16497	7.08072e-05
Baiap2	114	6	23092	ENSMUSG00000025372	108100	7.10116e-05
Lcn3	21	3	23092	ENSMUSG00000026936	16820	7.50106e-05
Plekhg4	21	3	23092	ENSMUSG00000014782	102075	7.50106e-05
Ier3ip1	7	2	23092	ENSMUSG00000090000	66191	7.70344e-05
Kcnc4	116	6	23092	ENSMUSG00000027895	99738	7.88987e-05
Slc5a3	77	5	23092	ENSMUSG00000089774	53881	8.13858e-05
Npc2	400	11	23092	ENSMUSG00000021242	67963	8.35784e-05
Acadm	166	7	23092	ENSMUSG00000062908	11364	9.34726e-05
Gbe1	219	8	23092	ENSMUSG00000022707	74185	9.45842e-05
Kcnk9	167	7	23092	ENSMUSG00000036760	223604	9.72112e-05
Pou3f4	171	7	23092	ENSMUSG00000056854	18994	0.000115202
Sptan1	414	11	23092	ENSMUSG00000057738	20740	0.000116242
Fan1	8	2	23092	ENSMUSG00000033458	330554	0.000120214
Kcnj2	718	15	23092	ENSMUSG00000041695	16518	0.000121761
Cav3	801	16	23092	ENSMUSG00000062694	12391	0.000123145
Ank3	228	8	23092	ENSMUSG00000069601	11735	0.000128292
Casp14	2884	37	23092	ENSMUSG00000005355	12365	0.00012895
Snap25	1931	28	23092	ENSMUSG00000027273	20614	0.000129672
Ca1	1345	22	23092	NA	NA	0.000135573
Aox1	1346	22	23092	ENSMUSG00000063558	11761	0.000136841
Kynu	231	8	23092	ENSMUSG00000026866	70789	0.000140721
Gcsh	25	3	23092	ENSMUSG00000034424	674321	0.000148669
Gcsh	25	3	23092	ENSMUSG00000034424	68133	0.000148669
Slc25a22	233	8	23092	ENSMUSG00000019082	68267	0.000149658
Cdk5	1651	25	23092	ENSMUSG00000028969	12568	0.00015762
Junb	1456	23	23092	ENSMUSG00000052837	16477	0.000158637
Whsc2	26	3	23092	NA	NA	0.000173328
Dbi	742	15	23092	ENSMUSG00000026385	13167	0.000175556
4933413J09Rik	27	3	23092	NA	NA	0.000201611
Kcnk10	91	5	23092	ENSMUSG00000033854	72258	0.000201804
Ppp1r3c	55	4	23092	ENSMUSG00000067279	53412	0.000209425
Acads	187	7	23092	ENSMUSG00000029545	11409	0.000209566
Pomt1	92	5	23092	ENSMUSG00000039254	99011	0.000213387
Akap5	93	5	23092	ENSMUSG00000021057	238276	0.000225959
Gabrr1	93	5	23092	ENSMUSG00000028280	14408	0.000225959
Gabrb1	56	4	23092	ENSMUSG00000029212	14400	0.000226361
Htr2a	5065	55	23092	ENSMUSG00000034997	15558	0.000226803
Kcnmb4	28	3	23092	ENSMUSG00000054934	58802	0.000229596
Casr	1897	27	23092	ENSMUSG00000051980	12374	0.000233081
Magi2	94	5	23092	ENSMUSG00000040003	50791	0.00023758
Nf1	1597	24	23092	ENSMUSG00000020716	18015	0.000240646
Kdm5c	96	5	23092	ENSMUSG00000025332	20591	0.0002666
Cntn2	454	11	23092	ENSMUSG00000053024	21367	0.000267387
Ogdh	775	15	23092	ENSMUSG00000020456	18293	0.000284817
Ube2a	59	4	23092	ENSMUSG00000016308	22209	0.000286726
Mst4	30	3	23092	NA	NA	0.000299256
Hnrnpu	198	7	23092	ENSMUSG00000039630	51810	0.000305042
Camsap2	11	2	23092	ENSMUSG00000041570	67886	0.000323254
Lmbrd1	11	2	23092	ENSMUSG00000073725	68421	0.000323254
Fam174b	2	1	23092	ENSMUSG00000078670	100038347	0.000330541
Kctd18	2	1	23092	ENSMUSG00000054770	51960	0.000330541
Nrn1l	2	1	23092	ENSMUSG00000044287	234700	0.000330541
Slitrk3	2	1	23092	ENSMUSG00000048304	386750	0.000330541
Thumpd3	2	1	23092	ENSMUSG00000030264	14911	0.000330541
Tmem14a	2	1	23092	ENSMUSG00000025933	75712	0.000330541
Znf672	2	1	23092	NA	NA	0.000330541
Itgb1bp1	31	3	23092	ENSMUSG00000062352	16413	0.000334242
Slc1a6	150	6	23092	ENSMUSG00000005357	20513	0.000371224
Ckb	710	14	23092	ENSMUSG00000001270	12709	0.000372059
Rere	32	3	23092	ENSMUSG00000039852	68703	0.000377065
Tbce	32	3	23092	ENSMUSG00000039233	70430	0.000377065
Slc16a1	330	9	23092	ENSMUSG00000032902	20501	0.000377344
Mrap	104	5	23092	ENSMUSG00000039956	77037	0.000400989
Tbp	3402	40	23092	ENSMUSG00000014767	21374	0.000402593
Dpp10	64	4	23092	ENSMUSG00000036815	269109	0.000408714
Csnk1g2	12	2	23092	ENSMUSG00000003345	103236	0.000413575
Znf354a	12	2	23092	NA	NA	0.000413575
Chrnb3	33	3	23092	ENSMUSG00000031492	108043	0.000420188
Tln2	33	3	23092	ENSMUSG00000052698	70549	0.000420188
Rtn1	66	4	23092	ENSMUSG00000021087	104001	0.00046956
Adarb2	34	3	23092	ENSMUSG00000052551	94191	0.000471077
Cnnm2	34	3	23092	ENSMUSG00000064105	94219	0.000471077
Slc6a4	2525	32	23092	ENSMUSG00000020838	15567	0.000471077
Ckmt1	158	6	23092	ENSMUSG00000000308	12716	0.000499565
Vgf	215	7	23092	ENSMUSG00000037428	381677	0.000514726
Kcnj13	13	2	23092	ENSMUSG00000079436	100040591	0.000522643
Pcdh18	13	2	23092	ENSMUSG00000037892	73173	0.000522643
Tmod2	13	2	23092	ENSMUSG00000032186	50876	0.000522643
Tsen54	13	2	23092	ENSMUSG00000020781	76265	0.000522643
Mir134	68	4	23092	NA	NA	0.000530608
Pomt2	68	4	23092	ENSMUSG00000034126	217734	0.000530608
Emx2	420	10	23092	ENSMUSG00000043969	13797	0.000568059
Adarb1	421	10	23092	ENSMUSG00000020262	110532	0.00057772
Ap3m2	36	3	23092	ENSMUSG00000031539	64933	0.00057772
Slc4a8	36	3	23092	ENSMUSG00000023032	59033	0.00057772
Pmm2	112	5	23092	ENSMUSG00000022711	54128	0.000579791
Maoa	3126	37	23092	ENSMUSG00000025037	17161	0.000596877
Mir132	165	6	23092	NA	NA	0.000638432
Tmem2	14	2	23092	ENSMUSG00000024754	83921	0.000649459
Gosr2	72	4	23092	ENSMUSG00000020946	56494	0.000683407
Neurod2	72	4	23092	ENSMUSG00000038255	18013	0.000683407
Pqbp1	72	4	23092	ENSMUSG00000031157	54633	0.000683407
Prickle1	289	8	23092	ENSMUSG00000036158	106042	0.000688967
Bdkrb1	291	8	23092	ENSMUSG00000041347	12061	0.000724507
Satb2	117	5	23092	ENSMUSG00000038331	212712	0.00072611
MRF	169	6	23092	NA	NA	0.00073038
Pak3	118	5	23092	ENSMUSG00000031284	18481	0.00075821
Cyp11a1	2938	35	23092	ENSMUSG00000032323	13070	0.000762294
Alg6	39	3	23092	ENSMUSG00000073792	320438	0.000772678
Scn4b	39	3	23092	ENSMUSG00000046480	399548	0.000772678
H2-Q13	2270	29	23092	NA	NA	0.000779235
Hexa	945	16	23092	ENSMUSG00000025232	15211	0.000782539
Dpm3	15	2	23092	ENSMUSG00000042737	68563	0.000784069
Ea6	15	2	23092	NA	NA	0.000784069
Mob4	15	2	23092	ENSMUSG00000025979	19070	0.000784069
Drd1	3884	43	23092	NA	NA	0.000803751
Ndp	297	8	23092	ENSMUSG00000040138	17986	0.000824759
Slc4a10	40	3	23092	ENSMUSG00000026904	94229	0.000841743
Kcnn3	298	8	23092	ENSMUSG00000000794	140493	0.000842764
Alg3	3	1	23092	ENSMUSG00000033809	208624	0.000869961
Ap5z1	3	1	23092	ENSMUSG00000039623	231855	0.000869961
Dip2c	3	1	23092	ENSMUSG00000048264	208440	0.000869961
Fbxo33	3	1	23092	ENSMUSG00000035329	70611	0.000869961
Lppr5	3	1	23092	NA	NA	0.000869961
Mir468	3	1	23092	NA	NA	0.000869961
Odc-rs6	3	1	23092	NA	NA	0.000869961
Plekhg3	3	1	23092	ENSMUSG00000052609	263406	0.000869961
Ppp1r3d	3	1	23092	ENSMUSG00000049999	228966	0.000869961
Rmnd1	3	1	23092	ENSMUSG00000019763	66084	0.000869961
Trappc8	3	1	23092	ENSMUSG00000033382	75964	0.000869961
Tspyl4	3	1	23092	ENSMUSG00000039485	72480	0.000869961
Xmmv54	3	1	23092	NA	NA	0.000869961
Rap1a	371	9	23092	ENSMUSG00000068798	109905	0.000880828
Eif2b5	41	3	23092	ENSMUSG00000003235	224045	0.000901543
Efhd1	123	5	23092	ENSMUSG00000026255	98363	0.000905081
Alg11	16	2	23092	ENSMUSG00000063362	207958	0.000922832
Slc10a4	16	2	23092	ENSMUSG00000029219	231290	0.000922832
Gfm1	78	4	23092	ENSMUSG00000027774	28030	0.000936306
Ehd4	3925	43	23092	ENSMUSG00000027293	98878	0.00096658
Fgf14	42	3	23092	ENSMUSG00000025551	14169	0.000981063
Akt3	306	8	23092	ENSMUSG00000019699	23797	0.000987861
Kcna4	454	10	23092	ENSMUSG00000042604	16492	0.00102253
Slc37a2	617	12	23092	ENSMUSG00000032122	56857	0.00104798
Htt	2434	30	23092	ENSMUSG00000029104	15194	0.00108304
Dpm2	17	2	23092	ENSMUSG00000026810	13481	0.00109398
Kcnh3	17	2	23092	ENSMUSG00000037579	16512	0.00109398
Ppp2r5d	17	2	23092	ENSMUSG00000059409	21770	0.00109398
Stard6	17	2	23092	ENSMUSG00000079608	170461	0.00109398
Kcnc3	81	4	23092	ENSMUSG00000062785	16504	0.00109785
Prkcg	796	14	23092	ENSMUSG00000078816	18752	0.00111673
Polg2	44	3	23092	ENSMUSG00000020718	50776	0.00115582
ND5	466	10	23092	NA	NA	0.00125788
Pcdh12	18	2	23092	ENSMUSG00000024440	53601	0.00129099
Pnkp	84	4	23092	ENSMUSG00000002963	59047	0.00129099
Slc6a12	18	2	23092	ENSMUSG00000030109	14411	0.00129099
Atxn2	320	8	23092	ENSMUSG00000042605	20239	0.00134218
Glra3	46	3	23092	ENSMUSG00000038257	110304	0.00136181
Rtn4r	552	11	23092	ENSMUSG00000043811	65079	0.00136921
Gnpat	134	5	23092	ENSMUSG00000031985	14712	0.00138523
Ina	1100	17	23092	ENSMUSG00000034336	226180	0.00145152
Csn	136	5	23092	NA	NA	0.00149338
Lmo1	136	5	23092	ENSMUSG00000036111	109594	0.00149338
Gatsl2	19	2	23092	ENSMUSG00000015944	80909	0.00150524
Rorb	88	4	23092	ENSMUSG00000036192	225998	0.0015794
Brat1	4	1	23092	ENSMUSG00000000148	231841	0.00158938
Cbs	1310	19	23092	ENSMUSG00000024039	12411	0.00158938
Dclk3	4	1	23092	ENSMUSG00000032500	245038	0.00158938
Efcab2	4	1	23092	ENSMUSG00000026495	68226	0.00158938
Elfn1	4	1	23092	ENSMUSG00000048988	243312	0.00158938
Fbxo28	4	1	23092	ENSMUSG00000047539	67948	0.00158938
Gbp11	4	1	23092	ENSMUSG00000098049	634650	0.00158938
Gm20552	4	1	23092	NA	NA	0.00158938
Gmppb	4	1	23092	ENSMUSG00000070284	331026	0.00158938
Kcng1	4	1	23092	ENSMUSG00000074575	241794	0.00158938
Mesdc1	4	1	23092	ENSMUSG00000070462	80889	0.00158938
Metrnl	4	1	23092	ENSMUSG00000039208	210029	0.00158938
Mir598	4	1	23092	NA	NA	0.00158938
Naaladl2	4	1	23092	NA	NA	0.00158938
Ntp	4	1	23092	NA	NA	0.00158938
Prox1	196	6	23092	ENSMUSG00000010175	19130	0.00158938
Sde2	4	1	23092	ENSMUSG00000038806	208768	0.00158938
Sephs1	482	10	23092	ENSMUSG00000026662	109079	0.00158938
Setd5	4	1	23092	ENSMUSG00000034269	72895	0.00158938
Snora23	4	1	23092	NA	NA	0.00158938
Col18a1	89	4	23092	ENSMUSG00000001435	12822	0.00160747
Homer1	262	7	23092	ENSMUSG00000007617	26556	0.00166592
Mtnd3	332	8	23092	NA	NA	0.00167068
Cep192	20	2	23092	ENSMUSG00000024542	70799	0.00168234
Nfu1	20	2	23092	ENSMUSG00000029993	56748	0.00168234
Slc25a2	20	2	23092	ENSMUSG00000050304	83885	0.00168234
Traak	90	4	23092	NA	NA	0.00168234
Chrm1	409	9	23092	ENSMUSG00000032773	12669	0.0017387
Acy3	836	14	23092	ENSMUSG00000024866	71670	0.00174594
Prcc	50	3	23092	ENSMUSG00000004895	94315	0.00176914
Slc1a7	50	3	23092	ENSMUSG00000008932	242607	0.00176914
Arsa	747	13	23092	ENSMUSG00000022620	11883	0.00178657
Piga	490	10	23092	ENSMUSG00000031381	18700	0.00178878
Tbr1	145	5	23092	ENSMUSG00000035033	21375	0.00198415
Trhr	666	12	23092	ENSMUSG00000038760	22045	0.00198415
Cacna2d1	52	3	23092	ENSMUSG00000040118	12293	0.00203993
Tspan7	52	3	23092	ENSMUSG00000058254	21912	0.00203993
Aff2	272	7	23092	ENSMUSG00000031189	14266	0.00208577
Gjc2	95	4	23092	ENSMUSG00000043448	118454	0.0021149
Nat8l	22	2	23092	ENSMUSG00000048142	269642	0.00220186
Pigl	22	2	23092	ENSMUSG00000014245	327942	0.00220186
Shox2	96	4	23092	ENSMUSG00000027833	20429	0.00220939
Foxp2	276	7	23092	ENSMUSG00000029563	114142	0.0022803
Dpm1	97	4	23092	ENSMUSG00000078919	13480	0.00231051
Hnmt	277	7	23092	ENSMUSG00000026986	140483	0.00232655
Pdhb	54	3	23092	ENSMUSG00000021748	68263	0.00232655
Mc2r	680	12	23092	ENSMUSG00000045569	17200	0.00236761
Il1rn	7058	66	23092	ENSMUSG00000026981	16181	0.00239862
Nsd1	151	5	23092	ENSMUSG00000021488	18193	0.00240963
Acsf3	5	1	23092	ENSMUSG00000015016	257633	0.00242186
Cdkl3	5	1	23092	ENSMUSG00000020389	213084	0.00242186
Cntnap3	5	1	23092	ENSMUSG00000033063	238680	0.00242186
Cttnbp2nl	5	1	23092	ENSMUSG00000062127	80281	0.00242186
Disp2	5	1	23092	ENSMUSG00000040035	214240	0.00242186
Exoc6b	5	1	23092	ENSMUSG00000033769	75914	0.00242186
Fam40a	5	1	23092	NA	NA	0.00242186
Fastkd2	5	1	23092	ENSMUSG00000025962	75619	0.00242186
Fbxl4	5	1	23092	ENSMUSG00000040410	269514	0.00242186
Gm4952	5	1	23092	ENSMUSG00000071633	240549	0.00242186
Hspbap1	23	2	23092	ENSMUSG00000022849	66667	0.00242186
Ints10	5	1	23092	ENSMUSG00000031864	70885	0.00242186
Lcn4	5	1	23092	ENSMUSG00000026919	16821	0.00242186
Lhfpl3	5	1	23092	NA	NA	0.00242186
Lrrc18	5	1	23092	ENSMUSG00000041673	67580	0.00242186
Paqr9	5	1	23092	ENSMUSG00000064225	75552	0.00242186
Plekhb2	23	2	23092	ENSMUSG00000026123	226971	0.00242186
Serinc2	5	1	23092	ENSMUSG00000023232	230779	0.00242186
Slc25a40	5	1	23092	ENSMUSG00000054099	319653	0.00242186
Snx25	5	1	23092	ENSMUSG00000038291	102141	0.00242186
Tbc1d22a	5	1	23092	ENSMUSG00000051864	223754	0.00242186
Tmem5	5	1	23092	ENSMUSG00000034620	216395	0.00242186
Wdr60	5	1	23092	ENSMUSG00000042050	217935	0.00242186
Pick1	214	6	23092	ENSMUSG00000068206	18693	0.00248032
Ywhae	284	7	23092	ENSMUSG00000020849	22627	0.00262584
Nlgn4l	155	5	23092	NA	NA	0.00266014
Cdh9	24	2	23092	ENSMUSG00000025370	12565	0.00271207
Tubb2b	24	2	23092	ENSMUSG00000045136	73710	0.00271207
Aldh3a2	156	5	23092	ENSMUSG00000010025	11671	0.00273999
Angpt4	440	9	23092	ENSMUSG00000027460	11602	0.00283774
Bace2	440	9	23092	ENSMUSG00000040605	56175	0.00283774
Syt1	698	12	23092	ENSMUSG00000035864	20979	0.00286684
Atxn1	222	6	23092	ENSMUSG00000046876	20238	0.00303639
Wdr62	25	2	23092	ENSMUSG00000037020	100862584	0.00303639
Wdr62	25	2	23092	ENSMUSG00000037020	233064	0.00303639
Chat	7276	67	23092	ENSMUSG00000021919	12647	0.00309454
Dpagt1	105	4	23092	ENSMUSG00000032123	13478	0.00311857
Abcb1a	990	15	23092	ENSMUSG00000040584	18671	0.00315228
Tusc3	161	5	23092	ENSMUSG00000039530	80286	0.00318926
Cacna1b	531	10	23092	ENSMUSG00000004113	12287	0.00320516
Ea5	26	2	23092	NA	NA	0.00338611
Bmper	228	6	23092	ENSMUSG00000031963	73230	0.003443
Cyb5d2	6	1	23092	ENSMUSG00000057778	192986	0.003443
Fa2h	61	3	23092	ENSMUSG00000033579	338521	0.003443
Fam123c	6	1	23092	NA	NA	0.003443
Gbp6	6	1	23092	ENSMUSG00000079362	100702	0.003443
Gtdc2	6	1	23092	NA	NA	0.003443
Lrp11	6	1	23092	ENSMUSG00000019796	237253	0.003443
Mrpl36	6	1	23092	ENSMUSG00000021607	94066	0.003443
Mrpl51	6	1	23092	ENSMUSG00000030335	66493	0.003443
Narg2	6	1	23092	ENSMUSG00000032235	93697	0.003443
Sestd1	6	1	23092	ENSMUSG00000042272	228071	0.003443
Slc23a3	6	1	23092	ENSMUSG00000026205	22626	0.003443
Syt14	6	1	23092	ENSMUSG00000016200	329324	0.003443
Trip13	61	3	23092	ENSMUSG00000021569	69716	0.003443
Wdr13	6	1	23092	ENSMUSG00000031166	73447	0.003443
Xkr6	6	1	23092	ENSMUSG00000035067	219149	0.003443
Efna3	62	3	23092	ENSMUSG00000028039	13638	0.00360153
Aida	230	6	23092	ENSMUSG00000042901	108909	0.00361467
Ca3	629	11	23092	NA	NA	0.00364469
Folr1	301	7	23092	ENSMUSG00000001827	14275	0.00364469
Nacc2	27	2	23092	ENSMUSG00000026932	67991	0.00367267
Trappc10	27	2	23092	ENSMUSG00000000374	216131	0.00367267
Pcdh8	231	6	23092	ENSMUSG00000036422	18530	0.00368176
Neu1	303	7	23092	ENSMUSG00000007038	18010	0.00378328
Kcnk18	63	3	23092	ENSMUSG00000040901	332396	0.00378361
Akr7a2	169	5	23092	NA	NA	0.00394991
Csmd1	64	3	23092	ENSMUSG00000060924	94109	0.00400511
Aatk	28	2	23092	ENSMUSG00000025375	11302	0.00404476
Gys1	170	5	23092	ENSMUSG00000003865	14936	0.00404476
Kcnh5	28	2	23092	ENSMUSG00000034402	238271	0.00404476
Oaz2	28	2	23092	ENSMUSG00000040652	18247	0.00404476
Alms1	924	14	23092	ENSMUSG00000063810	236266	0.00422759
Ap3b2	29	2	23092	ENSMUSG00000062444	11775	0.00446988
Fgf22	29	2	23092	ENSMUSG00000020327	67112	0.00446988
Ap4b1	7	1	23092	ENSMUSG00000032952	67489	0.00457245
Arhgef15	7	1	23092	ENSMUSG00000052921	442801	0.00457245
Atp13a4	7	1	23092	ENSMUSG00000038094	224079	0.00457245
Caskin1	7	1	23092	ENSMUSG00000033597	268932	0.00457245
Cfm1	7	1	23092	NA	NA	0.00457245
Emc8	7	1	23092	ENSMUSG00000031819	18117	0.00457245
Mir181c	7	1	23092	NA	NA	0.00457245
Mtmr7	7	1	23092	ENSMUSG00000039431	54384	0.00457245
Ncaph2	7	1	23092	ENSMUSG00000008690	52683	0.00457245
Prdm8	7	1	23092	ENSMUSG00000035456	77630	0.00457245
Rab39b	7	1	23092	ENSMUSG00000031202	67790	0.00457245
Sgk223	7	1	23092	NA	NA	0.00457245
Shroom4	7	1	23092	ENSMUSG00000068270	208431	0.00457245
Siah1b	7	1	23092	ENSMUSG00000040749	20438	0.00457245
Slc10a3	7	1	23092	ENSMUSG00000032806	214601	0.00457245
Tbc1d7	7	1	23092	ENSMUSG00000021368	67046	0.00457245
Nlgn2	67	3	23092	ENSMUSG00000051790	216856	0.00460528
Rgs4	475	9	23092	ENSMUSG00000038530	19736	0.0046579
Sgce	176	5	23092	ENSMUSG00000004631	20392	0.00469898
Atxn2l	30	2	23092	ENSMUSG00000032637	233871	0.00478901
Baiap3	30	2	23092	ENSMUSG00000047507	545192	0.00478901
Rtn4	1896	23	23092	ENSMUSG00000020458	68585	0.00478901
Tepp	30	2	23092	ENSMUSG00000090206	73407	0.00478901
Crbn	317	7	23092	ENSMUSG00000005362	58799	0.0048248
Psg16	244	6	23092	ENSMUSG00000066760	26436	0.0048248
Cep290	119	4	23092	ENSMUSG00000019971	216274	0.00502305
Dolk	69	3	23092	ENSMUSG00000075419	227697	0.00507486
Map1b	946	14	23092	ENSMUSG00000052727	17755	0.00512425
Cp	5473	52	23092	ENSMUSG00000003617	12870	0.00515192
Mlst8	120	4	23092	ENSMUSG00000024142	56716	0.00518726
Trmu	31	2	23092	ENSMUSG00000022386	72026	0.00522124
Kcnc2	70	3	23092	ENSMUSG00000035681	268345	0.00531344
Npas4	70	3	23092	ENSMUSG00000045903	225872	0.00531344
Mxra8	122	4	23092	ENSMUSG00000029070	74761	0.00555623
Atrx	325	7	23092	ENSMUSG00000031229	22589	0.00557988
Ngf	11730	98	23092	ENSMUSG00000027859	18049	0.00557988
Asic2	251	6	23092	ENSMUSG00000020704	11418	0.00559379
Amica1	32	2	23092	ENSMUSG00000048534	270152	0.00565152
Med10	32	2	23092	ENSMUSG00000021598	28077	0.00565152
Pcdh17	32	2	23092	ENSMUSG00000035566	219228	0.00565152
Rab3gap1	32	2	23092	ENSMUSG00000036104	226407	0.00565152
Slc5a11	32	2	23092	ENSMUSG00000030769	233836	0.00565152
Ap4e1	8	1	23092	ENSMUSG00000001998	108011	0.00572507
Art4	8	1	23092	ENSMUSG00000030217	109978	0.00572507
Cacng1	8	1	23092	ENSMUSG00000020722	12299	0.00572507
Cntnap4	8	1	23092	ENSMUSG00000031772	170571	0.00572507
Coq2	72	3	23092	ENSMUSG00000029319	71883	0.00572507
Csmd2	8	1	23092	NA	NA	0.00572507
Fam40b	8	1	23092	NA	NA	0.00572507
Gabrr3	8	1	23092	ENSMUSG00000074991	328699	0.00572507
Gbp10	8	1	23092	ENSMUSG00000054588	626578	0.00572507
Nubp1	8	1	23092	ENSMUSG00000022503	26425	0.00572507
Paqr6	8	1	23092	ENSMUSG00000041423	68957	0.00572507
Polr3g	8	1	23092	ENSMUSG00000035834	67486	0.00572507
Pomc-ps1	8	1	23092	NA	NA	0.00572507
Rab36	8	1	23092	ENSMUSG00000020175	76877	0.00572507
Slc16a13	8	1	23092	ENSMUSG00000044367	69309	0.00572507
Slc25a39	8	1	23092	ENSMUSG00000018677	68066	0.00572507
Tsen34	8	1	23092	ENSMUSG00000035585	66078	0.00572507
Zranb3	8	1	23092	ENSMUSG00000036086	226409	0.00572507
Rgs7	125	4	23092	ENSMUSG00000026527	24012	0.00597656
Prnp	7647	68	23092	ENSMUSG00000079037	19122	0.00599444
Arl6ip5	33	2	23092	ENSMUSG00000035199	65106	0.00599728
Gv2	33	2	23092	NA	NA	0.00599728
Lmo3	33	2	23092	ENSMUSG00000030226	109593	0.00599728
Vrk2	33	2	23092	ENSMUSG00000064090	69922	0.00599728
Pc	2400	27	23092	NA	NA	0.00599841
Slc17a6	584	10	23092	ENSMUSG00000030500	140919	0.00599841
Cpa6	74	3	23092	ENSMUSG00000042501	329093	0.00623911
Mtnd4	680	11	23092	NA	NA	0.00631721
Mtr	972	14	23092	ENSMUSG00000021311	238505	0.00631721
Cnga4	190	5	23092	ENSMUSG00000030897	233649	0.00645653
Ecm1	190	5	23092	ENSMUSG00000028108	13601	0.00645653
Nova2	34	2	23092	ENSMUSG00000030411	384569	0.00645653
Spg11	34	2	23092	ENSMUSG00000033396	100042074	0.00645653
Spg11	34	2	23092	ENSMUSG00000033396	214585	0.00645653
Syt3	34	2	23092	ENSMUSG00000030731	20981	0.00645653
C1qb	76	3	23092	ENSMUSG00000036905	12260	0.00680315
Crmp1	76	3	23092	ENSMUSG00000029121	12933	0.00680315
Pth	24368	185	23092	ENSMUSG00000059077	19226	0.00684833
Gatm	193	5	23092	ENSMUSG00000027199	67092	0.00695869
Nadsyn1	35	2	23092	ENSMUSG00000031090	78914	0.00696807
Ndufa1	35	2	23092	ENSMUSG00000016427	54405	0.00696807
Sucla2	35	2	23092	ENSMUSG00000022110	20916	0.00696807
Arsg	9	1	23092	ENSMUSG00000020604	74008	0.00698638
Cdhr5	9	1	23092	ENSMUSG00000025497	72040	0.00698638
Chrna6	77	3	23092	ENSMUSG00000031491	11440	0.00698638
Epha10	9	1	23092	ENSMUSG00000028876	230735	0.00698638
Fbxo9	9	1	23092	ENSMUSG00000001366	71538	0.00698638
Fbxw11	9	1	23092	ENSMUSG00000020271	103583	0.00698638
Gng7	9	1	23092	ENSMUSG00000048240	14708	0.00698638
Gse1	9	1	23092	ENSMUSG00000031822	382034	0.00698638
Hrasls5	9	1	23092	ENSMUSG00000024973	66727	0.00698638
Hspa12a	9	1	23092	ENSMUSG00000025092	73442	0.00698638
Kcnmb2	9	1	23092	ENSMUSG00000037610	72413	0.00698638
Mir1224	9	1	23092	NA	NA	0.00698638
Mir331	9	1	23092	NA	NA	0.00698638
Scml2	9	1	23092	ENSMUSG00000000037	107815	0.00698638
St3gal4	78	3	23092	ENSMUSG00000032038	20443	0.00730657
Tpx2	36	2	23092	ENSMUSG00000027469	72119	0.00741785
Slc2a3	793	12	23092	ENSMUSG00000003153	20527	0.00745671
Slc19a2	133	4	23092	ENSMUSG00000040918	116914	0.00747394
Pla2g1b	79	3	23092	ENSMUSG00000029522	18778	0.00762185
Mcph1	134	4	23092	ENSMUSG00000039842	244329	0.00770623
Mest	270	6	23092	ENSMUSG00000051855	17294	0.00778942
Bcs1l	80	3	23092	ENSMUSG00000026172	66821	0.00794564
Camk2b	80	3	23092	ENSMUSG00000057897	12323	0.00794564
Calhm1	37	2	23092	ENSMUSG00000079258	546729	0.00795747
Kcna3	901	13	23092	ENSMUSG00000047959	16491	0.00812229
Slc8a3	136	4	23092	ENSMUSG00000079055	110893	0.00816588
Gjb1	1323	17	23092	ENSMUSG00000047797	14618	0.00838757
Cdh18	10	1	23092	ENSMUSG00000040420	320865	0.00839543
Cenpl	10	1	23092	ENSMUSG00000026708	70454	0.00839543
Cpeb2	10	1	23092	ENSMUSG00000039782	231207	0.00839543
Csmd3	10	1	23092	ENSMUSG00000022311	239420	0.00839543
Cts7	10	1	23092	ENSMUSG00000021440	56092	0.00839543
Ephx3	10	1	23092	ENSMUSG00000037577	71932	0.00839543
Kiaa0226	10	1	23092	NA	NA	0.00839543
Kif26b	10	1	23092	ENSMUSG00000026494	269152	0.00839543
Kif5a	137	4	23092	ENSMUSG00000074657	16572	0.00839543
l9Rl8	10	1	23092	NA	NA	0.00839543
Mir298	10	1	23092	NA	NA	0.00839543
Mrpl28	10	1	23092	ENSMUSG00000024181	68611	0.00839543
Prepl	38	2	23092	ENSMUSG00000024127	213760	0.00839543
Rundc3a	10	1	23092	ENSMUSG00000006575	51799	0.00839543
Slc16a7	38	2	23092	ENSMUSG00000020102	20503	0.00839543
Syt10	10	1	23092	ENSMUSG00000063260	54526	0.00839543
Tcte1	10	1	23092	ENSMUSG00000023949	21645	0.00839543
Ass1	437	8	23092	ENSMUSG00000076441	11898	0.00843605
Agtpbp1	354	7	23092	ENSMUSG00000021557	67269	0.00848119
Mt3	1011	14	23092	ENSMUSG00000031760	17751	0.0085694
Bcl2l2	355	7	23092	ENSMUSG00000089682	12050	0.00861077
Tubb3	1440	18	23092	ENSMUSG00000062380	22152	0.00869562
Cyp2c29	811	12	23092	ENSMUSG00000003053	13095	0.00871268
Stk25	83	3	23092	ENSMUSG00000026277	59041	0.00878858
Upb1	83	3	23092	ENSMUSG00000033427	103149	0.00878858
Wasf3	620	10	23092	ENSMUSG00000029636	245880	0.00880606
Syn3	39	2	23092	ENSMUSG00000059602	27204	0.00894675
Trps1	140	4	23092	ENSMUSG00000038679	83925	0.00894675
Ywhag	140	4	23092	ENSMUSG00000051391	22628	0.00894675
Ppp1r9b	206	5	23092	ENSMUSG00000038976	217124	0.00899688
Nefm	821	12	23092	ENSMUSG00000022054	18040	0.00959456
Pank2	143	4	23092	ENSMUSG00000037514	74450	0.00976961
Span	1681	20	23092	NA	NA	0.00976961
Ap1s2	11	1	23092	ENSMUSG00000031367	108012	0.00977718
Brwd3	11	1	23092	ENSMUSG00000063663	382236	0.00977718
Cep170	11	1	23092	ENSMUSG00000057335	545389	0.00977718
Cnnm1	11	1	23092	ENSMUSG00000025189	83674	0.00977718
Ermn	11	1	23092	ENSMUSG00000026830	77767	0.00977718
Fgfr1op2	11	1	23092	ENSMUSG00000040242	67529	0.00977718
Fkrp	86	3	23092	ENSMUSG00000048920	243853	0.00977718
Hes5	284	6	23092	ENSMUSG00000048001	15208	0.00977718
Ints8	11	1	23092	ENSMUSG00000040738	72656	0.00977718
Mir374	11	1	23092	NA	NA	0.00977718
Ms30	11	1	23092	NA	NA	0.00977718
Mtmr14	11	1	23092	ENSMUSG00000030269	97287	0.00977718
Myo9a	11	1	23092	ENSMUSG00000039585	270163	0.00977718
Naalad2	11	1	23092	ENSMUSG00000043943	72560	0.00977718
Pla2g2e	11	1	23092	ENSMUSG00000028751	26970	0.00977718
Ralgapa1	11	1	23092	ENSMUSG00000021027	56784	0.00977718
Rhobtb3	11	1	23092	ENSMUSG00000021589	73296	0.00977718
Slc16a2	210	5	23092	ENSMUSG00000033965	20502	0.00977718
Sorcs3	11	1	23092	ENSMUSG00000063434	66673	0.00977718
Tinagl1	86	3	23092	ENSMUSG00000028776	94242	0.00977718
Tmem204	11	1	23092	ENSMUSG00000024168	407831	0.00977718
Casq2	212	5	23092	ENSMUSG00000027861	12373	0.0100811
Gfra2	87	3	23092	ENSMUSG00000022103	14586	0.0100811
Sco2	145	4	23092	ENSMUSG00000091780	100126824	0.0100955
Slc17a8	146	4	23092	ENSMUSG00000019935	216227	0.01039
Gpr3	88	3	23092	ENSMUSG00000049649	14748	0.0104568
Hsd17b10	88	3	23092	ENSMUSG00000025260	15108	0.0104568
Ostm1	42	2	23092	ENSMUSG00000038280	14628	0.0106611
Hmbs	835	12	23092	ENSMUSG00000032126	15288	0.0106777
Penk	2164	24	23092	ENSMUSG00000045573	18619	0.0106777
Srd5a1	546	9	23092	ENSMUSG00000021594	78925	0.0106777
Slc25a20	148	4	23092	ENSMUSG00000032602	57279	0.0109352
Oprl1	940	13	23092	ENSMUSG00000027584	18389	0.0110033
Ywhaz	459	8	23092	ENSMUSG00000022285	22631	0.0110792
H2-Q12	1821	21	23092	NA	NA	0.0111392
Acadsb	43	2	23092	ENSMUSG00000030861	66885	0.0112561
Ethe1	43	2	23092	ENSMUSG00000064254	66071	0.0112561
Ndufv1	43	2	23092	ENSMUSG00000037916	17995	0.0112561
Slc36a1	43	2	23092	ENSMUSG00000020261	215335	0.0112561
Unc5a	43	2	23092	ENSMUSG00000025876	107448	0.0112561
Cnnm4	12	1	23092	ENSMUSG00000037408	94220	0.0113106
Hsdr1	12	1	23092	NA	NA	0.0113106
Kdm3b	12	1	23092	ENSMUSG00000038773	277250	0.0113106
Nosip	12	1	23092	ENSMUSG00000003421	66394	0.0113106
Rab26	12	1	23092	ENSMUSG00000079657	328778	0.0113106
Rasgef1b	12	1	23092	ENSMUSG00000029333	320292	0.0113106
Rpph1	12	1	23092	NA	NA	0.0113106
Setdb2	12	1	23092	ENSMUSG00000071350	239122	0.0113106
Sorcs2	12	1	23092	ENSMUSG00000029093	81840	0.0113106
Syap1	12	1	23092	ENSMUSG00000031357	67043	0.0113106
Pnoc	1486	18	23092	ENSMUSG00000045731	18155	0.0114277
Pou3f3	220	5	23092	ENSMUSG00000045515	18993	0.011733
Rheb	378	7	23092	ENSMUSG00000028945	19744	0.0117645
Cdk5rap2	44	2	23092	ENSMUSG00000039298	214444	0.0118141
Tmprss3	44	2	23092	ENSMUSG00000024034	140765	0.0118141
Tubb2a	44	2	23092	ENSMUSG00000058672	22151	0.0118141
Kcnh1	559	9	23092	ENSMUSG00000058248	16510	0.0122632
Idh1	1060	14	23092	ENSMUSG00000025950	15926	0.0123279
Dusp2	45	2	23092	ENSMUSG00000027368	13537	0.012546
Hivep2	45	2	23092	ENSMUSG00000015501	15273	0.012546
Cacng8	13	1	23092	ENSMUSG00000053395	81905	0.0128995
Cacng8	13	1	23092	ENSMUSG00000097492	81905	0.0128995
Capza2	13	1	23092	ENSMUSG00000015733	12343	0.0128995
Chd6	13	1	23092	ENSMUSG00000057133	71389	0.0128995
Clic6	13	1	23092	ENSMUSG00000022949	209195	0.0128995
Fam176a	13	1	23092	NA	NA	0.0128995
Fbxo25	13	1	23092	ENSMUSG00000038365	66822	0.0128995
Ndufb11	13	1	23092	ENSMUSG00000031059	104130	0.0128995
Nmrk1	13	1	23092	ENSMUSG00000037847	225994	0.0128995
Nrgn	757	11	23092	ENSMUSG00000053310	64011	0.0128995
Pigt	13	1	23092	ENSMUSG00000017721	78928	0.0128995
Ptpn5	13	1	23092	ENSMUSG00000030854	19259	0.0128995
Ranbp17	13	1	23092	ENSMUSG00000040594	66011	0.0128995
Scfd2	13	1	23092	ENSMUSG00000062110	212986	0.0128995
Scrn3	13	1	23092	ENSMUSG00000008226	74616	0.0128995
2015-09-14	13	1	23092	NA	NA	0.0128995
Taf4a	13	1	23092	ENSMUSG00000039117	228980	0.0128995
Traf7	13	1	23092	ENSMUSG00000052752	224619	0.0128995
Zfyve26	13	1	23092	ENSMUSG00000066440	211978	0.0128995
Kcnk3	386	7	23092	ENSMUSG00000049265	16527	0.0129741
Sparcl1	95	3	23092	ENSMUSG00000029309	13602	0.0130097
Rgs8	46	2	23092	ENSMUSG00000042671	67792	0.0130471
Ighmbp2	1857	21	23092	ENSMUSG00000024831	20589	0.0133126
Mapk8ip3	97	3	23092	ENSMUSG00000024163	30957	0.0139801
Ifx	481	8	23092	NA	NA	0.0142632
Mpdz	98	3	23092	ENSMUSG00000028402	17475	0.0144749
Cacng4	14	1	23092	ENSMUSG00000020723	54377	0.0147053
Ccdc130	14	1	23092	ENSMUSG00000004994	67736	0.0147053
Clip1	311	6	23092	ENSMUSG00000049550	56430	0.0147053
Ctage5	14	1	23092	ENSMUSG00000021000	217615	0.0147053
Dlx5	395	7	23092	ENSMUSG00000029755	13395	0.0147053
Mphosph9	14	1	23092	ENSMUSG00000038126	269702	0.0147053
nelg	14	1	23092	NA	NA	0.0147053
Nipsnap1	14	1	23092	ENSMUSG00000034285	18082	0.0147053
Rp1l1	14	1	23092	ENSMUSG00000046049	271209	0.0147053
Sgcz	14	1	23092	ENSMUSG00000039539	244431	0.0147053
Zfyve27	14	1	23092	ENSMUSG00000018820	319740	0.0147053
Entpd2	100	3	23092	ENSMUSG00000015085	12496	0.0153356
Shank1	49	2	23092	ENSMUSG00000038738	243961	0.0153356
Slc25a12	49	2	23092	ENSMUSG00000027010	78830	0.0153356
Eif2ak3	163	4	23092	ENSMUSG00000031668	13666	0.015362
Plp1	1312	16	23092	ENSMUSG00000031425	18823	0.0155621
Dnm1	583	9	23092	ENSMUSG00000026825	13429	0.0156712
Otx2	583	9	23092	ENSMUSG00000021848	18424	0.0156712
Ascl1	680	10	23092	ENSMUSG00000020052	17172	0.0156725
Atl1	101	3	23092	ENSMUSG00000021066	73991	0.0157929
Grin3b	50	2	23092	ENSMUSG00000035745	170483	0.0161157
Akr1b8	586	9	23092	ENSMUSG00000029762	14187	0.0161734
Cul3	238	5	23092	ENSMUSG00000004364	26554	0.0162374
Slc12a4	102	3	23092	ENSMUSG00000017765	20498	0.0162916
S100a1	13720	108	23092	ENSMUSG00000044080	20193	0.0163727
Caln1	15	1	23092	ENSMUSG00000060371	140904	0.0164498
Cog6	15	1	23092	ENSMUSG00000027742	67542	0.0164498
Gipc3	15	1	23092	ENSMUSG00000034872	209047	0.0164498
Hgsnat	15	1	23092	ENSMUSG00000037260	52120	0.0164498
Lsm5	15	1	23092	ENSMUSG00000091625	66373	0.0164498
Lsm5	15	1	23092	ENSMUSG00000091625	100044729	0.0164498
Nap1l2	15	1	23092	ENSMUSG00000082229	17954	0.0164498
Ntng2	15	1	23092	ENSMUSG00000035513	171171	0.0164498
Nufip1	15	1	23092	ENSMUSG00000022009	27275	0.0164498
Pcdh20	15	1	23092	ENSMUSG00000050505	219257	0.0164498
Rtn4ip1	15	1	23092	ENSMUSG00000019864	170728	0.0164498
Srgap2	15	1	23092	ENSMUSG00000026425	14270	0.0164498
Cuzd1	495	8	23092	ENSMUSG00000040205	16433	0.0164991
Gdap1	103	3	23092	ENSMUSG00000025777	14545	0.016611
Capn5	51	2	23092	ENSMUSG00000035547	12337	0.0166817
Cul4b	51	2	23092	ENSMUSG00000031095	72584	0.0166817
Snap29	51	2	23092	ENSMUSG00000022765	67474	0.0166817
Ca4	407	7	23092	NA	NA	0.0169329
Plcb1	999	13	23092	ENSMUSG00000051177	18795	0.0169329
Aspm	104	3	23092	ENSMUSG00000033952	12316	0.0170887
Kirrel2	52	2	23092	ENSMUSG00000036915	243911	0.0175523
Dap	105	3	23092	ENSMUSG00000039168	223453	0.0176454
Emx1	106	3	23092	ENSMUSG00000033726	13796	0.0181951
Hlcs	798	11	23092	ENSMUSG00000040820	110948	0.0181951
Slc15a4	106	3	23092	ENSMUSG00000029416	100561	0.0181951
Alg13	16	1	23092	ENSMUSG00000041718	67574	0.0182937
Cdk13	16	1	23092	ENSMUSG00000041297	69562	0.0182937
Cntn4	53	2	23092	ENSMUSG00000064293	269784	0.0182937
Ctnnd2	53	2	23092	ENSMUSG00000022240	18163	0.0182937
Gabre	16	1	23092	ENSMUSG00000031340	14404	0.0182937
Hars	53	2	23092	ENSMUSG00000001380	15115	0.0182937
Kiaa0196	16	1	23092	NA	NA	0.0182937
Slc33a1	16	1	23092	ENSMUSG00000027822	11416	0.0182937
Trak1	16	1	23092	ENSMUSG00000032536	67095	0.0182937
Vamp5	16	1	23092	ENSMUSG00000073002	53620	0.0182937
Ndn	246	5	23092	ENSMUSG00000033585	17984	0.0183314
Kcnk5	107	3	23092	ENSMUSG00000023243	16529	0.0185868
Cspg4	329	6	23092	ENSMUSG00000032911	121021	0.018881
Bst1	417	7	23092	ENSMUSG00000029082	12182	0.0191459
Cort	509	8	23092	ENSMUSG00000028971	12854	0.0192048
Map4	250	5	23092	ENSMUSG00000032479	17758	0.0197113
Amt	55	2	23092	ENSMUSG00000032607	434437	0.0200873
Ap3d1	17	1	23092	ENSMUSG00000020198	11776	0.0200873
Cacna1c	609	9	23092	ENSMUSG00000051331	12288	0.0200873
Cdhr1	17	1	23092	ENSMUSG00000021803	170677	0.0200873
Cetn3	17	1	23092	ENSMUSG00000021537	12626	0.0200873
Cog8	17	1	23092	ENSMUSG00000031916	97484	0.0200873
D2hgdh	17	1	23092	ENSMUSG00000073609	98314	0.0200873
Eif2b1	17	1	23092	ENSMUSG00000029388	209354	0.0200873
Entpd6	17	1	23092	ENSMUSG00000033068	12497	0.0200873
G3bp2	17	1	23092	ENSMUSG00000029405	23881	0.0200873
Inpp4a	17	1	23092	ENSMUSG00000026113	269180	0.0200873
Mars2	17	1	23092	ENSMUSG00000046994	212679	0.0200873
Mir125a	17	1	23092	NA	NA	0.0200873
Pdxp	55	2	23092	ENSMUSG00000068221	57028	0.0200873
Pigw	17	1	23092	ENSMUSG00000045140	70325	0.0200873
Polr1a	17	1	23092	ENSMUSG00000049553	20019	0.0200873
Prex2	17	1	23092	ENSMUSG00000048960	109294	0.0200873
Slc25a43	17	1	23092	ENSMUSG00000037636	194744	0.0200873
Slc4a5	17	1	23092	ENSMUSG00000068323	232156	0.0200873
Stim2	110	3	23092	ENSMUSG00000039156	116873	0.0200873
Them5	110	3	23092	ENSMUSG00000028148	66198	0.0200873
Tsen2	17	1	23092	ENSMUSG00000042389	381802	0.0200873
Pah	1704	19	23092	ENSMUSG00000020051	18478	0.0201445
Cdh8	56	2	23092	ENSMUSG00000036510	12564	0.0207009
Nacc1	57	2	23092	ENSMUSG00000001910	66830	0.0216901
Nae1	57	2	23092	ENSMUSG00000031878	234664	0.0216901
Rft1	57	2	23092	ENSMUSG00000052395	328370	0.0216901
Wnt2	257	5	23092	ENSMUSG00000010797	22413	0.021884
Sstr4	181	4	23092	ENSMUSG00000037014	20608	0.0220363
Adam11	18	1	23092	ENSMUSG00000020926	11488	0.0221203
Ajap1	18	1	23092	ENSMUSG00000039546	230959	0.0221203
Dchs1	18	1	23092	ENSMUSG00000036862	233651	0.0221203
Gbp4	18	1	23092	ENSMUSG00000079363	17472	0.0221203
Krt31	18	1	23092	ENSMUSG00000048981	16660	0.0221203
Mtmr9	18	1	23092	ENSMUSG00000035078	210376	0.0221203
Nenf	18	1	23092	ENSMUSG00000037499	66208	0.0221203
Pex26	18	1	23092	ENSMUSG00000067825	74043	0.0221203
Phf10	18	1	23092	ENSMUSG00000023883	72057	0.0221203
Pwp2	18	1	23092	ENSMUSG00000032834	110816	0.0221203
Slc2a6	18	1	23092	ENSMUSG00000036067	227659	0.0221203
Dlg2	114	3	23092	ENSMUSG00000052572	23859	0.0222275
Nnat	114	3	23092	ENSMUSG00000067786	18111	0.0222275
Ado	528	8	23092	ENSMUSG00000057134	211488	0.0232081
Dcdc2	59	2	23092	NA	NA	0.0234524
Dlgap2	59	2	23092	ENSMUSG00000047495	244310	0.0234524
Mical1	59	2	23092	ENSMUSG00000019823	171580	0.0234524
Arfgap1	19	1	23092	ENSMUSG00000027575	228998	0.0240713
Asic4	19	1	23092	ENSMUSG00000033007	241118	0.0240713
Atp5h	19	1	23092	ENSMUSG00000034566	71679	0.0240713
Cpeb4	19	1	23092	ENSMUSG00000020300	67579	0.0240713
Dgkd	19	1	23092	ENSMUSG00000070738	227333	0.0240713
H2-Eb2	19	1	23092	ENSMUSG00000067341	381091	0.0240713
Hspa13	19	1	23092	ENSMUSG00000032932	110920	0.0240713
Htr5b	19	1	23092	ENSMUSG00000050534	15564	0.0240713
Kctd11	19	1	23092	ENSMUSG00000046731	216858	0.0240713
Moxd2	3614	34	23092	ENSMUSG00000029885	194357	0.0240713
Neto2	19	1	23092	ENSMUSG00000036902	74513	0.0240713
Nol3	19	1	23092	ENSMUSG00000014776	78688	0.0240713
Nrp2	348	6	23092	ENSMUSG00000025969	18187	0.0240713
Nxph1	19	1	23092	ENSMUSG00000046178	18231	0.0240713
Suclg1	117	3	23092	ENSMUSG00000052738	56451	0.0240713
Tmeff2	117	3	23092	ENSMUSG00000026109	56363	0.0240713
Trim2	19	1	23092	ENSMUSG00000027993	80890	0.0240713
Trpc5	348	6	23092	ENSMUSG00000041710	22067	0.0240713
Jun	18801	141	23092	ENSMUSG00000052684	16476	0.024118
Mir184	60	2	23092	NA	NA	0.024118
Pacsin1	118	3	23092	ENSMUSG00000040276	23969	0.0244971
Tac3	1166	14	23092	NA	NA	0.0246544
Zfp106	4284	39	23092	ENSMUSG00000027288	20402	0.0248968
Atp6ap2	352	6	23092	ENSMUSG00000031007	70495	0.0250626
Aurkb	352	6	23092	ENSMUSG00000020897	20877	0.0250626
Htr1f	119	3	23092	ENSMUSG00000050783	15557	0.0250626
Nefh	1396	16	23092	ENSMUSG00000020396	380684	0.0250626
Rgs10	61	2	23092	ENSMUSG00000030844	67865	0.0250626
Rps6ka3	352	6	23092	ENSMUSG00000031309	110651	0.0250626
Xpnpep2	267	5	23092	ENSMUSG00000037005	170745	0.0250626
Cacna1e	443	7	23092	ENSMUSG00000004110	12290	0.0252461
Ly6e	190	4	23092	ENSMUSG00000022587	17069	0.0257256
Slc17a5	639	9	23092	ENSMUSG00000049624	235504	0.0258704
Asxl2	20	1	23092	ENSMUSG00000037486	75302	0.0259595
Del(7)Tyr&ltc-3H&gt-p	20	1	23092	NA	NA	0.0259595
Glyr1	20	1	23092	ENSMUSG00000022536	74022	0.0259595
H2-M1	20	1	23092	ENSMUSG00000037334	224756	0.0259595
Irf2bpl	20	1	23092	ENSMUSG00000034168	238330	0.0259595
Lrrc4c	20	1	23092	ENSMUSG00000050587	241568	0.0259595
Mageb2	20	1	23092	ENSMUSG00000073069	17146	0.0259595
Mll5	20	1	23092	NA	NA	0.0259595
Nrxn2	20	1	23092	ENSMUSG00000033768	18190	0.0259595
Rtn4rl1	20	1	23092	ENSMUSG00000045287	237847	0.0259595
Sil1	62	2	23092	ENSMUSG00000024357	81500	0.0259595
Tbcb	20	1	23092	ENSMUSG00000006095	66411	0.0259595
Zic2	191	4	23092	ENSMUSG00000061524	22772	0.0259595
Scg2	542	8	23092	ENSMUSG00000050711	20254	0.0260888
Arhgef1	358	6	23092	ENSMUSG00000040940	16801	0.0269104
Cux2	63	2	23092	ENSMUSG00000042589	13048	0.0269104
Smyd3	64	2	23092	ENSMUSG00000055067	69726	0.0280588
Dag1	1303	15	23092	ENSMUSG00000039952	13138	0.0282175
Doc2a	21	1	23092	ENSMUSG00000052301	13446	0.0282175
Eif2b2	21	1	23092	ENSMUSG00000004788	217715	0.0282175
Ercc8	21	1	23092	ENSMUSG00000021694	71991	0.0282175
Erp1	21	1	23092	NA	NA	0.0282175
Gzmd	21	1	23092	ENSMUSG00000059256	14941	0.0282175
2015-03-05	124	3	23092	NA	NA	0.0282175
Rab33a	21	1	23092	ENSMUSG00000031104	19337	0.0282175
Srgap1	21	1	23092	ENSMUSG00000020121	117600	0.0282175
Tas2r111-ps2	275	5	23092	NA	NA	0.0282175
Gjb6	454	7	23092	ENSMUSG00000040055	14623	0.0282724
Ptpn2	1304	15	23092	ENSMUSG00000024539	19255	0.0283526
Tnr	276	5	23092	ENSMUSG00000015829	21960	0.0284068
Asl	551	8	23092	ENSMUSG00000025533	109900	0.0284492
Plcl1	125	3	23092	ENSMUSG00000038349	227120	0.02875
Psmc2	65	2	23092	ENSMUSG00000028932	19181	0.0288663
Itprip	126	3	23092	ENSMUSG00000079254	414801	0.0294861
Stmn2	198	4	23092	ENSMUSG00000027500	20257	0.0294861
Nefl	974	12	23092	ENSMUSG00000022055	18039	0.0296954
Ephx1	1085	13	23092	ENSMUSG00000038776	13849	0.0297285
Sympk	459	7	23092	ENSMUSG00000023118	68188	0.0298222
Kcnj9	66	2	23092	ENSMUSG00000038026	16524	0.0299455
Cby1	199	4	23092	ENSMUSG00000022428	73739	0.0299643
Creld1	22	1	23092	ENSMUSG00000030284	171508	0.0302886
Hmgn3	22	1	23092	ENSMUSG00000066456	94353	0.0302886
Kif13b	22	1	23092	ENSMUSG00000060012	16554	0.0302886
Mamld1	22	1	23092	ENSMUSG00000059401	333639	0.0302886
Oxsr1	22	1	23092	ENSMUSG00000036737	108737	0.0302886
Panx3	22	1	23092	ENSMUSG00000011118	208098	0.0302886
Rint1	22	1	23092	ENSMUSG00000028999	72772	0.0302886
Stxbp5	22	1	23092	ENSMUSG00000019790	78808	0.0302886
Tars	22	1	23092	ENSMUSG00000022241	110960	0.0302886
Ttc14	22	1	23092	ENSMUSG00000027677	67120	0.0302886
Trpc4	370	6	23092	ENSMUSG00000027748	22066	0.030952
Cldn16	129	3	23092	ENSMUSG00000038148	114141	0.0314565
Vdac2	129	3	23092	ENSMUSG00000021771	22334	0.0314565
Vamp2	768	10	23092	ENSMUSG00000020894	22318	0.0316903
Atp2b3	68	2	23092	ENSMUSG00000031376	320707	0.0320203
Mapkapk3	68	2	23092	ENSMUSG00000032577	102626	0.0320203
Bace1	1443	16	23092	ENSMUSG00000032086	23821	0.0321661
Cnn3	23	1	23092	ENSMUSG00000053931	71994	0.032638
Gins2	23	1	23092	ENSMUSG00000031821	272551	0.032638
Mdga2	23	1	23092	ENSMUSG00000034912	320772	0.032638
Mir23a	23	1	23092	NA	NA	0.032638
Snip1	23	1	23092	ENSMUSG00000050213	76793	0.032638
Syt11	23	1	23092	ENSMUSG00000068923	229521	0.032638
Vmn2r10	23	1	23092	ENSMUSG00000067010	22307	0.032638
Fgfr3	1806	19	23092	ENSMUSG00000054252	14184	0.032884
Fxyd2	69	2	23092	ENSMUSG00000059412	11936	0.0329799
Kifc1	69	2	23092	ENSMUSG00000079553	100502766	0.0329799
Tle4	69	2	23092	ENSMUSG00000024642	21888	0.0329799
Tyrobp	376	6	23092	ENSMUSG00000030579	22177	0.0330996
Pnkd	568	8	23092	ENSMUSG00000026179	56695	0.0331116
Kif1a	132	3	23092	ENSMUSG00000014602	16560	0.0335075
P36	776	10	23092	NA	NA	0.0335257
Baiap2l1	70	2	23092	ENSMUSG00000038859	66898	0.0340963
Pcdh10	70	2	23092	ENSMUSG00000049100	18526	0.0340963
Reg2	70	2	23092	ENSMUSG00000023140	19693	0.0340963
Peo1	290	5	23092	ENSMUSG00000025209	226153	0.0343077
Atp6v1b2	24	1	23092	ENSMUSG00000006273	11966	0.0347966
Cc2d2a	24	1	23092	ENSMUSG00000039765	231214	0.0347966
Gpx7	24	1	23092	ENSMUSG00000028597	67305	0.0347966
Immp2l	24	1	23092	ENSMUSG00000056899	93757	0.0347966
Itih3	24	1	23092	ENSMUSG00000006522	16426	0.0347966
Kcnk16	24	1	23092	ENSMUSG00000023387	74571	0.0347966
Rcn2	24	1	23092	ENSMUSG00000032320	26611	0.0347966
Rnf213	24	1	23092	ENSMUSG00000070327	672511	0.0347966
Stk24	24	1	23092	ENSMUSG00000063410	223255	0.0347966
Tmem70	24	1	23092	ENSMUSG00000025940	70397	0.0347966
Hpca	71	2	23092	ENSMUSG00000028785	15444	0.0349898
Lhx6	71	2	23092	ENSMUSG00000026890	16874	0.0349898
Pcca	71	2	23092	ENSMUSG00000041650	110821	0.0349898
Rbl2	677	9	23092	ENSMUSG00000031666	19651	0.0349898
Folh1	210	4	23092	ENSMUSG00000001773	53320	0.0356399
Ndel1	136	3	23092	ENSMUSG00000018736	83431	0.0364395
Camkk2	212	4	23092	ENSMUSG00000029471	207565	0.0369597
Acot9	25	1	23092	ENSMUSG00000025287	56360	0.0369766
Adamts18	25	1	23092	ENSMUSG00000053399	208936	0.0369766
Bbs7	25	1	23092	ENSMUSG00000037325	71492	0.0369766
Bhlhe22	25	1	23092	ENSMUSG00000025128	59058	0.0369766
Cdh10	25	1	23092	ENSMUSG00000022321	320873	0.0369766
Dlg3	137	3	23092	ENSMUSG00000000881	53310	0.0369766
Dock7	25	1	23092	ENSMUSG00000028556	67299	0.0369766
Dync1li2	25	1	23092	ENSMUSG00000035770	234663	0.0369766
Farsb	25	1	23092	ENSMUSG00000026245	23874	0.0369766
Kptn	25	1	23092	ENSMUSG00000006021	70394	0.0369766
Mocs3	25	1	23092	ENSMUSG00000074576	69372	0.0369766
Pcdh7	25	1	23092	ENSMUSG00000029108	54216	0.0369766
Rdh11	137	3	23092	ENSMUSG00000066441	17252	0.0369766
Wdr45	25	1	23092	ENSMUSG00000039382	54636	0.0369766
Yars	25	1	23092	ENSMUSG00000028811	107271	0.0369766
Mbtps2	73	2	23092	ENSMUSG00000046873	270669	0.0371375
Hsd17b4	583	8	23092	ENSMUSG00000024507	15488	0.0374633
Dak	138	3	23092	ENSMUSG00000034371	225913	0.037653
Kif5b	138	3	23092	ENSMUSG00000006740	16573	0.037653
Atp2b2	687	9	23092	ENSMUSG00000030302	11941	0.0376638
Inhba	299	5	23092	ENSMUSG00000041324	16323	0.0382046
Dbp	74	2	23092	ENSMUSG00000059824	13170	0.0383101
Med4	74	2	23092	ENSMUSG00000022109	67381	0.0383101
Gys2	139	3	23092	ENSMUSG00000030244	232493	0.0384257
Etv1	300	5	23092	ENSMUSG00000004151	14009	0.0386283
Etv1	300	5	23092	ENSMUSG00000004151	432800	0.0386283
Ranbp2	216	4	23092	ENSMUSG00000003226	19386	0.0389373
Akap6	26	1	23092	ENSMUSG00000061603	238161	0.0393376
Lars	26	1	23092	ENSMUSG00000024493	107045	0.0393376
Med17	26	1	23092	ENSMUSG00000031935	234959	0.0393376
Ncdn	26	1	23092	ENSMUSG00000028833	26562	0.0393376
Selt	26	1	23092	ENSMUSG00000075700	69227	0.0393376
Them4	141	3	23092	ENSMUSG00000028145	75778	0.040029
Myo5a	1137	13	23092	ENSMUSG00000034593	17918	0.0401039
Il4i1	1489	16	23092	ENSMUSG00000074141	100328588	0.0401679
Il4i1	1489	16	23092	ENSMUSG00000074141	14204	0.0401679
Klf13	76	2	23092	ENSMUSG00000052040	50794	0.0406701
Stx16	76	2	23092	ENSMUSG00000027522	228960	0.0406701
Hspb1	3001	28	23092	ENSMUSG00000004951	15507	0.0411326
Oca2	220	4	23092	ENSMUSG00000030450	18431	0.041441
Ada	6257	52	23092	ENSMUSG00000017697	11486	0.0414829
Bcl9l	27	1	23092	ENSMUSG00000063382	80288	0.0414829
Ca14	77	2	23092	NA	NA	0.0414829
Capn8	27	1	23092	ENSMUSG00000038599	170725	0.0414829
Cdnf	27	1	23092	ENSMUSG00000039496	227526	0.0414829
Cpeb3	27	1	23092	ENSMUSG00000039652	208922	0.0414829
Cradd	77	2	23092	ENSMUSG00000045867	12905	0.0414829
Erlin2	27	1	23092	ENSMUSG00000031483	244373	0.0414829
Lamc3	27	1	23092	ENSMUSG00000026840	23928	0.0414829
Mfap4	27	1	23092	ENSMUSG00000042436	76293	0.0414829
Ostf1	27	1	23092	ENSMUSG00000024725	20409	0.0414829
Ppp2r2c	27	1	23092	ENSMUSG00000029120	269643	0.0414829
Prss30	77	2	23092	ENSMUSG00000024124	30943	0.0414829
Slc22a21	27	1	23092	ENSMUSG00000063652	56517	0.0414829
Slc36a4	27	1	23092	ENSMUSG00000043885	234967	0.0414829
Stx1b	77	2	23092	ENSMUSG00000030806	56216	0.0414829
Tgif1	143	3	23092	ENSMUSG00000047407	21815	0.0414829
Kcnk1	78	2	23092	ENSMUSG00000033998	16525	0.042916
Cpz	145	3	23092	ENSMUSG00000036596	242939	0.0430605
Col6a2	146	3	23092	ENSMUSG00000020241	12834	0.0439943
Mras	146	3	23092	ENSMUSG00000032470	17532	0.0439943
Arid4a	28	1	23092	ENSMUSG00000048118	238247	0.0440417
Ca5b	28	1	23092	NA	NA	0.0440417
Ctnna3	79	2	23092	ENSMUSG00000060843	216033	0.0440417
Dpyd	1630	17	23092	ENSMUSG00000033308	99586	0.0440417
Pigp	28	1	23092	ENSMUSG00000022940	56176	0.0440417
Ppt2	28	1	23092	ENSMUSG00000015474	54397	0.0440417
Sobp	28	1	23092	ENSMUSG00000038248	109205	0.0440417
Tnfaip8l2	28	1	23092	ENSMUSG00000013707	69769	0.0440417
Naga	225	4	23092	ENSMUSG00000022453	17939	0.0442083
Rit1	226	4	23092	ENSMUSG00000028057	19769	0.0449524
Ptger1	148	3	23092	ENSMUSG00000019464	19216	0.0456405
Atp6v0a4	29	1	23092	ENSMUSG00000038600	140494	0.0464311
Brd1	29	1	23092	ENSMUSG00000022387	223770	0.0464311
Cd300lf	29	1	23092	ENSMUSG00000047798	246746	0.0464311
Cldn19	29	1	23092	ENSMUSG00000066058	242653	0.0464311
Clic5	29	1	23092	ENSMUSG00000023959	224796	0.0464311
Fim1	29	1	23092	NA	NA	0.0464311
Kcnj14	29	1	23092	ENSMUSG00000058743	211480	0.0464311
Myt1	29	1	23092	ENSMUSG00000010505	17932	0.0464311
Ndnl2	29	1	23092	ENSMUSG00000070520	66647	0.0464311
Opn1mw	316	5	23092	ENSMUSG00000031394	14539	0.0464311
Pccb	29	1	23092	ENSMUSG00000032527	66904	0.0464311
Pcdh9	29	1	23092	ENSMUSG00000055421	211712	0.0464311
Scoc	29	1	23092	ENSMUSG00000063253	56367	0.0464311
Slc6a6	29	1	23092	ENSMUSG00000030096	21366	0.0464311
Slmap	29	1	23092	ENSMUSG00000021870	83997	0.0464311
Thap1	81	2	23092	ENSMUSG00000037214	73754	0.0464311
Ntf4	1054	12	23092	NA	NA	0.0478725
Aadat	151	3	23092	ENSMUSG00000057228	23923	0.0480713
Gbgt1	151	3	23092	ENSMUSG00000026829	227671	0.0480713
Trio	319	5	23092	ENSMUSG00000022263	223435	0.0482771
Mod2	1056	12	23092	NA	NA	0.0483949
Capns2	30	1	23092	ENSMUSG00000078144	69543	0.0487171
Cenpj	30	1	23092	ENSMUSG00000064128	219103	0.0487171
Eif2d	30	1	23092	ENSMUSG00000026427	16865	0.0487171
Ftcd	83	2	23092	ENSMUSG00000001155	14317	0.0487171
Gpm6a	30	1	23092	ENSMUSG00000031517	234267	0.0487171
Gpr6	30	1	23092	ENSMUSG00000046922	140741	0.0487171
Igsf1	30	1	23092	ENSMUSG00000031111	209268	0.0487171
Klf7	30	1	23092	ENSMUSG00000025959	93691	0.0487171
Nfasc	152	3	23092	ENSMUSG00000026442	269116	0.0487171
Nvl	30	1	23092	ENSMUSG00000026516	67459	0.0487171
Nxf2	30	1	23092	ENSMUSG00000009941	83454	0.0487171
Paqr5	30	1	23092	ENSMUSG00000032278	74090	0.0487171
Pex16	30	1	23092	ENSMUSG00000027222	18633	0.0487171
Rbfox2	30	1	23092	ENSMUSG00000033565	93686	0.0487171
Srpk2	30	1	23092	ENSMUSG00000062604	20817	0.0487171
Vps53	30	1	23092	ENSMUSG00000017288	68299	0.0487171
Kmo	153	3	23092	ENSMUSG00000039783	98256	0.0494807
Hcfc1	322	5	23092	ENSMUSG00000031386	15161	0.0495481
Hcfc1	322	5	23092	ENSMUSG00000031386	100046048	0.0495481
Creb1	2159	21	23092	ENSMUSG00000025958	12912	0.0500101
Ppme1	84	2	23092	ENSMUSG00000030718	72590	0.0500307
Shank2	84	2	23092	ENSMUSG00000037541	210274	0.0500307
Acy1	154	3	23092	ENSMUSG00000023262	109652	0.0502499
Sacs	154	3	23092	ENSMUSG00000048279	50720	0.0502499
Slc23a2	154	3	23092	ENSMUSG00000027340	54338	0.0502499
Alg8	31	1	23092	ENSMUSG00000035704	381903	0.0510003
Cdh12	31	1	23092	ENSMUSG00000040452	215654	0.0510003
Fitm2	31	1	23092	ENSMUSG00000048486	228859	0.0510003
Flnb	85	2	23092	ENSMUSG00000025278	286940	0.0510003
Gna14	31	1	23092	ENSMUSG00000024697	14675	0.0510003
Ifi30	155	3	23092	ENSMUSG00000031838	65972	0.0510003
Ipo13	31	1	23092	ENSMUSG00000033365	230673	0.0510003
Map3k9	31	1	23092	ENSMUSG00000042724	338372	0.0510003
Mrps12	31	1	23092	ENSMUSG00000045948	24030	0.0510003
Mtv1	31	1	23092	NA	NA	0.0510003
Nsg1	31	1	23092	ENSMUSG00000029126	18196	0.0510003
Slc4a9	31	1	23092	ENSMUSG00000024485	240215	0.0510003
Taar2	31	1	23092	ENSMUSG00000059763	209512	0.0510003
Urod	624	8	23092	ENSMUSG00000028684	22275	0.0510423
Adora2a	1070	12	23092	ENSMUSG00000020178	11540	0.0516852
Fzd9	86	2	23092	ENSMUSG00000049551	14371	0.0524496
Ptprs	86	2	23092	ENSMUSG00000013236	19280	0.0524496
Cc2d1a	32	1	23092	ENSMUSG00000036686	212139	0.0534463
Clcf1	32	1	23092	ENSMUSG00000040663	56708	0.0534463
Cst14	32	1	23092	NA	NA	0.0534463
Gjd3	32	1	23092	ENSMUSG00000047197	353155	0.0534463
Hdx	32	1	23092	ENSMUSG00000034551	245596	0.0534463
Kcne4	32	1	23092	ENSMUSG00000047330	57814	0.0534463
Pcdh1	32	1	23092	ENSMUSG00000051375	75599	0.0534463
Ppm1b	32	1	23092	ENSMUSG00000061130	19043	0.0534463
Rwdd1	32	1	23092	ENSMUSG00000019782	66521	0.0534463
Rwdd1	32	1	23092	ENSMUSG00000019782	100039252	0.0534463
Serf1	32	1	23092	ENSMUSG00000021643	20365	0.0534463
Sft2d2	32	1	23092	ENSMUSG00000040848	108735	0.0534463
Slc35a3	32	1	23092	ENSMUSG00000027957	229782	0.0534463
Slc7a4	32	1	23092	ENSMUSG00000022756	224022	0.0534463
Lias	87	2	23092	ENSMUSG00000029199	79464	0.0534716
Tor1a	528	7	23092	ENSMUSG00000026849	30931	0.054487
Timm8a1	88	2	23092	ENSMUSG00000048007	30058	0.0549897
Timm8a1	88	2	23092	ENSMUSG00000048007	101056577	0.0549897
Htr1d	635	8	23092	ENSMUSG00000070687	15552	0.055526
Afg3l2	33	1	23092	ENSMUSG00000024527	69597	0.0557854
Ankrd11	33	1	23092	ENSMUSG00000035569	77087	0.0557854
Baz1b	33	1	23092	ENSMUSG00000002748	22385	0.0557854
Cacna1d	33	1	23092	ENSMUSG00000015968	12289	0.0557854
Calr3	33	1	23092	ENSMUSG00000019732	73316	0.0557854
Ctc1	33	1	23092	ENSMUSG00000020898	68964	0.0557854
Cuta	33	1	23092	ENSMUSG00000024194	67675	0.0557854
Dgkh	33	1	23092	ENSMUSG00000034731	380921	0.0557854
Fkbp3	33	1	23092	ENSMUSG00000020949	30795	0.0557854
Mto1	33	1	23092	ENSMUSG00000032342	68291	0.0557854
Nmt2	33	1	23092	ENSMUSG00000026643	18108	0.0557854
Pdia2	33	1	23092	ENSMUSG00000024184	69191	0.0557854
Pdlim1	33	1	23092	ENSMUSG00000055044	54132	0.0557854
Rapgef2	33	1	23092	ENSMUSG00000062232	76089	0.0557854
TrnD	33	1	23092	NA	NA	0.0557854
Zic4	33	1	23092	ENSMUSG00000036972	22774	0.0557854
Crhbp	244	4	23092	ENSMUSG00000021680	12919	0.0560715
Sipd1	244	4	23092	NA	NA	0.0560715
Dync1li1	90	2	23092	ENSMUSG00000032435	235661	0.0574022
Efnb3	90	2	23092	ENSMUSG00000003934	13643	0.0574022
Srr	535	7	23092	ENSMUSG00000001323	27364	0.0574022
Srpx	1820	18	23092	ENSMUSG00000090084	51795	0.0576089
Dusp6	338	5	23092	ENSMUSG00000019960	67603	0.0583889
Ca5a	34	1	23092	NA	NA	0.0585155
Mesdc2	34	1	23092	ENSMUSG00000038503	67943	0.0585155
Ncald	34	1	23092	ENSMUSG00000051359	52589	0.0585155
Scn3b	34	1	23092	ENSMUSG00000049281	235281	0.0585155
Zmynd11	34	1	23092	ENSMUSG00000021156	66505	0.0585155
Slc6a9	339	5	23092	ENSMUSG00000028542	14664	0.0588847
Adi1	248	4	23092	ENSMUSG00000020629	104923	0.0591634
Prdm6	866	10	23092	ENSMUSG00000069378	225518	0.0593646
Stom	165	3	23092	ENSMUSG00000026880	13830	0.0599109
Chgb	756	9	23092	ENSMUSG00000027350	12653	0.0601652
Dlx6	92	2	23092	ENSMUSG00000029754	13396	0.0602403
Wfs1	250	4	23092	ENSMUSG00000039474	22393	0.0607891
Arhgef4	35	1	23092	ENSMUSG00000037509	226970	0.0609194
Ccp110	35	1	23092	ENSMUSG00000033904	101565	0.0609194
Hepacam	35	1	23092	ENSMUSG00000046240	72927	0.0609194
His2	166	3	23092	NA	NA	0.0609194
Med8	35	1	23092	ENSMUSG00000006392	80509	0.0609194
Mpdu1	35	1	23092	ENSMUSG00000018761	24070	0.0609194
Pcdh11x	35	1	23092	ENSMUSG00000034755	245578	0.0609194
Reep1	35	1	23092	ENSMUSG00000052852	52250	0.0609194
Sorcs1	35	1	23092	ENSMUSG00000043531	58178	0.0609194
St6galnac2	35	1	23092	ENSMUSG00000057286	20446	0.0609194
Tel1p	35	1	23092	NA	NA	0.0609194
Thbs3	35	1	23092	ENSMUSG00000028047	21827	0.0609194
U2af1	35	1	23092	ENSMUSG00000061613	108121	0.0609194
Csgalnact1	94	2	23092	ENSMUSG00000036356	234356	0.0630417
Dab1	346	5	23092	ENSMUSG00000028519	13131	0.0633666
Amigo1	36	1	23092	ENSMUSG00000050947	229715	0.0637387
Ccni	36	1	23092	ENSMUSG00000063015	12453	0.0637387
Clcn6	36	1	23092	ENSMUSG00000029016	26372	0.0637387
Defb17	36	1	23092	NA	NA	0.0637387
Kcnj1	445	6	23092	ENSMUSG00000041248	56379	0.0637387
Nell2	36	1	23092	ENSMUSG00000022454	54003	0.0637387
Pcas	169	3	23092	NA	NA	0.0637387
Rgs7bp	36	1	23092	ENSMUSG00000021719	52882	0.0637387
Vax1	36	1	23092	ENSMUSG00000006270	22326	0.0637387
Cbr1	446	6	23092	ENSMUSG00000051483	12408	0.06403
Ap5m1	95	2	23092	ENSMUSG00000036291	74385	0.0642519
Ncan	256	4	23092	ENSMUSG00000002341	13004	0.0652518
Malat1	96	2	23092	NA	NA	0.0658429
Rd3	96	2	23092	ENSMUSG00000049353	74023	0.0658429
Synj1	96	2	23092	ENSMUSG00000022973	104015	0.0658429
Camta1	37	1	23092	ENSMUSG00000014592	100072	0.0663496
Clasp2	37	1	23092	ENSMUSG00000033392	76499	0.0663496
Csi	662	8	23092	NA	NA	0.0663496
Dbnl	37	1	23092	ENSMUSG00000020476	13169	0.0663496
Dlx2	258	4	23092	ENSMUSG00000023391	13392	0.0663496
Dpep1	258	4	23092	ENSMUSG00000019278	13479	0.0663496
Kif15	37	1	23092	ENSMUSG00000036768	209737	0.0663496
Pde4a	172	3	23092	ENSMUSG00000032177	18577	0.0663496
Pet100	37	1	23092	ENSMUSG00000087687	100503890	0.0663496
Pum2	37	1	23092	ENSMUSG00000020594	80913	0.0663496
Pygb	37	1	23092	ENSMUSG00000033059	110078	0.0663496
Rph3al	37	1	23092	ENSMUSG00000020847	380714	0.0663496
Ston1	37	1	23092	ENSMUSG00000033855	77057	0.0663496
Sva	172	3	23092	ENSMUSG00000023289	20939	0.0663496
Tpst1	37	1	23092	ENSMUSG00000034118	22021	0.0663496
Slc25a13	173	3	23092	ENSMUSG00000015112	50799	0.0674376
Cryab	889	10	23092	ENSMUSG00000032060	12955	0.0676952
Ubl4a	557	7	23092	NA	NA	0.0677917
Farp2	260	4	23092	ENSMUSG00000034066	227377	0.0681235
Magel2	98	2	23092	ENSMUSG00000056972	27385	0.0684444
St3gal1	98	2	23092	ENSMUSG00000013846	20442	0.0684444
Caprin1	38	1	23092	ENSMUSG00000027184	53872	0.0686847
Clybl	355	5	23092	ENSMUSG00000025545	69634	0.0686847
Dgkg	38	1	23092	ENSMUSG00000022861	110197	0.0686847
Gprin1	38	1	23092	ENSMUSG00000069227	26913	0.0686847
Kif5c	38	1	23092	ENSMUSG00000026764	16574	0.0686847
Man2c1	38	1	23092	ENSMUSG00000032295	73744	0.0686847
Nptx1	38	1	23092	ENSMUSG00000025582	18164	0.0686847
Pacsin2	38	1	23092	ENSMUSG00000016664	23970	0.0686847
Pard3	38	1	23092	ENSMUSG00000025812	93742	0.0686847
Snx3	38	1	23092	ENSMUSG00000019804	54198	0.0686847
Vps4a	38	1	23092	ENSMUSG00000031913	116733	0.0686847
Omd	99	2	23092	ENSMUSG00000048368	27047	0.0696826
Kcnd3	458	6	23092	ENSMUSG00000040896	56543	0.0706688
Mos	1623	16	23092	ENSMUSG00000078365	17451	0.0712497
Klk6	100	2	23092	ENSMUSG00000050063	19144	0.0713716
Hlf	39	1	23092	ENSMUSG00000003949	217082	0.0715596
Kcnk6	39	1	23092	ENSMUSG00000046410	52150	0.0715596
Lgals6	39	1	23092	NA	NA	0.0715596
Ndrg4	39	1	23092	ENSMUSG00000036564	234593	0.0715596
Snx2	39	1	23092	ENSMUSG00000034484	67804	0.0715596
Tuba3b	39	1	23092	ENSMUSG00000067338	22147	0.0715596
Tuba3b	39	1	23092	ENSMUSG00000067338	22144	0.0715596
Aifm2	265	4	23092	ENSMUSG00000020085	71361	0.0719209
Apoc4	178	3	23092	ENSMUSG00000074336	11425	0.0723691
Sema3f	178	3	23092	ENSMUSG00000034684	20350	0.0723691
Dgcr2	101	2	23092	ENSMUSG00000003166	13356	0.0725742
Ikzf5	101	2	23092	ENSMUSG00000040167	67143	0.0725742
Reg3b	101	2	23092	ENSMUSG00000071356	18489	0.0725742
Dbh	4153	35	23092	ENSMUSG00000000889	13166	0.0727281
Adar	463	6	23092	ENSMUSG00000027951	56417	0.0735076
H2-Q14	569	7	23092	NA	NA	0.0738937
Echdc1	40	1	23092	ENSMUSG00000019883	52665	0.0742029
Entpd3	102	2	23092	ENSMUSG00000041608	215446	0.0742029
Gdi1	40	1	23092	ENSMUSG00000015291	14567	0.0742029
Mfsd7b	40	1	23092	ENSMUSG00000066595	226844	0.0742029
Nptn	40	1	23092	ENSMUSG00000032336	20320	0.0742029
Topors	40	1	23092	ENSMUSG00000036822	106021	0.0742029
Wbp2nl	40	1	23092	ENSMUSG00000022455	74716	0.0742029
Cntnap1	269	4	23092	ENSMUSG00000017167	53321	0.0751847
Ivd	269	4	23092	ENSMUSG00000027332	56357	0.0751847
Magee1	909	10	23092	ENSMUSG00000031227	107528	0.0754848
Sstr1	682	8	23092	ENSMUSG00000035431	20605	0.0757166
Spr	270	4	23092	ENSMUSG00000033735	20751	0.0760769
Agk	41	1	23092	ENSMUSG00000029916	69923	0.0769593
Astn2	41	1	23092	ENSMUSG00000028373	56079	0.0769593
Gcdh	41	1	23092	ENSMUSG00000003809	270076	0.0769593
Iars	41	1	23092	ENSMUSG00000037851	105148	0.0769593
Irx4	41	1	23092	ENSMUSG00000021604	50916	0.0769593
Ndufs1	41	1	23092	ENSMUSG00000025968	227197	0.0769593
Spg20	41	1	23092	ENSMUSG00000036580	229285	0.0769593
St3gal2	41	1	23092	ENSMUSG00000031749	20444	0.0769593
Tle3	41	1	23092	ENSMUSG00000032280	21887	0.0769593
Hip1	183	3	23092	ENSMUSG00000039959	215114	0.0775532
Alx4	105	2	23092	ENSMUSG00000040310	11695	0.0786859
Ap4m1	105	2	23092	ENSMUSG00000019518	11781	0.0786859
Dnajc6	105	2	23092	ENSMUSG00000028528	72685	0.0786859
Vipr2	371	5	23092	ENSMUSG00000011171	22355	0.079928
Akap7	42	1	23092	ENSMUSG00000039166	432442	0.0799976
Celsr3	42	1	23092	ENSMUSG00000023473	107934	0.0799976
Plcb4	42	1	23092	ENSMUSG00000039943	18798	0.0799976
Slc35a1	42	1	23092	ENSMUSG00000028293	24060	0.0799976
Irak2	106	2	23092	ENSMUSG00000060477	108960	0.0802949
Acot7	107	2	23092	ENSMUSG00000028937	70025	0.0821371
Ankk1	107	2	23092	ENSMUSG00000032257	244859	0.0821371
B4galnt1	187	3	23092	ENSMUSG00000006731	14421	0.0823283
Hesx1	187	3	23092	ENSMUSG00000040726	15209	0.0823283
Ano5	43	1	23092	ENSMUSG00000055489	233246	0.0828955
Hadha	375	5	23092	ENSMUSG00000025745	97212	0.0828955
Nrcam	696	8	23092	ENSMUSG00000020598	319504	0.0828955
Rgs11	43	1	23092	ENSMUSG00000024186	50782	0.0828955
Scpep1	43	1	23092	ENSMUSG00000000278	74617	0.0828955
Tbx19	43	1	23092	ENSMUSG00000026572	83993	0.0828955
Thse	43	1	23092	NA	NA	0.0828955
Serpina5	2573	23	23092	ENSMUSG00000041550	268591	0.0829523
Ngfr	2976	26	23092	ENSMUSG00000000120	18053	0.0832995
Uba1	108	2	23092	ENSMUSG00000001924	22201	0.0834372
Amacr	480	6	23092	ENSMUSG00000022244	17117	0.0842303
Cenpc1	44	1	23092	ENSMUSG00000029253	12617	0.0855244
Etfa	44	1	23092	ENSMUSG00000032314	110842	0.0855244
Hprt-ps1	44	1	23092	NA	NA	0.0855244
Inpp5j	44	1	23092	ENSMUSG00000034570	170835	0.0855244
Kidins220	44	1	23092	ENSMUSG00000036333	77480	0.0855244
Lrp8	281	4	23092	ENSMUSG00000028613	16975	0.0855244
Ndufv2	44	1	23092	ENSMUSG00000024099	72900	0.0855244
Neat1	44	1	23092	NA	NA	0.0855244
Rrm2b	44	1	23092	ENSMUSG00000022292	382985	0.0855244
Saa1	44	1	23092	ENSMUSG00000074115	20208	0.0855244
Tnfrsf22	44	1	23092	ENSMUSG00000010751	79202	0.0855244
Trhr2	44	1	23092	ENSMUSG00000039079	170732	0.0855244
Ykt6	44	1	23092	ENSMUSG00000002741	56418	0.0855244
Igkv12-98	110	2	23092	NA	NA	0.0863906
Kcnv2	110	2	23092	ENSMUSG00000047298	240595	0.0863906
Serpina7	1801	17	23092	ENSMUSG00000031271	331535	0.0863906
Trex1	110	2	23092	ENSMUSG00000049734	22040	0.0863906
Zfp263	381	5	23092	ENSMUSG00000022529	74120	0.0870775
Psat1	192	3	23092	ENSMUSG00000024640	100047252	0.087632
Psat1	192	3	23092	ENSMUSG00000024640	107272	0.087632
Kcnj12	111	2	23092	ENSMUSG00000042529	16515	0.0881094
Stam	111	2	23092	ENSMUSG00000026718	20844	0.0881094
Ccndbp1	45	1	23092	ENSMUSG00000023572	17151	0.0882706
Fmn2	45	1	23092	ENSMUSG00000028354	54418	0.0882706
Frmd7	45	1	23092	ENSMUSG00000036131	385354	0.0882706
Ldb2	45	1	23092	ENSMUSG00000039706	16826	0.0882706
Psma5	45	1	23092	ENSMUSG00000068749	26442	0.0882706
Trerf1	45	1	23092	ENSMUSG00000064043	224829	0.0882706
Six3	285	4	23092	ENSMUSG00000038805	20473	0.0890644
Nedd4l	286	4	23092	ENSMUSG00000024589	83814	0.0901538
Cd96	1308	13	23092	ENSMUSG00000022657	84544	0.0908683
Vldlr	599	7	23092	ENSMUSG00000024924	22359	0.0909182
Gle1	46	1	23092	ENSMUSG00000019715	74412	0.0911405
Gmfb	46	1	23092	ENSMUSG00000062014	63985	0.0911405
Kcnip3	491	6	23092	ENSMUSG00000079056	56461	0.0911405
Letmd1	46	1	23092	ENSMUSG00000037353	68614	0.0911405
Map1a	195	3	23092	ENSMUSG00000027254	17754	0.0911405
Phlda1	113	2	23092	ENSMUSG00000020205	21664	0.0911405
Plxnd1	46	1	23092	ENSMUSG00000030123	67784	0.0911405
Rplp1	46	1	23092	ENSMUSG00000007892	56040	0.0911405
Rplp1	46	1	23092	ENSMUSG00000007892	279067	0.0911405
Cse1l	289	4	23092	ENSMUSG00000002718	110750	0.0929214
Homer2	114	2	23092	ENSMUSG00000025813	26557	0.092979
Cenpb	290	4	23092	ENSMUSG00000068267	12616	0.0939747
Aven	47	1	23092	ENSMUSG00000003604	74268	0.0940196
Hipk3	47	1	23092	ENSMUSG00000027177	15259	0.0940196
Hrsp12	47	1	23092	ENSMUSG00000022323	15473	0.0940196
Mapt	1824	17	23092	ENSMUSG00000018411	17762	0.0940196
Pacrg	47	1	23092	ENSMUSG00000037196	69310	0.0940196
Pde6g	47	1	23092	ENSMUSG00000025386	18588	0.0940196
Rare1	47	1	23092	NA	NA	0.0940196
Slc36a3	47	1	23092	ENSMUSG00000049491	215332	0.0940196
Trip6	47	1	23092	ENSMUSG00000023348	22051	0.0940196
Tubb5	47	1	23092	ENSMUSG00000001525	22154	0.0940196
Abra	198	3	23092	ENSMUSG00000042895	223513	0.0940726
Anxa3	198	3	23092	ENSMUSG00000029484	11745	0.0940726
Ca8	115	2	23092	NA	NA	0.0940726
Nr4a2	718	8	23092	ENSMUSG00000026826	18227	0.0940726
Twist2	115	2	23092	ENSMUSG00000007805	13345	0.0940726
Dbn1	291	4	23092	ENSMUSG00000034675	56320	0.0941788
Asah1	199	3	23092	ENSMUSG00000031591	11886	0.0954156
Hdc	1831	17	23092	ENSMUSG00000027360	15186	0.0959475
Ate1	48	1	23092	ENSMUSG00000030850	11907	0.0967832
Fdx1	1324	13	23092	ENSMUSG00000032051	14148	0.0967832
Gja1	4277	35	23092	ENSMUSG00000050953	14609	0.0967832
Meg3	200	3	23092	NA	NA	0.0967832
Neu4	48	1	23092	ENSMUSG00000034000	241159	0.0967832
Nubp2	48	1	23092	ENSMUSG00000039183	26426	0.0967832
Trim37	48	1	23092	ENSMUSG00000018548	68729	0.0967832
Ext1	294	4	23092	ENSMUSG00000061731	14042	0.0971222
Ttyh1	117	2	23092	ENSMUSG00000030428	57776	0.0974923
Naa10	295	4	23092	ENSMUSG00000031388	56292	0.0981967
Asip	202	3	23092	NA	NA	0.0990531
MENT	202	3	23092	NA	NA	0.0990531
Zic1	202	3	23092	ENSMUSG00000032368	22771	0.0990531
Olfm1	118	2	23092	ENSMUSG00000026833	56177	0.0992808
Fez1	49	1	23092	ENSMUSG00000032118	235180	0.0996121
Glis3	49	1	23092	ENSMUSG00000052942	226075	0.0996121
Odz4	49	1	23092	NA	NA	0.0996121
Otog	49	1	23092	ENSMUSG00000009487	18419	0.0996121
Sar1b	49	1	23092	ENSMUSG00000020386	66397	0.0996121
Stoml2	49	1	23092	ENSMUSG00000028455	66592	0.0996121
Ugt8	49	1	23092	NA	NA	0.0996121
Slc6a2	1844	17	23092	ENSMUSG00000055368	20538	0.10016
Atp5b	119	2	23092	ENSMUSG00000025393	11947	0.100825
Kcnj5	299	4	23092	ENSMUSG00000032034	16521	0.102169
Arhgap32	120	2	23092	ENSMUSG00000041444	330914	0.102703
Cct5	50	1	23092	ENSMUSG00000022234	12465	0.102703
Dnm3	50	1	23092	ENSMUSG00000040265	103967	0.102703
Epha5	120	2	23092	ENSMUSG00000029245	13839	0.102703
Rnf41	50	1	23092	ENSMUSG00000025373	67588	0.102703
Slc24a2	50	1	23092	ENSMUSG00000037996	76376	0.102703
Txnl1	50	1	23092	ENSMUSG00000024583	53382	0.102703
Nfkbiz	620	7	23092	ENSMUSG00000035356	80859	0.103555
mrct	121	2	23092	NA	NA	0.104322
Napepld	121	2	23092	ENSMUSG00000044968	242864	0.104322
Sema3c	121	2	23092	ENSMUSG00000028780	20348	0.104322
Foxk2	51	1	23092	ENSMUSG00000039275	68837	0.105807
Map3k10	51	1	23092	ENSMUSG00000040390	269881	0.105807
Oxct1	51	1	23092	ENSMUSG00000022186	67041	0.105807
Pcolce	51	1	23092	ENSMUSG00000029718	18542	0.105807
Tmem27	51	1	23092	ENSMUSG00000015401	57394	0.105807
Wwp2	51	1	23092	ENSMUSG00000031930	66894	0.105807
Qprt	208	3	23092	ENSMUSG00000030674	67375	0.106428
Epha3	2259	20	23092	ENSMUSG00000052504	13837	0.10719
Lct	1100	11	23092	ENSMUSG00000026354	226413	0.107377
Abca2	123	2	23092	ENSMUSG00000026944	11305	0.107924
Ppyr1	123	2	23092	NA	NA	0.107924
Aff3	52	1	23092	ENSMUSG00000037138	16764	0.108587
Atp4a	52	1	23092	ENSMUSG00000005553	11944	0.108587
Cacnb2	52	1	23092	ENSMUSG00000057914	12296	0.108587
Gca	628	7	23092	ENSMUSG00000026893	227960	0.108587
Glra2	52	1	23092	ENSMUSG00000018589	237213	0.108587
Pate4	52	1	23092	ENSMUSG00000032099	56872	0.108587
Ppef1	52	1	23092	ENSMUSG00000062168	237178	0.108587
Ric3	52	1	23092	ENSMUSG00000048330	320360	0.108587
Slc4a11	52	1	23092	ENSMUSG00000074796	269356	0.108587
Sytl4	52	1	23092	ENSMUSG00000031255	27359	0.108587
Lpn3	124	2	23092	NA	NA	0.109366
Avp	10910	80	23092	ENSMUSG00000037727	11998	0.111439
Ick	125	2	23092	ENSMUSG00000009828	56542	0.111439
Atp6v1h	212	3	23092	ENSMUSG00000033793	108664	0.111551
Dcp1a	53	1	23092	ENSMUSG00000021962	75901	0.111778
Golga3	53	1	23092	ENSMUSG00000029502	269682	0.111778
Ostc	53	1	23092	ENSMUSG00000041084	66357	0.111778
Pigb	53	1	23092	ENSMUSG00000079469	55981	0.111778
Tmprss4	53	1	23092	ENSMUSG00000032091	214523	0.111778
Tyro3	634	7	23092	ENSMUSG00000027298	22174	0.112977
Tle1	126	2	23092	ENSMUSG00000008305	21885	0.113088
Hexb	311	4	23092	ENSMUSG00000021665	15212	0.114385
Abcb6	54	1	23092	ENSMUSG00000026198	74104	0.114771
Cmtm7	54	1	23092	ENSMUSG00000032436	102545	0.114771
Dapk1	415	5	23092	ENSMUSG00000021559	69635	0.114771
Del(Y)B10.BR-Y&ltdel&gt/Ms	54	1	23092	NA	NA	0.114771
Nhp2	54	1	23092	ENSMUSG00000001056	52530	0.114771
Pcp4	54	1	23092	ENSMUSG00000090223	18546	0.114771
Prickle2	54	1	23092	ENSMUSG00000030020	243548	0.114771
Sbno2	54	1	23092	ENSMUSG00000035673	216161	0.114771
Slc39a3	54	1	23092	ENSMUSG00000046822	106947	0.114771
Il17rd	215	3	23092	ENSMUSG00000040717	171463	0.115139
Anxa7	216	3	23092	ENSMUSG00000021814	11750	0.116698
Abcb7	55	1	23092	ENSMUSG00000031333	11306	0.117735
Chrm3	419	5	23092	ENSMUSG00000046159	12671	0.117735
Crtc2	876	9	23092	ENSMUSG00000027936	74343	0.117735
Ctsf	55	1	23092	ENSMUSG00000083282	56464	0.117735
Dguok	217	3	23092	ENSMUSG00000014554	27369	0.117735
Ggt5	55	1	23092	ENSMUSG00000006344	23887	0.117735
Hdac10	55	1	23092	ENSMUSG00000062906	170787	0.117735
Nova1	55	1	23092	ENSMUSG00000021047	664883	0.117735
Nudc	55	1	23092	ENSMUSG00000028851	18221	0.117735
Rdh12	55	1	23092	ENSMUSG00000021123	77974	0.117735
Usp10	55	1	23092	ENSMUSG00000031826	22224	0.117735
Rap1gap	129	2	23092	ENSMUSG00000041351	110351	0.1181
Pura	316	4	23092	ENSMUSG00000043991	19290	0.119245
Bre	130	2	23092	ENSMUSG00000052139	107976	0.120217
Acox3	56	1	23092	ENSMUSG00000029098	80911	0.120553
Dnpep	56	1	23092	ENSMUSG00000026209	13437	0.120553
Etfb	56	1	23092	ENSMUSG00000004610	110826	0.120553
Gcm1	56	1	23092	ENSMUSG00000023333	14531	0.120553
Gen1	56	1	23092	ENSMUSG00000051235	209334	0.120553
Msi2	56	1	23092	ENSMUSG00000069769	76626	0.120553
Nme3	56	1	23092	ENSMUSG00000073435	79059	0.120553
Nobox	56	1	23092	ENSMUSG00000029736	18291	0.120553
Ppfia1	56	1	23092	ENSMUSG00000037519	233977	0.120553
Tdp2	56	1	23092	ENSMUSG00000035958	56196	0.120553
Tmem67	56	1	23092	ENSMUSG00000049488	329795	0.120553
Uqcrfs1	318	4	23092	ENSMUSG00000038462	66694	0.120964
Mup1	533	6	23092	ENSMUSG00000078683	17840	0.121268
Trpc1	648	7	23092	ENSMUSG00000032839	22063	0.122323
Mir34a	132	2	23092	NA	NA	0.123529
Nlgn3	132	2	23092	ENSMUSG00000031302	245537	0.123529
Rgs5	132	2	23092	ENSMUSG00000026678	19737	0.123529
B3gat3	57	1	23092	ENSMUSG00000071649	72727	0.123701
Hspa4	57	1	23092	ENSMUSG00000020361	15525	0.123701
Mfsd6	57	1	23092	ENSMUSG00000041439	98682	0.123701
Sema4c	57	1	23092	ENSMUSG00000026121	20353	0.123701
Mark3	426	5	23092	ENSMUSG00000007411	17169	0.123836
Atrn	133	2	23092	ENSMUSG00000027312	11990	0.125228
Bscl2	133	2	23092	ENSMUSG00000071657	14705	0.125228
Mark1	133	2	23092	ENSMUSG00000026620	226778	0.125228
Adra1b	539	6	23092	ENSMUSG00000050541	11548	0.126338
Abcc9	429	5	23092	ENSMUSG00000030249	20928	0.126782
Bai1	58	1	23092	ENSMUSG00000034730	107831	0.126782
Bckdk	58	1	23092	ENSMUSG00000030802	12041	0.126782
Gps2	58	1	23092	ENSMUSG00000023170	56310	0.126782
In(4)1By	58	1	23092	NA	NA	0.126782
Stambp	58	1	23092	ENSMUSG00000006906	70527	0.126782
Alg1	134	2	23092	ENSMUSG00000039427	208211	0.126857
Ifaprc2	134	2	23092	NA	NA	0.126857
Rictor	325	4	23092	ENSMUSG00000050310	78757	0.128738
Kcnh8	135	2	23092	ENSMUSG00000035580	211468	0.128946
Pim3	135	2	23092	ENSMUSG00000035828	223775	0.128946
Shc2	326	4	23092	ENSMUSG00000020312	216148	0.129888
Cntn5	59	1	23092	ENSMUSG00000039488	244682	0.130097
Il1rapl1	59	1	23092	ENSMUSG00000052372	331461	0.130097
Ocrl	136	2	23092	ENSMUSG00000001173	320634	0.130965
Rapgef1	327	4	23092	ENSMUSG00000039844	107746	0.130965
Hist1h1a	228	3	23092	ENSMUSG00000049539	80838	0.132566
Olig1	228	3	23092	ENSMUSG00000046160	50914	0.132566
Ms4a4b	137	2	23092	ENSMUSG00000056290	60361	0.132849
Sim1	137	2	23092	ENSMUSG00000019913	20464	0.132849
Slc4a7	137	2	23092	ENSMUSG00000021733	218756	0.132849
Gprc6a	60	1	23092	ENSMUSG00000019905	210198	0.13311
Ifit2	60	1	23092	ENSMUSG00000045932	15958	0.13311
Paqr8	60	1	23092	ENSMUSG00000025931	74229	0.13311
Scamp5	60	1	23092	ENSMUSG00000040722	56807	0.13311
Stx7	60	1	23092	ENSMUSG00000019998	53331	0.13311
Gbp1	330	4	23092	NA	NA	0.134296
Dner	138	2	23092	ENSMUSG00000036766	227325	0.134655
Asic3	230	3	23092	ENSMUSG00000038276	171209	0.135173
Edaradd	61	1	23092	ENSMUSG00000095105	171211	0.136602
Glud-ps	61	1	23092	NA	NA	0.136602
Strap	61	1	23092	ENSMUSG00000030224	20901	0.136602
2015-03-02	139	2	23092	NA	NA	0.136627
Klf10	140	2	23092	ENSMUSG00000037465	21847	0.138931
Cldn8	62	1	23092	ENSMUSG00000050520	54420	0.139866
Cyp4a14	62	1	23092	ENSMUSG00000028715	13119	0.139866
Grhpr	62	1	23092	ENSMUSG00000035637	76238	0.139866
Odf2	62	1	23092	ENSMUSG00000026790	18286	0.139866
Rgs6	62	1	23092	ENSMUSG00000021219	50779	0.139866
Scl2	62	1	23092	NA	NA	0.139866
Slc30a2	62	1	23092	ENSMUSG00000028836	230810	0.139866
Stx1a	672	7	23092	ENSMUSG00000007207	20907	0.140519
Faah	1038	10	23092	ENSMUSG00000034171	14073	0.141004
Mapk7	234	3	23092	ENSMUSG00000001034	23939	0.141004
Cck	12758	91	23092	ENSMUSG00000032532	12424	0.141331
Nr0b1	674	7	23092	ENSMUSG00000025056	11614	0.142135
Clec4e	63	1	23092	ENSMUSG00000030142	56619	0.143136
Mir33	63	1	23092	NA	NA	0.143136
Prpf6	63	1	23092	ENSMUSG00000002455	68879	0.143136
Tppp	63	1	23092	ENSMUSG00000021573	72948	0.143136
Trim32	143	2	23092	ENSMUSG00000051675	69807	0.144763
Bcor	64	1	23092	ENSMUSG00000040363	71458	0.146327
Cdca4	64	1	23092	ENSMUSG00000047832	71963	0.146327
Cyfip2	64	1	23092	ENSMUSG00000020340	76884	0.146327
Eif3c	64	1	23092	ENSMUSG00000030738	56347	0.146327
Fam3c	64	1	23092	ENSMUSG00000029672	27999	0.146327
Insc	64	1	23092	ENSMUSG00000048782	233752	0.146327
Ndufs4	64	1	23092	ENSMUSG00000021764	17993	0.146327
Sae1	64	1	23092	ENSMUSG00000052833	56459	0.146327
Sgsh	64	1	23092	ENSMUSG00000005043	27029	0.146327
Onecut2	144	2	23092	ENSMUSG00000045991	225631	0.146355
Spg7	238	3	23092	ENSMUSG00000000738	234847	0.146673
Apeh	451	5	23092	ENSMUSG00000032590	235606	0.148542
Kcnj4	145	2	23092	ENSMUSG00000044216	16520	0.148542
Ikbkg	926	9	23092	ENSMUSG00000004221	16151	0.149222
Acmsd	65	1	23092	ENSMUSG00000026348	266645	0.14935
Cab39	65	1	23092	ENSMUSG00000036707	12283	0.14935
Cplx1	65	1	23092	ENSMUSG00000033615	12889	0.14935
Cpq	65	1	23092	ENSMUSG00000039007	54381	0.14935
Pcyox1	65	1	23092	ENSMUSG00000029998	66881	0.14935
Sema5a	65	1	23092	ENSMUSG00000022231	20356	0.14935
Slc6a19	65	1	23092	ENSMUSG00000021565	74338	0.14935
Cdh15	146	2	23092	ENSMUSG00000031962	12555	0.15018
Mfn2	453	5	23092	ENSMUSG00000029020	170731	0.15018
Scn10a	344	4	23092	ENSMUSG00000034533	20264	0.150483
Slc7a11	344	4	23092	ENSMUSG00000027737	26570	0.150483
Mlc1	1571	14	23092	ENSMUSG00000035805	170790	0.150809
Fig4	147	2	23092	ENSMUSG00000038417	103199	0.152168
Surf1	147	2	23092	ENSMUSG00000015790	20930	0.152168
Cacnb1	66	1	23092	ENSMUSG00000020882	12295	0.152197
Daam1	66	1	23092	ENSMUSG00000034574	208846	0.152197
Foxd1	242	3	23092	ENSMUSG00000078302	15229	0.152197
Ighv134	66	1	23092	NA	NA	0.152197
Itgb6	66	1	23092	ENSMUSG00000026971	16420	0.152197
Mobp	66	1	23092	ENSMUSG00000032517	17433	0.152197
Otp	66	1	23092	ENSMUSG00000021685	18420	0.152197
Sts	809	8	23092	NA	NA	0.152706
Mir146	571	6	23092	NA	NA	0.153525
Mri1	148	2	23092	ENSMUSG00000004996	67873	0.153767
Cyp39a1	67	1	23092	ENSMUSG00000023963	56050	0.15521
Ispd	67	1	23092	ENSMUSG00000043153	75847	0.15521
Itgad	67	1	23092	ENSMUSG00000070369	381924	0.15521
Itsn1	67	1	23092	ENSMUSG00000022957	16443	0.15521
Mks1	67	1	23092	ENSMUSG00000034121	380718	0.15521
Nrxn3	67	1	23092	ENSMUSG00000066392	18191	0.15521
Trbv29	67	1	23092	NA	NA	0.15521
Usp9x	67	1	23092	ENSMUSG00000031010	22284	0.15521
Vps13b	67	1	23092	ENSMUSG00000037646	666173	0.15521
Trim13	575	6	23092	ENSMUSG00000035235	66597	0.157094
Fyn	2259	19	23092	ENSMUSG00000019843	14360	0.157655
2015-03-10	150	2	23092	NA	NA	0.157655
Ptprn2	150	2	23092	ENSMUSG00000056553	19276	0.157655
Dnm1l	246	3	23092	ENSMUSG00000022789	74006	0.157693
Wif1	246	3	23092	ENSMUSG00000020218	24117	0.157693
Zfp120	68	1	23092	ENSMUSG00000068134	104348	0.158663
Gabarap	151	2	23092	ENSMUSG00000018567	56486	0.159725
Cnp	819	8	23092	ENSMUSG00000006782	12799	0.160316
Clcn4	69	1	23092	NA	NA	0.161493
Clcn7	152	2	23092	ENSMUSG00000036636	26373	0.161493
Clic4	69	1	23092	ENSMUSG00000037242	29876	0.161493
Fgf17	69	1	23092	ENSMUSG00000022101	14171	0.161493
Nbr1	69	1	23092	ENSMUSG00000017119	17966	0.161493
Rplp0	152	2	23092	ENSMUSG00000067274	11837	0.161493
S100a13	69	1	23092	ENSMUSG00000042312	20196	0.161493
Slc25a27	69	1	23092	ENSMUSG00000023912	74011	0.161493
Slc36a2	69	1	23092	ENSMUSG00000020264	246049	0.161493
Vrk1	69	1	23092	ENSMUSG00000021115	22367	0.161493
Wnt8b	69	1	23092	ENSMUSG00000036961	22423	0.161493
Wwp1	69	1	23092	ENSMUSG00000041058	107568	0.161493
Neu3	153	2	23092	ENSMUSG00000035239	50877	0.163482
Prlhr	250	3	23092	ENSMUSG00000045052	226278	0.163647
Cabp1	70	1	23092	ENSMUSG00000029544	29867	0.165043
Ndufab1	70	1	23092	ENSMUSG00000030869	70316	0.165043
Stfa2	70	1	23092	ENSMUSG00000022902	20862	0.165043
Uts2d	70	1	23092	NA	NA	0.165043
Slc6a3	1206	11	23092	ENSMUSG00000021609	13162	0.165407
Mepe	71	1	23092	ENSMUSG00000053863	94111	0.16879
Sh3gl1	71	1	23092	ENSMUSG00000003200	20405	0.16879
Sra1	71	1	23092	ENSMUSG00000006050	24068	0.16879
Acp1	474	5	23092	ENSMUSG00000044573	11431	0.172268
Acp1	474	5	23092	ENSMUSG00000044573	631286	0.172268
Nisch	72	1	23092	ENSMUSG00000021910	64652	0.172268
Pex19	72	1	23092	ENSMUSG00000003464	19298	0.172268
Sms	157	2	23092	ENSMUSG00000071708	20603	0.172268
Sms	157	2	23092	ENSMUSG00000071708	671878	0.172268
Tlx2	72	1	23092	ENSMUSG00000068327	21909	0.172268
Tnpo1	158	2	23092	ENSMUSG00000009470	238799	0.174643
Dio1	714	7	23092	ENSMUSG00000034785	13370	0.17522
Foxi1	73	1	23092	ENSMUSG00000047861	14233	0.175849
Gnat2	73	1	23092	ENSMUSG00000009108	14686	0.175849
Ica1	73	1	23092	ENSMUSG00000062995	15893	0.175849
Phka2	73	1	23092	ENSMUSG00000031295	110094	0.175849
Diaph3	159	2	23092	NA	NA	0.176552
Tacc3	159	2	23092	ENSMUSG00000037313	21335	0.176552
Drd5	258	3	23092	ENSMUSG00000039358	13492	0.176719
Pou3f1	1224	11	23092	ENSMUSG00000090125	18991	0.177956
Birc2	259	3	23092	ENSMUSG00000057367	11797	0.178379
Wwox	259	3	23092	ENSMUSG00000004637	80707	0.178379
Aat1	74	1	23092	NA	NA	0.17885
Acvr1c	74	1	23092	ENSMUSG00000026834	269275	0.17885
G0s2	74	1	23092	ENSMUSG00000009633	14373	0.17885
Gabarapl2	74	1	23092	ENSMUSG00000031950	93739	0.17885
Gsta3	74	1	23092	ENSMUSG00000025934	14859	0.17885
Slc30a4	74	1	23092	ENSMUSG00000005802	22785	0.17885
Cnr2	1360	12	23092	ENSMUSG00000062585	12802	0.180964
Avpr2	846	8	23092	ENSMUSG00000031390	12000	0.182259
Crip1	75	1	23092	ENSMUSG00000006360	12925	0.182438
Mlx	75	1	23092	ENSMUSG00000017801	21428	0.182438
Mt-Cyb	75	1	23092	NA	NA	0.182438
Stra6	75	1	23092	ENSMUSG00000032327	20897	0.182438
Clm	162	2	23092	NA	NA	0.182591
Kcnn2	162	2	23092	ENSMUSG00000054477	140492	0.182591
Tnk2	163	2	23092	ENSMUSG00000022791	51789	0.185112
Ip6k2	76	1	23092	ENSMUSG00000032599	76500	0.18573
Kcnt2	76	1	23092	ENSMUSG00000052726	240776	0.18573
Nedd4	372	4	23092	ENSMUSG00000032216	17999	0.18573
Pgrmc2	76	1	23092	ENSMUSG00000049940	70804	0.18573
Smr3a	76	1	23092	ENSMUSG00000029280	20599	0.18573
Trim44	76	1	23092	ENSMUSG00000027189	80985	0.18573
Bcan	164	2	23092	ENSMUSG00000004892	12032	0.186735
Mllt3	164	2	23092	ENSMUSG00000028496	70122	0.186735
Rhag	164	2	23092	ENSMUSG00000023926	19743	0.186735
Slk	164	2	23092	ENSMUSG00000025060	20874	0.186735
Aire	265	3	23092	ENSMUSG00000000731	11634	0.187545
Disc1	488	5	23092	ENSMUSG00000043051	244667	0.187545
Psen2	2185	18	23092	ENSMUSG00000010609	19165	0.187606
Pygm	607	6	23092	ENSMUSG00000032648	19309	0.1879
Arfip2	77	1	23092	ENSMUSG00000030881	76932	0.188208
Cacna1f	77	1	23092	ENSMUSG00000031142	54652	0.188208
Col4a1	489	5	23092	ENSMUSG00000031502	12826	0.188208
Gpr4	77	1	23092	ENSMUSG00000044317	319197	0.188208
Map4k2	77	1	23092	ENSMUSG00000024948	26412	0.188208
Nell1	77	1	23092	ENSMUSG00000055409	338352	0.188208
Rnaset2	77	1	23092	NA	NA	0.188208
Trem2	165	2	23092	ENSMUSG00000023992	83433	0.188208
Ube2b	77	1	23092	ENSMUSG00000020390	22210	0.188208
Fyb	166	2	23092	ENSMUSG00000022148	23880	0.190587
Lin9	1114	10	23092	ENSMUSG00000058729	72568	0.191074
Atg9b	78	1	23092	ENSMUSG00000038295	213948	0.191691
Ccs1	78	1	23092	NA	NA	0.191691
Homer3	78	1	23092	ENSMUSG00000003573	26558	0.191691
Mrs2	78	1	23092	ENSMUSG00000021339	380836	0.191691
Tada3	78	1	23092	ENSMUSG00000048930	101206	0.191691
Agpat1	167	2	23092	ENSMUSG00000034254	55979	0.192515
Slc25a10	494	5	23092	ENSMUSG00000025792	27376	0.193993
Stk10	168	2	23092	ENSMUSG00000020272	20868	0.194965
Ctrc	79	1	23092	ENSMUSG00000062478	76701	0.19528
Erc1	79	1	23092	ENSMUSG00000030172	111173	0.19528
Npw	79	1	23092	ENSMUSG00000071230	381073	0.19528
Endog	381	4	23092	ENSMUSG00000015337	13804	0.196842
Paics	271	3	23092	ENSMUSG00000029247	67054	0.196842
Taf1	271	3	23092	ENSMUSG00000031314	270627	0.196842
Tph2	497	5	23092	ENSMUSG00000006764	216343	0.197455
Hc3	382	4	23092	NA	NA	0.198301
Eef1d	80	1	23092	ENSMUSG00000055762	66656	0.198558
Inpp5b	80	1	23092	ENSMUSG00000028894	16330	0.198558
Pfn2	80	1	23092	ENSMUSG00000027805	18645	0.198558
Sumf1	80	1	23092	ENSMUSG00000030101	58911	0.198558
Cox4i1	170	2	23092	ENSMUSG00000031818	12857	0.19894
Eomes	273	3	23092	ENSMUSG00000032446	13813	0.20001
Hdhd1	384	4	23092	NA	NA	0.200912
Abr	744	7	23092	ENSMUSG00000017631	109934	0.20144
Exog	870	8	23092	ENSMUSG00000042787	208194	0.20144
Igk	81	1	23092	NA	NA	0.201619
Mpeg1	81	1	23092	ENSMUSG00000046805	17476	0.201619
Neurog2	274	3	23092	ENSMUSG00000027967	11924	0.201619
Rgma	81	1	23092	ENSMUSG00000070509	244058	0.201619
Sox7	81	1	23092	ENSMUSG00000063060	20680	0.201619
Tsc22d3	81	1	23092	ENSMUSG00000031431	14605	0.201619
Tnfrsf21	275	3	23092	ENSMUSG00000023915	94185	0.203026
Adamts13	1263	11	23092	ENSMUSG00000014852	279028	0.203402
Cdkn2d	173	2	23092	ENSMUSG00000096472	12581	0.205077
Ddah1	173	2	23092	ENSMUSG00000028194	69219	0.205077
Dvl2	173	2	23092	ENSMUSG00000020888	13543	0.205077
Eras	82	1	23092	ENSMUSG00000031160	353283	0.205077
Impdh1	82	1	23092	ENSMUSG00000003500	23917	0.205077
rsl	82	1	23092	NA	NA	0.205077
Clcn3	277	3	23092	ENSMUSG00000004319	12725	0.206266
Ea1	174	2	23092	NA	NA	0.207452
Tsp2	174	2	23092	NA	NA	0.207452
Bnc1	83	1	23092	ENSMUSG00000025105	12173	0.208366
Chrm5	83	1	23092	ENSMUSG00000074939	213788	0.208366
Serinc1	83	1	23092	ENSMUSG00000019877	56442	0.208366
Them6	83	1	23092	ENSMUSG00000056665	223626	0.208366
Tspan6	83	1	23092	ENSMUSG00000067377	56496	0.208366
Gsta4	175	2	23092	ENSMUSG00000032348	14860	0.209506
Ea2	391	4	23092	NA	NA	0.209963
Agl	176	2	23092	ENSMUSG00000033400	77559	0.211957
Klf9	84	1	23092	ENSMUSG00000033863	16601	0.211957
Pex6	84	1	23092	ENSMUSG00000002763	224824	0.211957
Ugt1a6	631	6	23092	NA	NA	0.211957
Gnal	281	3	23092	ENSMUSG00000024524	14680	0.213004
Acsl5	177	2	23092	ENSMUSG00000024981	433256	0.213953
Kcnip2	177	2	23092	ENSMUSG00000025221	80906	0.213953
St8sia1	177	2	23092	ENSMUSG00000030283	20449	0.213953
Dnase2	394	4	23092	NA	NA	0.214113
Dis3	85	1	23092	ENSMUSG00000033166	72662	0.215327
Mup21	85	1	23092	ENSMUSG00000066153	381531	0.215327
Slit3	85	1	23092	ENSMUSG00000056427	20564	0.215327
Aldoc	178	2	23092	ENSMUSG00000017390	11676	0.216126
Arhgdia	179	2	23092	ENSMUSG00000025132	192662	0.218416
Cenph	179	2	23092	ENSMUSG00000045273	26886	0.218416
Man2b1	179	2	23092	ENSMUSG00000005142	17159	0.218416
Rxrb	179	2	23092	ENSMUSG00000039656	20182	0.218416
Herc2	86	1	23092	ENSMUSG00000030451	15204	0.218693
Olah	86	1	23092	ENSMUSG00000026645	99035	0.218693
Rabep1	86	1	23092	ENSMUSG00000020817	54189	0.218693
Prlh	180	2	23092	ENSMUSG00000090550	623503	0.22071
Ehd1	399	4	23092	ENSMUSG00000024772	13660	0.221236
Nsf	765	7	23092	ENSMUSG00000034187	18195	0.221236
Casc3	87	1	23092	ENSMUSG00000078676	192160	0.22217
Elovl4	87	1	23092	ENSMUSG00000032262	83603	0.22217
Mtss1l	87	1	23092	ENSMUSG00000033763	244654	0.22217
Sptb	87	1	23092	ENSMUSG00000021061	20741	0.22217
Elavl4	181	2	23092	ENSMUSG00000028546	15572	0.222549
Nr6a1	181	2	23092	ENSMUSG00000063972	14536	0.222549
Blvrb	88	1	23092	ENSMUSG00000040466	233016	0.225877
Cst6	88	1	23092	ENSMUSG00000024846	73720	0.225877
Srgap3	88	1	23092	ENSMUSG00000030257	259302	0.225877
Med1	183	2	23092	ENSMUSG00000018160	19014	0.227619
Bmf	184	2	23092	ENSMUSG00000040093	171543	0.229108
Elovl5	89	1	23092	ENSMUSG00000032349	68801	0.229108
Eltd1	89	1	23092	ENSMUSG00000039167	170757	0.229108
Igsf9	89	1	23092	ENSMUSG00000037995	93842	0.229108
Naca	184	2	23092	ENSMUSG00000061315	17938	0.229108
Odz1	89	1	23092	NA	NA	0.229108
Pnpla7	89	1	23092	ENSMUSG00000036833	241274	0.229108
Serpinb1-ps1	184	2	23092	NA	NA	0.229108
Tfap4	184	2	23092	ENSMUSG00000005718	83383	0.229108
Wars	89	1	23092	ENSMUSG00000021266	22375	0.229108
Wars	89	1	23092	ENSMUSG00000021266	101056688	0.229108
Dffb	405	4	23092	ENSMUSG00000029027	13368	0.229187
Fh	1300	11	23092	NA	NA	0.229997
Dyrk1a	407	4	23092	ENSMUSG00000022897	13548	0.231879
Hlx	90	1	23092	ENSMUSG00000039377	15284	0.231879
Olfr44	90	1	23092	ENSMUSG00000062649	18343	0.231879
Pcgf2	90	1	23092	ENSMUSG00000018537	22658	0.231879
Ptpn18	90	1	23092	ENSMUSG00000026126	19253	0.231879
Ptprd	90	1	23092	ENSMUSG00000028399	19266	0.231879
Tbx4	90	1	23092	ENSMUSG00000000094	21387	0.231879
Ubqln1	90	1	23092	ENSMUSG00000005312	56085	0.231879
Wls	186	2	23092	ENSMUSG00000028173	68151	0.233373
Dusp4	91	1	23092	ENSMUSG00000031530	319520	0.235697
Sel1l	91	1	23092	ENSMUSG00000020964	20338	0.235697
Slc29a3	91	1	23092	ENSMUSG00000020100	71279	0.235697
Cers4	92	1	23092	ENSMUSG00000008206	67260	0.239642
Khsrp	92	1	23092	ENSMUSG00000007670	16549	0.239642
Ngp	92	1	23092	ENSMUSG00000032484	18054	0.239642
Ddc	2285	18	23092	ENSMUSG00000020182	13195	0.24075
Hyou1	189	2	23092	ENSMUSG00000032115	12282	0.240812
Dagla	93	1	23092	ENSMUSG00000035735	269060	0.243105
Mad2l1bp	93	1	23092	ENSMUSG00000034509	66591	0.243105
Map4k4	93	1	23092	ENSMUSG00000026074	26921	0.243105
Neurod6	190	2	23092	ENSMUSG00000037984	11922	0.243105
St3gal3	93	1	23092	ENSMUSG00000028538	20441	0.243105
Slc4a4	299	3	23092	ENSMUSG00000060961	54403	0.24385
Slc5a8	661	6	23092	ENSMUSG00000020062	216225	0.244949
Hcrt	2721	21	23092	ENSMUSG00000045471	15171	0.245369
Sgca	300	3	23092	ENSMUSG00000001508	20391	0.245659
Fzd6	94	1	23092	ENSMUSG00000022297	14368	0.246563
Gak	94	1	23092	ENSMUSG00000062234	231580	0.246563
Tnfrsf19	94	1	23092	ENSMUSG00000060548	29820	0.246563
Crebzf	192	2	23092	ENSMUSG00000051451	233490	0.247681
Blmh	193	2	23092	ENSMUSG00000020840	104184	0.250268
Itga7	95	1	23092	ENSMUSG00000025348	16404	0.250268
Pgam1	95	1	23092	ENSMUSG00000011752	18648	0.250268
2015-09-05	95	1	23092	NA	NA	0.250268
Ap3b1	797	7	23092	ENSMUSG00000021686	11774	0.253846
Dhrs4	96	1	23092	ENSMUSG00000022210	28200	0.253846
Fam168b	96	1	23092	ENSMUSG00000037503	214469	0.253846
Fip1l1	96	1	23092	ENSMUSG00000029227	66899	0.253846
Napb	96	1	23092	ENSMUSG00000027438	17957	0.253846
Pydc3	96	1	23092	ENSMUSG00000066677	100033459	0.253846
[truncated: 2,395 more rows]
