# Supplementary material for: A systems-level framework for drug discovery identifies Csf1R as an anti-epileptic drug target
Source: Nat Commun. 2018 Sep 3;9:3561. doi: 10.1038/s41467-018-06008-4 (PMC6120885; doi:10.1038/s41467-018-06008-4)
Supplement: Supplementary file 12 — Supplementary Data 9 [file 41467_2018_6008_MOESM12_ESM.xlsx]

## Sheet: Module.Concept
concept	module	Epilepsy-associated genesn.genes	FDR
epilepsy	1	7	0.993678
epilepsy	2	38	0.925257
epilepsy	3	485	1
epilepsy	4	98	0.448951
epilepsy	5	21	0.89626
epilepsy	6	45	0.883652
epilepsy	7	22	0.00665049
epilepsy	8	31	0.0555971
epilepsy	9	31	0.972055
epilepsy	10	47	6.07514e-06
epilepsy	11	39	0.038441
epilepsy	12	8	0.980325
epilepsy	13	28	0.786121
epilepsy	14	32	3.72026e-05
epilepsy	15	19	0.124834
epilepsy	16	16	0.470944
epilepsy	17	17	0.998775
epilepsy	18	5	0.999746
epilepsy	19	21	0.0208161
epilepsy	20	15	0.86877
epilepsy	21	15	0.096127
epilepsy	22	14	0.926293
epilepsy	23	11	0.10693
epilepsy	24	23	0.491105
epilepsy	25	11	0.93087
epilepsy	26	25	0.215583
epilepsy	27	1	0.999677
epilepsy	28	18	0.0358128
epilepsy	29	20	0.00212497
