# Supplementary material for: A systems-level framework for drug discovery identifies Csf1R as an anti-epileptic drug target
Source: Nat Commun. 2018 Sep 3;9:3561. doi: 10.1038/s41467-018-06008-4 (PMC6120885; doi:10.1038/s41467-018-06008-4)
Supplement: Supplementary file 13 — Supplementary Data 10 [file 41467_2018_6008_MOESM13_ESM.xlsx]

## Sheet: Receptor.Module
Supplementary Table 9. NB - this is a key table - it requires careful annotation and explanation
module	receptor	receptor.name	status	impact	intersection	FDR	%tf	%module	absolute.ranking	relative.ranking	group
1	-2005869969	CSF2RA	u	act	24	0.00193623	0.0258065	0.155844	1	1	m1-u-1
1	4563	ITGA5	u	act	28	0.00021538	0.0254314	0.181818	3	2	m1-u-1
1	471	M-CSF receptor	u	uns	138	1.3389e-10	0.016	0.896104	5	3	m1-u-1
1	-956173335	Prolactin receptor	u	uns	148	0.0428029	0.0126442	0.961039	26	4	m1-u-1
1	165	CRM1	u	uns	146	1.63654e-07	0.0142342	0.948052	13	5	m1-u-1
1	315	GM-CSF receptor	u	act	24	0.00193623	0.0258065	0.155844	2	6	m1-u-1
1	726	Neuropilin-1	u	act	23	0.00797404	0.0245726	0.149351	4	7	m1-u-1
1	229	EDNRB	u	uns	101	0.000501768	0.0160828	0.655844	6	8	m1-u-1
1	-2120679707	ACM2	u	uns	100	0.000839021	0.0160026	0.649351	8	9	m1-u-1
1	824025730	ACM4	u	uns	100	0.000839021	0.0160026	0.649351	9	10	m1-u-1
1	9297	PACAP receptor 1	u	uns	101	0.000723299	0.0159785	0.655844	7	11	m1-u-1
1	2825	GABA-B receptor	u	uns	100	0.00121091	0.0158957	0.649351	10	12	m1-u-1
1	-258864130	CRHR1	u	uns	100	0.00231525	0.015706	0.649351	12	13	m1-u-1
1	-1393661771	nAChR alpha-5	u	uns	87	0.0286809	0.0156644	0.564935	28	14	m1-u-1
1	-1552295954	nAChR alpha-4	u	uns	87	0.0286809	0.0156644	0.564935	29	15	m1-u-1
1	-1667898530	GPR30	u	uns	87	0.0286809	0.0156644	0.564935	30	16	m1-u-1
1	-2106175457	Alpha-2A adrenergic receptor	u	uns	87	0.0286809	0.0156644	0.564935	32	17	m1-u-1
1	4072	Galpha(s)-specific CRF GPCRs	u	uns	87	0.0286809	0.0156644	0.564935	33	18	m1-u-1
1	480	MC4R	u	uns	87	0.0286809	0.0156644	0.564935	35	19	m1-u-1
1	-1422347680	N-type Ca(II) channel alpha1B	u	uns	87	0.0288982	0.0156616	0.564935	42	20	m1-u-1
1	-252598286	P/Q-type calcium channel alpha-1A subunit	u	uns	87	0.0288982	0.0156616	0.564935	43	21	m1-u-1
1	8068	GluR1	u	uns	87	0.0288982	0.0156616	0.564935	44	22	m1-u-1
1	-1345305423	ACM1	u	uns	87	0.0293375	0.0156559	0.564935	45	23	m1-u-1
1	-1743596137	ACM5	u	uns	87	0.0293375	0.0156559	0.564935	46	24	m1-u-1
1	-2118169926	GluR2	u	uns	87	0.0293375	0.0156559	0.564935	47	25	m1-u-1
1	-2083951797	mGluR1	u	uns	87	0.0325911	0.0156166	0.564935	48	26	m1-u-1
1	9058	NR1	u	uns	87	0.0325911	0.0156166	0.564935	49	27	m1-u-1
1	1007	CD74	u	uns	136	8.367e-09	0.0155999	0.883117	11	28	m1-u-1
1	-2013430205	Alpha-1A adrenergic receptor	u	uns	102	0.00240117	0.0155725	0.662338	22	29	m1-u-1
1	2143	Alpha-1B adrenergic receptor	u	uns	102	0.00242129	0.0155701	0.662338	27	30	m1-u-1
1	8168	Dopamine D2 receptor	u	uns	103	0.00256704	0.0154934	0.668831	25	31	m1-u-1
1	8156	Adenosine A2a receptor	u	uns	104	0.0042848	0.0152919	0.675325	23	32	m1-u-1
1	6366	TLR4	u	uns	108	0.00194277	0.0152737	0.701299	21	33	m1-u-1
1	8128	PGE2R4	u	uns	123	5.72375e-05	0.0151385	0.798701	14	34	m1-u-1
1	-829061963	Beta-1 adrenergic receptor	u	uns	94	0.0497281	0.015081	0.61039	50	35	m1-u-1
1	878	Beta-2 adrenergic receptor	u	uns	104	0.0205128	0.0148508	0.675325	39	36	m1-u-1
1	19	Adenosine A2b receptor	u	uns	111	0.0130034	0.0146264	0.720779	31	37	m1-u-1
1	441	c-Kit	u	uns	119	0.0177849	0.0141717	0.772727	34	38	m1-u-1
1	1032	Mu-type opioid receptor	u	uns	116	0.0460628	0.0140845	0.753247	40	39	m1-u-1
1	7003	LIF receptor	u	uns	122	0.029606	0.0139254	0.792208	37	40	m1-u-1
1	7029	TRH receptor	u	uns	145	2.56725e-05	0.0137272	0.941558	15	41	m1-u-1
1	2823	Frizzled	u	uns	142	0.000234363	0.0136723	0.922078	24	42	m1-u-1
1	276	G-CSF receptor	u	uns	145	0.000557371	0.0133542	0.941558	17	43	m1-u-1
1	-1731530888	CCKBR	u	uns	137	0.0309737	0.0132521	0.88961	41	44	m1-u-1
1	-157431302	nAChR beta-2	u	uns	147	0.000385421	0.0132504	0.954545	16	45	m1-u-1
1	7019	LPA1 receptor	u	uns	143	0.00738512	0.0131531	0.928571	36	46	m1-u-1
1	462998187	LPA2 receptor	u	uns	143	0.010516	0.013106	0.928571	38	47	m1-u-1
1	-304274141	nAChR alpha-7	u	uns	149	0.00146235	0.0129464	0.967532	18	48	m1-u-1
1	249	ErbB4	u	uns	150	0.0325674	0.0125439	0.974026	19	49	m1-u-1
1	-48919377	L-type Ca(II) channel, alpha 1C subunit	u	uns	151	0.0483159	0.0124311	0.980519	20	50	m1-u-1
2	6166	NOTCH2	o	uns	64	0.0140544	0.0339703	0.22695	3	1	m2-o-1
2	811	VEGFR-2	o	uns	200	0.0311408	0.0247219	0.70922	4	2	m2-o-1
2	-201165285	LRP6	o	uns	98	0.0153417	0.0298963	0.347518	2	3	m2-o-1
2	-1663698141	alpha-V/beta-3 integrin	o	uns	129	0.00598883	0.0283392	0.457447	1	4	m2-o-1
3	165	CRM1	o	act	99	3.76025e-06	0.402439	0.0292813	2	1	m3-o-1
3	984	gp130	o	act	463	0.00160427	0.282834	0.136942	7	2	m3-o-2
3	-48919377	L-type Ca(II) channel, alpha 1C subunit	o	act	448	0.0012741	0.284444	0.132505	5	3	m3-o-1
3	-157431302	nAChR beta-2	o	act	217	0.0169907	0.303073	0.0641822	1	4	m3-o-1
3	276	G-CSF receptor	o	inh	106	4.58904e-06	0.388278	0.0313517	3	5	m3-o-1
3	411	IL-6 receptor	o	act	608	0.00402222	0.272524	0.179828	4	6	m3-o-2
3	6193	IL6RA	o	act	323	0.00392315	0.293103	0.0955339	6	7	m3-o-2
3	2825	GABA-B receptor	u	act	56	0.00209865	0.386207	0.0178004	1	1	m3-u-1
3	165	CRM1	u	uns	2503	0.000309503	0.244028	0.795613	3	2	m3-u-1
3	-157431302	nAChR beta-2	u	uns	2675	0.00911729	0.241121	0.850286	2	3	m3-u-1
4	726	Neuropilin-1	o	act	55	0.00012558	0.0587607	0.122222	4	1	m4-o-1
4	548	Leptin receptor	o	act	81	0.00240311	0.0459444	0.18	2	2	m4-o-1
4	1139	Substance P receptor	o	act	73	0.00332465	0.0474642	0.162222	1	3	m4-o-1
4	4563	ITGA5	o	uns	416	6.06631e-10	0.0383234	0.924444	6	4	m4-o-1
4	-48919377	L-type Ca(II) channel, alpha 1C subunit	o	uns	436	2.44343e-05	0.0358936	0.968889	10	5	m4-o-1
4	248	ErbB3	o	uns	441	0.00139652	0.0351675	0.98	14	6	m4-o-1
4	262	FGFR3	o	uns	339	2.53826e-05	0.0395243	0.753333	20	7	m4-o-1
4	276	G-CSF receptor	o	uns	416	6.5573e-10	0.0383128	0.924444	7	8	m4-o-1
4	6198	IP3R1	o	act	79	0.00173789	0.0467456	0.175556	3	9	m4-o-1
4	471	M-CSF receptor	o	uns	365	3.94376e-13	0.0423188	0.811111	9	10	m4-o-1
4	1007	CD74	o	uns	366	1.70256e-12	0.0419821	0.813333	8	11	m4-o-1
4	7029	TRH receptor	o	uns	416	2.16585e-13	0.0393828	0.924444	5	12	m4-o-1
4	165	CRM1	o	uns	403	1.02222e-10	0.0392902	0.895556	11	13	m4-o-1
4	2824	FGFR2	o	uns	349	0.000141188	0.0387519	0.775556	23	14	m4-o-1
4	-2005869969	CSF2RA	o	uns	413	1.38481e-08	0.038047	0.917778	12	15	m4-o-1
4	315	GM-CSF receptor	o	uns	413	1.38481e-08	0.038047	0.917778	16	16	m4-o-1
4	7019	LPA1 receptor	o	uns	411	1.43345e-07	0.0378035	0.913333	22	17	m4-o-1
4	462998187	LPA2 receptor	o	uns	411	3.54487e-07	0.0376684	0.913333	24	18	m4-o-1
4	-157431302	nAChR beta-2	o	uns	411	2.03577e-05	0.0370471	0.913333	25	19	m4-o-1
4	-304274141	nAChR alpha-7	o	uns	423	4.58796e-06	0.0367538	0.94	15	20	m4-o-1
4	261	FGFR1	o	uns	398	0.00807741	0.0364169	0.884444	26	21	m4-o-1
4	-956173335	Prolactin receptor	o	uns	425	6.21504e-05	0.0363093	0.944444	17	22	m4-o-1
4	249	ErbB4	o	uns	428	0.00109136	0.0357919	0.951111	18	23	m4-o-1
4	247	ErbB2	o	uns	437	5.20529e-05	0.0357523	0.971111	13	24	m4-o-1
4	1004	Insulin receptor	o	uns	428	0.00252435	0.0356756	0.951111	21	25	m4-o-1
4	2508	HGF receptor (Met)	o	uns	439	0.00494175	0.0351284	0.975556	19	26	m4-o-1
5	2475	IFN-alpha/beta receptor	o	act	28	4.27434e-05	0.0520446	0.16185	1	1	m5-o-1
5	-544423621	TLR3	o	act	8	4.38161e-06	0.296296	0.0462428	13	2	m5-o-1
5	7003	LIF receptor	o	act	39	0.0285995	0.0317848	0.225434	8	3	m5-o-1
5	-956173335	Prolactin receptor	o	inh	27	0.00107098	0.0449251	0.156069	7	4	m5-o-1
5	782	TIE2	o	act	23	1.83096e-05	0.0640669	0.132948	4	5	m5-o-1
5	405	IL-4R type I	o	act	23	6.98601e-05	0.0595855	0.132948	6	6	m5-o-1
5	811	VEGFR-2	o	uns	136	5.4661e-05	0.0168109	0.786127	32	7	m5-o-2
5	389	IL-1RI	o	uns	92	0.0249934	0.0176211	0.531792	31	8	m5-o-1
5	-1663698141	alpha-V/beta-3 integrin	o	uns	85	0.00648613	0.0186731	0.491329	26	9	m5-o-3
5	984	gp130	o	uns	138	0.0270953	0.0154155	0.797688	33	10	m5-o-1
5	6377	IFNAR2	o	act	22	3.48252e-11	0.130178	0.127168	2	11	m5-o-1
5	-1329470033	IFNAR1	o	act	22	3.94553e-11	0.129412	0.127168	3	12	m5-o-1
5	2996	PLAUR (uPAR)	o	act	21	4.82443e-07	0.0853659	0.121387	10	13	m5-o-1
5	-1031866900	ITGA9	o	act	21	3.55459e-05	0.0670927	0.121387	12	14	m5-o-1
5	393	IL-10 receptor	o	act	21	4.18872e-05	0.0664557	0.121387	14	15	m5-o-1
5	413	IL-7 receptor	o	act	21	0.00181507	0.0528967	0.121387	16	16	m5-o-1
5	-1233600181	LIFR	o	inh	22	0.0010292	0.0521327	0.127168	11	17	m5-o-1
5	-620468877	IL-4R type II	o	act	21	0.00248455	0.0518519	0.121387	19	18	m5-o-1
5	6367	IL4RA	o	act	21	0.00248455	0.0518519	0.121387	20	19	m5-o-1
5	8131	IL13RA1	o	act	21	0.00248455	0.0518519	0.121387	21	20	m5-o-1
5	276	G-CSF receptor	o	act	21	0.00543801	0.0492958	0.121387	22	21	m5-o-1
5	115	CCR5	o	act	23	0.00255235	0.0485232	0.132948	15	22	m5-o-1
5	2489	IL1RAP	o	act	26	0.0030048	0.044293	0.150289	9	23	m5-o-1
5	377	IFN-gamma receptor	o	act	31	0.000357863	0.0438472	0.179191	5	24	m5-o-1
5	-1135984555	OSM receptor	o	act	24	0.0265439	0.0409556	0.138728	17	25	m5-o-1
5	-1376217952	OSMR	o	act	24	0.0265439	0.0409556	0.138728	18	26	m5-o-1
5	206	DR4(TNFRSF10A)	o	uns	27	0.00659116	0.030543	0.156069	39	27	m5-o-3
5	2512	P2Y2	o	uns	25	0.0369524	0.0287026	0.144509	44	28	m5-o-3
5	-1058447084	SLC39A1 (ZIP1)	o	uns	25	0.0433834	0.0284091	0.144509	45	29	m5-o-3
5	550	Osteoprotegerin	o	uns	29	0.0245137	0.027307	0.16763	40	30	m5-o-2
5	205	DR3(TNFRSF12)	o	uns	42	0.00176247	0.0258462	0.242775	30	31	m5-o-2
5	643	RANK(TNFRSF11A)	o	uns	43	0.00273827	0.0251168	0.248555	28	32	m5-o-2
5	3049	FN14(TNFRSF12A)	o	uns	43	0.00286184	0.0250729	0.248555	34	33	m5-o-2
5	6166	NOTCH2	o	uns	47	0.00109255	0.0249469	0.271676	25	34	m5-o-3
5	8160	ITGB3	o	uns	45	0.0033655	0.0244035	0.260116	35	35	m5-o-2
5	746	TACI(TNFRSF13B)	o	uns	51	0.00140328	0.0238206	0.294798	23	36	m5-o-2
5	764	TNF-R2	o	uns	45	0.00915924	0.0234619	0.260116	41	37	m5-o-2
5	117	CD14	o	uns	48	0.00766099	0.0229995	0.277457	36	38	m5-o-1
5	8097	MD-2	o	uns	48	0.00766099	0.0229995	0.277457	38	39	m5-o-1
5	2626	LTBR(TNFRSF3)	o	uns	50	0.0494983	0.0210615	0.289017	37	40	m5-o-3
5	-201165285	LRP6	o	uns	69	0.00123738	0.0210494	0.398844	29	41	m5-o-2
5	149	CNTF receptor	o	uns	85	0.00342664	0.0189563	0.491329	24	42	m5-o-1
5	6172	ITGB1	o	uns	84	0.00543453	0.0188299	0.485549	27	43	m5-o-2
5	-1799429252	CNTFR alpha	o	uns	74	0.0412632	0.0186164	0.427746	42	44	m5-o-1
5	-65931685	CLF-1	o	uns	74	0.0412632	0.0186164	0.427746	43	45	m5-o-1
6	2812	PTHR1	o	uns	90	0.0264261	0.0139991	0.638298	2	1	m6-o-1
6	165	CRM1	o	uns	125	0.0488811	0.0121868	0.886525	1	2	m6-o-1
6	471	M-CSF receptor	u	uns	297	0.000440679	0.0344348	0.751899	1	1	m6-u-1
6	165	CRM1	u	uns	337	0.00181216	0.0328556	0.853165	2	2	m6-u-1
6	1007	CD74	u	uns	290	0.0466734	0.0332645	0.734177	3	3	m6-u-1
8	8128	PGE2R4	o	inh	28	0.0214248	0.0429448	0.134615	4	1	m8-o-1
8	381	IGF-1 receptor	o	inh	82	0.000278573	0.0277402	0.394231	3	2	m8-o-1
8	165	CRM1	o	act	16	0.00770851	0.0650407	0.0769231	5	3	m8-o-1
8	2508	HGF receptor (Met)	o	inh	43	0.0327388	0.0342357	0.206731	2	4	m8-o-1
8	117	CD14	o	uns	54	0.0186296	0.0258745	0.259615	20	5	m8-o-1
8	746	TACI(TNFRSF13B)	o	uns	59	0.00103523	0.0275572	0.283654	13	6	m8-o-1
8	6164	ALK-2	o	uns	23	0.00823724	0.04	0.110577	15	7	m8-o-1
8	-544423621	TLR3	o	act	12	9.18118e-12	0.444444	0.0576923	7	8	m8-o-1
8	276	G-CSF receptor	o	inh	16	0.0326356	0.0586081	0.0769231	9	9	m8-o-1
8	-1764498783	IL-17RC	o	inh	17	0.0296238	0.0566667	0.0817308	6	10	m8-o-1
8	-560270079	IL-17 receptor	o	inh	17	0.0296238	0.0566667	0.0817308	8	11	m8-o-1
8	1004	Insulin receptor	o	inh	39	0.0359138	0.0356164	0.1875	1	12	m8-o-1
8	-1465547750	CCR1	o	uns	26	0.0383097	0.0339426	0.125	16	13	m8-o-1
8	-2115594121	CD47	o	uns	26	0.0383097	0.0339426	0.125	17	14	m8-o-1
8	2719	alpha-11/beta-1 integrin	o	uns	26	0.0433921	0.0336788	0.125	19	15	m8-o-1
8	-722811295	Histamine H1 receptor	o	uns	50	2.89855e-05	0.0333111	0.240385	12	16	m8-o-1
8	-474915762	FZD9	o	uns	31	0.0190432	0.0324607	0.149038	18	17	m8-o-1
8	8160	ITGB3	o	uns	54	0.00050335	0.0292842	0.259615	14	18	m8-o-1
8	764	TNF-R2	o	uns	55	0.000751452	0.0286757	0.264423	10	19	m8-o-1
8	2626	LTBR(TNFRSF3)	o	uns	64	0.000707864	0.0269587	0.307692	11	20	m8-o-1
8	8097	MD-2	o	uns	54	0.0186296	0.0258745	0.259615	21	21	m8-o-1
9	-1134139090	FZD2	o	act	21	0.038484	0.0752688	0.0514706	1	1	m9-o-1
9	2188	LRP5	o	act	39	0.000295012	0.0687831	0.0955882	2	2	m9-o-1
10	-645152005	TRPC3	o	uns	15	0.0421195	0.00742942	0.405405	1	1	m10-o-1
10	115	CCR5	o	uns	23	0.0333582	0.00543222	0.621622	2	2	m10-o-1
10	6193	IL6RA	o	uns	33	0.0107971	0.00423348	0.891892	7	3	m10-o-1
10	306	GHR	o	uns	29	0.0180156	0.00467516	0.783784	5	4	m10-o-1
10	-1284142004	TRPC6	o	uns	15	0.04236	0.00742574	0.405405	10	5	m10-o-1
10	2996	PLAUR (uPAR)	o	uns	18	0.00655552	0.00735895	0.486486	4	6	m10-o-1
10	405	IL-4R type I	o	uns	20	0.036918	0.00599341	0.540541	6	7	m10-o-1
10	782	TIE2	o	uns	24	0.0313095	0.00528053	0.648649	8	8	m10-o-1
10	810	VEGFR-1	o	uns	25	0.0445433	0.00502412	0.675676	9	9	m10-o-1
10	246	Epo receptor	o	uns	27	0.0387449	0.00477707	0.72973	3	10	m10-o-1
12	-1731530888	CCKBR	o	act	67	6.00688e-07	0.0352076	0.446667	1	1	m12-o-1
12	-1055059949	BMPR1A	o	inh	9	0.0392533	0.0841121	0.06	24	2	m12-o-2
12	550	Osteoprotegerin	o	act	7	0.00181869	0.189189	0.0466667	14	3	m12-o-3
12	-2099509019	TGF-beta receptor type I	o	inh	51	7.0692e-06	0.0362216	0.34	2	4	m12-o-3
12	7022	ALK-4	o	act	49	0.0139873	0.0324934	0.326667	5	5	m12-o-3
12	471	M-CSF receptor	o	act	36	2.82002e-06	0.0528634	0.24	12	6	m12-o-1
12	411	IL-6 receptor	o	act	67	0.000988121	0.0300314	0.446667	3	7	m12-o-3
12	-1840770424	IL8RB	o	inh	19	0.00306302	0.0557185	0.126667	19	8	m12-o-4
12	984	gp130	o	uns	130	4.88026e-06	0.0145219	0.866667	33	9	m12-o-4
12	572	PDGF receptor	o	uns	132	0.0113053	0.013171	0.88	35	10	m12-o-5
12	205	DR3(TNFRSF12)	o	inh	7	0.00492253	0.152174	0.0466667	15	11	m12-o-3
12	3049	FN14(TNFRSF12A)	o	inh	7	0.00754838	0.142857	0.0466667	22	12	m12-o-3
12	643	RANK(TNFRSF11A)	o	inh	7	0.00754838	0.142857	0.0466667	23	13	m12-o-3
12	764	TNF-R2	o	inh	7	0.0162803	0.127273	0.0466667	25	14	m12-o-3
12	-768377892	NTSR1	o	inh	9	0.00141381	0.126761	0.06	17	15	m12-o-3
12	-737342091	Syndecan-1	o	inh	9	0.00224287	0.12	0.06	21	16	m12-o-3
12	-1284142004	TRPC6	o	act	18	0.00278992	0.0633803	0.12	18	17	m12-o-1
12	-645152005	TRPC3	o	act	18	0.00278992	0.0633803	0.12	20	18	m12-o-1
12	-273851415	FZD7	o	act	32	0.00308066	0.0428954	0.213333	13	19	m12-o-1
12	2708	alpha-6/beta-4 integrin	o	act	40	0.0151617	0.0355872	0.266667	11	20	m12-o-3
12	-1764498783	IL-17RC	o	act	45	0.0267728	0.032967	0.3	9	21	m12-o-3
12	-560270079	IL-17 receptor	o	act	45	0.0267728	0.032967	0.3	10	22	m12-o-3
12	7023	ActRIIA	o	act	49	0.0139873	0.0324934	0.326667	6	23	m12-o-3
12	7024	ActRIIB	o	act	49	0.0139873	0.0324934	0.326667	7	24	m12-o-3
12	-48919377	L-type Ca(II) channel, alpha 1C subunit	o	act	51	0.00897529	0.032381	0.34	4	25	m12-o-3
12	6368	TLR2	o	act	50	0.0139981	0.0321958	0.333333	8	26	m12-o-3
12	7015	TGF-beta receptor type III (betaglycan)	o	inh	42	0.0131855	0.0319635	0.28	16	27	m12-o-3
12	6164	ALK-2	o	uns	25	1.33835e-06	0.0434783	0.166667	31	28	m12-o-6
12	2719	alpha-11/beta-1 integrin	o	uns	21	0.0375995	0.0272021	0.14	61	29	m12-o-4
12	-518567729	Krm1	o	uns	36	0.000171136	0.0265096	0.24	55	30	m12-o-7
12	-1679639417	PTCH1	o	uns	39	5.74992e-05	0.0263692	0.26	52	31	m12-o-6
12	707	Smoothened	o	uns	39	5.74992e-05	0.0263692	0.26	53	32	m12-o-6
12	-1058447084	SLC39A1 (ZIP1)	o	uns	23	0.0318871	0.0261364	0.153333	62	33	m12-o-5
12	-722811295	Histamine H1 receptor	o	uns	39	8.45871e-05	0.0259827	0.26	56	34	m12-o-7
12	4073	Nod1	o	uns	23	0.0467177	0.0254707	0.153333	63	35	m12-o-5
12	8100	TLR1	o	uns	36	0.00068755	0.025	0.24	60	36	m12-o-5
12	117	CD14	o	uns	51	4.40991e-06	0.024437	0.34	30	37	m12-o-5
12	8097	MD-2	o	uns	51	4.40991e-06	0.024437	0.34	32	38	m12-o-5
12	-847770258	TLR8	o	uns	35	0.00171682	0.0243902	0.233333	64	39	m12-o-5
12	9178	TLR7	o	uns	35	0.00171682	0.0243902	0.233333	65	40	m12-o-5
12	6166	NOTCH2	o	uns	45	8.77459e-05	0.0238854	0.3	57	41	m12-o-5
12	8160	ITGB3	o	uns	44	0.00012914	0.0238612	0.293333	59	42	m12-o-5
12	2489	IL1RAP	o	uns	66	2.63963e-07	0.0225256	0.44	29	43	m12-o-5
12	2626	LTBR(TNFRSF3)	o	uns	53	4.42792e-05	0.0223252	0.353333	45	44	m12-o-4
12	746	TACI(TNFRSF13B)	o	uns	47	0.000513768	0.0219524	0.313333	58	45	m12-o-5
12	790	TrkC	o	uns	58	0.00718134	0.0182908	0.386667	44	46	m12-o-2
12	7031	Sortilin	o	uns	58	0.00754105	0.018262	0.386667	47	47	m12-o-2
12	-201165285	LRP6	o	uns	57	0.0394071	0.0173887	0.38	51	48	m12-o-7
12	-1663698141	alpha-V/beta-3 integrin	o	uns	79	0.000448646	0.017355	0.526667	28	49	m12-o-4
12	389	IL-1RI	o	uns	88	0.000189542	0.016855	0.586667	27	50	m12-o-5
12	7011	BMPR1B	o	uns	66	0.0319506	0.0166373	0.44	50	51	m12-o-6
12	2707	alpha-5/beta-1 integrin	o	uns	91	0.00017403	0.0166301	0.606667	26	52	m12-o-7
12	6172	ITGB1	o	uns	73	0.0168247	0.016364	0.486667	48	53	m12-o-5
12	-1135984555	OSM receptor	o	uns	79	0.0135955	0.0160016	0.526667	39	54	m12-o-4
12	-1376217952	OSMR	o	uns	79	0.0135955	0.0160016	0.526667	40	55	m12-o-4
12	-1233600181	LIFR	o	uns	79	0.0165975	0.015921	0.526667	46	56	m12-o-4
12	268	FasR(CD95)	o	uns	85	0.0107533	0.0156769	0.566667	42	57	m12-o-2
12	377	IFN-gamma receptor	o	uns	78	0.0408921	0.0156187	0.52	54	58	m12-o-7
12	-1888693657	sIL6-RA	o	uns	90	0.0092293	0.0154083	0.6	41	59	m12-o-4
12	6193	IL6RA	o	uns	114	0.000847533	0.0146248	0.76	37	60	m12-o-4
12	811	VEGFR-2	o	uns	116	0.00186774	0.0143387	0.773333	43	61	m12-o-5
12	6329	PDGF-R-alpha	o	uns	130	0.0072735	0.0133443	0.866667	38	62	m12-o-1
12	9053	PDGF-R-beta	o	uns	131	0.0110739	0.0132243	0.873333	36	63	m12-o-1
12	2823	Frizzled	o	uns	135	0.0129151	0.0129983	0.9	34	64	m12-o-2
12	757	TGF-beta receptor type II	o	uns	130	1	0.0124342	0.866667	49	65	m12-o-3
13	-2005869969	CSF2RA	u	act	35	0.0297957	0.0376344	0.109718	1	1	m13-u-1
13	-157431302	nAChR beta-2	u	uns	306	6.51e-11	0.0275825	0.959248	6	2	m13-u-1
13	548	Leptin receptor	u	uns	310	0.00602862	0.0252711	0.971787	19	3	m13-u-1
13	471	M-CSF receptor	u	uns	267	1.74209e-12	0.0309565	0.836991	7	4	m13-u-1
13	315	GM-CSF receptor	u	act	35	0.0297957	0.0376344	0.109718	2	5	m13-u-1
13	1007	CD74	u	uns	264	2.40124e-10	0.0302822	0.827586	11	6	m13-u-1
13	165	CRM1	u	uns	299	1.82042e-14	0.0291508	0.937304	4	7	m13-u-1
13	726	Neuropilin-1	u	uns	297	9.62423e-13	0.0288322	0.931034	10	8	m13-u-1
13	262	FGFR3	u	uns	241	0.00126578	0.0280984	0.755486	21	9	m13-u-1
13	276	G-CSF receptor	u	uns	302	1.54372e-10	0.0278136	0.946708	5	10	m13-u-1
13	7019	LPA1 receptor	u	uns	300	3.29919e-09	0.0275938	0.940439	9	11	m13-u-1
13	7029	TRH receptor	u	uns	291	3.27233e-07	0.027549	0.912226	22	12	m13-u-1
13	462998187	LPA2 receptor	u	uns	300	7.35299e-09	0.0274952	0.940439	16	13	m13-u-1
13	4563	ITGA5	u	uns	297	9.95483e-08	0.0273607	0.931034	23	14	m13-u-1
13	2824	FGFR2	u	uns	246	0.0136723	0.0273151	0.77116	24	15	m13-u-1
13	-304274141	nAChR alpha-7	u	uns	307	1.15333e-07	0.0266748	0.962382	12	16	m13-u-1
13	-956173335	Prolactin receptor	u	uns	307	6.21851e-06	0.0262281	0.962382	14	17	m13-u-1
13	-48919377	L-type Ca(II) channel, alpha 1C subunit	u	uns	312	3.91549e-05	0.0256854	0.978056	3	18	m13-u-1
13	1139	Substance P receptor	u	uns	310	0.000155431	0.0256771	0.971787	8	19	m13-u-1
13	249	ErbB4	u	uns	307	0.000750434	0.0256732	0.962382	20	20	m13-u-1
13	1004	Insulin receptor	u	uns	308	0.000469882	0.0256731	0.965517	17	21	m13-u-1
13	6198	IP3R1	u	uns	309	0.000328596	0.0256559	0.968652	18	22	m13-u-1
13	247	ErbB2	u	uns	311	0.000750938	0.0254438	0.974922	13	23	m13-u-1
13	2508	HGF receptor (Met)	u	uns	312	0.0358427	0.024966	0.978056	15	24	m13-u-1
14	7003	LIF receptor	o	uns	35	0.03744	0.00399498	0.921053	1	1	m14-o-
16	276	G-CSF receptor	o	act	23	3.88541e-06	0.0539906	0.221154	1	1	m16-o-1
16	-1764498783	IL-17RC	o	act	37	0.0041892	0.0271062	0.355769	10	2	m16-o-1
16	1007	CD74	o	act	25	0.00882796	0.0332005	0.240385	23	3	m16-o-2
16	6193	IL6RA	o	act	31	0.0178615	0.0281307	0.298077	15	4	m16-o-1
16	2707	alpha-5/beta-1 integrin	o	act	29	0.000245546	0.0360248	0.278846	12	5	m16-o-1
16	7003	LIF receptor	o	act	35	0.00273412	0.0285249	0.336538	7	6	m16-o-1
16	8160	ITGB3	o	uns	41	1.86787e-08	0.0222343	0.394231	47	7	m16-o-2
16	984	gp130	o	uns	89	0.00284373	0.00994191	0.855769	55	8	m16-o-2
16	80	BMP receptor 2	o	uns	57	0.043719	0.0114781	0.548077	62	9	m16-o-1
16	306	GHR	o	uns	73	0.000167779	0.0117685	0.701923	44	10	m16-o-3
16	6377	IFNAR2	o	act	12	0.00127588	0.0710059	0.115385	22	11	m16-o-3
16	-1329470033	IFNAR1	o	act	12	0.00135702	0.0705882	0.115385	24	12	m16-o-3
16	-958362055	IL-21 receptor	o	act	11	0.0129662	0.0614525	0.105769	27	13	m16-o-1
16	-1031866900	ITGA9	o	act	18	8.63752e-05	0.057508	0.173077	5	14	m16-o-1
16	393	IL-10 receptor	o	act	18	9.97143e-05	0.056962	0.173077	8	15	m16-o-1
16	-1126105727	Semaphorin 3A	o	inh	12	0.0124569	0.0550459	0.115385	28	16	m16-o-1
16	-1174102162	TSLPR	o	act	11	0.0388781	0.0544554	0.105769	32	17	m16-o-1
16	2665	VCAM1	o	act	15	0.00537369	0.0501672	0.144231	29	18	m16-o-1
16	2706	alpha-4/beta-1 integrin	o	act	15	0.00537369	0.0501672	0.144231	30	19	m16-o-1
16	782	TIE2	o	act	18	0.000655434	0.0501393	0.173077	20	20	m16-o-1
16	413	IL-7 receptor	o	act	19	0.000645964	0.0478589	0.182692	14	21	m16-o-1
16	-620468877	IL-4R type II	o	act	19	0.000872062	0.0469136	0.182692	16	22	m16-o-1
16	6367	IL4RA	o	act	19	0.000872062	0.0469136	0.182692	17	23	m16-o-1
16	8131	IL13RA1	o	act	19	0.000872062	0.0469136	0.182692	18	24	m16-o-1
16	115	CCR5	o	act	22	0.000134162	0.0464135	0.211538	6	25	m16-o-1
16	-201165285	LRP6	o	inh	15	0.0132311	0.045045	0.144231	35	26	m16-o-2
16	405	IL-4R type I	o	act	17	0.0075293	0.0440415	0.163462	31	27	m16-o-3
16	3049	FN14(TNFRSF12A)	o	act	17	0.00805283	0.0438144	0.163462	33	28	m16-o-2
16	4469	HTR1A	o	act	15	0.0314768	0.0431034	0.144231	38	29	m16-o-1
16	-1135984555	OSM receptor	o	act	25	8.46498e-05	0.0426621	0.240385	3	30	m16-o-1
16	-1376217952	OSMR	o	act	25	8.46498e-05	0.0426621	0.240385	4	31	m16-o-1
16	205	DR3(TNFRSF12)	o	act	16	0.0228361	0.0422164	0.153846	37	32	m16-o-2
16	643	RANK(TNFRSF11A)	o	act	16	0.026719	0.0416667	0.153846	40	33	m16-o-2
16	377	IFN-gamma receptor	o	act	29	1.37931e-05	0.0410184	0.278846	2	34	m16-o-2
16	764	TNF-R2	o	act	17	0.0396157	0.0386364	0.163462	39	35	m16-o-2
16	6172	ITGB1	o	act	21	0.00849332	0.0373665	0.201923	25	36	m16-o-1
16	810	VEGFR-1	o	act	21	0.00872647	0.0373002	0.201923	26	37	m16-o-1
16	389	IL-1RI	o	act	29	0.00013085	0.0370844	0.278846	9	38	m16-o-3
16	2475	IFN-alpha/beta receptor	o	act	19	0.0489238	0.035316	0.182692	36	39	m16-o-3
16	8097	MD-2	o	act	20	0.0436558	0.0344828	0.192308	34	40	m16-o-2
16	6366	TLR4	o	act	29	0.039306	0.0280193	0.278846	21	41	m16-o-2
16	-560270079	IL-17 receptor	o	act	37	0.0041892	0.0271062	0.355769	11	42	m16-o-1
16	6368	TLR2	o	act	38	0.0354492	0.0244688	0.365385	19	43	m16-o-2
16	411	IL-6 receptor	o	act	48	0.0476459	0.021515	0.461538	13	44	m16-o-1
16	550	Osteoprotegerin	o	uns	31	1.28431e-08	0.0291902	0.298077	41	45	m16-o-2
16	2512	P2Y2	o	uns	23	4.44905e-05	0.0264064	0.221154	64	46	m16-o-2
16	-1058447084	SLC39A1 (ZIP1)	o	uns	23	5.35001e-05	0.0261364	0.221154	65	47	m16-o-2
16	206	DR4(TNFRSF10A)	o	uns	23	5.80229e-05	0.0260181	0.221154	66	48	m16-o-2
16	4073	Nod1	o	uns	23	8.47517e-05	0.0254707	0.221154	68	49	m16-o-2
16	-722811295	Histamine H1 receptor	o	uns	37	1.28657e-08	0.0246502	0.355769	46	50	m16-o-2
16	-518567729	Krm1	o	uns	33	3.13208e-07	0.0243004	0.317308	53	51	m16-o-2
16	6166	NOTCH2	o	uns	42	8.76547e-09	0.022293	0.403846	42	52	m16-o-2
16	117	CD14	o	uns	44	1.49022e-08	0.0210829	0.423077	45	53	m16-o-2
16	746	TACI(TNFRSF13B)	o	uns	44	3.51434e-08	0.0205511	0.423077	48	54	m16-o-2
16	-847770258	TLR8	o	uns	29	0.000236796	0.0202091	0.278846	69	55	m16-o-2
16	9178	TLR7	o	uns	29	0.000236796	0.0202091	0.278846	70	56	m16-o-2
16	8100	TLR1	o	uns	29	0.000254487	0.0201389	0.278846	71	57	m16-o-2
16	2147	Alpha-1D adrenergic receptor	o	uns	19	0.0294533	0.0200846	0.182692	72	58	m16-o-4
16	812	VEGFR-3	o	uns	18	0.0491011	0.0199778	0.173077	73	59	m16-o-4
16	2626	LTBR(TNFRSF3)	o	uns	46	7.69726e-08	0.0193766	0.442308	51	60	m16-o-2
16	2489	IL1RAP	o	uns	51	2.13745e-07	0.0174061	0.490385	50	61	m16-o-3
16	-768377892	NTSR1	o	uns	45	0.000373977	0.0150653	0.432692	61	62	m16-o-2
16	149	CNTF receptor	o	uns	65	3.04597e-07	0.014496	0.625	43	63	m16-o-1
16	-1799429252	CNTFR alpha	o	uns	56	5.43933e-05	0.0140881	0.538462	52	64	m16-o-1
16	-65931685	CLF-1	o	uns	56	5.43933e-05	0.0140881	0.538462	54	65	m16-o-1
16	-737342091	Syndecan-1	o	uns	40	0.0149792	0.0139179	0.384615	67	66	m16-o-2
16	-1233600181	LIFR	o	uns	67	3.14322e-06	0.0135026	0.644231	49	67	m16-o-1
16	-1663698141	alpha-V/beta-3 integrin	o	uns	57	0.0025645	0.012522	0.548077	60	68	m16-o-4
16	-1888693657	sIL6-RA	o	uns	66	0.00877452	0.0112994	0.634615	56	69	m16-o-2
16	246	Epo receptor	o	uns	62	0.0644302	0.0109696	0.596154	63	70	m16-o-1
16	7022	ALK-4	o	uns	71	0.0428366	0.0105092	0.682692	57	71	m16-o-2
16	7023	ActRIIA	o	uns	71	0.0428366	0.0105092	0.682692	58	72	m16-o-2
16	7024	ActRIIB	o	uns	71	0.0428366	0.0105092	0.682692	59	73	m16-o-2
17	-2005869969	CSF2RA	u	act	34	0.0449073	0.0365591	0.10625	1	1	m17-u-1
17	1004	Insulin receptor	u	act	64	0.003982	0.0297398	0.2	5	2	m17-u-1
17	7019	LPA1 receptor	u	act	53	0.000350038	0.0350761	0.165625	3	3	m17-u-1
17	165	CRM1	u	uns	308	9.21241e-21	0.0300283	0.9625	6	4	m17-u-1
17	471	M-CSF receptor	u	uns	277	3.09482e-17	0.0321159	0.865625	8	5	m17-u-2
17	4602	ITGB4	u	uns	144	0.0239262	0.0308417	0.45	16	6	m17-u-2
17	315	GM-CSF receptor	u	act	34	0.0449073	0.0365591	0.10625	2	7	m17-u-1
17	462998187	LPA2 receptor	u	act	53	0.00279316	0.0329807	0.165625	4	8	m17-u-1
17	2996	PLAUR (uPAR)	u	uns	86	0.0199948	0.0351594	0.26875	11	9	m17-u-2
17	1007	CD74	u	uns	274	1.09804e-14	0.0314292	0.85625	14	10	m17-u-2
17	7029	TRH receptor	u	uns	305	6.36373e-15	0.0288744	0.953125	9	11	m17-u-2
17	276	G-CSF receptor	u	uns	307	2.37515e-13	0.0282741	0.959375	7	12	m17-u-1
17	262	FGFR3	u	uns	240	0.00332813	0.0279818	0.75	18	13	m17-u-2
17	-157431302	nAChR beta-2	u	uns	308	1.07954e-11	0.0277628	0.9625	10	14	m17-u-1
17	726	Neuropilin-1	u	uns	284	6.87176e-06	0.0275701	0.8875	17	15	m17-u-1
17	-304274141	nAChR alpha-7	u	uns	311	8.67875e-10	0.0270223	0.971875	12	16	m17-u-1
17	4563	ITGA5	u	uns	293	1.80973e-05	0.0269922	0.915625	19	17	m17-u-1
17	-48919377	L-type Ca(II) channel, alpha 1C subunit	u	uns	320	2.80003e-12	0.026344	1	13	18	m17-u-1
17	-956173335	Prolactin receptor	u	uns	301	0.0110922	0.0257155	0.940625	21	19	m17-u-1
17	249	ErbB4	u	uns	304	0.0389447	0.0254223	0.95	20	20	m17-u-1
17	2508	HGF receptor (Met)	u	uns	315	0.00230631	0.025206	0.984375	15	21	m17-u-2
18	-956173335	Prolactin receptor	o	inh	26	0.000168675	0.0432612	0.172185	1	1	m18-o-1
18	471	M-CSF receptor	o	act	26	0.0171589	0.0381791	0.172185	4	2	m18-o-2
18	-797610176	Histamine H2 receptor	o	inh	12	0.000189008	0.0916031	0.0794702	6	3	m18-o-3
18	413	IL-7 receptor	o	act	18	0.0376279	0.0453401	0.119205	8	4	m18-o-4
18	726	Neuropilin-1	o	inh	18	0.0189157	0.0425532	0.119205	10	5	m18-o-1
18	306	GHR	o	inh	25	0.0196311	0.0343407	0.165563	7	6	m18-o-4
18	746	TACI(TNFRSF13B)	o	uns	65	4.975e-13	0.0303596	0.430464	12	7	m18-o-5
18	389	IL-1RI	o	uns	92	8.81136e-06	0.0176211	0.609272	19	8	m18-o-5
18	268	FasR(CD95)	o	uns	84	0.0288939	0.0154924	0.556291	38	9	m18-o-6
18	-1663698141	alpha-V/beta-3 integrin	o	uns	78	0.00137037	0.0171353	0.516556	35	10	m18-o-3
18	149	CNTF receptor	o	uns	76	0.00329364	0.0169492	0.503311	40	11	m18-o-6
18	-2005869969	CSF2RA	o	inh	18	0.000577707	0.0547112	0.119205	2	12	m18-o-1
18	315	GM-CSF receptor	o	inh	18	0.000577707	0.0547112	0.119205	3	13	m18-o-1
18	4563	ITGA5	o	inh	18	0.00201346	0.0501393	0.119205	5	14	m18-o-1
18	7019	LPA1 receptor	o	inh	16	0.0105355	0.0486322	0.10596	9	15	m18-o-1
18	462998187	LPA2 receptor	o	inh	16	0.0194725	0.0462428	0.10596	11	16	m18-o-1
18	-544423621	TLR3	o	uns	10	0.00125074	0.0704225	0.0662252	32	17	m18-o-6
18	-1058447084	SLC39A1 (ZIP1)	o	uns	27	0.00044334	0.0306818	0.178808	21	18	m18-o-5
18	-1329470033	IFNAR1	o	uns	38	3.22175e-06	0.0300871	0.251656	16	19	m18-o-4
18	4073	Nod1	o	uns	27	0.000723849	0.0299003	0.178808	28	20	m18-o-5
18	2512	P2Y2	o	uns	26	0.0011783	0.0298507	0.172185	34	21	m18-o-5
18	6377	IFNAR2	o	uns	39	3.1644e-06	0.0295679	0.258278	17	22	m18-o-4
18	206	DR4(TNFRSF10A)	o	uns	26	0.00154005	0.0294118	0.172185	37	23	m18-o-5
18	550	Osteoprotegerin	o	uns	31	0.000189958	0.0291902	0.205298	33	24	m18-o-6
18	205	DR3(TNFRSF12)	o	uns	47	1.14461e-07	0.0289231	0.311258	20	25	m18-o-5
18	8160	ITGB3	o	uns	53	6.37228e-09	0.0287419	0.350993	15	26	m18-o-5
18	117	CD14	o	uns	59	4.93396e-10	0.0282702	0.390728	13	27	m18-o-6
18	8097	MD-2	o	uns	59	4.93396e-10	0.0282702	0.390728	14	28	m18-o-6
18	643	RANK(TNFRSF11A)	o	uns	48	1.99659e-07	0.0280374	0.317881	22	29	m18-o-5
18	3049	FN14(TNFRSF12A)	o	uns	48	2.11911e-07	0.0279883	0.317881	25	30	m18-o-5
18	812	VEGFR-3	o	uns	25	0.00646405	0.0277469	0.165563	46	31	m18-o-3
18	764	TNF-R2	o	uns	53	2.86158e-08	0.027633	0.350993	23	32	m18-o-5
18	2147	Alpha-1D adrenergic receptor	o	uns	25	0.0144688	0.0264271	0.165563	48	33	m18-o-3
18	8100	TLR1	o	uns	38	0.000101997	0.0263889	0.251656	42	34	m18-o-5
18	-847770258	TLR8	o	uns	37	0.000268961	0.025784	0.245033	44	35	m18-o-5
18	9178	TLR7	o	uns	37	0.000268961	0.025784	0.245033	45	36	m18-o-5
18	6166	NOTCH2	o	uns	48	4.78274e-06	0.0254777	0.317881	36	37	m18-o-5
18	-722811295	Histamine H1 receptor	o	uns	38	0.000289012	0.0253165	0.251656	43	38	m18-o-6
18	2626	LTBR(TNFRSF3)	o	uns	59	1.0908e-07	0.0248526	0.390728	30	39	m18-o-5
18	2489	IL1RAP	o	uns	72	4.15812e-10	0.0245734	0.476821	24	40	m18-o-5
18	-518567729	Krm1	o	uns	32	0.0108335	0.0235641	0.211921	47	41	m18-o-6
18	405	IL-4R type I	o	uns	65	0.000195301	0.0194786	0.430464	31	42	m18-o-4
18	-768377892	NTSR1	o	uns	57	0.0029961	0.0190827	0.377483	41	43	m18-o-6
18	377	IFN-gamma receptor	o	uns	90	4.72052e-06	0.0180216	0.596026	18	44	m18-o-6
18	-1135984555	OSM receptor	o	uns	86	9.15301e-05	0.0174195	0.569536	26	45	m18-o-4
18	-1376217952	OSMR	o	uns	86	9.15301e-05	0.0174195	0.569536	27	46	m18-o-4
18	-1233600181	LIFR	o	uns	86	0.000117682	0.0173317	0.569536	29	47	m18-o-4
18	2707	alpha-5/beta-1 integrin	o	uns	84	0.0418752	0.0153509	0.556291	39	48	m18-o-3
20	8107	IL-12RB2	o	act	5	0.0385922	0.0219298	0.277778	1	1	m20-o-1
20	-273851415	FZD7	o	uns	16	0.00567347	0.003024	0.888889	3	2	m20-o-1
20	6193	IL6RA	o	uns	18	0.0156241	0.00230917	1	4	3	m20-o-1
20	8223	IL-2R gamma chain	o	uns	13	0.00654584	0.00399754	0.722222	5	4	m20-o-1
20	-1888693657	sIL6-RA	o	uns	17	0.00210219	0.00291046	0.944444	2	5	m20-o-1
20	246	Epo receptor	o	uns	16	0.0150497	0.00283086	0.888889	7	6	m20-o-1
20	1032	Mu-type opioid receptor	o	uns	18	0.042117	0.00218553	1	6	7	m20-o-1
22	-829061963	Beta-1 adrenergic receptor	o	inh	20	3.8048e-06	0.0769231	0.155039	1	1	m22-o-1
22	6166	NOTCH2	o	act	23	0.000689711	0.0485232	0.178295	23	2	m22-o-2
22	4602	ITGB4	o	act	38	8.07052e-05	0.0374384	0.294574	12	3	m22-o-3
22	413	IL-7 receptor	o	act	19	0.00782486	0.0478589	0.147287	78	4	m22-o-4
22	765	TNF-R1	o	act	43	0.0342677	0.0277957	0.333333	54	5	m22-o-2
22	548	Leptin receptor	o	inh	38	0.00871502	0.0323404	0.294574	36	6	m22-o-4
22	2188	LRP5	o	act	22	0.0410404	0.0388007	0.170543	87	7	m22-o-3
22	1007	CD74	o	act	30	0.000822864	0.0398406	0.232558	24	8	m22-o-1
22	249	ErbB4	o	act	59	0.0224827	0.0242499	0.457364	30	9	m22-o-1
22	746	TACI(TNFRSF13B)	o	act	21	0.0237254	0.0414201	0.162791	81	10	m22-o-2
22	-524925202	NOTCH1 receptor	o	act	37	0.00366285	0.0328305	0.286822	38	11	m22-o-4
22	-2099509019	TGF-beta receptor type I	o	uns	114	2.2796e-05	0.0124359	0.883721	102	12	m22-o-2
22	7011	BMPR1B	o	uns	70	9.94416e-07	0.0176456	0.542636	108	13	m22-o-5
22	878	Beta-2 adrenergic receptor	o	uns	86	0.159782	0.0122805	0.666667	137	14	m22-o-2
22	864	APP	o	uns	13	0.000137455	0.0543933	0.100775	141	15	m22-o-6
22	-2013430205	Alpha-1A adrenergic receptor	o	inh	8	0.0490946	0.0879121	0.0620155	44	16	m22-o-7
22	2143	Alpha-1B adrenergic receptor	o	inh	8	0.0490946	0.0879121	0.0620155	45	17	m22-o-7
22	-958362055	IL-21 receptor	o	act	15	6.88274e-05	0.0837989	0.116279	28	18	m22-o-4
22	-1465547750	CCR1	o	inh	17	6.0397e-05	0.0765766	0.131783	15	19	m22-o-1
22	-2115594121	CD47	o	inh	17	6.0397e-05	0.0765766	0.131783	16	20	m22-o-1
22	2719	alpha-11/beta-1 integrin	o	act	17	4.73515e-05	0.0752212	0.131783	20	21	m22-o-1
22	7001	FLT3	o	act	19	9.02777e-06	0.0745098	0.147287	6	22	m22-o-1
22	-1174102162	TSLPR	o	act	15	0.00033077	0.0742574	0.116279	39	23	m22-o-4
22	-1126105727	Semaphorin 3A	o	inh	16	0.000258647	0.0733945	0.124031	33	24	m22-o-4
22	206	DR4(TNFRSF10A)	o	act	11	0.0129074	0.0723684	0.0852713	66	25	m22-o-2
22	2512	P2Y2	o	act	11	0.0129074	0.0723684	0.0852713	67	26	m22-o-2
22	8107	IL-12RB2	o	act	16	0.000297116	0.0701754	0.124031	42	27	m22-o-4
22	-1058447084	SLC39A1 (ZIP1)	o	inh	11	0.0265995	0.0691824	0.0852713	73	28	m22-o-2
22	-1826734857	Adenosine A1 receptor	o	act	11	0.0244952	0.0674847	0.0852713	77	29	m22-o-2
22	812	VEGFR-3	o	act	17	0.000299218	0.0661479	0.131783	40	30	m22-o-1
22	6377	IFNAR2	o	act	11	0.0339496	0.0650888	0.0852713	79	31	m22-o-4
22	-1329470033	IFNAR1	o	act	11	0.0357951	0.0647059	0.0852713	80	32	m22-o-4
22	2147	Alpha-1D adrenergic receptor	o	act	17	0.00041366	0.0646388	0.131783	46	33	m22-o-1
22	-1464901317	Syndecan-2	o	act	19	0.000121176	0.0633333	0.147287	13	34	m22-o-1
22	-1625190465	Syndecan-4	o	act	19	0.000121176	0.0633333	0.147287	14	35	m22-o-1
22	2705	alpha-3/beta-1 integrin	o	act	18	0.000299225	0.0627178	0.139535	35	36	m22-o-1
22	2710	alpha-8/beta-1 integrin	o	act	19	0.000173451	0.0618893	0.147287	18	37	m22-o-1
22	-474915762	FZD9	o	act	21	4.40588e-05	0.0614035	0.162791	8	38	m22-o-1
22	4469	HTR1A	o	act	21	5.93436e-05	0.0603448	0.162791	9	39	m22-o-4
22	2665	VCAM1	o	act	18	0.000544347	0.0602007	0.139535	47	40	m22-o-4
22	2706	alpha-4/beta-1 integrin	o	act	18	0.000544347	0.0602007	0.139535	48	41	m22-o-4
22	4073	Nod1	o	act	12	0.0375306	0.0597015	0.0930233	89	42	m22-o-2
22	276	G-CSF receptor	o	act	25	5.06298e-06	0.0586854	0.193798	5	43	m22-o-4
22	-1694474246	Neuropilin-2	o	act	19	0.000524379	0.0575758	0.147287	32	44	m22-o-1
22	-1031866900	ITGA9	o	act	18	0.00105219	0.057508	0.139535	59	45	m22-o-4
22	115	CCR5	o	act	27	2.12528e-06	0.056962	0.209302	4	46	m22-o-4
22	393	IL-10 receptor	o	act	18	0.00120559	0.056962	0.139535	69	47	m22-o-4
22	403	IL-3 receptor	o	act	15	0.0131768	0.0549451	0.116279	90	48	m22-o-4
22	782	TIE2	o	act	19	0.00184031	0.0529248	0.147287	49	49	m22-o-4
22	9157	IL-15RA	o	act	17	0.00639674	0.052795	0.131783	88	50	m22-o-4
22	-1135984555	OSM receptor	o	act	30	2.86119e-06	0.0511945	0.232558	2	51	m22-o-4
22	-1376217952	OSMR	o	act	30	2.86119e-06	0.0511945	0.232558	3	52	m22-o-4
22	205	DR3(TNFRSF12)	o	act	19	0.00404385	0.0501319	0.147287	57	53	m22-o-2
22	643	RANK(TNFRSF11A)	o	act	19	0.0048791	0.0494792	0.147287	63	54	m22-o-2
22	3049	FN14(TNFRSF12A)	o	act	19	0.00565588	0.0489691	0.147287	68	55	m22-o-2
22	-737342091	Syndecan-1	o	act	26	0.000119778	0.0485075	0.20155	10	56	m22-o-1
22	8168	Dopamine D2 receptor	o	act	19	0.0067825	0.0483461	0.147287	75	57	m22-o-1
22	2626	LTBR(TNFRSF3)	o	act	29	2.58761e-05	0.0478548	0.224806	7	58	m22-o-1
22	8160	ITGB3	o	act	20	0.0060796	0.0469484	0.155039	61	59	m22-o-2
22	117	CD14	o	act	26	0.00027393	0.0465116	0.20155	17	60	m22-o-1
22	6172	ITGB1	o	act	26	0.000304051	0.0462633	0.20155	22	61	m22-o-4
22	764	TNF-R2	o	act	20	0.00976066	0.0454545	0.155039	72	62	m22-o-2
22	-620468877	IL-4R type II	o	act	18	0.0350304	0.0444444	0.139535	91	63	m22-o-4
22	6367	IL4RA	o	act	18	0.0350304	0.0444444	0.139535	92	64	m22-o-4
22	8131	IL13RA1	o	act	18	0.0350304	0.0444444	0.139535	93	65	m22-o-4
22	-722811295	Histamine H1 receptor	o	act	25	0.00141464	0.0438596	0.193798	37	66	m22-o-2
22	-768377892	NTSR1	o	act	22	0.00839599	0.0430528	0.170543	64	67	m22-o-2
22	8156	Adenosine A2a receptor	o	act	29	0.000317267	0.0426471	0.224806	19	68	m22-o-2
22	235	PGE2R3	o	act	22	0.0103852	0.042471	0.170543	71	69	m22-o-4
22	578	PGF2aR	o	act	20	0.030848	0.0419287	0.155039	84	70	m22-o-2
22	6273	GLP-1 receptor	o	act	23	0.0115658	0.0409982	0.178295	70	71	m22-o-2
22	-956173335	Prolactin receptor	o	inh	24	0.0205514	0.0399334	0.186047	65	72	m22-o-7
22	1459841041	Adenosine A3 receptor	o	act	27	0.00336359	0.0397644	0.209302	43	73	m22-o-4
22	2707	alpha-5/beta-1 integrin	o	act	32	0.000333231	0.0397516	0.248062	25	74	m22-o-1
22	80	BMP receptor 2	o	act	22	0.0389442	0.0389381	0.170543	85	75	m22-o-4
22	-1663698141	alpha-V/beta-3 integrin	o	act	33	0.000444306	0.0384615	0.255814	29	76	m22-o-2
22	-1055059949	BMPR1A	o	act	23	0.0333355	0.0383333	0.178295	83	77	m22-o-4
22	377	IFN-gamma receptor	o	act	27	0.00714422	0.0381895	0.209302	62	78	m22-o-4
22	441	c-Kit	o	act	36	0.000127839	0.038176	0.27907	21	79	m22-o-7
22	-273851415	FZD7	o	act	28	0.00656017	0.0375335	0.217054	60	80	m22-o-1
22	-1888693657	sIL6-RA	o	act	29	0.00580367	0.0369898	0.224806	56	81	m22-o-4
22	471	M-CSF receptor	o	act	25	0.0311188	0.0367107	0.193798	86	82	m22-o-1
22	2708	alpha-6/beta-4 integrin	o	act	41	3.83217e-05	0.0364769	0.317829	11	83	m22-o-3
22	811	VEGFR-2	o	act	37	0.00147246	0.03407	0.286822	31	84	m22-o-1
22	789	TrkB	o	act	28	0.0465761	0.0337349	0.217054	82	85	m22-o-1
22	8128	PGE2R4	o	act	36	0.00604989	0.0326383	0.27907	50	86	m22-o-2
22	-1979653943	EDNRA	o	act	36	0.00686528	0.0324617	0.27907	51	87	m22-o-3
22	-1764498783	IL-17RC	o	act	44	0.000386433	0.0322344	0.341085	26	88	m22-o-4
22	-560270079	IL-17 receptor	o	act	44	0.000386433	0.0322344	0.341085	27	89	m22-o-4
22	-1700393203	ACM3	o	act	34	0.0169676	0.0321361	0.263566	76	90	m22-o-3
22	6193	IL6RA	o	act	35	0.0158034	0.0317604	0.271318	74	91	m22-o-4
22	526	NGFR(TNFRSF16)	o	act	38	0.00604695	0.0316931	0.294574	53	92	m22-o-2
22	7003	LIF receptor	o	act	38	0.0105812	0.0309698	0.294574	55	93	m22-o-4
22	7029	TRH receptor	o	act	38	0.0144195	0.0305712	0.294574	58	94	m22-o-3
22	261	FGFR1	o	act	50	0.00513554	0.0275634	0.387597	34	95	m22-o-4
22	9053	PDGF-R-beta	o	act	46	0.0323684	0.0269953	0.356589	52	96	m22-o-4
22	-1731530888	CCKBR	o	act	50	0.0227595	0.0262743	0.387597	41	97	m22-o-7
22	-847770258	TLR8	o	uns	49	7.63956e-14	0.0341463	0.379845	94	98	m22-o-1
22	9178	TLR7	o	uns	49	7.63956e-14	0.0341463	0.379845	95	99	m22-o-1
22	8100	TLR1	o	uns	49	8.7942e-14	0.0340278	0.379845	96	100	m22-o-1
22	550	Osteoprotegerin	o	uns	34	6.17055e-08	0.0320151	0.263566	138	101	m22-o-2
22	6164	ALK-2	o	uns	17	0.00987915	0.0295652	0.131783	143	102	m22-o-5
22	-518567729	Krm1	o	uns	39	4.9847e-08	0.0287187	0.302326	122	103	m22-o-2
22	8097	MD-2	o	uns	58	4.83147e-13	0.0277911	0.449612	100	104	m22-o-2
22	-1188572310	alpha-6/beta-1 integrin	o	uns	24	0.00144381	0.0263736	0.186047	142	105	m22-o-3
22	-1679639417	PTCH1	o	uns	34	0.000242625	0.0229885	0.263566	139	106	m22-o-5
22	707	Smoothened	o	uns	34	0.000242625	0.0229885	0.263566	140	107	m22-o-5
22	2489	IL1RAP	o	uns	65	2.12214e-10	0.0221843	0.503876	106	108	m22-o-1
22	323	GRP-R	o	uns	45	0.00010283	0.0201072	0.348837	132	109	m22-o-1
22	405	IL-4R type I	o	uns	65	9.18026e-08	0.0194786	0.503876	107	110	m22-o-1
22	-201165285	LRP6	o	uns	58	7.06464e-05	0.0176937	0.449612	116	111	m22-o-2
22	790	TrkC	o	uns	56	0.000145293	0.01766	0.434109	128	112	m22-o-2
22	7031	Sortilin	o	uns	56	0.000153435	0.0176322	0.434109	131	113	m22-o-2
22	8223	IL-2R gamma chain	o	uns	57	0.000137112	0.0175277	0.44186	130	114	m22-o-1
22	-1233600181	LIFR	o	uns	83	6.31111e-08	0.0167271	0.643411	97	115	m22-o-4
22	149	CNTF receptor	o	uns	75	1.80208e-06	0.0167261	0.581395	109	116	m22-o-4
22	-1799429252	CNTFR alpha	o	uns	65	0.000150982	0.0163522	0.503876	123	117	m22-o-4
22	-65931685	CLF-1	o	uns	65	0.000150982	0.0163522	0.503876	125	118	m22-o-4
22	268	FasR(CD95)	o	uns	87	1.18797e-07	0.0160457	0.674419	99	119	m22-o-2
22	-1840770424	IL8RB	o	uns	89	1.0682e-07	0.0158363	0.689922	98	120	m22-o-4
22	169	CXCR4	o	uns	75	6.67443e-05	0.0155055	0.581395	121	121	m22-o-4
22	389	IL-1RI	o	uns	80	2.3168e-05	0.0153227	0.620155	112	122	m22-o-2
22	810	VEGFR-1	o	uns	75	0.000241323	0.0150723	0.581395	129	123	m22-o-4
22	2076	CD45	o	uns	76	0.000223092	0.015002	0.589147	124	124	m22-o-4
22	306	GHR	o	uns	92	1.65601e-06	0.0148315	0.713178	101	125	m22-o-4
22	246	Epo receptor	o	uns	81	0.000452867	0.0143312	0.627907	114	126	m22-o-4
22	7022	ALK-4	o	uns	94	3.78657e-05	0.0139136	0.728682	103	127	m22-o-3
22	7023	ActRIIA	o	uns	94	3.78657e-05	0.0139136	0.728682	104	128	m22-o-3
22	7024	ActRIIB	o	uns	94	3.78657e-05	0.0139136	0.728682	105	129	m22-o-3
22	2475	IFN-alpha/beta receptor	o	uns	86	0.00799575	0.0131378	0.666667	118	130	m22-o-1
22	-1897311633	GFRalpha4	o	uns	80	0.0529204	0.0129303	0.620155	133	131	m22-o-1
22	302	GFRalpha1	o	uns	80	0.0529204	0.0129303	0.620155	134	132	m22-o-1
22	543	GFRalpha2	o	uns	80	0.0529204	0.0129303	0.620155	135	133	m22-o-1
22	683	RET	o	uns	80	0.0529204	0.0129303	0.620155	136	134	m22-o-1
22	9299	FZD5	o	uns	95	0.00556754	0.012687	0.736434	110	135	m22-o-1
22	6366	TLR4	o	uns	89	0.0316725	0.0125866	0.689922	127	136	m22-o-1
22	984	gp130	o	uns	109	0.00107694	0.0121761	0.844961	111	137	m22-o-2
22	2824	FGFR2	o	uns	108	0.00436161	0.011992	0.837209	115	138	m22-o-4
22	6368	TLR2	o	uns	99	0.0460726	0.0119913	0.767442	119	139	m22-o-7
22	7015	TGF-beta receptor type III (betaglycan)	o	uns	97	0.116798	0.0118683	0.751938	126	140	m22-o-4
22	6329	PDGF-R-alpha	o	uns	113	0.00842275	0.0115993	0.875969	117	141	m22-o-1
22	411	IL-6 receptor	o	uns	121	0.00949951	0.0111081	0.937984	113	142	m22-o-7
22	2823	Frizzled	o	uns	113	0.650972	0.01088	0.875969	120	143	m22-o-1
24	6172	ITGB1	o	uns	72	0.000208207	0.0161399	0.537313	1	1	m24-o-1
24	389	IL-1RI	o	uns	79	0.000530472	0.0151312	0.589552	2	2	m24-o-1
24	790	TrkC	o	uns	51	0.0344501	0.0160833	0.380597	33	3	m24-o-1
24	413	IL-7 receptor	o	uns	73	0.0180462	0.0143616	0.544776	32	4	m24-o-2
24	643	RANK(TNFRSF11A)	o	uns	43	1.10473e-06	0.0251168	0.320896	4	5	m24-o-1
24	-1055059949	BMPR1A	o	uns	75	0.00434441	0.0147377	0.559701	14	6	m24-o-2
24	2707	alpha-5/beta-1 integrin	o	uns	81	0.000866289	0.0148026	0.604478	5	7	m24-o-1
24	4073	Nod1	o	uns	28	1.64176e-05	0.0310078	0.208955	13	8	m24-o-1
24	2512	P2Y2	o	uns	27	2.98447e-05	0.0309989	0.201493	16	9	m24-o-1
24	-1058447084	SLC39A1 (ZIP1)	o	uns	27	3.67635e-05	0.0306818	0.201493	23	10	m24-o-1
24	206	DR4(TNFRSF10A)	o	uns	27	4.02947e-05	0.030543	0.201493	28	11	m24-o-1
24	550	Osteoprotegerin	o	uns	31	1.10189e-05	0.0291902	0.231343	18	12	m24-o-1
24	-518567729	Krm1	o	uns	38	6.46718e-07	0.0279823	0.283582	7	13	m24-o-1
24	-1329470033	IFNAR1	o	uns	33	5.0729e-05	0.0261283	0.246269	21	14	m24-o-2
24	205	DR3(TNFRSF12)	o	uns	42	7.66334e-07	0.0258462	0.313433	8	15	m24-o-1
24	3049	FN14(TNFRSF12A)	o	uns	43	1.16562e-06	0.0250729	0.320896	6	16	m24-o-1
24	6377	IFNAR2	o	uns	33	0.000138244	0.025019	0.246269	36	17	m24-o-2
24	-722811295	Histamine H1 receptor	o	uns	36	0.000100686	0.023984	0.268657	26	18	m24-o-1
24	-847770258	TLR8	o	uns	34	0.000312379	0.0236934	0.253731	37	19	m24-o-1
24	9178	TLR7	o	uns	34	0.000312379	0.0236934	0.253731	38	20	m24-o-1
24	8100	TLR1	o	uns	34	0.000338279	0.0236111	0.253731	42	21	m24-o-1
24	8160	ITGB3	o	uns	43	1.03151e-05	0.0233189	0.320896	19	22	m24-o-1
24	117	CD14	o	uns	48	1.71682e-06	0.0229995	0.358209	10	23	m24-o-1
24	8097	MD-2	o	uns	48	1.71682e-06	0.0229995	0.358209	11	24	m24-o-1
24	764	TNF-R2	o	uns	44	1.08637e-05	0.0229406	0.328358	22	25	m24-o-1
24	6166	NOTCH2	o	uns	42	5.71218e-05	0.022293	0.313433	43	26	m24-o-1
24	746	TACI(TNFRSF13B)	o	uns	44	0.000263954	0.0205511	0.328358	29	27	m24-o-1
24	2626	LTBR(TNFRSF3)	o	uns	48	0.000105185	0.020219	0.358209	24	28	m24-o-1
24	2489	IL1RAP	o	uns	55	0.000109511	0.0187713	0.410448	12	29	m24-o-1
24	7011	BMPR1B	o	uns	66	0.00032645	0.0166373	0.492537	3	30	m24-o-2
24	405	IL-4R type I	o	uns	54	0.0156312	0.0161822	0.402985	17	31	m24-o-2
24	4469	HTR1A	o	uns	59	0.00651315	0.0160675	0.440299	25	32	m24-o-2
24	7031	Sortilin	o	uns	51	0.035933	0.0160579	0.380597	41	33	m24-o-1
24	-1031866900	ITGA9	o	uns	60	0.0161811	0.0155119	0.447761	20	34	m24-o-2
24	393	IL-10 receptor	o	uns	60	0.0165823	0.0154999	0.447761	27	35	m24-o-2
24	782	TIE2	o	uns	69	0.00510415	0.0151815	0.514925	15	36	m24-o-2
24	-1799429252	CNTFR alpha	o	uns	60	0.0377671	0.0150943	0.447761	39	37	m24-o-2
24	-65931685	CLF-1	o	uns	60	0.0377671	0.0150943	0.447761	40	38	m24-o-2
24	377	IFN-gamma receptor	o	uns	75	0.00199844	0.015018	0.559701	9	39	m24-o-2
24	149	CNTF receptor	o	uns	67	0.0137959	0.014942	0.5	34	40	m24-o-2
24	-1135984555	OSM receptor	o	uns	72	0.0123049	0.0145838	0.537313	30	41	m24-o-2
24	-1376217952	OSMR	o	uns	72	0.0123049	0.0145838	0.537313	31	42	m24-o-2
24	-1233600181	LIFR	o	uns	72	0.0148758	0.0145103	0.537313	35	43	m24-o-2
24	80	BMP receptor 2	o	uns	71	0.030868	0.0142972	0.529851	44	44	m24-o-2
25	-2005869969	CSF2RA	o	uns	148	0.0203656	0.0136343	0.919255	1	1	m25-o-1
25	315	GM-CSF receptor	o	uns	148	0.0203656	0.0136343	0.919255	2	2	m25-o-1
27	2825	GABA-B receptor	o	uns	76	1.21599e-15	0.0120808	0.915663	1	1	m27-o-1
27	726	Neuropilin-1	o	uns	81	2.61427e-05	0.00786331	0.975904	51	2	m27-o-1
27	1133	SSTR2	o	uns	60	2.60229e-36	0.0393959	0.722892	35	3	m27-o-1
27	2710	alpha-8/beta-1 integrin	o	uns	61	1.14994e-28	0.0281495	0.73494	26	4	m27-o-1
27	-1464901317	Syndecan-2	o	uns	61	1.21281e-28	0.0281236	0.73494	32	5	m27-o-1
27	-1625190465	Syndecan-4	o	uns	61	1.21281e-28	0.0281236	0.73494	33	6	m27-o-1
27	-1694474246	Neuropilin-2	o	uns	62	7.13419e-29	0.0275433	0.746988	20	7	m27-o-1
27	323	GRP-R	o	uns	60	1.00557e-26	0.0268097	0.722892	45	8	m27-o-1
27	-645152005	TRPC3	o	uns	52	1.26275e-20	0.0257553	0.626506	69	9	m27-o-1
27	-1284142004	TRPC6	o	uns	52	1.29267e-20	0.0257426	0.626506	72	10	m27-o-1
27	2996	PLAUR (uPAR)	o	uns	61	1.19266e-25	0.0249387	0.73494	39	11	m27-o-1
27	-737342091	Syndecan-1	o	uns	61	1.05969e-21	0.0212248	0.73494	44	12	m27-o-1
27	-768377892	NTSR1	o	uns	62	8.9681e-22	0.0207566	0.746988	38	13	m27-o-1
27	812	VEGFR-3	o	uns	18	0.00210201	0.0199778	0.216867	99	14	m27-o-1
27	2147	Alpha-1D adrenergic receptor	o	uns	18	0.00409769	0.0190275	0.216867	101	15	m27-o-1
27	8223	IL-2R gamma chain	o	uns	61	9.7731e-19	0.0187577	0.73494	56	16	m27-o-1
27	405	IL-4R type I	o	uns	61	3.99452e-18	0.0182799	0.73494	59	17	m27-o-1
27	2728	ICAM1	o	uns	17	0.0347128	0.016815	0.204819	109	18	m27-o-1
27	2730	alpha-M/beta-2 integrin	o	uns	17	0.0347128	0.016815	0.204819	110	19	m27-o-1
27	403	IL-3 receptor	o	uns	65	1.47821e-15	0.0150882	0.783133	43	20	m27-o-1
27	810	VEGFR-1	o	uns	67	1.11554e-13	0.0134646	0.807229	28	21	m27-o-1
27	169	CXCR4	o	uns	65	1.0149e-12	0.0134381	0.783133	50	22	m27-o-1
27	268	FasR(CD95)	o	uns	71	5.62354e-15	0.0130948	0.855422	2	23	m27-o-1
27	2489	IL1RAP	o	uns	38	0.000278514	0.0129693	0.457831	114	24	m27-o-1
27	-620468877	IL-4R type II	o	uns	66	3.78025e-12	0.0128931	0.795181	46	25	m27-o-1
27	6367	IL4RA	o	uns	66	3.78025e-12	0.0128931	0.795181	47	26	m27-o-1
27	8131	IL13RA1	o	uns	66	3.78025e-12	0.0128931	0.795181	48	27	m27-o-1
27	2076	CD45	o	uns	65	1.3028e-11	0.0128306	0.783133	65	28	m27-o-1
27	-1393661771	nAChR alpha-5	o	uns	69	1.48283e-12	0.0124235	0.831325	9	29	m27-o-1
27	-1552295954	nAChR alpha-4	o	uns	69	1.48283e-12	0.0124235	0.831325	10	30	m27-o-1
27	-1667898530	GPR30	o	uns	69	1.48283e-12	0.0124235	0.831325	11	31	m27-o-1
27	-2106175457	Alpha-2A adrenergic receptor	o	uns	69	1.48283e-12	0.0124235	0.831325	12	32	m27-o-1
27	4072	Galpha(s)-specific CRF GPCRs	o	uns	69	1.48283e-12	0.0124235	0.831325	13	33	m27-o-1
27	480	MC4R	o	uns	69	1.48283e-12	0.0124235	0.831325	14	34	m27-o-1
27	4602	ITGB4	o	uns	58	1.96484e-08	0.0124224	0.698795	116	35	m27-o-1
27	-1422347680	N-type Ca(II) channel alpha1B	o	uns	69	1.49888e-12	0.0124212	0.831325	19	36	m27-o-1
27	-252598286	P/Q-type calcium channel alpha-1A subunit	o	uns	69	1.49888e-12	0.0124212	0.831325	21	37	m27-o-1
27	8068	GluR1	o	uns	69	1.49888e-12	0.0124212	0.831325	23	38	m27-o-1
27	-1345305423	ACM1	o	uns	69	1.53149e-12	0.0124168	0.831325	29	39	m27-o-1
27	-1743596137	ACM5	o	uns	69	1.53149e-12	0.0124168	0.831325	30	40	m27-o-1
27	-2118169926	GluR2	o	uns	69	1.53149e-12	0.0124168	0.831325	31	41	m27-o-1
27	-2083951797	mGluR1	o	uns	69	1.78003e-12	0.0123856	0.831325	36	42	m27-o-1
27	9058	NR1	o	uns	69	1.78003e-12	0.0123856	0.831325	37	43	m27-o-1
27	-1840770424	IL8RB	o	uns	68	1.96356e-11	0.0120996	0.819277	78	44	m27-o-1
27	-1078025935	AdipoR1	o	uns	69	8.74464e-12	0.0120587	0.831325	40	45	m27-o-1
27	-932615271	AdipoR2	o	uns	69	8.74464e-12	0.0120587	0.831325	41	46	m27-o-1
27	246	Epo receptor	o	uns	68	2.72693e-11	0.0120311	0.819277	96	47	m27-o-1
27	1010	Kappa-type opioid receptor	o	uns	69	1.01074e-11	0.0120293	0.831325	49	48	m27-o-1
27	31	AMPA receptor	o	uns	69	1.09772e-11	0.0120125	0.831325	52	49	m27-o-1
27	-2120679707	ACM2	o	uns	75	8.46885e-15	0.0120019	0.903614	3	50	m27-o-1
27	824025730	ACM4	o	uns	75	8.46885e-15	0.0120019	0.903614	4	51	m27-o-1
27	-1888693657	sIL6-RA	o	uns	70	4.4392e-12	0.0119842	0.843373	18	52	m27-o-1
27	2708	alpha-6/beta-4 integrin	o	uns	59	5.25794e-08	0.0119748	0.710843	124	53	m27-o-1
27	-1979653943	EDNRA	o	uns	75	1.06616e-14	0.0119617	0.903614	5	54	m27-o-1
27	229	EDNRB	o	uns	75	1.18932e-14	0.0119427	0.903614	6	55	m27-o-1
27	9297	PACAP receptor 1	o	uns	75	1.85787e-14	0.0118652	0.903614	7	56	m27-o-1
27	-797610176	Histamine H2 receptor	o	uns	69	2.61478e-11	0.0118374	0.831325	71	57	m27-o-1
27	-258864130	CRHR1	o	uns	75	3.05195e-14	0.0117795	0.903614	8	58	m27-o-1
27	-273851415	FZD7	o	uns	62	1.77919e-08	0.011718	0.746988	123	59	m27-o-1
27	943	Dopamine D1A receptor	o	uns	71	9.88951e-12	0.0116222	0.855422	34	60	m27-o-1
27	-133926420	LGR7	o	uns	69	8.1615e-11	0.0116103	0.831325	90	61	m27-o-1
27	-1826734857	Adenosine A1 receptor	o	uns	69	8.1615e-11	0.0116103	0.831325	92	62	m27-o-1
27	578	PGF2aR	o	uns	69	8.1615e-11	0.0116103	0.831325	93	63	m27-o-1
27	6273	GLP-1 receptor	o	uns	69	2.06143e-10	0.0114276	0.831325	97	64	m27-o-1
27	413	IL-7 receptor	o	uns	58	8.63896e-07	0.0114106	0.698795	126	65	m27-o-1
27	8168	Dopamine D2 receptor	o	uns	75	5.77866e-13	0.0112816	0.903614	16	66	m27-o-1
27	-1897311633	GFRalpha4	o	uns	69	8.47953e-10	0.0111524	0.831325	104	67	m27-o-1
27	302	GFRalpha1	o	uns	69	8.47953e-10	0.0111524	0.831325	105	68	m27-o-1
27	543	GFRalpha2	o	uns	69	8.47953e-10	0.0111524	0.831325	106	69	m27-o-1
27	683	RET	o	uns	69	8.47953e-10	0.0111524	0.831325	107	70	m27-o-1
27	-829061963	Beta-1 adrenergic receptor	o	uns	69	1.29993e-09	0.0110701	0.831325	111	71	m27-o-1
27	8156	Adenosine A2a receptor	o	uns	75	2.69059e-12	0.0110278	0.903614	24	72	m27-o-1
27	-1135984555	OSM receptor	o	uns	54	4.17644e-05	0.0109378	0.650602	130	73	m27-o-1
27	-1376217952	OSMR	o	uns	54	4.17644e-05	0.0109378	0.650602	131	74	m27-o-1
27	-1233600181	LIFR	o	uns	54	5.05951e-05	0.0108827	0.650602	132	75	m27-o-1
27	306	GHR	o	uns	67	2.74648e-08	0.0108012	0.807229	125	76	m27-o-1
27	2812	PTHR1	o	uns	69	7.65035e-09	0.0107326	0.831325	119	77	m27-o-1
27	2475	IFN-alpha/beta receptor	o	uns	70	3.94034e-09	0.0106936	0.843373	87	78	m27-o-1
27	-2013430205	Alpha-1A adrenergic receptor	o	uns	69	2.20051e-08	0.0105344	0.831325	120	79	m27-o-1
27	2143	Alpha-1B adrenergic receptor	o	uns	69	2.21955e-08	0.0105327	0.831325	121	80	m27-o-1
27	6366	TLR4	o	uns	72	1.17928e-08	0.0101824	0.86747	76	81	m27-o-1
27	878	Beta-2 adrenergic receptor	o	uns	71	3.71266e-08	0.0101385	0.855422	89	82	m27-o-1
27	19	Adenosine A2b receptor	o	uns	76	5.20273e-10	0.0100145	0.915663	27	83	m27-o-1
27	789	TrkB	o	uns	78	9.08673e-11	0.0098922	0.939759	15	84	m27-o-1
27	9299	FZD5	o	uns	74	1.10529e-08	0.00988248	0.891566	74	85	m27-o-1
27	235	PGE2R3	o	uns	71	1.99601e-07	0.00985017	0.855422	102	86	m27-o-1
27	7022	ALK-4	o	uns	66	1.00865e-05	0.00976909	0.795181	127	87	m27-o-1
27	7023	ActRIIA	o	uns	66	1.00865e-05	0.00976909	0.795181	128	88	m27-o-1
27	7024	ActRIIB	o	uns	66	1.00865e-05	0.00976909	0.795181	129	89	m27-o-1
27	-1700393203	ACM3	o	uns	73	7.24184e-08	0.00973593	0.879518	100	90	m27-o-1
27	526	NGFR(TNFRSF16)	o	uns	78	1.25111e-09	0.00953429	0.939759	25	91	m27-o-1
27	6193	IL6RA	o	uns	74	1.38129e-07	0.00949326	0.891566	98	92	m27-o-1
27	512	NMDA receptor	o	uns	79	7.33101e-10	0.00942046	0.951807	17	93	m27-o-1
27	8128	PGE2R4	o	uns	76	4.96782e-08	0.00935385	0.915663	55	94	m27-o-1
27	1032	Mu-type opioid receptor	o	uns	76	1.2133e-07	0.00922778	0.915663	57	95	m27-o-1
27	262	FGFR3	o	uns	79	3.77147e-09	0.00921068	0.951807	22	96	m27-o-1
27	811	VEGFR-2	o	uns	74	1.36966e-06	0.0091471	0.891566	108	97	m27-o-1
27	-1613886155	Delta-type opioid receptor	o	uns	76	2.51089e-07	0.00912584	0.915663	64	98	m27-o-1
27	441	c-Kit	o	uns	76	4.29983e-07	0.00905085	0.915663	66	99	m27-o-1
27	6368	TLR2	o	uns	74	4.71331e-06	0.00896318	0.891566	112	100	m27-o-1
27	7015	TGF-beta receptor type III (betaglycan)	o	uns	73	1.25571e-05	0.00893185	0.879518	118	101	m27-o-1
27	2188	LRP5	o	uns	55	0.0409456	0.00891699	0.662651	133	102	m27-o-1
27	7003	LIF receptor	o	uns	78	1.52211e-07	0.00890309	0.939759	54	103	m27-o-1
27	471	M-CSF receptor	o	uns	76	2.43109e-06	0.00881159	0.915663	81	104	m27-o-1
27	-524925202	NOTCH1 receptor	o	uns	70	0.000197768	0.00880171	0.843373	122	105	m27-o-1
27	2824	FGFR2	o	uns	79	1.26856e-07	0.00877193	0.951807	42	106	m27-o-1
27	1459841041	Adenosine A3 receptor	o	uns	76	4.62438e-06	0.0087236	0.915663	94	107	m27-o-1
27	1007	CD74	o	uns	75	2.5702e-05	0.00860289	0.903614	113	108	m27-o-1
27	984	gp130	o	uns	77	4.54036e-06	0.00860143	0.927711	83	109	m27-o-1
27	-2099509019	TGF-beta receptor type I	o	uns	77	2.14295e-05	0.00839969	0.927711	85	110	m27-o-1
27	-1764498783	IL-17RC	o	uns	75	0.000164751	0.0083426	0.903614	115	111	m27-o-1
27	-560270079	IL-17 receptor	o	uns	75	0.000164751	0.0083426	0.903614	117	112	m27-o-1
27	6329	PDGF-R-alpha	o	uns	78	0.000200283	0.00800657	0.939759	82	113	m27-o-1
27	9053	PDGF-R-beta	o	uns	78	0.000596117	0.00787402	0.939759	86	114	m27-o-1
27	572	PDGF receptor	o	uns	78	0.00126528	0.00778288	0.939759	95	115	m27-o-1
27	2823	Frizzled	o	uns	80	0.000401905	0.00770268	0.963855	63	116	m27-o-1
27	165	CRM1	o	uns	79	0.00107666	0.00770206	0.951807	75	117	m27-o-1
27	7029	TRH receptor	o	uns	81	0.000170664	0.00766828	0.975904	61	118	m27-o-1
27	-1731530888	CCKBR	o	uns	79	0.00182157	0.00764171	0.951807	84	119	m27-o-1
27	757	TGF-beta receptor type II	o	uns	79	0.00384319	0.00755619	0.951807	88	120	m27-o-1
27	4563	ITGA5	o	uns	82	0.000124458	0.00755412	0.987952	53	121	m27-o-1
27	7019	LPA1 receptor	o	uns	82	0.000140683	0.00754231	0.987952	58	122	m27-o-1
27	462998187	LPA2 receptor	o	uns	82	0.000186181	0.00751535	0.987952	60	123	m27-o-1
27	261	FGFR1	o	uns	82	0.000211795	0.00750297	0.987952	62	124	m27-o-1
27	-2005869969	CSF2RA	o	uns	81	0.00127891	0.007462	0.975904	79	125	m27-o-1
27	315	GM-CSF receptor	o	uns	81	0.00127891	0.007462	0.975904	80	126	m27-o-1
27	765	TNF-R1	o	uns	79	0.0117604	0.0074283	0.951807	103	127	m27-o-1
27	-157431302	nAChR beta-2	o	uns	81	0.00625652	0.00730124	0.975904	91	128	m27-o-1
27	-304274141	nAChR alpha-7	o	uns	82	0.0116638	0.00712486	0.987952	73	129	m27-o-1
27	-956173335	Prolactin receptor	o	uns	82	0.0423774	0.00700555	0.987952	77	130	m27-o-1
27	1004	Insulin receptor	o	uns	83	0.0249469	0.0069184	1	67	131	m27-o-1
27	6198	IP3R1	o	uns	83	0.0345494	0.0068914	1	68	132	m27-o-1
27	1139	Substance P receptor	o	uns	83	0.042211	0.00687484	1	70	133	m27-o-1
