# Supplementary material for: A systems-level framework for drug discovery identifies Csf1R as an anti-epileptic drug target
Source: Nat Commun. 2018 Sep 3;9:3561. doi: 10.1038/s41467-018-06008-4 (PMC6120885; doi:10.1038/s41467-018-06008-4)
Supplement: Supplementary file 14 — Supplementary Data 11 [file 41467_2018_6008_MOESM14_ESM.xlsx]

## Sheet: TF.Module
module	tf	tf.name	tf.group	status	impact	intersection	FDR	%tf	%module	absolute.ranking	relative.ranking	tf.module.group
1	-1600741596	Bcl-6	Neuron and precusor cells 3	u	uns	79	1.73479e-05	0.019642	0.509677	10	9	m1-u-2
1	-1450873934	NOTCH1 (NICD)	Neuron and precusor cells 5	u	uns	65	2.99086e-07	0.0239764	0.419355	6	7	m1-u-1
1	-1343004091	DR1	Neuron and precusor cells 5	u	uns	36	0.0397621	0.0228137	0.232258	8	8	m1-u-2
1	-1108183865	PLU-1	Neuron and precusor cells 4	u	uns	95	1.93137e-22	0.0310153	0.612903	2	2	m1-u-1
1	-852086706	N-Myc	Neuron and precusor cells 4	u	uns	81	0.000303299	0.0182803	0.522581	9	10	m1-u-1
1	2257	c-Myc	Neuron and precusor cells 5	u	act	23	0.000101914	0.0380165	0.148387	1	1	m1-u-1
1	4239	ZFX	Neuron and precusor cells 5	u	uns	107	1.14832e-14	0.0221808	0.690323	3	4	m1-u-1
1	4247	E2F4	Neuron and precusor cells 5	u	uns	79	0.0191759	0.0168228	0.509677	11	6	m1-u-1
1	4303	E2F1	Neuron and precusor cells 4	u	uns	143	2.11971e-07	0.014577	0.922581	7	5	m1-u-1
1	4385	ETS1	Neuron and precusor cells 5	u	uns	135	7.51393e-15	0.0179617	0.870968	5	11	m1-u-2
1	4391	GABP alpha	Neuron and precusor cells 4	u	uns	106	6.14375e-12	0.0206708	0.683871	4	3	m1-u-2
2	484	MEF2	Neuron and precusor cells 1 (NRSF)	o	uns	14	0.0494597	0.0752688	0.0492958	1	1	m2-o-
3	-2086922884	TRRAP	unspecified_2	u	act	14	0.0325283	0.636364	0.00436817	3	2	m3-u-1
3	-2086922884	TRRAP	unspecified_2	o	act	15	0.0271949	0.681818	0.00431655	8	6	m3-o-1
3	-1779513339	REV-ERB-BETA	unspecified_2	o	uns	15	0.00675022	0.75	0.00431655	14	10	m3-o-5
3	-1631687571	MIZF	unspecified_2	o	act	12	0.00352747	0.857143	0.00345324	9	15	m3-o-1
3	-1631687571	MIZF	unspecified_2	u	act	12	0.000758823	0.857143	0.00374415	4	7	m3-u-1
3	-1511053612	LIN-9	unspecified_2	o	uns	57	5.3682e-07	0.537736	0.0164029	13	12	m3-o-4
3	-1451866759	NPAT	unspecified_2	o	act	12	6.55236e-05	1	0.00345324	2	13	m3-o-1
3	-1451866759	NPAT	unspecified_2	u	act	12	1.30859e-05	1	0.00374415	1	1	m3-u-1
3	-1168373024	E2F1/DP1 complex	unspecified_2	o	uns	21	0.00275029	0.65625	0.00604317	15	11	m3-o-1
3	-1015439151	p130	unspecified_2	o	inh	9	0.0166697	0.9	0.00258993	10	5	m3-o-2
3	-979158255	PYGO2	unspecified_2	o	act	13	0.000176266	0.928571	0.00374101	3	14	m3-o-1
3	-979158255	PYGO2	unspecified_2	u	act	12	0.000758823	0.857143	0.00374415	5	8	m3-u-1
3	-889765111	LIN-54	unspecified_2	o	uns	40	3.28628e-10	0.727273	0.0115108	12	8	m3-o-4
3	-852086706	N-Myc	Neuron and precusor cells 4	u	uns	1165	3.58231e-05	0.26292	0.363495	8	3	m3-u-1
3	-732247617	SFMBT1	unspecified_2	o	uns	22	1.10853e-10	1	0.00633094	11	9	m3-o-1
3	-319776624	IRF7	IFN response factors (IRF1/IRF7)	o	act	16	0.0222835	0.666667	0.00460432	6	7	m3-o-1
3	265	FLASH	unspecified_2	u	act	12	0.000135775	0.923077	0.00374415	2	6	m3-u-1
3	265	FLASH	unspecified_2	o	act	13	1.63997e-05	1	0.00374101	1	1	m3-o-1
3	4212	IRF1	IFN response factors (IRF1/IRF7)	o	act	42	0.00113157	0.494118	0.0120863	5	3	m3-o-1
3	4303	E2F1	Neuron and precusor cells 4	o	act	91	6.12362e-05	0.413636	0.0261871	4	2	m3-o-2
3	4303	E2F1	Neuron and precusor cells 4	u	uns	2413	0.000110515	0.245973	0.752886	6	4	m3-u-1
3	4391	GABP alpha	Neuron and precusor cells 4	u	uns	1319	0.000678731	0.257215	0.411544	7	5	m3-u-2
3	6059	FOXM1	Neuron and retina	o	act	28	0.0227111	0.518519	0.00805755	7	4	m3-o-3
4	-1450873934	NOTCH1 (NICD)	Neuron and precusor cells 5	o	uns	135	0.000225847	0.0497971	0.298013	6	8	m4-o-1
4	-852086706	N-Myc	Neuron and precusor cells 4	o	uns	219	7.44648e-10	0.0494245	0.483444	5	5	m4-o-1
4	2257	c-Myc	Neuron and precusor cells 5	o	uns	391	1.98237e-10	0.0396512	0.863135	7	3	m4-o-1
4	2805	ELF1	ELF1	o	uns	62	0.0214218	0.0571429	0.136865	3	7	m4-o-1
4	4303	E2F1	Neuron and precusor cells 4	o	uns	395	1.11176e-12	0.040265	0.871965	2	2	m4-o-1
4	4385	ETS1	Neuron and precusor cells 5	o	uns	340	2.24083e-16	0.0452368	0.750552	4	6	m4-o-1
4	4391	GABP alpha	Neuron and precusor cells 4	o	uns	264	7.98391e-17	0.0514821	0.582781	1	1	m4-o-1
4	6313	SUZ12	Neuron and precusor cells 1 (NRSF)	u	uns	213	1.87501e-05	0.0584042	0.37108	1	1	m4-u-
4	6428	OTX2	Neuron and precusor cells 5	o	uns	191	3.26686e-07	0.0488241	0.421634	8	4	m4-o-1
5	-429256099	JMJD3	IFN response factors (IRF3/IRF8/IRF9)	o	uns	9	0.0430483	0.0731707	0.0511364	10	8	m5-o-4
5	-319776624	IRF7	IFN response factors (IRF1/IRF7)	o	uns	16	1.78025e-06	0.0893855	0.0909091	6	6	m5-o-2
5	-228414953	ISGF3	IFN response factors (IRF3/IRF8/IRF9)	o	act	8	2.00485e-07	0.5	0.0454545	3	2	m5-o-2
5	721	STAT1	NF-kB - STAT1/3 - C/EBPa	o	act	20	2.11444e-08	0.124224	0.113636	1	1	m5-o-1
5	2476	STAT2	IFN response factors (IRF3/IRF8/IRF9)	o	uns	17	1.63022e-05	0.0714286	0.0965909	8	10	m5-o-1
5	2557	IRF3	IFN response factors (IRF3/IRF8/IRF9)	o	act	8	2.89126e-05	0.296296	0.0454545	5	4	m5-o-1
5	2929	IRF9	IFN response factors (IRF3/IRF8/IRF9)	o	act	5	5.65435e-05	0.714286	0.0284091	4	11	m5-o-2
5	4212	IRF1	IFN response factors (IRF1/IRF7)	o	act	12	7.30592e-05	0.141176	0.0681818	2	3	m5-o-2
5	4319	IRF8	IFN response factors (IRF3/IRF8/IRF9)	o	uns	20	5.01198e-06	0.0641026	0.113636	7	7	m5-o-2
5	4337	IRF2	IFN response factors (IRF2)	o	uns	13	0.00944661	0.0580357	0.0738636	11	9	m5-o-5
5	4361	PU.1	unspecified_3	o	uns	25	0.000661108	0.0398724	0.142045	9	5	m5-o-3
6	-1450873934	NOTCH1 (NICD)	Neuron and precusor cells 5	u	uns	123	0.000122855	0.0453707	0.3075	5	2	m6-u-2
6	-1108183865	PLU-1	Neuron and precusor cells 4	u	uns	167	1.71865e-15	0.0545217	0.4175	1	1	m6-u-1
6	4239	ZFX	Neuron and precusor cells 5	u	uns	201	4.37352e-07	0.0416667	0.5025	2	3	m6-u-1
6	4303	E2F1	Neuron and precusor cells 4	o	uns	122	0.0295455	0.0124363	0.865248	1	2	m6-o-1
6	4303	E2F1	Neuron and precusor cells 4	u	uns	323	0.0207901	0.0329256	0.8075	3	4	m6-u-1
6	4385	ETS1	Neuron and precusor cells 5	u	uns	274	1.75991e-05	0.0364556	0.685	4	6	m6-u-2
6	4391	GABP alpha	Neuron and precusor cells 4	o	uns	81	0.00149991	0.0157956	0.574468	2	1	m6-o-1
6	6428	OTX2	Neuron and precusor cells 5	u	uns	165	3.54218e-05	0.0421779	0.4125	6	5	m6-u-2
8	-2086922884	TRRAP	unspecified_2	o	act	12	2.84378e-12	0.545455	0.056338	6	19	m8-o-1
8	-1754100917	OLIG2	glia and oligodendrocytes	o	uns	10	0.0031579	0.105263	0.0469484	28	8	m8-o-3
8	-1631687571	MIZF	unspecified_2	o	act	12	4.61593e-16	0.857143	0.056338	3	17	m8-o-1
8	-1456097743	X protein (HBV)	glia and oligodendrocytes	o	act	12	4.64822e-06	0.193548	0.056338	13	22	m8-o-1
8	-1451866759	NPAT	unspecified_2	o	act	12	5.25666e-18	1	0.056338	1	1	m8-o-1
8	-1399672965	Bcl-3	glia and oligodendrocytes	o	uns	13	2.43807e-07	0.168831	0.0610329	17	26	m8-o-1
8	-1168373024	E2F1/DP1 complex	unspecified_2	o	uns	12	3.72149e-11	0.375	0.056338	20	24	m8-o-1
8	-1138456607	ARX	glia and oligodendrocytes	o	uns	15	1.14977e-10	0.223881	0.0704225	15	9	m8-o-1
8	-979158255	PYGO2	unspecified_2	o	act	12	4.61593e-16	0.857143	0.056338	4	18	m8-o-1
8	-860435945	LSD1	glia and oligodendrocytes	o	uns	16	1.07497e-07	0.130081	0.0751174	16	11	m8-o-1
8	-732247617	SFMBT1	unspecified_2	o	uns	12	1.2217e-13	0.545455	0.056338	18	23	m8-o-1
8	-600165943	FOXK1	glia and oligodendrocytes	o	uns	12	4.23145e-07	0.184615	0.056338	25	25	m8-o-1
8	-549052033	SOX2	glia and oligodendrocytes	o	act	13	5.4993e-05	0.141304	0.0610329	10	7	m8-o-1
8	-319776624	IRF7	IFN response factors (IRF1/IRF7)	o	act	12	1.14752e-11	0.5	0.056338	9	20	m8-o-1
8	-137539001	BACH1	glia and oligodendrocytes	o	uns	12	0.000573054	0.0991736	0.056338	27	27	m8-o-1
8	265	FLASH	unspecified_2	o	act	12	6.71286e-17	0.923077	0.056338	2	16	m8-o-1
8	1076	p73	glia and oligodendrocytes	o	act	13	3.17626e-05	0.147727	0.0610329	8	6	m8-o-1
8	2557	IRF3	IFN response factors (IRF3/IRF8/IRF9)	o	act	12	6.99223e-11	0.444444	0.056338	11	21	m8-o-1
8	4212	IRF1	IFN response factors (IRF1/IRF7)	o	act	13	2.0621e-05	0.152941	0.0610329	7	5	m8-o-1
8	4278	CUX1	glia and oligodendrocytes	o	uns	13	0.000184301	0.0992366	0.0610329	23	14	m8-o-1
8	4311	C/EBPbeta	NF-kB - STAT1/3 - C/EBPa	o	act	16	0.0187302	0.0714286	0.0751174	12	4	m8-o-1
8	4337	IRF2	IFN response factors (IRF2)	o	uns	16	0.000632787	0.0714286	0.0751174	21	12	m8-o-1
8	4384	TEF-1	glia and oligodendrocytes	o	uns	13	0.0425832	0.0610329	0.0610329	26	15	m8-o-1
8	6088	RelB (NF-kB subunit)	IFN response factors (IRF2)	o	uns	13	0.00130499	0.083871	0.0610329	24	28	m8-o-1
8	6123	SOX10	glia and oligodendrocytes	o	act	5	0.0214441	0.294118	0.0234742	14	2	m8-o-2
8	6392	EPAS1	glia and oligodendrocytes	o	uns	14	0.000659914	0.0818713	0.0657277	22	13	m8-o-1
8	6436	SMAD1	glia and oligodendrocytes	o	uns	18	0.000773318	0.0629371	0.084507	19	10	m8-o-1
8	9097	ESR1 (nuclear)	Neuron and precusor cells 3	o	inh	20	6.393e-05	0.0732601	0.0938967	5	3	m8-o-1
10	-1859973767	NRSF	Neuron and precusor cells 1 (NRSF)	u	inh	13	0.00946756	0.0640394	0.0593607	1	1	m10-u-1
10	-1543177360	HMGA2	Neuron and precusor cells 1 (NRSF)	u	uns	18	0.0118178	0.0534125	0.0821918	2	2	m10-u-2
10	161	ATF-2	Neuron and precusor cells 3	o	uns	10	0.048643	0.0130039	0.263158	1	1	m10-o-
10	6313	SUZ12	Neuron and precusor cells 1 (NRSF)	u	uns	104	3.38153e-08	0.0285166	0.474886	3	3	m10-u-1
11	-1108183865	PLU-1	Neuron and precusor cells 4	o	uns	109	1.49353e-07	0.035586	0.393502	1	1	m11-o-
12	-2110483914	CRP2	unspecified_3	o	act	3	0.0268658	0.75	0.0193548	5	4	m12-o-4
12	-1913977588	EZH2	unspecified_3	o	uns	34	0.00749151	0.0253731	0.219355	21	13	m12-o-5
12	-1825921125	EED	unspecified_3	o	uns	34	0.00158556	0.0272	0.219355	16	20	m12-o-5
12	-1749150408	EDR1	unspecified_3	o	uns	21	0.0386443	0.0309278	0.135484	24	8	m12-o-5
12	-1547669052	TAZ	unspecified_4	o	uns	4	0.0380432	0.25	0.0258065	20	24	m12-o-9
12	-1174093800	Scleraxis	unspecified_3	o	act	3	0.0268658	0.75	0.0193548	4	22	m12-o-3
12	-636753165	SP7	unspecified_3	o	uns	4	0.0107192	0.333333	0.0258065	18	23	m12-o-13
12	-634544727	MKL1	unspecified_3	o	act	8	7.3224e-06	0.333333	0.0516129	1	1	m12-o-1
12	-589212696	PRDM5	unspecified_3	o	uns	12	8.03376e-07	0.129032	0.0774194	12	14	m12-o-2
12	-467907450	Sirtuin6	unspecified_3	o	uns	7	0.0166339	0.102941	0.0451613	19	25	m12-o-2
12	35	AP-1	NF-kB - STAT1/3 - C/EBPa	o	uns	41	2.18224e-06	0.0308968	0.264516	9	21	m12-o-6
12	151	COUP-TFII	unspecified_3	o	uns	22	6.61575e-07	0.056701	0.141935	10	26	m12-o-1
12	719	SRF	unspecified_3	o	act	16	0.00411154	0.0707965	0.103226	2	5	m12-o-4
12	749	TBP	NF-kB - STAT1/3 - C/EBPa	o	uns	30	7.26621e-05	0.0339367	0.193548	11	17	m12-o-12
12	2201	p300	unspecified_3	o	uns	17	0.0279192	0.0367965	0.109677	22	19	m12-o-13
12	2484	Fra-2	unspecified_4	o	uns	10	0.000436506	0.0952381	0.0645161	17	18	m12-o-12
12	2554	SP3	unspecified_4	o	act	13	0.0416156	0.0698925	0.083871	6	3	m12-o-3
12	2636	C/EBPalpha	NF-kB - STAT1/3 - C/EBPa	o	uns	38	1.84498e-12	0.0517007	0.245161	8	7	m12-o-1
12	2940	ETS2	STAT6	o	uns	12	0.0290177	0.0495868	0.0774194	26	16	m12-o-11
12	4259	GCR-alpha	unspecified_4	o	uns	29	0.0147805	0.0268519	0.187097	23	11	m12-o-8
12	4311	C/EBPbeta	NF-kB - STAT1/3 - C/EBPa	o	uns	28	0.00125491	0.0311457	0.180645	14	9	m12-o-6
12	4316	RXRA	NF-kB - STAT1/3 - C/EBPa	o	uns	27	7.23291e-05	0.0368349	0.174194	13	15	m12-o-10
12	4322	SMAD3	unspecified_4	o	uns	25	0.0250589	0.0284738	0.16129	25	12	m12-o-9
12	6013	RUNX2	unspecified_4	o	uns	15	0.000307659	0.0585938	0.0967742	15	10	m12-o-7
12	6386	FLI1	unspecified_3	o	inh	6	1.44838e-05	0.545455	0.0387097	3	2	m12-o-2
12	9063	RelA (p65 NF-kB subunit)	NF-kB - STAT1/3 - C/EBPa	o	inh	6	0.0294028	0.176471	0.0387097	7	6	m12-o-3
13	-2095642615	CUX1 (p110)	Neuron and precusor cells 3	u	uns	51	0.0217383	0.0429293	0.159375	17	15	m13-u-4
13	-1641280260	NCOA3 (pCIP/SRC3)	unspecified_1	o	uns	4	0.0420478	0.0251572	0.25	2	2	m13-o-1
13	-1600741596	Bcl-6	Neuron and precusor cells 3	u	uns	157	8.00326e-11	0.0390353	0.490625	12	7	m13-u-6
13	-1450873934	NOTCH1 (NICD)	Neuron and precusor cells 5	u	uns	121	4.97529e-11	0.044633	0.378125	8	14	m13-u-5
13	-1343004091	DR1	Neuron and precusor cells 5	u	uns	82	1.73504e-09	0.0519645	0.25625	6	3	m13-u-3
13	-1108183865	PLU-1	Neuron and precusor cells 4	u	uns	138	7.30133e-14	0.0450539	0.43125	5	9	m13-u-1
13	-852086706	N-Myc	Neuron and precusor cells 4	u	uns	154	3.32676e-06	0.0347551	0.48125	15	17	m13-u-1
13	-567321357	CoREST	Neuron and precusor cells 3	u	inh	70	0.0110587	0.0312221	0.21875	2	2	m13-u-2
13	161	ATF-2	Neuron and precusor cells 3	u	uns	37	0.034803	0.0481144	0.115625	16	13	m13-u-6
13	2193	Pc2	unspecified_1	o	inh	2	0.037553	0.142857	0.125	1	1	m13-o-1
13	2257	c-Myc	Neuron and precusor cells 5	u	uns	290	1.59594e-13	0.0294088	0.90625	14	10	m13-u-5
13	2790	NFYA	Neuron and retina	u	uns	64	0.0219484	0.0395062	0.2	18	16	m13-u-5
13	4126	HSF2	Neuron and precusor cells 3	u	act	7	2.55797e-06	0.538462	0.021875	1	1	m13-u-1
13	4239	ZFX	Neuron and precusor cells 5	u	uns	197	4.21496e-19	0.0408375	0.615625	3	4	m13-u-1
13	4247	E2F4	Neuron and precusor cells 5	u	uns	145	0.0353252	0.0308773	0.453125	19	19	m13-u-1
13	4303	E2F1	Neuron and precusor cells 4	u	uns	295	3.51568e-17	0.0300714	0.921875	13	8	m13-u-1
13	4385	ETS1	Neuron and precusor cells 5	u	uns	257	6.99319e-19	0.0341937	0.803125	9	18	m13-u-5
13	4391	GABP alpha	Neuron and precusor cells 4	u	uns	195	9.43063e-15	0.0380265	0.609375	10	6	m13-u-5
13	4399	2016-10-02	Neuron and retina	u	uns	56	2.31028e-06	0.0546875	0.175	11	11	m13-u-1
13	6059	FOXM1	Neuron and retina	u	uns	68	5.29229e-08	0.0538401	0.2125	7	12	m13-u-1
13	6428	OTX2	Neuron and precusor cells 5	u	uns	163	1.97672e-14	0.0416667	0.509375	4	5	m13-u-4
15	-1443206267	SP2	lipid metabolism	u	inh	4	0.000358187	0.571429	0.0291971	2	1	m15-u-1
15	-1298152946	SREBP2 (nuclear)	lipid metabolism	u	act	9	1.88846e-06	0.236842	0.0656934	1	2	m15-u-1
16	-1825921125	EED	unspecified_3	u	uns	16	0.0488601	0.0128	0.280702	1	1	m16-u-1
16	-689197755	NF-kB1 (p50)	NF-kB - STAT1/3 - C/EBPa	o	uns	19	0.000137857	0.0329289	0.17757	9	15	m16-o-9
16	-287609976	LDB1	NF-kB - STAT1/3 - C/EBPa	o	uns	7	0.0260869	0.0666667	0.0654206	12	7	m16-o-7
16	35	AP-1	NF-kB - STAT1/3 - C/EBPa	o	uns	31	2.1355e-05	0.023361	0.28972	10	6	m16-o-6
16	522	NF-kB	NF-kB - STAT1/3 - C/EBPa	o	uns	23	0.000279486	0.0264368	0.214953	11	16	m16-o-6
16	721	STAT1	NF-kB - STAT1/3 - C/EBPa	o	act	11	0.0174639	0.068323	0.102804	2	3	m16-o-3
16	722	STAT3	NF-kB - STAT1/3 - C/EBPa	o	act	11	0.0471119	0.0614525	0.102804	4	2	m16-o-2
16	749	TBP	NF-kB - STAT1/3 - C/EBPa	o	uns	20	0.0210599	0.0226244	0.186916	16	17	m16-o-4
16	2636	C/EBPalpha	NF-kB - STAT1/3 - C/EBPa	o	act	9	0.0209949	0.0841121	0.0841121	3	4	m16-o-4
16	4311	C/EBPbeta	NF-kB - STAT1/3 - C/EBPa	o	uns	29	4.17622e-08	0.0322581	0.271028	6	10	m16-o-2
16	4316	RXRA	NF-kB - STAT1/3 - C/EBPa	o	uns	18	0.0202436	0.0245566	0.168224	14	9	m16-o-8
16	4319	IRF8	IFN response factors (IRF3/IRF8/IRF9)	o	uns	14	0.000202341	0.0448718	0.130841	7	8	m16-o-5
16	4337	IRF2	IFN response factors (IRF2)	o	uns	10	0.0145425	0.0446429	0.0934579	17	14	m16-o-5
16	4361	PU.1	unspecified_3	o	act	14	4.84738e-06	0.104478	0.130841	1	1	m16-o-1
16	4376	TFE3	NF-kB - STAT1/3 - C/EBPa	o	uns	13	0.000336451	0.0471014	0.121495	8	13	m16-o-8
16	4383	PEA3	NF-kB - STAT1/3 - C/EBPa	o	uns	12	0.00732635	0.038961	0.11215	13	12	m16-o-6
16	6088	RelB (NF-kB subunit)	IFN response factors (IRF2)	o	uns	8	0.0418367	0.0516129	0.0747664	15	11	m16-o-9
16	6313	SUZ12	Neuron and precusor cells 1 (NRSF)	u	uns	33	0.000903745	0.00904853	0.578947	2	2	m16-u-1
16	9063	RelA (p65 NF-kB subunit)	NF-kB - STAT1/3 - C/EBPa	o	uns	31	7.41415e-08	0.0294397	0.28972	5	5	m16-o-5
17	-1450873934	NOTCH1 (NICD)	Neuron and precusor cells 5	u	uns	117	2.42773e-09	0.0431575	0.364486	13	11	m17-u-8
17	-1343004091	DR1	Neuron and precusor cells 5	u	uns	86	3.13401e-11	0.0544994	0.267913	6	18	m17-u-2
17	-1265324149	ZNF143	Mitochondrial biogenesis	u	uns	50	0.000166449	0.0513347	0.155763	19	20	m17-u-6
17	-852086706	N-Myc	Neuron and precusor cells 4	u	uns	166	4.7287e-10	0.0374633	0.517134	15	9	m17-u-6
17	-509551034	ERR2	Mitochondrial biogenesis	u	uns	113	9.07103e-10	0.0445232	0.352025	12	7	m17-u-1
17	-244611904	JMJD2A	unspecified_5	u	uns	84	1.27054e-07	0.0474308	0.261682	14	10	m17-u-7
17	-149338283	HES1	unspecified_5	u	uns	67	0.0124969	0.0396919	0.208723	25	12	m17-u-8
17	503	Max	unspecified_5	u	uns	50	0.000137349	0.0516529	0.155763	18	19	m17-u-10
17	2257	c-Myc	Neuron and precusor cells 5	u	act	31	0.00130404	0.0512397	0.0965732	4	3	m17-u-3
17	2790	NFYA	Neuron and retina	u	uns	69	0.000699214	0.0425926	0.214953	24	22	m17-u-5
17	2832	NRF2	Mitochondrial biogenesis	u	act	11	0.000305489	0.148649	0.0342679	2	2	m17-u-2
17	3037	ERR3	Mitochondrial biogenesis	u	uns	23	9.06266e-12	0.190083	0.0716511	9	14	m17-u-1
17	4239	ZFX	Neuron and precusor cells 5	u	uns	168	2.46916e-07	0.0348259	0.523364	16	24	m17-u-1
17	4243	NRF1	Mitochondrial biogenesis	u	act	9	0.00360621	0.15	0.0280374	3	4	m17-u-2
17	4247	E2F4	Neuron and precusor cells 5	u	uns	149	0.00552316	0.0317291	0.464174	22	8	m17-u-5
17	4268	GABP	unspecified_5	u	uns	10	0.00731563	0.142857	0.0311526	20	15	m17-u-4
17	4290	YY1	unspecified_5	u	uns	83	5.17003e-16	0.0669895	0.258567	7	16	m17-u-4
17	4302	ERR1	Mitochondrial biogenesis	u	act	13	2.2336e-07	0.213115	0.0404984	1	1	m17-u-1
17	4303	E2F1	Neuron and precusor cells 4	u	uns	303	1.535e-22	0.0308869	0.943925	17	13	m17-u-4
17	4385	ETS1	Neuron and precusor cells 5	u	uns	268	6.905e-25	0.0356573	0.834891	10	23	m17-u-2
17	4391	GABP alpha	Neuron and precusor cells 4	u	uns	224	2.20283e-29	0.0436817	0.697819	5	5	m17-u-4
17	4399	2016-10-02	Neuron and retina	u	uns	52	0.000126025	0.0507812	0.161994	21	21	m17-u-9
17	6059	FOXM1	Neuron and retina	u	uns	82	6.14157e-15	0.0649248	0.255452	8	17	m17-u-9
17	6428	OTX2	Neuron and precusor cells 5	u	uns	166	1.44417e-15	0.0424335	0.517134	11	6	m17-u-3
17	9097	ESR1 (nuclear)	Neuron and precusor cells 3	u	uns	132	0.00111512	0.0337251	0.411215	23	25	m17-u-9
18	-1901444999	STAG1	STAT6	o	uns	6	0.000148516	0.285714	0.0379747	9	7	m18-o-7
18	-1125937618	EBF	STAT6	o	uns	12	0.00225642	0.0648649	0.0759494	21	5	m18-o-5
18	-1052944119	MTB-Zf	STAT6	o	uns	7	0.00811234	0.116667	0.0443038	11	17	m18-o-11
18	-938837405	ITF2	STAT6	o	uns	8	0.0217368	0.0833333	0.0506329	13	18	m18-o-14
18	-689197755	NF-kB1 (p50)	NF-kB - STAT1/3 - C/EBPa	o	uns	26	3.27095e-06	0.0450607	0.164557	6	4	m18-o-4
18	35	AP-1	NF-kB - STAT1/3 - C/EBPa	o	uns	37	0.000418424	0.0278824	0.234177	10	11	m18-o-10
18	522	NF-kB	NF-kB - STAT1/3 - C/EBPa	o	uns	26	0.0100281	0.0298851	0.164557	20	15	m18-o-12
18	721	STAT1	NF-kB - STAT1/3 - C/EBPa	o	uns	33	0.00062291	0.0294643	0.208861	8	10	m18-o-3
18	2257	c-Myc	Neuron and precusor cells 5	o	inh	16	0.000936778	0.0586081	0.101266	2	2	m18-o-2
18	2557	IRF3	IFN response factors (IRF3/IRF8/IRF9)	o	uns	10	0.0083427	0.0704225	0.0632911	16	19	m18-o-15
18	2636	C/EBPalpha	NF-kB - STAT1/3 - C/EBPa	o	uns	27	0.000115582	0.0367347	0.170886	7	20	m18-o-13
18	2940	ETS2	STAT6	o	uns	19	6.50249e-08	0.0785124	0.120253	5	13	m18-o-10
18	4267	STAT6	STAT6	o	uns	23	7.30662e-05	0.0429907	0.14557	15	14	m18-o-11
18	4311	C/EBPbeta	NF-kB - STAT1/3 - C/EBPa	o	uns	33	3.18174e-06	0.0367075	0.208861	4	16	m18-o-13
18	4316	RXRA	NF-kB - STAT1/3 - C/EBPa	o	uns	25	0.00148446	0.0341064	0.158228	18	9	m18-o-9
18	4319	IRF8	IFN response factors (IRF3/IRF8/IRF9)	o	uns	25	2.59453e-11	0.0801282	0.158228	3	12	m18-o-2
18	4361	PU.1	unspecified_3	o	act	28	1.71583e-19	0.208955	0.177215	1	1	m18-o-1
18	4383	PEA3	NF-kB - STAT1/3 - C/EBPa	o	uns	18	2.44294e-05	0.0584416	0.113924	17	8	m18-o-8
18	4608	TAL1	STAT6	o	uns	19	0.000729188	0.0443925	0.120253	19	6	m18-o-6
18	6095	NF-AT2(NFATC1)	STAT6	o	uns	17	1.06029e-05	0.0658915	0.107595	12	3	m18-o-3
18	6098	c-Rel (NF-kB subunit)	NF-kB - STAT1/3 - C/EBPa	o	uns	23	0.00621616	0.0333333	0.14557	22	21	m18-o-16
18	9063	RelA (p65 NF-kB subunit)	NF-kB - STAT1/3 - C/EBPa	o	uns	30	0.00461721	0.02849	0.189873	14	22	m18-o-15
19	-533048414	Rad21	unspecified_1	u	act	7	3.74345e-10	0.875	0.0486111	1	1	m19-u-
22	-1723869194	NF-I	Neuron and precusor cells 2	o	inh	3	0.0415883	0.5	0.0232558	9	23	m22-o-6
22	-1547669052	TAZ	unspecified_4	o	uns	5	0.000406057	0.3125	0.0387597	19	25	m22-o-13
22	-847362919	TFCP2	Neuron and precusor cells 2	o	uns	12	0.00103898	0.056872	0.0930233	27	11	m22-o-8
22	-689197755	NF-kB1 (p50)	NF-kB - STAT1/3 - C/EBPa	o	uns	17	0.0425285	0.0294627	0.131783	35	38	m22-o-8
22	-630625533	PAX6	Neuron and precusor cells 2	o	uns	12	0.00541729	0.048583	0.0930233	30	33	m22-o-15
22	-447188826	MLL2	Neuron and precusor cells 2	o	act	5	0.0125664	0.25	0.0387597	10	5	m22-o-5
22	-73323281	LXR-alpha	Neuron and precusor cells 2	o	uns	16	0.00114796	0.0410256	0.124031	23	35	m22-o-17
22	35	AP-1	NF-kB - STAT1/3 - C/EBPa	o	act	14	7.37621e-05	0.0939597	0.108527	3	24	m22-o-13
22	112	CBP	Neuron and precusor cells 2	o	uns	11	0.00387762	0.0555556	0.0852713	37	32	m22-o-4
22	510	N-CoR	Neuron and precusor cells 2	o	uns	8	0.0271056	0.0661157	0.0620155	38	30	m22-o-7
22	522	NF-kB	NF-kB - STAT1/3 - C/EBPa	o	act	11	0.025156	0.0728477	0.0852713	8	3	m22-o-3
22	721	STAT1	NF-kB - STAT1/3 - C/EBPa	o	act	11	0.0457821	0.068323	0.0852713	11	7	m22-o-7
22	722	STAT3	NF-kB - STAT1/3 - C/EBPa	o	act	15	0.000111127	0.0837989	0.116279	2	9	m22-o-7
22	749	TBP	NF-kB - STAT1/3 - C/EBPa	o	uns	25	0.000916604	0.0282805	0.193798	25	15	m22-o-5
22	884	c-Jun	Neuron and precusor cells 2	o	act	17	5.33462e-05	0.0765766	0.131783	1	1	m22-o-1
22	1075	p53	Neuron and precusor cells 2	o	uns	56	0.00034864	0.0177047	0.434109	20	14	m22-o-10
22	2484	Fra-2	unspecified_4	o	uns	8	0.00952471	0.0761905	0.0620155	26	27	m22-o-6
22	2498	SP1	Neuron and precusor cells 3	o	act	29	0.0124031	0.0356704	0.224806	4	6	m22-o-6
22	2554	SP3	unspecified_4	o	uns	39	5.70527e-07	0.0274262	0.302326	16	17	m22-o-7
22	2636	C/EBPalpha	NF-kB - STAT1/3 - C/EBPa	o	act	11	0.000860462	0.102804	0.0852713	6	2	m22-o-2
22	2687	EGR3	Neuron and precusor cells 2	o	uns	8	0.0199054	0.0689655	0.0620155	33	29	m22-o-10
22	2743	ZNF42 (MZF1)	Neuron and precusor cells 2	o	uns	26	0.000155372	0.0300926	0.20155	18	37	m22-o-12
22	2846	JunB	Neuron and precusor cells 2	o	uns	14	6.90947e-06	0.071066	0.108527	14	28	m22-o-1
22	4212	IRF1	IFN response factors (IRF1/IRF7)	o	uns	16	0.0431906	0.0308285	0.124031	34	18	m22-o-12
22	4259	GCR-alpha	unspecified_4	o	uns	27	0.00331634	0.025	0.209302	24	12	m22-o-6
22	4311	C/EBPbeta	NF-kB - STAT1/3 - C/EBPa	o	uns	31	2.48382e-07	0.0344828	0.24031	12	21	m22-o-2
22	4316	RXRA	NF-kB - STAT1/3 - C/EBPa	o	uns	24	0.000110274	0.0327422	0.186047	17	10	m22-o-2
22	4322	SMAD3	unspecified_4	o	uns	23	0.0100043	0.0261959	0.178295	36	19	m22-o-11
22	4351	c-Jun/c-Fos	Neuron and precusor cells 2	o	uns	7	0.00447601	0.104478	0.0542636	22	26	m22-o-1
22	4359	HIF1A	Neuron and precusor cells 2	o	act	18	0.000315263	0.0640569	0.139535	5	4	m22-o-4
22	4372	JunD	Neuron and precusor cells 3	o	act	8	0.00782298	0.123077	0.0620155	7	8	m22-o-6
22	4383	PEA3	NF-kB - STAT1/3 - C/EBPa	o	uns	13	0.00980215	0.0422078	0.100775	31	34	m22-o-16
22	4387	EGR1	Neuron and precusor cells 2	o	uns	26	0.00570035	0.0249042	0.20155	29	22	m22-o-13
22	6013	RUNX2	unspecified_4	o	uns	11	0.0440581	0.0429688	0.0852713	39	16	m22-o-11
22	6098	c-Rel (NF-kB subunit)	NF-kB - STAT1/3 - C/EBPa	o	uns	20	0.00992763	0.0289855	0.155039	28	39	m22-o-3
22	6165	TGIF	Neuron and precusor cells 2	o	uns	9	0.00621479	0.0681818	0.0697674	32	13	m22-o-9
22	6187	DEC1 (Stra13)	Neuron and precusor cells 2	o	uns	15	6.12045e-06	0.0652174	0.116279	15	31	m22-o-14
22	6313	SUZ12	Neuron and precusor cells 1 (NRSF)	u	uns	38	0.00310757	0.0104195	0.527778	1	1	m22-u-
22	9063	RelA (p65 NF-kB subunit)	NF-kB - STAT1/3 - C/EBPa	o	uns	34	1.52415e-07	0.0322887	0.263566	13	36	m22-o-16
22	9097	ESR1 (nuclear)	Neuron and precusor cells 3	o	uns	61	0.00700081	0.0155851	0.472868	21	20	m22-o-9
23	-1108183865	PLU-1	Neuron and precusor cells 4	u	uns	48	7.57162e-11	0.0156709	0.623377	2	2	m23-u-1
23	4391	GABP alpha	Neuron and precusor cells 4	u	act	5	0.0190422	0.0694444	0.0649351	1	1	m23-u-1
24	-2132317791	TFEB	STAT6	o	uns	9	0.000157957	0.109756	0.0666667	5	5	m24-o-5
24	-73323281	LXR-alpha	Neuron and precusor cells 2	o	uns	14	0.0449995	0.0358974	0.103704	6	9	m24-o-1
24	522	NF-kB	NF-kB - STAT1/3 - C/EBPa	o	uns	27	0.000120851	0.0310345	0.2	2	8	m24-o-4
24	721	STAT1	NF-kB - STAT1/3 - C/EBPa	o	uns	31	0.000148986	0.0276786	0.22963	4	4	m24-o-4
24	2636	C/EBPalpha	NF-kB - STAT1/3 - C/EBPa	o	uns	21	0.0147338	0.0285714	0.155556	9	6	m24-o-6
24	4212	IRF1	IFN response factors (IRF1/IRF7)	o	uns	18	0.00494438	0.0346821	0.133333	7	10	m24-o-4
24	4316	RXRA	NF-kB - STAT1/3 - C/EBPa	o	uns	21	0.0141352	0.0286494	0.155556	8	2	m24-o-2
24	4317	USF1	STAT6	o	uns	18	0.00355982	0.035503	0.133333	3	3	m24-o-3
24	4387	EGR1	Neuron and precusor cells 2	o	uns	26	0.0135791	0.0249042	0.192593	10	7	m24-o-7
24	9063	RelA (p65 NF-kB subunit)	NF-kB - STAT1/3 - C/EBPa	o	uns	31	3.64044e-05	0.0294397	0.22963	1	1	m24-o-1
25	-1108183865	PLU-1	Neuron and precusor cells 4	o	uns	63	0.00427691	0.0205681	0.381818	1	1	m25-o-1
25	4385	ETS1	Neuron and precusor cells 5	o	uns	120	0.0023923	0.0159659	0.727273	2	2	m25-o-1
26	4259	GCR-alpha	unspecified_4	o	uns	33	0.000669844	0.0305556	0.20122	1	1	m26-o-1
26	6313	SUZ12	Neuron and precusor cells 1 (NRSF)	o	uns	72	0.00179338	0.0197423	0.439024	2	2	m26-o-2
27	-2073564002	DOT1	Neuron and astrocytes	o	uns	7	1.77046e-08	0.368421	0.0833333	16	9	m27-o-3
27	-1450873934	NOTCH1 (NICD)	Neuron and precusor cells 5	o	uns	51	3.03829e-13	0.0188122	0.607143	21	24	m27-o-6
27	-1343004091	DR1	Neuron and precusor cells 5	o	uns	49	7.10012e-22	0.031052	0.583333	13	21	m27-o-7
27	-1193216337	ETS	Neuron and astrocytes	o	uns	17	1.28635e-06	0.0391705	0.202381	27	17	m27-o-4
27	-852086706	N-Myc	Neuron and precusor cells 4	o	uns	73	4.80475e-22	0.0164748	0.869048	7	25	m27-o-7
27	-733704914	Ash1	Neuron and astrocytes	o	uns	3	0.0179479	0.375	0.0357143	20	7	m27-o-3
27	-669102578	ELF4	Neuron and astrocytes	o	uns	6	0.00484394	0.0895522	0.0714286	26	12	m27-o-6
27	-313512089	ZIC2	Neuron and astrocytes	o	uns	25	1.95648e-36	0.373134	0.297619	6	8	m27-o-5
27	-244611904	JMJD2A	unspecified_5	o	uns	33	1.6547e-06	0.0186335	0.392857	29	4	m27-o-4
27	-149338283	HES1	unspecified_5	o	uns	25	0.0244471	0.0148104	0.297619	33	26	m27-o-6
27	-102758160	RBBP5	Neuron and astrocytes	o	uns	8	1.07963e-06	0.156863	0.0952381	14	10	m27-o-2
27	35	AP-1	NF-kB - STAT1/3 - C/EBPa	o	uns	29	6.68799e-07	0.0218538	0.345238	28	22	m27-o-7
27	160	CREB1	Neuron and astrocytes	o	uns	69	7.91476e-12	0.0124235	0.821429	15	30	m27-o-1
27	241	Elk-1	Neuron and astrocytes	o	uns	60	1.35064e-35	0.0393959	0.714286	3	3	m27-o-3
27	503	Max	unspecified_5	o	uns	37	7.59364e-18	0.0382231	0.440476	19	18	m27-o-3
27	520	NF-AT4(NFATC3)	Neuron and astrocytes	o	uns	41	1.13162e-40	0.120944	0.488095	5	11	m27-o-5
27	719	SRF	unspecified_3	o	uns	51	2.06041e-23	0.0314039	0.607143	9	20	m27-o-1
27	749	TBP	NF-kB - STAT1/3 - C/EBPa	o	uns	60	1.26296e-49	0.0678733	0.714286	2	2	m27-o-2
27	883	c-Fos	Neuron and astrocytes	o	uns	15	5.83462e-07	0.049505	0.178571	25	14	m27-o-1
27	2257	c-Myc	Neuron and precusor cells 5	o	uns	81	8.90152e-06	0.00821418	0.964286	11	6	m27-o-3
27	2498	SP1	Neuron and precusor cells 3	o	uns	57	8.53355e-10	0.0139774	0.678571	22	5	m27-o-1
27	4239	ZFX	Neuron and precusor cells 5	o	uns	55	2.21172e-05	0.0114013	0.654762	30	32	m27-o-6
27	4247	E2F4	Neuron and precusor cells 5	o	uns	64	6.24118e-12	0.0136286	0.761905	17	29	m27-o-5
27	4268	GABP	unspecified_5	o	inh	2	0.0476909	0.666667	0.0238095	1	1	m27-o-1
27	4277	MAZ	Neuron and astrocytes	o	uns	22	2.62871e-15	0.0761246	0.261905	12	13	m27-o-3
27	4290	YY1	unspecified_5	o	uns	56	2.18141e-35	0.0451977	0.666667	4	16	m27-o-7
27	4303	E2F1	Neuron and precusor cells 4	o	uns	77	0.00844788	0.00784913	0.916667	23	34	m27-o-5
27	4325	2016-10-01	Neuron and astrocytes	o	uns	49	4.26297e-30	0.0467112	0.583333	8	15	m27-o-3
27	4372	JunD	Neuron and precusor cells 3	o	uns	23	0.000239752	0.0204809	0.27381	31	23	m27-o-1
27	4385	ETS1	Neuron and precusor cells 5	o	uns	75	1.25517e-08	0.00997871	0.892857	18	33	m27-o-1
27	4391	GABP alpha	Neuron and precusor cells 4	o	uns	71	9.45898e-16	0.0138456	0.845238	10	28	m27-o-4
27	4434	Ikaros	Neuron and astrocytes	o	uns	11	0.0113891	0.0319767	0.130952	32	19	m27-o-7
27	6428	OTX2	Neuron and precusor cells 5	o	uns	45	0.00181748	0.0115031	0.535714	34	31	m27-o-6
27	9097	ESR1 (nuclear)	Neuron and precusor cells 3	o	uns	56	6.56769e-10	0.0143076	0.666667	24	27	m27-o-3
28	-1108183865	PLU-1	Neuron and precusor cells 4	u	uns	57	9.87615e-07	0.0186092	0.478992	1	1	m28-u-
