# Supplementary material for: A systems-level framework for drug discovery identifies Csf1R as an anti-epileptic drug target
Source: Nat Commun. 2018 Sep 3;9:3561. doi: 10.1038/s41467-018-06008-4 (PMC6120885; doi:10.1038/s41467-018-06008-4)
Supplement: Supplementary file 15 — Supplementary Data 12 [file 41467_2018_6008_MOESM15_ESM.xlsx]

## Sheet: Controls_noBatch_SVA
Gene ID	Gene Names	Description	logFC	logCPM	LR	PValue	FDR
ENSMUSG00000034926	Dhcr24	24-dehydrocholesterol reductase [Source:MGI Symbol;Acc:MGI:1922004]	-0.479417	6.63635	38.3677	5.85932e-10	9.30753e-06
ENSMUSG00000043421	Hilpda	hypoxia inducible lipid droplet associated [Source:MGI Symbol;Acc:MGI:1916823]	0.354257	5.64339	27.5396	1.53909e-07	0.000980642
ENSMUSG00000024665	Fads2	fatty acid desaturase 2 [Source:MGI Symbol;Acc:MGI:1930079]	-0.586572	4.35866	27.1817	1.85202e-07	0.000980642
ENSMUSG00000052229	Gpr17	G protein-coupled receptor 17 [Source:MGI Symbol;Acc:MGI:3584514]	0.999747	1.532	24.8249	6.27819e-07	0.00166653
ENSMUSG00000025153	Fasn	fatty acid synthase [Source:MGI Symbol;Acc:MGI:95485]	-0.345905	7.6261	24.6237	6.96878e-07	0.00166653
ENSMUSG00000033066	Gas7	growth arrest specific 7 [Source:MGI Symbol;Acc:MGI:1202388]	-0.315599	7.45336	24.6039	7.04073e-07	0.00166653
ENSMUSG00000020808	Pimreg	PICALM interacting mitotic regulator [Source:MGI Symbol;Acc:MGI:1924434]	-0.709604	2.57239	24.5227	7.34384e-07	0.00166653
ENSMUSG00000017493	Igfbp4	insulin-like growth factor binding protein 4 [Source:MGI Symbol;Acc:MGI:96439]	-0.279954	7.84889	23.41	1.30899e-06	0.00259916
ENSMUSG00000016496	Cd274	CD274 antigen [Source:MGI Symbol;Acc:MGI:1926446]	0.331809	6.11983	22.8084	1.78984e-06	0.00315907
ENSMUSG00000021579	Lrrc14b	leucine rich repeat containing 14B [Source:MGI Symbol;Acc:MGI:2145269]	0.465258	3.80281	22.0229	2.69418e-06	0.00405292
ENSMUSG00000006517	Mvd	mevalonate (diphospho) decarboxylase [Source:MGI Symbol;Acc:MGI:2179327]	-0.467819	5.38381	21.9445	2.80656e-06	0.00405292
ENSMUSG00000052336	Cx3cr1	chemokine (C-X3-C motif) receptor 1 [Source:MGI Symbol;Acc:MGI:1333815]	-0.304242	6.26781	21.5705	3.41054e-06	0.00421709
ENSMUSG00000029810	Tmem176b	transmembrane protein 176B [Source:MGI Symbol;Acc:MGI:1916348]	-0.313946	6.0507	21.4131	3.70228e-06	0.00421709
ENSMUSG00000059743	Fdps	farnesyl diphosphate synthetase [Source:MGI Symbol;Acc:MGI:104888]	-0.389089	7.1725	21.4057	3.71667e-06	0.00421709
ENSMUSG00000033105	Lss	lanosterol synthase [Source:MGI Symbol;Acc:MGI:1336155]	-0.371145	6.26637	20.8057	5.08311e-06	0.00538301
ENSMUSG00000027952	Pmvk	phosphomevalonate kinase [Source:MGI Symbol;Acc:MGI:1915853]	-0.390242	4.78817	20.4155	6.23242e-06	0.00618763
ENSMUSG00000032218	Ccnb2	cyclin B2 [Source:MGI Symbol;Acc:MGI:88311]	-0.739518	2.50169	19.8067	8.56824e-06	0.00800626
ENSMUSG00000023367	Tmem176a	transmembrane protein 176A [Source:MGI Symbol;Acc:MGI:1913308]	-0.369081	4.50286	19.3742	1.07451e-05	0.00948251
ENSMUSG00000035042	Ccl5	chemokine (C-C motif) ligand 5 [Source:MGI Symbol;Acc:MGI:98262]	0.321463	5.22637	17.542	2.81035e-05	0.023496
ENSMUSG00000029581	Fscn1	fascin actin-bundling protein 1 [Source:MGI Symbol;Acc:MGI:1352745]	-0.274082	6.44405	17.4095	3.01314e-05	0.0239319
ENSMUSG00000070369	Itgad	integrin, alpha D [Source:MGI Symbol;Acc:MGI:3578624]	-0.889925	1.72666	17.0148	3.70905e-05	0.0280563
ENSMUSG00000026358	Rgs1	regulator of G-protein signaling 1 [Source:MGI Symbol;Acc:MGI:1354694]	0.20961	8.13211	15.7018	7.41552e-05	0.0535434
ENSMUSG00000022303	Dcstamp	dendrocyte expressed seven transmembrane protein [Source:MGI Symbol;Acc:MGI:1923016]	-0.442807	4.04866	15.4719	8.37399e-05	0.0578351
ENSMUSG00000008734	Gprc5b	G protein-coupled receptor, family C, group 5, member B [Source:MGI Symbol;Acc:MGI:1927596]	0.263133	5.85178	15.3602	8.88384e-05	0.0587999
ENSMUSG00000047945	Marcksl1	MARCKS-like 1 [Source:MGI Symbol;Acc:MGI:97143]	-0.211873	8.46024	15.2698	9.31964e-05	0.059217
ENSMUSG00000023909	Paqr4	progestin and adipoQ receptor family member IV [Source:MGI Symbol;Acc:MGI:1923748]	-0.293276	4.90608	14.9909	0.00010803	0.0633913
ENSMUSG00000038537	Mc3r	melanocortin 3 receptor [Source:MGI Symbol;Acc:MGI:96929]	2.71507	-1.44491	14.8969	0.000113549	0.0633913
ENSMUSG00000032193	Ldlr	low density lipoprotein receptor [Source:MGI Symbol;Acc:MGI:96765]	-0.240167	8.10924	14.8717	0.000115074	0.0633913
ENSMUSG00000015890	Amdhd1	amidohydrolase domain containing 1 [Source:MGI Symbol;Acc:MGI:1919011]	1.1865	0.0964911	14.8239	0.00011803	0.0633913
ENSMUSG00000001552	Jup	junction plakoglobin [Source:MGI Symbol;Acc:MGI:96650]	-0.298762	5.18112	14.7971	0.000119719	0.0633913
ENSMUSG00000038370	Pcp4l1	Purkinje cell protein 4-like 1 [Source:MGI Symbol;Acc:MGI:1913675]	-0.43452	3.66285	14.68	0.000127394	0.065279
ENSMUSG00000030789	Itgax	integrin alpha X [Source:MGI Symbol;Acc:MGI:96609]	-0.304912	5.96047	14.3654	0.000150545	0.0747313
ENSMUSG00000058454	Dhcr7	7-dehydrocholesterol reductase [Source:MGI Symbol;Acc:MGI:1298378]	-0.280572	5.98928	14.2445	0.000160532	0.0772744
ENSMUSG00000071637	Cebpd	CCAAT/enhancer binding protein (C/EBP), delta [Source:MGI Symbol;Acc:MGI:103573]	-0.364937	4.30732	14.0844	0.000174784	0.0816599
ENSMUSG00000028068	Iqgap3	IQ motif containing GTPase activating protein 3 [Source:MGI Symbol;Acc:MGI:3028642]	-0.41931	3.83199	13.9366	0.000189077	0.0858139
ENSMUSG00000016756	Cmah	cytidine monophospho-N-acetylneuraminic acid hydroxylase [Source:MGI Symbol;Acc:MGI:103227]	-0.518127	2.64473	13.8213	0.000201042	0.0887099
ENSMUSG00000044201	Cdc25c	cell division cycle 25C [Source:MGI Symbol;Acc:MGI:88350]	-1.13006	0.529852	13.6642	0.000218578	0.0932048
ENSMUSG00000034652	Cd300a	CD300A molecule [Source:MGI Symbol;Acc:MGI:2443411]	0.22373	7.32342	13.6269	0.000222964	0.0932048
ENSMUSG00000032855	Pkd1	polycystin 1, transient receptor poteintial channel interacting [Source:MGI Symbol;Acc:MGI:97603]	-0.247953	5.59878	13.349	0.000258561	0.105314
ENSMUSG00000003882	Il7r	interleukin 7 receptor [Source:MGI Symbol;Acc:MGI:96562]	0.381022	3.95444	13.2438	0.000273488	0.10608
ENSMUSG00000025203	Scd2	stearoyl-Coenzyme A desaturase 2 [Source:MGI Symbol;Acc:MGI:98240]	-0.266171	8.40303	13.2417	0.000273797	0.10608
ENSMUSG00000035557	Krt17	keratin 17 [Source:MGI Symbol;Acc:MGI:96691]	-6.03355	-1.13303	13.0906	0.000296783	0.112248
ENSMUSG00000046229	Scand1	SCAN domain-containing 1 [Source:MGI Symbol;Acc:MGI:1343132]	-0.258694	5.64145	13.0399	0.000304926	0.112645
ENSMUSG00000024799	Tm7sf2	transmembrane 7 superfamily member 2 [Source:MGI Symbol;Acc:MGI:1920416]	-0.425896	3.54876	12.8197	0.000342988	0.123736
ENSMUSG00000079243	Xirp1	xin actin-binding repeat containing 1 [Source:MGI Symbol;Acc:MGI:1333878]	-5.71924	-2.69703	12.779	0.000350528	0.123736
ENSMUSG00000025408	Ddit3	DNA-damage inducible transcript 3 [Source:MGI Symbol;Acc:MGI:109247]	0.218243	6.3142	12.6441	0.000376751	0.129344
ENSMUSG00000022351	Sqle	squalene epoxidase [Source:MGI Symbol;Acc:MGI:109296]	-0.256877	6.88687	12.6148	0.000382698	0.129344
ENSMUSG00000029482	Aacs	acetoacetyl-CoA synthetase [Source:MGI Symbol;Acc:MGI:1926144]	-0.284574	5.87998	12.5076	0.000405295	0.134127
ENSMUSG00000026605	Cenpf	centromere protein F [Source:MGI Symbol;Acc:MGI:1313302]	-0.496389	2.96411	12.468	0.000413989	0.134208
ENSMUSG00000044206	Vsig4	V-set and immunoglobulin domain containing 4 [Source:MGI Symbol;Acc:MGI:2679720]	-5.63922	-2.83246	12.3967	0.000430086	0.136638
ENSMUSG00000022372	Sla	src-like adaptor [Source:MGI Symbol;Acc:MGI:104295]	-0.293167	5.41009	12.2951	0.000454139	0.141451
ENSMUSG00000020566	#N/A	#N/A	-6.83104	-3.06595	12.2069	0.000476123	0.145446
ENSMUSG00000048520	Fbxl13	F-box and leucine-rich repeat protein 13 [Source:MGI Symbol;Acc:MGI:2443416]	5.77712	-3.06223	12.0014	0.000531618	0.156384
ENSMUSG00000055926	Gm14137	predicted gene 14137 [Source:MGI Symbol;Acc:MGI:3651144]	5.77712	-3.06223	12.0014	0.000531618	0.156384
ENSMUSG00000033214	Slitrk5	SLIT and NTRK-like family, member 5 [Source:MGI Symbol;Acc:MGI:2679448]	-3.51974	-2.34588	11.9521	0.000545851	0.157652
ENSMUSG00000026980	Ly75	lymphocyte antigen 75 [Source:MGI Symbol;Acc:MGI:106662]	2.29206	-1.63154	11.7524	0.000607649	0.172366
ENSMUSG00000021670	Hmgcr	3-hydroxy-3-methylglutaryl-Coenzyme A reductase [Source:MGI Symbol;Acc:MGI:96159]	-0.211973	6.95405	11.6912	0.000627949	0.174999
ENSMUSG00000042473	Tbc1d8b	TBC1 domain family, member 8B [Source:MGI Symbol;Acc:MGI:1918101]	0.39351	3.44723	11.6204	0.00065232	0.177648
ENSMUSG00000068587	Mgam	maltase-glucoamylase [Source:MGI Symbol;Acc:MGI:1203495]	-3.37879	-2.29785	11.5992	0.000659818	0.177648
ENSMUSG00000027750	Postn	periostin, osteoblast specific factor [Source:MGI Symbol;Acc:MGI:1926321]	-0.211129	7.13632	11.4681	0.000707996	0.187442
ENSMUSG00000029192	Tbc1d14	TBC1 domain family, member 14 [Source:MGI Symbol;Acc:MGI:1098708]	-0.199363	6.61677	11.4104	0.000730345	0.190189
ENSMUSG00000042268	Slc26a9	solute carrier family 26, member 9 [Source:MGI Symbol;Acc:MGI:2444594]	2.75397	-2.19041	11.3626	0.000749383	0.191999
ENSMUSG00000037868	Egr2	early growth response 2 [Source:MGI Symbol;Acc:MGI:95296]	-0.374967	3.76602	11.3222	0.000765845	0.193102
ENSMUSG00000021273	Fdft1	farnesyl diphosphate farnesyl transferase 1 [Source:MGI Symbol;Acc:MGI:102706]	-0.271748	6.40879	11.1883	0.000823141	0.201085
ENSMUSG00000023832	Acat2	acetyl-Coenzyme A acetyltransferase 2 [Source:MGI Symbol;Acc:MGI:87871]	-0.414656	5.73325	11.1871	0.000823664	0.201085
ENSMUSG00000028609	Magoh	mago homolog, exon junction complex core component [Source:MGI Symbol;Acc:MGI:1330312]	0.275012	4.58703	11.1507	0.000839989	0.201085
ENSMUSG00000051378	Kif18b	kinesin family member 18B [Source:MGI Symbol;Acc:MGI:2446979]	-0.608123	2.34178	11.1264	0.000851071	0.201085
ENSMUSG00000029413	Naaa	N-acylethanolamine acid amidase [Source:MGI Symbol;Acc:MGI:1914361]	-0.298495	4.53877	11.1053	0.0008608	0.201085
ENSMUSG00000023906	Cldn6	claudin 6 [Source:MGI Symbol;Acc:MGI:1859284]	-6.2603	-2.02533	11.0483	0.000887668	0.204357
ENSMUSG00000069743	Zfp820	zinc finger protein 820 [Source:MGI Symbol;Acc:MGI:1922674]	0.841923	0.762277	10.9611	0.000930467	0.211149
ENSMUSG00000037936	Scarb1	scavenger receptor class B, member 1 [Source:MGI Symbol;Acc:MGI:893578]	-0.206718	6.87476	10.9289	0.000946763	0.211822
ENSMUSG00000073489	Ifi204	interferon activated gene 204 [Source:MGI Symbol;Acc:MGI:96429]	0.216634	7.79113	10.887	0.000968392	0.212553
ENSMUSG00000030978	Rrm1	ribonucleotide reductase M1 [Source:MGI Symbol;Acc:MGI:98180]	-0.226089	6.24744	10.8684	0.000978198	0.212553
ENSMUSG00000020914	Top2a	topoisomerase (DNA) II alpha [Source:MGI Symbol;Acc:MGI:98790]	-0.33297	5.77141	10.8458	0.000990175	0.212553
ENSMUSG00000037531	Mrpl47	mitochondrial ribosomal protein L47 [Source:MGI Symbol;Acc:MGI:1921850]	0.323786	4.3225	10.8204	0.00100387	0.212621
ENSMUSG00000035356	Nfkbiz	nuclear factor of kappa light polypeptide gene enhancer in B cells inhibitor, zeta [Source:MGI Symbol;Acc:MGI:1931595]	-0.252624	5.47367	10.7098	0.00106568	0.222741
ENSMUSG00000062382	Ftl1-ps1	ferritin light polypeptide 1, pseudogene 1 [Source:MGI Symbol;Acc:MGI:3779109]	0.368923	6.03792	10.6017	0.00112984	0.233085
ENSMUSG00000031616	Ednra	endothelin receptor type A [Source:MGI Symbol;Acc:MGI:105923]	-1.14795	-0.109187	10.5742	0.00114678	0.233546
ENSMUSG00000039377	Hlx	H2.0-like homeobox [Source:MGI Symbol;Acc:MGI:96109]	-0.221263	5.72699	10.5307	0.00117409	0.236081
ENSMUSG00000055424	Gm9970	predicted gene 9970 [Source:MGI Symbol;Acc:MGI:3642876]	4.9684	-2.90446	10.4959	0.0011964	0.237107
ENSMUSG00000028546	Elavl4	ELAV (embryonic lethal, abnormal vision, Drosophila)-like 4 (Hu antigen D) [Source:MGI Symbol;Acc:MGI:107427]	-0.428718	3.09117	10.4765	0.00120905	0.237107
ENSMUSG00000024030	Abcg1	ATP binding cassette subfamily G member 1 [Source:MGI Symbol;Acc:MGI:107704]	0.207739	6.88226	10.3624	0.00128606	0.245102
ENSMUSG00000033991	Ttc37	tetratricopeptide repeat domain 37 [Source:MGI Symbol;Acc:MGI:2679923]	0.254088	4.93727	10.348	0.00129613	0.245102
ENSMUSG00000050762	Prss27	protease, serine 27 [Source:MGI Symbol;Acc:MGI:2450123]	-6.44161	-3.24652	10.2414	0.00137325	0.245102
ENSMUSG00000039546	Ajap1	adherens junction associated protein 1 [Source:MGI Symbol;Acc:MGI:2685419]	-6.44161	-3.24652	10.2414	0.00137325	0.245102
ENSMUSG00000044505	Lingo4	leucine rich repeat and Ig domain containing 4 [Source:MGI Symbol;Acc:MGI:2444651]	-6.44161	-3.24652	10.2414	0.00137325	0.245102
ENSMUSG00000061972	#N/A	#N/A	-6.44161	-3.24652	10.2414	0.00137325	0.245102
ENSMUSG00000070732	Rbm44	RNA binding motif protein 44 [Source:MGI Symbol;Acc:MGI:2685663]	-6.44161	-3.24652	10.2414	0.00137325	0.245102
ENSMUSG00000092167	Gm3696	predicted gene 3696 [Source:MGI Symbol;Acc:MGI:3781872]	-6.44161	-3.24652	10.2414	0.00137325	0.245102
ENSMUSG00000073409	H2-Q6	histocompatibility 2, Q region locus 6 [Source:MGI Symbol;Acc:MGI:95935]	0.292529	5.74786	10.1614	0.0014341	0.251142
ENSMUSG00000021991	Cacna2d3	calcium channel, voltage-dependent, alpha2/delta subunit 3 [Source:MGI Symbol;Acc:MGI:1338890]	2.23147	-1.57031	10.1555	0.00143871	0.251142
ENSMUSG00000028494	Plin2	perilipin 2 [Source:MGI Symbol;Acc:MGI:87920]	0.177917	11.957	10.116	0.00146987	0.253341
ENSMUSG00000030144	Clec4d	C-type lectin domain family 4, member d [Source:MGI Symbol;Acc:MGI:1298389]	0.170002	8.54524	10.0994	0.0014832	0.253341
ENSMUSG00000070427	Il18bp	interleukin 18 binding protein [Source:MGI Symbol;Acc:MGI:1333800]	0.263236	4.88413	10.0626	0.00151309	0.254095
ENSMUSG00000057173	Rfx8	regulatory factor X 8 [Source:MGI Symbol;Acc:MGI:3588206]	-5.11471	-2.90457	10.0397	0.00153205	0.254095
ENSMUSG00000039942	Ptger4	prostaglandin E receptor 4 (subtype EP4) [Source:MGI Symbol;Acc:MGI:104311]	-0.217414	5.49261	10.0107	0.00155631	0.254095
ENSMUSG00000026675	Hsd17b7	hydroxysteroid (17-beta) dehydrogenase 7 [Source:MGI Symbol;Acc:MGI:1330808]	-0.330978	4.97127	10.01	0.00155692	0.254095
ENSMUSG00000043445	Pgp	phosphoglycolate phosphatase [Source:MGI Symbol;Acc:MGI:1914328]	-0.307542	4.07393	9.99742	0.0015676	0.254095
ENSMUSG00000003779	Kif20a	kinesin family member 20A [Source:MGI Symbol;Acc:MGI:1201682]	-0.396859	3.73141	9.91984	0.00163507	0.254315
ENSMUSG00000041684	Bivm	basic, immunoglobulin-like variable motif containing [Source:MGI Symbol;Acc:MGI:2179809]	0.324378	3.67489	9.88826	0.00166336	0.254315
ENSMUSG00000001785	Pwp1	PWP1 homolog, endonuclein [Source:MGI Symbol;Acc:MGI:1914735]	0.194784	6.04042	9.8869	0.0016646	0.254315
ENSMUSG00000020123	Avpr1a	arginine vasopressin receptor 1A [Source:MGI Symbol;Acc:MGI:1859216]	5.51651	-3.24334	9.86883	0.00168103	0.254315
ENSMUSG00000034528	#N/A	#N/A	5.51651	-3.24334	9.86883	0.00168103	0.254315
ENSMUSG00000022215	Fitm1	fat storage-inducing transmembrane protein 1 [Source:MGI Symbol;Acc:MGI:1915930]	5.51651	-3.24334	9.86883	0.00168103	0.254315
ENSMUSG00000028571	#N/A	#N/A	5.51651	-3.24334	9.86883	0.00168103	0.254315
ENSMUSG00000053706	B430305J03Rik	RIKEN cDNA B430305J03 gene [Source:MGI Symbol;Acc:MGI:3697707]	-0.274575	4.67366	9.77355	0.00177041	0.26531
ENSMUSG00000038179	Slamf7	SLAM family member 7 [Source:MGI Symbol;Acc:MGI:1922595]	0.21713	6.79055	9.72745	0.00181537	0.269506
ENSMUSG00000029438	Bcl7a	B cell CLL/lymphoma 7A [Source:MGI Symbol;Acc:MGI:1924295]	-0.40562	2.96658	9.69632	0.00184637	0.270886
ENSMUSG00000045294	Insig1	insulin induced gene 1 [Source:MGI Symbol;Acc:MGI:1916289]	-0.233249	7.03133	9.66899	0.00187404	0.270886
ENSMUSG00000027086	Fastkd1	FAST kinase domains 1 [Source:MGI Symbol;Acc:MGI:2444596]	0.419449	2.96244	9.65274	0.0018907	0.270886
ENSMUSG00000027544	Nfatc2	nuclear factor of activated T cells, cytoplasmic, calcineurin dependent 2 [Source:MGI Symbol;Acc:MGI:102463]	-0.219952	5.89011	9.64128	0.00190253	0.270886
ENSMUSG00000037151	Lrrc20	leucine rich repeat containing 20 [Source:MGI Symbol;Acc:MGI:2387182]	-0.367935	3.35702	9.63415	0.00190993	0.270886
ENSMUSG00000026193	Fn1	fibronectin 1 [Source:MGI Symbol;Acc:MGI:95566]	-0.387615	3.48414	9.54188	0.00200836	0.28107
ENSMUSG00000028145	Them4	thioesterase superfamily member 4 [Source:MGI Symbol;Acc:MGI:1923028]	0.460696	2.43329	9.53389	0.00201712	0.28107
ENSMUSG00000002983	Relb	avian reticuloendotheliosis viral (v-rel) oncogene related B [Source:MGI Symbol;Acc:MGI:103289]	-0.240668	5.10692	9.46501	0.00209428	0.289284
ENSMUSG00000027715	Ccna2	cyclin A2 [Source:MGI Symbol;Acc:MGI:108069]	-0.343389	4.51183	9.43224	0.00213203	0.29196
ENSMUSG00000046186	Cd109	CD109 antigen [Source:MGI Symbol;Acc:MGI:2445221]	0.3402	4.28481	9.40706	0.00216151	0.293467
ENSMUSG00000069272	Hist1h2ae	histone cluster 1, H2ae [Source:MGI Symbol;Acc:MGI:2448290]	-6.0118	-3.15332	9.34294	0.00223846	0.298231
ENSMUSG00000003528	Slc25a1	solute carrier family 25 (mitochondrial carrier, citrate transporter), member 1 [Source:MGI Symbol;Acc:MGI:1345283]	-0.188046	6.53012	9.33339	0.00225015	0.298231
ENSMUSG00000027284	Cdan1	congenital dyserythropoietic anemia, type I (human) [Source:MGI Symbol;Acc:MGI:1916218]	-0.331512	3.66998	9.29943	0.00229225	0.298231
ENSMUSG00000062488	Ifit3b	interferon-induced protein with tetratricopeptide repeats 3B [Source:MGI Symbol;Acc:MGI:3698419]	0.251488	6.42604	9.27511	0.00232288	0.298231
ENSMUSG00000034460	Six4	sine oculis-related homeobox 4 [Source:MGI Symbol;Acc:MGI:106034]	-2.87086	-2.24858	9.25404	0.00234977	0.298231
ENSMUSG00000037725	Ckap2	cytoskeleton associated protein 2 [Source:MGI Symbol;Acc:MGI:1931797]	-0.47191	2.33848	9.223	0.00238993	0.298231
ENSMUSG00000009734	Pou6f2	POU domain, class 6, transcription factor 2 [Source:MGI Symbol;Acc:MGI:2443631]	5.21912	-3.15063	9.21575	0.00239942	0.298231
ENSMUSG00000074646	6430550D23Rik	RIKEN cDNA 6430550D23 gene [Source:MGI Symbol;Acc:MGI:2443361]	1.81343	-1.32836	9.19227	0.00243039	0.298231
ENSMUSG00000023243	Kcnk5	potassium channel, subfamily K, member 5 [Source:MGI Symbol;Acc:MGI:1336175]	-1.65215	-1.15922	9.16633	0.00246508	0.298231
ENSMUSG00000024340	Btnl2	butyrophilin-like 2 [Source:MGI Symbol;Acc:MGI:1859549]	-0.824525	0.623658	9.16009	0.00247351	0.298231
ENSMUSG00000024359	Hspa9	heat shock protein 9 [Source:MGI Symbol;Acc:MGI:96245]	0.165	8.69108	9.15999	0.00247364	0.298231
ENSMUSG00000036923	Stox1	storkhead box 1 [Source:MGI Symbol;Acc:MGI:2684909]	-4.86918	-2.90439	9.1592	0.0024747	0.298231
ENSMUSG00000001228	Uhrf1	ubiquitin-like, containing PHD and RING finger domains, 1 [Source:MGI Symbol;Acc:MGI:1338889]	-0.257604	6.00417	9.1431	0.00249658	0.298231
ENSMUSG00000063063	Ctnna2	catenin (cadherin associated protein), alpha 2 [Source:MGI Symbol;Acc:MGI:88275]	1.9638	-1.69398	9.14287	0.00249688	0.298231
ENSMUSG00000043439	Epop	elongin BC and polycomb repressive complex 2 associated protein [Source:MGI Symbol;Acc:MGI:2143991]	-0.513937	2.12779	9.13272	0.00251078	0.298231
ENSMUSG00000071076	Jund	jun D proto-oncogene [Source:MGI Symbol;Acc:MGI:96648]	-0.178861	6.84743	9.13154	0.00251239	0.298231
ENSMUSG00000022463	Srebf2	sterol regulatory element binding factor 2 [Source:MGI Symbol;Acc:MGI:107585]	-0.162261	8.09526	9.12909	0.00251576	0.298231
ENSMUSG00000027699	Ect2	ect2 oncogene [Source:MGI Symbol;Acc:MGI:95281]	-0.410658	3.28718	9.10027	0.00255572	0.298357
ENSMUSG00000024378	Stard4	StAR-related lipid transfer (START) domain containing 4 [Source:MGI Symbol;Acc:MGI:2156764]	-0.239144	5.76448	9.09146	0.00256805	0.298357
ENSMUSG00000029442	Wdr66	WD repeat domain 66 [Source:MGI Symbol;Acc:MGI:1918495]	0.856666	0.429492	9.08192	0.00258149	0.298357
ENSMUSG00000020493	Prr11	proline rich 11 [Source:MGI Symbol;Acc:MGI:2444496]	-0.410294	3.07595	9.07452	0.00259196	0.298357
ENSMUSG00000074826	Gm10767	predicted gene 10767 [Source:MGI Symbol;Acc:MGI:3642136]	-2.71435	-1.94748	9.03361	0.00265061	0.302913
ENSMUSG00000020330	Hmmr	hyaluronan mediated motility receptor (RHAMM) [Source:MGI Symbol;Acc:MGI:104667]	-0.424425	3.18518	9.0172	0.00267451	0.303462
ENSMUSG00000030786	Itgam	integrin alpha M [Source:MGI Symbol;Acc:MGI:96607]	-0.177261	9.38543	8.99193	0.00271174	0.305503
ENSMUSG00000021087	Rtn1	reticulon 1 [Source:MGI Symbol;Acc:MGI:1933947]	-0.283669	4.16396	8.9498	0.002775	0.310429
ENSMUSG00000020897	Aurkb	aurora kinase B [Source:MGI Symbol;Acc:MGI:107168]	-0.411256	3.42114	8.93168	0.00280266	0.31133
ENSMUSG00000018293	Pfn1	profilin 1 [Source:MGI Symbol;Acc:MGI:97549]	-0.165953	10.0475	8.88814	0.00287028	0.316628
ENSMUSG00000030980	Knop1	lysine rich nucleolar protein 1 [Source:MGI Symbol;Acc:MGI:1913606]	0.183055	6.46449	8.84426	0.00294012	0.319478
ENSMUSG00000041797	Abca9	ATP-binding cassette, sub-family A (ABC1), member 9 [Source:MGI Symbol;Acc:MGI:2386796]	-0.170369	6.69805	8.81827	0.0029823	0.319478
ENSMUSG00000026500	Cox20	COX20 Cox2 chaperone [Source:MGI Symbol;Acc:MGI:1913609]	0.324503	3.89484	8.8046	0.00300472	0.319478
ENSMUSG00000039145	Camk1d	calcium/calmodulin-dependent protein kinase ID [Source:MGI Symbol;Acc:MGI:2442190]	-0.241447	5.09231	8.78397	0.00303889	0.319478
ENSMUSG00000010095	Slc3a2	solute carrier family 3 (activators of dibasic and neutral amino acid transport), member 2 [Source:MGI Symbol;Acc:MGI:96955]	0.159543	9.65806	8.77981	0.00304582	0.319478
ENSMUSG00000037405	Icam1	intercellular adhesion molecule 1 [Source:MGI Symbol;Acc:MGI:96392]	-0.190097	6.59772	8.77009	0.0030621	0.319478
ENSMUSG00000039910	Cited2	Cbp/p300-interacting transactivator, with Glu/Asp-rich carboxy-terminal domain, 2 [Source:MGI Symbol;Acc:MGI:1306784]	-0.226993	6.04968	8.76848	0.00306481	0.319478
ENSMUSG00000047501	Cldn4	claudin 4 [Source:MGI Symbol;Acc:MGI:1313314]	-3.20828	-1.29873	8.76216	0.00307545	0.319478
ENSMUSG00000037606	Osbpl5	oxysterol binding protein-like 5 [Source:MGI Symbol;Acc:MGI:1930265]	-0.761882	0.707009	8.75444	0.00308849	0.319478
ENSMUSG00000027961	Lrrc39	leucine rich repeat containing 39 [Source:MGI Symbol;Acc:MGI:1924557]	0.316264	3.92154	8.74928	0.00309724	0.319478
ENSMUSG00000070691	Runx3	runt related transcription factor 3 [Source:MGI Symbol;Acc:MGI:102672]	-4.90067	-2.98265	8.71027	0.00316422	0.322384
ENSMUSG00000026271	Gpr35	G protein-coupled receptor 35 [Source:MGI Symbol;Acc:MGI:1929509]	0.472044	2.43553	8.70925	0.003166	0.322384
ENSMUSG00000056812	St8sia3	ST8 alpha-N-acetyl-neuraminide alpha-2,8-sialyltransferase 3 [Source:MGI Symbol;Acc:MGI:106019]	4.84163	-3.06487	8.66657	0.00324101	0.325845
ENSMUSG00000068859	Sp9	trans-acting transcription factor 9 [Source:MGI Symbol;Acc:MGI:3574660]	4.84163	-3.06487	8.66657	0.00324101	0.325845
ENSMUSG00000028451	1700022I11Rik	RIKEN cDNA 1700022I11 gene [Source:MGI Symbol;Acc:MGI:1914567]	3.58431	-2.7554	8.64499	0.00327962	0.326364
ENSMUSG00000026535	Ifi202b	interferon activated gene 202B [Source:MGI Symbol;Acc:MGI:1347083]	0.180969	9.06655	8.64075	0.00328727	0.326364
ENSMUSG00000024479	Mal2	mal, T cell differentiation protein 2 [Source:MGI Symbol;Acc:MGI:2146021]	-2.86139	-2.2963	8.61678	0.0033308	0.328632
ENSMUSG00000020399	Havcr2	hepatitis A virus cellular receptor 2 [Source:MGI Symbol;Acc:MGI:2159682]	0.21087	5.8109	8.58135	0.00339623	0.333019
ENSMUSG00000013858	Tmem259	transmembrane protein 259 [Source:MGI Symbol;Acc:MGI:2177957]	-0.205767	6.28166	8.54561	0.00346357	0.337539
ENSMUSG00000029298	Gbp9	guanylate-binding protein 9 [Source:MGI Symbol;Acc:MGI:3605620]	0.220294	5.19795	8.53035	0.00349272	0.338245
ENSMUSG00000004709	Cd244	CD244 natural killer cell receptor 2B4 [Source:MGI Symbol;Acc:MGI:109294]	0.459195	2.1944	8.51961	0.0035134	0.338245
ENSMUSG00000021357	Exoc2	exocyst complex component 2 [Source:MGI Symbol;Acc:MGI:1913732]	0.185051	6.28554	8.47973	0.00359125	0.343374
ENSMUSG00000069792	Wfdc17	WAP four-disulfide core domain 17 [Source:MGI Symbol;Acc:MGI:3649773]	-0.284769	6.60947	8.4703	0.00360991	0.343374
ENSMUSG00000001403	Ube2c	ubiquitin-conjugating enzyme E2C [Source:MGI Symbol;Acc:MGI:1915862]	-0.438168	3.43887	8.45184	0.00364673	0.344812
ENSMUSG00000043740	B430306N03Rik	RIKEN cDNA B430306N03 gene [Source:MGI Symbol;Acc:MGI:2443478]	0.197796	5.38749	8.39458	0.00376341	0.353738
ENSMUSG00000063975	Slco1a5	solute carrier organic anion transporter family, member 1a5 [Source:MGI Symbol;Acc:MGI:1351865]	4.60799	-2.9814	8.37858	0.00379669	0.354767
ENSMUSG00000023913	Pla2g7	phospholipase A2, group VII (platelet-activating factor acetylhydrolase, plasma) [Source:MGI Symbol;Acc:MGI:1351327]	0.155712	8.38606	8.36041	0.00383484	0.356237
ENSMUSG00000031146	Plp2	proteolipid protein 2 [Source:MGI Symbol;Acc:MGI:1298382]	-0.202033	6.43419	8.33505	0.00388873	0.359143
ENSMUSG00000030867	Plk1	polo like kinase 1 [Source:MGI Symbol;Acc:MGI:97621]	-0.484024	3.18362	8.28455	0.00399838	0.367134
ENSMUSG00000019897	Ccdc59	coiled-coil domain containing 59 [Source:MGI Symbol;Acc:MGI:1289302]	0.238998	4.88806	8.22546	0.00413066	0.377101
ENSMUSG00000026080	Chst10	carbohydrate sulfotransferase 10 [Source:MGI Symbol;Acc:MGI:2138283]	-0.196981	5.93811	8.21192	0.0041616	0.377754
ENSMUSG00000025574	Tk1	thymidine kinase 1 [Source:MGI Symbol;Acc:MGI:98763]	-0.397376	3.32819	8.20127	0.00418611	0.37782
ENSMUSG00000048922	Cdca2	cell division cycle associated 2 [Source:MGI Symbol;Acc:MGI:1919787]	-0.495436	2.62958	8.18024	0.00423492	0.380066
ENSMUSG00000032501	Trib1	tribbles pseudokinase 1 [Source:MGI Symbol;Acc:MGI:2443397]	-0.204181	5.24253	8.14584	0.00431601	0.385167
ENSMUSG00000008540	Mgst1	microsomal glutathione S-transferase 1 [Source:MGI Symbol;Acc:MGI:1913850]	0.287534	4.44988	8.12766	0.00435949	0.385851
ENSMUSG00000040907	Atp1a3	ATPase, Na+/K+ transporting, alpha 3 polypeptide [Source:MGI Symbol;Acc:MGI:88107]	-0.193424	5.77604	8.11346	0.00439377	0.385851
ENSMUSG00000029372	#N/A	#N/A	3.16533	-2.68747	8.08793	0.0044561	0.385851
ENSMUSG00000020649	Rrm2	ribonucleotide reductase M2 [Source:MGI Symbol;Acc:MGI:98181]	-0.256338	5.02417	8.0818	0.0044712	0.385851
ENSMUSG00000039206	Daglb	diacylglycerol lipase, beta [Source:MGI Symbol;Acc:MGI:2442032]	-0.1707	6.92259	8.07632	0.00448474	0.385851
ENSMUSG00000024420	Zfp521	zinc finger protein 521 [Source:MGI Symbol;Acc:MGI:95459]	-1.12147	-0.472419	8.05889	0.00452808	0.385851
ENSMUSG00000002885	Adgre5	adhesion G protein-coupled receptor E5 [Source:MGI Symbol;Acc:MGI:1347095]	0.246711	4.63295	8.05626	0.00453467	0.385851
ENSMUSG00000029648	Flt1	FMS-like tyrosine kinase 1 [Source:MGI Symbol;Acc:MGI:95558]	-0.439303	2.28706	8.04678	0.00455847	0.385851
ENSMUSG00000022306	Zfpm2	zinc finger protein, multitype 2 [Source:MGI Symbol;Acc:MGI:1334444]	1.93523	-1.65708	8.04475	0.00456357	0.385851
ENSMUSG00000078970	Wdr92	WD repeat domain 92 [Source:MGI Symbol;Acc:MGI:2144224]	0.304678	3.75915	8.02981	0.00460135	0.385851
ENSMUSG00000047547	Cltb	clathrin, light polypeptide (Lcb) [Source:MGI Symbol;Acc:MGI:1921575]	-0.191989	5.548	8.02126	0.00462314	0.385851
ENSMUSG00000056501	Cebpb	CCAAT/enhancer binding protein (C/EBP), beta [Source:MGI Symbol;Acc:MGI:88373]	-0.245142	4.88152	8.02033	0.00462551	0.385851
ENSMUSG00000073291	Gm10491	predicted gene 10491 [Source:MGI Symbol;Acc:MGI:3642000]	-5.10173	-3.1544	8.01489	0.00463944	0.385851
ENSMUSG00000015652	Steap1	six transmembrane epithelial antigen of the prostate 1 [Source:MGI Symbol;Acc:MGI:1917608]	1.18858	-0.638202	7.99258	0.00469695	0.38731
ENSMUSG00000034612	Chst11	carbohydrate sulfotransferase 11 [Source:MGI Symbol;Acc:MGI:1927166]	-0.188231	5.90158	7.98919	0.00470575	0.38731
ENSMUSG00000001123	Lgals9	lectin, galactose binding, soluble 9 [Source:MGI Symbol;Acc:MGI:109496]	0.150484	8.89625	7.95924	0.00478425	0.391001
ENSMUSG00000037235	Mxd4	Max dimerization protein 4 [Source:MGI Symbol;Acc:MGI:104991]	-0.23217	4.95487	7.95336	0.00479983	0.391001
ENSMUSG00000002393	Nr2f6	nuclear receptor subfamily 2, group F, member 6 [Source:MGI Symbol;Acc:MGI:1352453]	-0.22508	4.79895	7.9339	0.00485172	0.392199
ENSMUSG00000036136	Fam110c	family with sequence similarity 110, member C [Source:MGI Symbol;Acc:MGI:1918813]	2.23854	-2.0656	7.92936	0.00486391	0.392199
ENSMUSG00000001467	Cyp51	cytochrome P450, family 51 [Source:MGI Symbol;Acc:MGI:106040]	-0.219236	7.19093	7.9034	0.00493421	0.394499
ENSMUSG00000049960	Mrps16	mitochondrial ribosomal protein S16 [Source:MGI Symbol;Acc:MGI:1913492]	0.228302	4.61996	7.90051	0.0049421	0.394499
ENSMUSG00000020669	Sh3yl1	Sh3 domain YSC-like 1 [Source:MGI Symbol;Acc:MGI:1346118]	1.23337	-0.882268	7.89025	0.00497019	0.394757
ENSMUSG00000043939	A530064D06Rik	RIKEN cDNA A530064D06 gene [Source:MGI Symbol;Acc:MGI:2443476]	0.270173	4.13594	7.86421	0.00504228	0.397206
ENSMUSG00000029414	Kntc1	kinetochore associated 1 [Source:MGI Symbol;Acc:MGI:2673709]	-0.308606	3.63836	7.85358	0.00507203	0.397206
ENSMUSG00000048696	Mex3d	mex3 RNA binding family member D [Source:MGI Symbol;Acc:MGI:2681847]	-0.260718	4.06603	7.85215	0.00507604	0.397206
ENSMUSG00000041220	Elovl6	ELOVL family member 6, elongation of long chain fatty acids (yeast) [Source:MGI Symbol;Acc:MGI:2156528]	-0.428943	2.79493	7.8372	0.00511818	0.39854
ENSMUSG00000049285	Mblac1	metallo-beta-lactamase domain containing 1 [Source:MGI Symbol;Acc:MGI:2679717]	-0.764852	0.53347	7.79487	0.00523949	0.40413
ENSMUSG00000012443	Kif11	kinesin family member 11 [Source:MGI Symbol;Acc:MGI:1098231]	-0.380408	3.52953	7.78771	0.00526027	0.40413
ENSMUSG00000037466	Tedc1	tubulin epsilon and delta complex 1 [Source:MGI Symbol;Acc:MGI:2144738]	-0.467501	2.5109	7.78565	0.00526629	0.40413
ENSMUSG00000014039	Prdm15	PR domain containing 15 [Source:MGI Symbol;Acc:MGI:1930121]	-0.340347	3.26652	7.76464	0.0053279	0.406892
ENSMUSG00000005089	Slc1a2	solute carrier family 1 (glial high affinity glutamate transporter), member 2 [Source:MGI Symbol;Acc:MGI:101931]	0.636636	1.0556	7.71367	0.00548042	0.416538
ENSMUSG00000074671	Tspyl3	TSPY-like 3 [Source:MGI Symbol;Acc:MGI:2139328]	-0.553233	2.23172	7.70143	0.0055177	0.417375
ENSMUSG00000024287	Thoc1	THO complex 1 [Source:MGI Symbol;Acc:MGI:1919668]	0.248965	4.78492	7.68103	0.00558043	0.420119
ENSMUSG00000090019	Gimap1	GTPase, IMAP family member 1 [Source:MGI Symbol;Acc:MGI:109368]	-1.14673	-0.0448172	7.64988	0.00567761	0.422209
ENSMUSG00000051220	Ercc6l	excision repair cross-complementing rodent repair deficiency complementation group 6 like [Source:MGI Symbol;Acc:MGI:2654144]	-0.322565	3.66402	7.64072	0.00570652	0.422209
ENSMUSG00000000303	Cdh1	cadherin 1 [Source:MGI Symbol;Acc:MGI:88354]	-2.83441	-1.3014	7.63645	0.00572005	0.422209
ENSMUSG00000057137	Tmem140	transmembrane protein 140 [Source:MGI Symbol;Acc:MGI:1915737]	0.157219	6.88348	7.62534	0.00575539	0.422209
ENSMUSG00000038298	Pdzk1	PDZ domain containing 1 [Source:MGI Symbol;Acc:MGI:1928901]	4.39544	-2.98271	7.6185	0.00577725	0.422209
ENSMUSG00000079017	Ifi27l2a	interferon, alpha-inducible protein 27 like 2A [Source:MGI Symbol;Acc:MGI:1924183]	-0.276815	5.99324	7.60216	0.00582985	0.422209
ENSMUSG00000028718	Stil	Scl/Tal1 interrupting locus [Source:MGI Symbol;Acc:MGI:107477]	-0.393529	2.688	7.60039	0.00583557	0.422209
ENSMUSG00000042842	Serpinb6b	serine (or cysteine) peptidase inhibitor, clade B, member 6b [Source:MGI Symbol;Acc:MGI:894688]	0.161715	7.04609	7.59906	0.00583988	0.422209
ENSMUSG00000041147	Brca2	breast cancer 2, early onset [Source:MGI Symbol;Acc:MGI:109337]	-0.395086	2.87403	7.59674	0.0058474	0.422209
ENSMUSG00000045427	Hnrnph2	heterogeneous nuclear ribonucleoprotein H2 [Source:MGI Symbol;Acc:MGI:1201779]	0.165696	6.64159	7.55719	0.00597713	0.428741
ENSMUSG00000034881	Tbxa2r	thromboxane A2 receptor [Source:MGI Symbol;Acc:MGI:98496]	4.67183	-3.15196	7.53659	0.00604583	0.428741
ENSMUSG00000064325	Hhip	Hedgehog-interacting protein [Source:MGI Symbol;Acc:MGI:1341847]	4.67183	-3.15196	7.53659	0.00604583	0.428741
ENSMUSG00000029182	1700001C02Rik	RIKEN cDNA 1700001C02 gene [Source:MGI Symbol;Acc:MGI:1922684]	4.67183	-3.15196	7.53659	0.00604583	0.428741
ENSMUSG00000004707	Ly9	lymphocyte antigen 9 [Source:MGI Symbol;Acc:MGI:96885]	0.145551	8.70508	7.51336	0.00612431	0.431566
ENSMUSG00000004668	Abca13	ATP-binding cassette, sub-family A (ABC1), member 13 [Source:MGI Symbol;Acc:MGI:2388707]	-1.6221	-1.42886	7.49817	0.00617617	0.431566
ENSMUSG00000024411	Aqp4	aquaporin 4 [Source:MGI Symbol;Acc:MGI:107387]	0.579243	1.25942	7.49621	0.00618291	0.431566
ENSMUSG00000021294	Kif26a	kinesin family member 26A [Source:MGI Symbol;Acc:MGI:2447072]	-3.00932	-2.56771	7.48685	0.00621512	0.431566
ENSMUSG00000023046	Igfbp6	insulin-like growth factor binding protein 6 [Source:MGI Symbol;Acc:MGI:96441]	1.05011	-0.26921	7.47432	0.00625851	0.431566
ENSMUSG00000005360	Slc1a3	solute carrier family 1 (glial high affinity glutamate transporter), member 3 [Source:MGI Symbol;Acc:MGI:99917]	0.361136	2.88689	7.47112	0.00626967	0.431566
ENSMUSG00000025037	Maoa	monoamine oxidase A [Source:MGI Symbol;Acc:MGI:96915]	0.306173	3.40823	7.46934	0.00627584	0.431566
ENSMUSG00000038028	Tigar	Trp53 induced glycolysis repulatory phosphatase [Source:MGI Symbol;Acc:MGI:2442752]	0.223936	4.49479	7.39274	0.00654876	0.445291
ENSMUSG00000051748	Wfdc21	WAP four-disulfide core domain 21 [Source:MGI Symbol;Acc:MGI:1913357]	4.53534	-3.06619	7.39218	0.0065508	0.445291
ENSMUSG00000024878	Cbwd1	COBW domain containing 1 [Source:MGI Symbol;Acc:MGI:2385089]	0.355871	2.97175	7.38979	0.00655953	0.445291
ENSMUSG00000035868	Zfp983	zinc finger protein 983 [Source:MGI Symbol;Acc:MGI:1920479]	0.484759	1.89225	7.38112	0.00659121	0.445538
ENSMUSG00000022658	Tagln3	transgelin 3 [Source:MGI Symbol;Acc:MGI:1926784]	2.28532	-2.23837	7.36746	0.00664146	0.446531
ENSMUSG00000048031	Fcrl5	Fc receptor-like 5 [Source:MGI Symbol;Acc:MGI:3053558]	-0.56261	1.89528	7.35503	0.00668753	0.446531
ENSMUSG00000035448	Ccr3	chemokine (C-C motif) receptor 3 [Source:MGI Symbol;Acc:MGI:104616]	-0.35285	3.04217	7.35087	0.00670303	0.446531
ENSMUSG00000024673	Ms4a1	membrane-spanning 4-domains, subfamily A, member 1 [Source:MGI Symbol;Acc:MGI:88321]	-4.65029	-3.06519	7.34641	0.00671967	0.446531
ENSMUSG00000009292	Trpm2	transient receptor potential cation channel, subfamily M, member 2 [Source:MGI Symbol;Acc:MGI:1351901]	-0.544075	1.74901	7.33926	0.00674646	0.446531
ENSMUSG00000021876	Rnase4	ribonuclease, RNase A family 4 [Source:MGI Symbol;Acc:MGI:1926217]	-0.166536	6.3931	7.32363	0.00680538	0.448562
ENSMUSG00000078317	F8a	factor 8-associated gene A [Source:MGI Symbol;Acc:MGI:95474]	-0.335898	3.22961	7.30682	0.00686932	0.449536
ENSMUSG00000034151	Zbbx	zinc finger, B-box domain containing [Source:MGI Symbol;Acc:MGI:2674085]	3.69619	-2.9784	7.30488	0.00687675	0.449536
ENSMUSG00000030088	Aldh1l1	aldehyde dehydrogenase 1 family, member L1 [Source:MGI Symbol;Acc:MGI:1340024]	-0.210109	4.90442	7.29623	0.00690995	0.449855
ENSMUSG00000018927	Ccl6	chemokine (C-C motif) ligand 6 [Source:MGI Symbol;Acc:MGI:98263]	-0.150447	9.0492	7.27955	0.00697441	0.450359
ENSMUSG00000023965	Fbxl17	F-box and leucine-rich repeat protein 17 [Source:MGI Symbol;Acc:MGI:1354704]	-0.208649	4.84569	7.27239	0.00700225	0.450359
ENSMUSG00000031604	Msmo1	methylsterol monoxygenase 1 [Source:MGI Symbol;Acc:MGI:1913484]	-0.214904	7.96684	7.27226	0.00700275	0.450359
ENSMUSG00000005846	Rsl1d1	ribosomal L1 domain containing 1 [Source:MGI Symbol;Acc:MGI:1913659]	0.162496	6.52574	7.25618	0.00706573	0.451212
ENSMUSG00000025978	Rftn2	raftlin family member 2 [Source:MGI Symbol;Acc:MGI:1921263]	0.408126	2.45511	7.25389	0.00707475	0.451212
ENSMUSG00000020532	Acaca	acetyl-Coenzyme A carboxylase alpha [Source:MGI Symbol;Acc:MGI:108451]	-0.167226	6.28322	7.24529	0.00710871	0.451212
ENSMUSG00000021411	Pxdc1	PX domain containing 1 [Source:MGI Symbol;Acc:MGI:1914145]	-0.596577	1.09255	7.24002	0.00712964	0.451212
ENSMUSG00000045551	Fpr1	formyl peptide receptor 1 [Source:MGI Symbol;Acc:MGI:107443]	-0.320172	3.30143	7.21593	0.00722594	0.455493
ENSMUSG00000031004	Mki67	antigen identified by monoclonal antibody Ki 67 [Source:MGI Symbol;Acc:MGI:106035]	-0.285419	6.34596	7.15733	0.00746581	0.468752
ENSMUSG00000016283	H2-M2	histocompatibility 2, M region locus 2 [Source:MGI Symbol;Acc:MGI:95914]	0.185464	6.22572	7.13166	0.00757344	0.470083
ENSMUSG00000062593	Lilrb4a	leukocyte immunoglobulin-like receptor, subfamily B, member 4A [Source:MGI Symbol;Acc:MGI:102701]	0.157336	9.80359	7.1247	0.00760292	0.470083
ENSMUSG00000001517	Foxm1	forkhead box M1 [Source:MGI Symbol;Acc:MGI:1347487]	-0.393039	3.87431	7.12025	0.00762182	0.470083
ENSMUSG00000018169	Mfng	MFNG O-fucosylpeptide 3-beta-N-acetylglucosaminyltransferase [Source:MGI Symbol;Acc:MGI:1095404]	-0.535205	1.75681	7.11343	0.00765086	0.470083
ENSMUSG00000028988	Ctnnbip1	catenin beta interacting protein 1 [Source:MGI Symbol;Acc:MGI:1915756]	-0.208113	4.94239	7.05609	0.00789962	0.470083
ENSMUSG00000036446	Lum	lumican [Source:MGI Symbol;Acc:MGI:109347]	-1.18201	-0.700622	7.05186	0.00791829	0.470083
ENSMUSG00000034120	Srsf2	serine/arginine-rich splicing factor 2 [Source:MGI Symbol;Acc:MGI:98284]	-0.498119	2.43271	7.02928	0.00801877	0.470083
ENSMUSG00000025591	Tma16	translation machinery associated 16 [Source:MGI Symbol;Acc:MGI:1913532]	0.260849	3.82919	7.02435	0.00804086	0.470083
ENSMUSG00000021958	Pinx1	PIN2/TERF1 interacting, telomerase inhibitor 1 [Source:MGI Symbol;Acc:MGI:1919650]	0.303392	3.30616	7.01358	0.00808936	0.470083
ENSMUSG00000055214	Pld5	phospholipase D family, member 5 [Source:MGI Symbol;Acc:MGI:2442056]	-0.359919	3.35818	7.00232	0.00814041	0.470083
ENSMUSG00000032586	Traip	TRAF-interacting protein [Source:MGI Symbol;Acc:MGI:1096377]	-0.506952	1.60903	6.99966	0.00815251	0.470083
ENSMUSG00000027456	Sdcbp2	syndecan binding protein (syntenin) 2 [Source:MGI Symbol;Acc:MGI:2385156]	3.18927	-2.82506	6.99166	0.00818902	0.470083
ENSMUSG00000032271	Nnmt	nicotinamide N-methyltransferase [Source:MGI Symbol;Acc:MGI:1099443]	-4.64229	-3.06685	6.99026	0.00819547	0.470083
ENSMUSG00000048329	Mfsd6l	major facilitator superfamily domain containing 6-like [Source:MGI Symbol;Acc:MGI:2384904]	-4.64229	-3.06685	6.99026	0.00819547	0.470083
ENSMUSG00000000794	Kcnn3	potassium intermediate/small conductance calcium-activated channel, subfamily N, member 3 [Source:MGI Symbol;Acc:MGI:2153183]	-4.64229	-3.06685	6.99026	0.00819547	0.470083
ENSMUSG00000033031	C330027C09Rik	RIKEN cDNA C330027C09 gene [Source:MGI Symbol;Acc:MGI:2146335]	-0.386156	3.26456	6.97518	0.00826481	0.470083
ENSMUSG00000042608	Stk40	serine/threonine kinase 40 [Source:MGI Symbol;Acc:MGI:1921428]	-0.168132	5.98708	6.95623	0.0083528	0.470083
ENSMUSG00000074896	Ifit3	interferon-induced protein with tetratricopeptide repeats 3 [Source:MGI Symbol;Acc:MGI:1101055]	0.190973	7.5022	6.93668	0.00844455	0.470083
ENSMUSG00000033327	Tnxb	tenascin XB [Source:MGI Symbol;Acc:MGI:1932137]	-1.81468	-1.69303	6.91324	0.00855597	0.470083
ENSMUSG00000067702	#N/A	#N/A	-5.1009	-3.34596	6.89592	0.00863929	0.470083
ENSMUSG00000061959	#N/A	#N/A	-5.1009	-3.34596	6.89592	0.00863929	0.470083
ENSMUSG00000078783	Gm9733	predicted gene 9733 [Source:MGI Symbol;Acc:MGI:3780136]	-5.1009	-3.34596	6.89592	0.00863929	0.470083
ENSMUSG00000040441	Slc26a10	solute carrier family 26, member 10 [Source:MGI Symbol;Acc:MGI:2143920]	-5.1009	-3.34596	6.89592	0.00863929	0.470083
ENSMUSG00000030350	#N/A	#N/A	-5.1009	-3.34596	6.89592	0.00863929	0.470083
ENSMUSG00000059873	#N/A	#N/A	-5.1009	-3.34596	6.89592	0.00863929	0.470083
ENSMUSG00000054966	Lmntd1	lamin tail domain containing 1 [Source:MGI Symbol;Acc:MGI:1921321]	-5.1009	-3.34596	6.89592	0.00863929	0.470083
ENSMUSG00000056829	#N/A	#N/A	-5.1009	-3.34596	6.89592	0.00863929	0.470083
ENSMUSG00000025013	Tll2	tolloid-like 2 [Source:MGI Symbol;Acc:MGI:1346044]	-5.1009	-3.34596	6.89592	0.00863929	0.470083
ENSMUSG00000028141	#N/A	#N/A	-5.1009	-3.34596	6.89592	0.00863929	0.470083
ENSMUSG00000090206	#N/A	#N/A	-5.1009	-3.34596	6.89592	0.00863929	0.470083
ENSMUSG00000000544	Gpa33	glycoprotein A33 (transmembrane) [Source:MGI Symbol;Acc:MGI:1891703]	-5.1009	-3.34596	6.89592	0.00863929	0.470083
ENSMUSG00000024575	Pde6a	phosphodiesterase 6A, cGMP-specific, rod, alpha [Source:MGI Symbol;Acc:MGI:97524]	-5.1009	-3.34596	6.89592	0.00863929	0.470083
ENSMUSG00000061723	#N/A	#N/A	-5.1009	-3.34596	6.89592	0.00863929	0.470083
ENSMUSG00000025189	Cnnm1	cyclin M1 [Source:MGI Symbol;Acc:MGI:1891366]	-5.1009	-3.34596	6.89592	0.00863929	0.470083
ENSMUSG00000040985	#N/A	#N/A	-5.1009	-3.34596	6.89592	0.00863929	0.470083
ENSMUSG00000021404	Serpinb9c	serine (or cysteine) peptidase inhibitor, clade B, member 9c [Source:MGI Symbol;Acc:MGI:894669]	-5.1009	-3.34596	6.89592	0.00863929	0.470083
ENSMUSG00000035930	Chst4	carbohydrate (chondroitin 6/keratan) sulfotransferase 4 [Source:MGI Symbol;Acc:MGI:1349479]	-5.1009	-3.34596	6.89592	0.00863929	0.470083
ENSMUSG00000051851	Rtl8c	retrotransposon Gag like 8C [Source:MGI Symbol;Acc:MGI:1920115]	-0.35837	2.71309	6.88766	0.0086793	0.470083
ENSMUSG00000049744	Arhgap15	Rho GTPase activating protein 15 [Source:MGI Symbol;Acc:MGI:1923367]	0.935538	-0.341633	6.88733	0.00868087	0.470083
ENSMUSG00000042129	Rassf4	Ras association (RalGDS/AF-6) domain family member 4 [Source:MGI Symbol;Acc:MGI:2386853]	-0.154019	8.87179	6.86992	0.00876583	0.470083
ENSMUSG00000022191	Drosha	drosha, ribonuclease type III [Source:MGI Symbol;Acc:MGI:1261425]	0.179878	5.35955	6.8509	0.00885967	0.470083
ENSMUSG00000029730	Mcm7	minichromosome maintenance complex component 7 [Source:MGI Symbol;Acc:MGI:1298398]	-0.200955	5.64825	6.8419	0.00890443	0.470083
ENSMUSG00000023505	Cdca3	cell division cycle associated 3 [Source:MGI Symbol;Acc:MGI:1315198]	-0.420098	3.17572	6.82908	0.00896855	0.470083
ENSMUSG00000032643	Fhl3	four and a half LIM domains 3 [Source:MGI Symbol;Acc:MGI:1341092]	-0.147202	6.88348	6.82262	0.00900106	0.470083
ENSMUSG00000025429	Pstpip2	proline-serine-threonine phosphatase-interacting protein 2 [Source:MGI Symbol;Acc:MGI:1335088]	-0.404074	2.31497	6.81356	0.00904682	0.470083
ENSMUSG00000036480	Prss56	protease, serine 56 [Source:MGI Symbol;Acc:MGI:1916703]	2.48056	-2.50356	6.79889	0.00912145	0.470083
ENSMUSG00000078853	Igtp	interferon gamma induced GTPase [Source:MGI Symbol;Acc:MGI:107729]	0.163933	6.35167	6.792	0.00915671	0.470083
ENSMUSG00000048126	Col6a3	collagen, type VI, alpha 3 [Source:MGI Symbol;Acc:MGI:88461]	-0.56532	1.17959	6.78492	0.00919312	0.470083
ENSMUSG00000008496	Pou2f2	POU domain, class 2, transcription factor 2 [Source:MGI Symbol;Acc:MGI:101897]	-0.158163	6.45449	6.77802	0.00922872	0.470083
ENSMUSG00000046879	Irgm1	immunity-related GTPase family M member 1 [Source:MGI Symbol;Acc:MGI:107567]	0.158513	7.99452	6.77455	0.00924669	0.470083
ENSMUSG00000000392	Fap	fibroblast activation protein [Source:MGI Symbol;Acc:MGI:109608]	-2.55991	-2.25141	6.76861	0.0092775	0.470083
ENSMUSG00000044052	#N/A	#N/A	4.17046	-2.98402	6.75263	0.00936096	0.470083
ENSMUSG00000032068	Plet1	placenta expressed transcript 1 [Source:MGI Symbol;Acc:MGI:1923759]	-2.61876	-2.34381	6.74653	0.00939299	0.470083
ENSMUSG00000030325	Klrb1c	killer cell lectin-like receptor subfamily B member 1C [Source:MGI Symbol;Acc:MGI:107538]	-2.03647	-2.02513	6.73073	0.0094766	0.470083
ENSMUSG00000029816	Gpnmb	glycoprotein (transmembrane) nmb [Source:MGI Symbol;Acc:MGI:1934765]	0.150947	11.9667	6.71771	0.00954604	0.470083
ENSMUSG00000050390	C77080	expressed sequence C77080 [Source:MGI Symbol;Acc:MGI:2140651]	0.1712	6.56522	6.70881	0.00959375	0.470083
ENSMUSG00000001525	Tubb5	tubulin, beta 5 class I [Source:MGI Symbol;Acc:MGI:107812]	-0.135951	10.0248	6.70095	0.00963614	0.470083
ENSMUSG00000061536	Sec22c	SEC22 homolog C, vesicle trafficking protein [Source:MGI Symbol;Acc:MGI:2447871]	-0.244675	4.04383	6.69913	0.00964602	0.470083
ENSMUSG00000058135	Gstm1	glutathione S-transferase, mu 1 [Source:MGI Symbol;Acc:MGI:95860]	0.200276	6.5842	6.69608	0.00966254	0.470083
ENSMUSG00000073676	Hspe1	heat shock protein 1 (chaperonin 10) [Source:MGI Symbol;Acc:MGI:104680]	0.154318	6.43538	6.69492	0.0096688	0.470083
ENSMUSG00000029392	Rilpl1	Rab interacting lysosomal protein-like 1 [Source:MGI Symbol;Acc:MGI:1922945]	0.275171	3.54014	6.69361	0.00967591	0.470083
ENSMUSG00000011267	Zfp296	zinc finger protein 296 [Source:MGI Symbol;Acc:MGI:1926956]	-2.03625	-2.02719	6.68731	0.00971017	0.470083
ENSMUSG00000022957	Itsn1	intersectin 1 (SH3 domain protein 1A) [Source:MGI Symbol;Acc:MGI:1338069]	-0.144522	7.45594	6.68412	0.00972756	0.470083
ENSMUSG00000039691	Tspan10	tetraspanin 10 [Source:MGI Symbol;Acc:MGI:2384781]	0.563499	1.11933	6.67765	0.0097629	0.470083
ENSMUSG00000035107	Dcbld2	discoidin, CUB and LCCL domain containing 2 [Source:MGI Symbol;Acc:MGI:1920629]	-0.19318	4.97003	6.6735	0.00978568	0.470083
ENSMUSG00000026797	Stxbp1	syntaxin binding protein 1 [Source:MGI Symbol;Acc:MGI:107363]	-0.166696	6.07107	6.66137	0.00985253	0.470083
ENSMUSG00000028750	#N/A	#N/A	4.57634	-3.34383	6.64944	0.00991872	0.470083
ENSMUSG00000059406	#N/A	#N/A	4.57634	-3.34383	6.64944	0.00991872	0.470083
ENSMUSG00000013353	#N/A	#N/A	4.57634	-3.34383	6.64944	0.00991872	0.470083
ENSMUSG00000073209	Klf14	Kruppel-like factor 14 [Source:MGI Symbol;Acc:MGI:3577024]	4.57634	-3.34383	6.64944	0.00991872	0.470083
ENSMUSG00000054641	#N/A	#N/A	4.57634	-3.34383	6.64944	0.00991872	0.470083
ENSMUSG00000029074	Ttll10	tubulin tyrosine ligase-like family, member 10 [Source:MGI Symbol;Acc:MGI:1921855]	4.57634	-3.34383	6.64944	0.00991872	0.470083
ENSMUSG00000050830	Vwc2	von Willebrand factor C domain containing 2 [Source:MGI Symbol;Acc:MGI:2442987]	4.57634	-3.34383	6.64944	0.00991872	0.470083
ENSMUSG00000021647	#N/A	#N/A	4.57634	-3.34383	6.64944	0.00991872	0.470083
ENSMUSG00000001622	#N/A	#N/A	4.57634	-3.34383	6.64944	0.00991872	0.470083
ENSMUSG00000015001	#N/A	#N/A	4.57634	-3.34383	6.64944	0.00991872	0.470083
ENSMUSG00000032942	Ucp3	uncoupling protein 3 (mitochondrial, proton carrier) [Source:MGI Symbol;Acc:MGI:1099787]	4.57634	-3.34383	6.64944	0.00991872	0.470083
ENSMUSG00000047048	Olfr432	olfactory receptor 432 [Source:MGI Symbol;Acc:MGI:3030266]	4.57634	-3.34383	6.64944	0.00991872	0.470083
ENSMUSG00000054679	Srsf12	serine/arginine-rich splicing factor 12 [Source:MGI Symbol;Acc:MGI:2661424]	4.57634	-3.34383	6.64944	0.00991872	0.470083
ENSMUSG00000074037	#N/A	#N/A	4.57634	-3.34383	6.64944	0.00991872	0.470083
ENSMUSG00000090113	#N/A	#N/A	4.57634	-3.34383	6.64944	0.00991872	0.470083
ENSMUSG00000024999	Noc3l	NOC3 like DNA replication regulator [Source:MGI Symbol;Acc:MGI:1932610]	0.216307	4.44173	6.64836	0.00992473	0.470083
ENSMUSG00000038175	Mylip	myosin regulatory light chain interacting protein [Source:MGI Symbol;Acc:MGI:2388271]	0.178924	5.73359	6.64381	0.00995008	0.470083
ENSMUSG00000091243	Vgll3	vestigial like family member 3 [Source:MGI Symbol;Acc:MGI:1920819]	1.28539	-1.06177	6.63975	0.00997281	0.470083
ENSMUSG00000028525	Pde4b	phosphodiesterase 4B, cAMP specific [Source:MGI Symbol;Acc:MGI:99557]	-0.337433	3.54207	6.62635	0.0100481	0.470377
ENSMUSG00000037640	Zfp60	zinc finger protein 60 [Source:MGI Symbol;Acc:MGI:99207]	0.309459	3.34322	6.61492	0.0101128	0.470377
ENSMUSG00000038530	Rgs4	regulator of G-protein signaling 4 [Source:MGI Symbol;Acc:MGI:108409]	1.10292	-0.801004	6.61367	0.0101199	0.470377
ENSMUSG00000005470	Asf1b	anti-silencing function 1B histone chaperone [Source:MGI Symbol;Acc:MGI:1914179]	-0.258835	4.24258	6.60661	0.0101601	0.470377
ENSMUSG00000040013	Fkbp6	FK506 binding protein 6 [Source:MGI Symbol;Acc:MGI:2137612]	1.09495	-0.793925	6.58959	0.0102577	0.470377
ENSMUSG00000037410	Tbc1d2b	TBC1 domain family, member 2B [Source:MGI Symbol;Acc:MGI:1914266]	-0.172028	6.82977	6.58803	0.0102667	0.470377
ENSMUSG00000025068	Gsto1	glutathione S-transferase omega 1 [Source:MGI Symbol;Acc:MGI:1342273]	0.173046	5.68818	6.58579	0.0102796	0.470377
ENSMUSG00000041396	Mettl18	methyltransferase like 18 [Source:MGI Symbol;Acc:MGI:1917212]	0.487849	1.6653	6.58458	0.0102866	0.470377
ENSMUSG00000065968	Ifitm7	interferon induced transmembrane protein 7 [Source:MGI Symbol;Acc:MGI:1921732]	-1.52617	-1.27233	6.57927	0.0103173	0.470377
ENSMUSG00000046523	Kctd4	potassium channel tetramerisation domain containing 4 [Source:MGI Symbol;Acc:MGI:1914766]	2.1026	-2.24269	6.57463	0.0103443	0.470377
ENSMUSG00000020903	Stx8	syntaxin 8 [Source:MGI Symbol;Acc:MGI:1890156]	0.183318	5.59868	6.57035	0.0103691	0.470377
ENSMUSG00000034110	Kctd7	potassium channel tetramerisation domain containing 7 [Source:MGI Symbol;Acc:MGI:2442265]	-0.370762	2.70215	6.56979	0.0103724	0.470377
ENSMUSG00000093536	#N/A	#N/A	-5.0581	-3.24633	6.54339	0.0105274	0.470377
ENSMUSG00000045776	#N/A	#N/A	-5.0581	-3.24633	6.54339	0.0105274	0.470377
ENSMUSG00000033510	Otud7a	OTU domain containing 7A [Source:MGI Symbol;Acc:MGI:2158505]	-5.0581	-3.24633	6.54339	0.0105274	0.470377
ENSMUSG00000040364	Sec1	secretory blood group 1 [Source:MGI Symbol;Acc:MGI:1928893]	-5.0581	-3.24633	6.54339	0.0105274	0.470377
ENSMUSG00000050304	Slc25a2	solute carrier family 25 (mitochondrial carrier, ornithine transporter) member 2 [Source:MGI Symbol;Acc:MGI:2137907]	-5.0581	-3.24633	6.54339	0.0105274	0.470377
ENSMUSG00000026969	Fam166a	family with sequence similarity 166, member A [Source:MGI Symbol;Acc:MGI:3605773]	-5.0581	-3.24633	6.54339	0.0105274	0.470377
ENSMUSG00000042744	Hectd4	HECT domain E3 ubiquitin protein ligase 4 [Source:MGI Symbol;Acc:MGI:3647820]	-0.200343	4.98027	6.53995	0.0105478	0.470377
ENSMUSG00000044927	H1fx	H1 histone family, member X [Source:MGI Symbol;Acc:MGI:2685307]	-1.18992	-0.597336	6.536	0.0105713	0.470377
ENSMUSG00000029622	Arpc1b	actin related protein 2/3 complex, subunit 1B [Source:MGI Symbol;Acc:MGI:1343142]	-0.131802	10.0776	6.52917	0.0106119	0.470868
ENSMUSG00000039841	Zfp800	zinc finger protein 800 [Source:MGI Symbol;Acc:MGI:1889334]	0.2739	3.99811	6.51238	0.0107126	0.474011
ENSMUSG00000028041	Adam15	a disintegrin and metallopeptidase domain 15 (metargidin) [Source:MGI Symbol;Acc:MGI:1333882]	-0.133177	8.62076	6.48775	0.010862	0.474377
ENSMUSG00000090659	Zfp493	zinc finger protein 493 [Source:MGI Symbol;Acc:MGI:1920208]	0.457731	1.79934	6.48052	0.0109063	0.474377
ENSMUSG00000028222	Calb1	calbindin 1 [Source:MGI Symbol;Acc:MGI:88248]	4.53043	-3.24468	6.47667	0.0109299	0.474377
ENSMUSG00000041660	Bbox1	butyrobetaine (gamma), 2-oxoglutarate dioxygenase 1 (gamma-butyrobetaine hydroxylase) [Source:MGI Symbol;Acc:MGI:1891372]	4.53043	-3.24468	6.47667	0.0109299	0.474377
ENSMUSG00000009075	Cabp7	calcium binding protein 7 [Source:MGI Symbol;Acc:MGI:2183437]	4.53043	-3.24468	6.47667	0.0109299	0.474377
ENSMUSG00000030732	#N/A	#N/A	4.53043	-3.24468	6.47667	0.0109299	0.474377
ENSMUSG00000035896	Rnase1	ribonuclease, RNase A family, 1 (pancreatic) [Source:MGI Symbol;Acc:MGI:97919]	4.53043	-3.24468	6.47667	0.0109299	0.474377
ENSMUSG00000017550	Atad5	ATPase family, AAA domain containing 5 [Source:MGI Symbol;Acc:MGI:2442925]	-0.364489	2.90001	6.46372	0.0110099	0.476139
ENSMUSG00000003526	Prodh	proline dehydrogenase [Source:MGI Symbol;Acc:MGI:97770]	0.455654	1.81827	6.45635	0.0110556	0.476139
ENSMUSG00000019929	Dcn	decorin [Source:MGI Symbol;Acc:MGI:94872]	-0.546908	1.35857	6.4539	0.0110709	0.476139
ENSMUSG00000031750	Il34	interleukin 34 [Source:MGI Symbol;Acc:MGI:1923777]	1.58642	-1.65801	6.45077	0.0110904	0.476139
ENSMUSG00000028832	Stmn1	stathmin 1 [Source:MGI Symbol;Acc:MGI:96739]	-0.252917	5.04467	6.43938	0.0111618	0.477368
ENSMUSG00000042254	#N/A	#N/A	-4.6054	-3.15295	6.43661	0.0111792	0.477368
ENSMUSG00000048327	Ckap2l	cytoskeleton associated protein 2-like [Source:MGI Symbol;Acc:MGI:1917716]	-0.404319	2.94786	6.41711	0.0113026	0.480498
ENSMUSG00000002257	Def6	differentially expressed in FDCP 6 [Source:MGI Symbol;Acc:MGI:1346328]	-0.182474	5.06292	6.41278	0.0113302	0.480498
ENSMUSG00000008035	Mid1ip1	Mid1 interacting protein 1 (gastrulation specific G12-like (zebrafish)) [Source:MGI Symbol;Acc:MGI:1915291]	-0.14912	7.09081	6.41074	0.0113432	0.480498
ENSMUSG00000014470	Rnf166	ring finger protein 166 [Source:MGI Symbol;Acc:MGI:1915968]	-0.204866	4.57892	6.40097	0.0114058	0.480602
ENSMUSG00000040652	Oaz2	ornithine decarboxylase antizyme 2 [Source:MGI Symbol;Acc:MGI:109492]	-0.203778	4.83625	6.40091	0.0114062	0.480602
ENSMUSG00000039706	Ldb2	LIM domain binding 2 [Source:MGI Symbol;Acc:MGI:894670]	-3.06629	-2.62835	6.37785	0.0115553	0.485265
ENSMUSG00000072235	Tuba1a	tubulin, alpha 1A [Source:MGI Symbol;Acc:MGI:98869]	-0.139744	7.47224	6.37426	0.0115787	0.485265
ENSMUSG00000049670	Morn4	MORN repeat containing 4 [Source:MGI Symbol;Acc:MGI:2449568]	0.261783	3.72509	6.36971	0.0116085	0.485265
ENSMUSG00000019158	Tmem160	transmembrane protein 160 [Source:MGI Symbol;Acc:MGI:1916344]	-0.189857	5.14918	6.35222	0.0117235	0.488786
ENSMUSG00000052726	Kcnt2	potassium channel, subfamily T, member 2 [Source:MGI Symbol;Acc:MGI:3036273]	3.12834	-2.82914	6.34738	0.0117555	0.488838
ENSMUSG00000074673	Ttll9	tubulin tyrosine ligase-like family, member 9 [Source:MGI Symbol;Acc:MGI:1913589]	2.67613	-2.62771	6.33585	0.0118321	0.49074
ENSMUSG00000048096	Lmod1	leiomodin 1 (smooth muscle) [Source:MGI Symbol;Acc:MGI:2135671]	1.45478	-1.34521	6.32462	0.0119073	0.492215
ENSMUSG00000021707	Dhfr	dihydrofolate reductase [Source:MGI Symbol;Acc:MGI:94890]	-0.263409	4.17028	6.32129	0.0119297	0.492215
ENSMUSG00000030393	Zik1	zinc finger protein interacting with K protein 1 [Source:MGI Symbol;Acc:MGI:108070]	0.449174	1.93342	6.31114	0.0119982	0.492575
ENSMUSG00000020461	Clhc1	clathrin heavy chain linker domain containing 1 [Source:MGI Symbol;Acc:MGI:1920574]	4.2662	-3.15328	6.30825	0.0120178	0.492575
ENSMUSG00000031805	Jak3	Janus kinase 3 [Source:MGI Symbol;Acc:MGI:99928]	-0.199953	5.62907	6.29276	0.0121232	0.492575
ENSMUSG00000039372	38047	membrane-associated ring finger (C3HC4) 4 [Source:MGI Symbol;Acc:MGI:2683550]	4.12841	-3.0648	6.28606	0.0121691	0.492575
ENSMUSG00000020682	Mmp28	matrix metallopeptidase 28 (epilysin) [Source:MGI Symbol;Acc:MGI:2153062]	0.86482	-0.236647	6.28592	0.0121701	0.492575
ENSMUSG00000031997	Trpc6	transient receptor potential cation channel, subfamily C, member 6 [Source:MGI Symbol;Acc:MGI:109523]	3.6306	-3.06252	6.28024	0.0122091	0.492575
ENSMUSG00000044364	#N/A	#N/A	3.6306	-3.06252	6.28024	0.0122091	0.492575
ENSMUSG00000029005	Draxin	dorsal inhibitory axon guidance protein [Source:MGI Symbol;Acc:MGI:1917683]	-1.59712	-1.50899	6.27878	0.0122193	0.492575
ENSMUSG00000020017	Hal	histidine ammonia lyase [Source:MGI Symbol;Acc:MGI:96010]	0.360263	2.99878	6.27325	0.0122574	0.492575
ENSMUSG00000006398	Cdc20	cell division cycle 20 [Source:MGI Symbol;Acc:MGI:1859866]	-0.507127	2.76094	6.27021	0.0122785	0.492575
ENSMUSG00000043263	Ifi209	interferon activated gene 209 [Source:MGI Symbol;Acc:MGI:2138243]	0.224827	4.88716	6.27006	0.0122795	0.492575
ENSMUSG00000024940	Ltbp3	latent transforming growth factor beta binding protein 3 [Source:MGI Symbol;Acc:MGI:1101355]	-0.360319	2.55043	6.26133	0.0123401	0.493431
ENSMUSG00000000983	Wfdc18	WAP four-disulfide core domain 18 [Source:MGI Symbol;Acc:MGI:107506]	-1.35345	-1.08937	6.25806	0.012363	0.493431
ENSMUSG00000028111	Ctsk	cathepsin K [Source:MGI Symbol;Acc:MGI:107823]	0.260257	4.67442	6.25243	0.0124023	0.493761
ENSMUSG00000066684	Pilrb1	paired immunoglobin-like type 2 receptor beta 1 [Source:MGI Symbol;Acc:MGI:2450532]	0.80231	0.0805188	6.23496	0.0125252	0.497408
ENSMUSG00000018008	Cyth4	cytohesin 4 [Source:MGI Symbol;Acc:MGI:2441702]	-0.135897	8.8931	6.22079	0.0126259	0.500154
ENSMUSG00000031443	F7	coagulation factor VII [Source:MGI Symbol;Acc:MGI:109325]	-3.29987	-2.83039	6.20946	0.0127069	0.502113
ENSMUSG00000045932	Ifit2	interferon-induced protein with tetratricopeptide repeats 2 [Source:MGI Symbol;Acc:MGI:99449]	0.181962	8.00952	6.20259	0.0127564	0.502816
ENSMUSG00000029601	Iqcd	IQ motif containing D [Source:MGI Symbol;Acc:MGI:1922982]	1.52512	-1.40451	6.18874	0.0128565	0.505511
ENSMUSG00000019710	Mrpl24	mitochondrial ribosomal protein L24 [Source:MGI Symbol;Acc:MGI:1914957]	0.190183	5.49194	6.16824	0.0130064	0.509605
ENSMUSG00000040138	Ndp	Norrie disease (pseudoglioma) (human) [Source:MGI Symbol;Acc:MGI:102570]	2.20355	-2.39335	6.16573	0.0130248	0.509605
ENSMUSG00000043613	Mmp3	matrix metallopeptidase 3 [Source:MGI Symbol;Acc:MGI:97010]	-0.324514	4.32448	6.15053	0.0131373	0.512742
ENSMUSG00000040249	Lrp1	low density lipoprotein receptor-related protein 1 [Source:MGI Symbol;Acc:MGI:96828]	-0.145727	10.5433	6.14577	0.0131727	0.512864
ENSMUSG00000032744	Heyl	hairy/enhancer-of-split related with YRPW motif-like [Source:MGI Symbol;Acc:MGI:1860511]	1.46875	-1.14493	6.13361	0.0132636	0.514521
ENSMUSG00000027435	Cd93	CD93 antigen [Source:MGI Symbol;Acc:MGI:106664]	-0.140631	6.80972	6.13141	0.0132801	0.514521
ENSMUSG00000005410	Mcm5	minichromosome maintenance complex component 5 [Source:MGI Symbol;Acc:MGI:103197]	-0.209248	6.07975	6.12313	0.0133425	0.515026
ENSMUSG00000050335	Lgals3	lectin, galactose binding, soluble 3 [Source:MGI Symbol;Acc:MGI:96778]	0.140295	11.6728	6.12021	0.0133645	0.515026
ENSMUSG00000023328	Ache	acetylcholinesterase [Source:MGI Symbol;Acc:MGI:87876]	-2.50332	-2.39558	6.11679	0.0133903	0.515026
ENSMUSG00000022763	Aifm3	apoptosis-inducing factor, mitochondrion-associated 3 [Source:MGI Symbol;Acc:MGI:1919418]	-0.978439	-0.44605	6.10875	0.0134514	0.516125
ENSMUSG00000039954	Stk32a	serine/threonine kinase 32A [Source:MGI Symbol;Acc:MGI:2442403]	-2.04985	-2.06374	6.0987	0.0135281	0.516878
ENSMUSG00000048216	Gpr85	G protein-coupled receptor 85 [Source:MGI Symbol;Acc:MGI:1927851]	-0.540343	1.50977	6.09365	0.0135668	0.516878
ENSMUSG00000015312	Gadd45b	growth arrest and DNA-damage-inducible 45 beta [Source:MGI Symbol;Acc:MGI:107776]	0.161918	5.97818	6.09342	0.0135686	0.516878
ENSMUSG00000041930	Fam222a	family with sequence similarity 222, member A [Source:MGI Symbol;Acc:MGI:3605543]	-0.830134	-0.0208529	6.0873	0.0136157	0.517069
ENSMUSG00000031639	Tlr3	toll-like receptor 3 [Source:MGI Symbol;Acc:MGI:2156367]	0.203009	5.50505	6.08431	0.0136388	0.517069
ENSMUSG00000005233	Spc25	SPC25, NDC80 kinetochore complex component, homolog (S. cerevisiae) [Source:MGI Symbol;Acc:MGI:1913692]	-0.312784	3.13187	6.05682	0.0138527	0.522825
ENSMUSG00000008855	Hdac5	histone deacetylase 5 [Source:MGI Symbol;Acc:MGI:1333784]	-0.146894	6.86926	6.05224	0.0138887	0.522825
ENSMUSG00000014361	Mertk	c-mer proto-oncogene tyrosine kinase [Source:MGI Symbol;Acc:MGI:96965]	0.144009	6.56244	6.04698	0.0139301	0.522825
ENSMUSG00000036292	Gramd1c	GRAM domain containing 1C [Source:MGI Symbol;Acc:MGI:2443024]	-1.29367	-1.18017	6.03699	0.0140091	0.522825
ENSMUSG00000017009	Sdc4	syndecan 4 [Source:MGI Symbol;Acc:MGI:1349164]	-0.141994	7.27911	6.02985	0.0140659	0.522825
ENSMUSG00000030554	Synm	synemin, intermediate filament protein [Source:MGI Symbol;Acc:MGI:2661187]	1.17176	-0.723337	6.02675	0.0140907	0.522825
ENSMUSG00000039899	Fgl2	fibrinogen-like protein 2 [Source:MGI Symbol;Acc:MGI:103266]	-0.256247	4.17958	6.02548	0.0141008	0.522825
ENSMUSG00000020334	Slc22a4	solute carrier family 22 (organic cation transporter), member 4 [Source:MGI Symbol;Acc:MGI:1353479]	0.488027	1.53277	6.02291	0.0141213	0.522825
ENSMUSG00000021022	Ppp2r3c	protein phosphatase 2, regulatory subunit B'', gamma [Source:MGI Symbol;Acc:MGI:1930009]	0.196314	4.80107	6.01705	0.0141683	0.522825
ENSMUSG00000001376	Vps50	VPS50 EARP/GARPII complex subunit [Source:MGI Symbol;Acc:MGI:1920538]	0.158838	5.96364	6.0167	0.0141711	0.522825
ENSMUSG00000074500	Zfp558	zinc finger protein 558 [Source:MGI Symbol;Acc:MGI:1921681]	0.685527	0.695642	6.01637	0.0141738	0.522825
ENSMUSG00000068373	D430041D05Rik	RIKEN cDNA D430041D05 gene [Source:MGI Symbol;Acc:MGI:2181743]	1.87953	-2.02357	6.0121	0.0142081	0.522825
ENSMUSG00000058407	Txndc9	thioredoxin domain containing 9 [Source:MGI Symbol;Acc:MGI:2138153]	0.14544	6.59342	6.00624	0.0142554	0.522825
ENSMUSG00000039405	Prss23	protease, serine 23 [Source:MGI Symbol;Acc:MGI:1923703]	0.739134	0.229966	5.99311	0.0143618	0.522825
ENSMUSG00000022514	Il1rap	interleukin 1 receptor accessory protein [Source:MGI Symbol;Acc:MGI:104975]	0.28856	3.51875	5.99082	0.0143805	0.522825
ENSMUSG00000055435	Maf	avian musculoaponeurotic fibrosarcoma oncogene homolog [Source:MGI Symbol;Acc:MGI:96909]	-0.191871	8.5702	5.99027	0.014385	0.522825
ENSMUSG00000032584	Mst1r	macrophage stimulating 1 receptor (c-met-related tyrosine kinase) [Source:MGI Symbol;Acc:MGI:99614]	-4.34988	-3.15274	5.98648	0.0144159	0.522825
ENSMUSG00000069268	Hist1h2bf	histone cluster 1, H2bf [Source:MGI Symbol;Acc:MGI:2448383]	-4.34988	-3.15274	5.98648	0.0144159	0.522825
ENSMUSG00000021214	Akr1c18	aldo-keto reductase family 1, member C18 [Source:MGI Symbol;Acc:MGI:2145420]	-4.34988	-3.15274	5.98648	0.0144159	0.522825
ENSMUSG00000024081	Cebpz	CCAAT/enhancer binding protein zeta [Source:MGI Symbol;Acc:MGI:109386]	0.170137	5.45205	5.9773	0.0144912	0.524357
ENSMUSG00000031066	Usp11	ubiquitin specific peptidase 11 [Source:MGI Symbol;Acc:MGI:2384312]	0.439407	1.89895	5.96285	0.0146104	0.527469
ENSMUSG00000051343	Rab11fip5	RAB11 family interacting protein 5 (class I) [Source:MGI Symbol;Acc:MGI:1098586]	-0.139934	7.15299	5.95616	0.0146659	0.528273
ENSMUSG00000050875	A730017C20Rik	RIKEN cDNA A730017C20 gene [Source:MGI Symbol;Acc:MGI:2442934]	4.26339	-3.06751	5.94883	0.014727	0.529273
ENSMUSG00000030235	Slco1c1	solute carrier organic anion transporter family, member 1c1 [Source:MGI Symbol;Acc:MGI:1889679]	0.48617	1.44808	5.93336	0.0148569	0.530161
ENSMUSG00000050592	Fam78a	family with sequence similarity 78, member A [Source:MGI Symbol;Acc:MGI:2443569]	-0.183078	4.92922	5.93153	0.0148723	0.530161
ENSMUSG00000020150	Gamt	guanidinoacetate methyltransferase [Source:MGI Symbol;Acc:MGI:1098221]	-0.2955	3.81142	5.92534	0.0149247	0.530161
ENSMUSG00000020423	Btg2	B cell translocation gene 2, anti-proliferative [Source:MGI Symbol;Acc:MGI:108384]	-0.243552	4.12893	5.92491	0.0149283	0.530161
ENSMUSG00000026791	Slc2a8	solute carrier family 2, (facilitated glucose transporter), member 8 [Source:MGI Symbol;Acc:MGI:1860103]	-0.214856	4.20141	5.92086	0.0149627	0.530161
ENSMUSG00000020664	Dld	dihydrolipoamide dehydrogenase [Source:MGI Symbol;Acc:MGI:107450]	0.145105	6.77725	5.91842	0.0149834	0.530161
ENSMUSG00000058756	Thra	thyroid hormone receptor alpha [Source:MGI Symbol;Acc:MGI:98742]	-0.311622	2.95872	5.91535	0.0150096	0.530161
ENSMUSG00000035890	Rnf126	ring finger protein 126 [Source:MGI Symbol;Acc:MGI:1917544]	-0.207218	5.09045	5.9136	0.0150244	0.530161
ENSMUSG00000062960	Kdr	kinase insert domain protein receptor [Source:MGI Symbol;Acc:MGI:96683]	0.199006	4.46665	5.90655	0.0150847	0.530161
ENSMUSG00000022849	Hspbap1	Hspb associated protein 1 [Source:MGI Symbol;Acc:MGI:1913917]	0.530078	1.41695	5.90646	0.0150855	0.530161
ENSMUSG00000040666	Sh3bgr	SH3-binding domain glutamic acid-rich protein [Source:MGI Symbol;Acc:MGI:1354740]	-3.03839	-2.75936	5.89611	0.0151744	0.532108
ENSMUSG00000031565	Fgfr1	fibroblast growth factor receptor 1 [Source:MGI Symbol;Acc:MGI:95522]	0.287458	3.75401	5.87489	0.0153583	0.535832
ENSMUSG00000065999	Zfp985	zinc finger protein 985 [Source:MGI Symbol;Acc:MGI:3651986]	-1.1127	-0.292849	5.873	0.0153748	0.535832
ENSMUSG00000005907	Pex1	peroxisomal biogenesis factor 1 [Source:MGI Symbol;Acc:MGI:1918632]	0.262263	3.6777	5.87221	0.0153818	0.535832
ENSMUSG00000068566	Myadm	myeloid-associated differentiation marker [Source:MGI Symbol;Acc:MGI:1355332]	-0.147778	7.31434	5.85929	0.0154951	0.538597
ENSMUSG00000002346	Slc25a42	solute carrier family 25, member 42 [Source:MGI Symbol;Acc:MGI:1920345]	0.60265	0.81302	5.85005	0.0155766	0.540249
ENSMUSG00000021477	Ctsl	cathepsin L [Source:MGI Symbol;Acc:MGI:88564]	0.124388	10.9328	5.83466	0.0157135	0.541716
ENSMUSG00000020831	0610010K14Rik	RIKEN cDNA 0610010K14 gene [Source:MGI Symbol;Acc:MGI:1915609]	-1.77952	-1.73639	5.8339	0.0157203	0.541716
ENSMUSG00000038510	Rpf2	ribosome production factor 2 homolog [Source:MGI Symbol;Acc:MGI:1914489]	0.225093	4.40687	5.83379	0.0157212	0.541716
ENSMUSG00000001270	Ckb	creatine kinase, brain [Source:MGI Symbol;Acc:MGI:88407]	-0.135322	9.54461	5.82962	0.0157585	0.541826
ENSMUSG00000036777	Anln	anillin, actin binding protein [Source:MGI Symbol;Acc:MGI:1920174]	-0.30217	3.56974	5.82503	0.0157997	0.54207
ENSMUSG00000022304	Dpys	dihydropyrimidinase [Source:MGI Symbol;Acc:MGI:1928679]	1.01984	-0.791997	5.80547	0.0159764	0.544873
ENSMUSG00000055072	Gm9964	predicted gene 9964 [Source:MGI Symbol;Acc:MGI:3642605]	3.87894	-2.90828	5.8046	0.0159843	0.544873
ENSMUSG00000029757	Dync1i1	dynein cytoplasmic 1 intermediate chain 1 [Source:MGI Symbol;Acc:MGI:107743]	3.87894	-2.90828	5.8046	0.0159843	0.544873
ENSMUSG00000001131	Timp1	tissue inhibitor of metalloproteinase 1 [Source:MGI Symbol;Acc:MGI:98752]	-0.758331	0.72581	5.80058	0.0160209	0.544951
ENSMUSG00000053559	Smagp	small cell adhesion glycoprotein [Source:MGI Symbol;Acc:MGI:2448476]	-0.167438	5.4308	5.78077	0.0162024	0.549948
ENSMUSG00000003617	Cp	ceruloplasmin [Source:MGI Symbol;Acc:MGI:88476]	-0.26355	4.22813	5.75185	0.0164713	0.557684
ENSMUSG00000027709	Mccc1	methylcrotonoyl-Coenzyme A carboxylase 1 (alpha) [Source:MGI Symbol;Acc:MGI:1919289]	0.206561	4.46963	5.74873	0.0165006	0.557684
ENSMUSG00000035566	Pcdh17	protocadherin 17 [Source:MGI Symbol;Acc:MGI:2684924]	1.45428	-1.56759	5.73235	0.0166552	0.561716
ENSMUSG00000024962	Vegfb	vascular endothelial growth factor B [Source:MGI Symbol;Acc:MGI:106199]	-0.169115	5.40489	5.72756	0.0167006	0.562054
ENSMUSG00000075012	Fjx1	four jointed box 1 (Drosophila) [Source:MGI Symbol;Acc:MGI:1341907]	-1.37843	-1.37717	5.71267	0.0168429	0.564656
ENSMUSG00000037957	Wdr20	WD repeat domain 20 [Source:MGI Symbol;Acc:MGI:1916891]	0.222668	4.22534	5.71182	0.016851	0.564656
ENSMUSG00000030589	Rasgrp4	RAS guanyl releasing protein 4 [Source:MGI Symbol;Acc:MGI:2386851]	-1.07445	-0.812113	5.70833	0.0168846	0.564656
ENSMUSG00000025980	Hspd1	heat shock protein 1 (chaperonin) [Source:MGI Symbol;Acc:MGI:96242]	0.126735	8.12289	5.6943	0.0170201	0.567113
ENSMUSG00000052949	Rnf157	ring finger protein 157 [Source:MGI Symbol;Acc:MGI:2442484]	-0.181815	5.08016	5.69334	0.0170294	0.567113
ENSMUSG00000027848	Olfml3	olfactomedin-like 3 [Source:MGI Symbol;Acc:MGI:1914877]	0.400483	1.9813	5.66835	0.0172737	0.573074
ENSMUSG00000039958	Etfbkmt	electron transfer flavoprotein beta subunit lysine methyltransferase [Source:MGI Symbol;Acc:MGI:2443575]	0.773647	0.291145	5.66558	0.0173009	0.573074
ENSMUSG00000025010	Ccnj	cyclin J [Source:MGI Symbol;Acc:MGI:2443297]	-0.377194	2.60911	5.66399	0.0173167	0.573074
ENSMUSG00000078763	Slfn1	schlafen 1 [Source:MGI Symbol;Acc:MGI:1313259]	0.347924	4.06791	5.65804	0.0173755	0.573282
ENSMUSG00000025792	Slc25a10	solute carrier family 25 (mitochondrial carrier, dicarboxylate transporter), member 10 [Source:MGI Symbol;Acc:MGI:1353497]	-0.170345	6.05513	5.64548	0.0175004	0.573282
ENSMUSG00000041431	Ccnb1	cyclin B1 [Source:MGI Symbol;Acc:MGI:88302]	-0.247743	4.21895	5.64402	0.017515	0.573282
ENSMUSG00000036022	Fam122b	family with sequence similarity 122, member B [Source:MGI Symbol;Acc:MGI:1926005]	0.291854	3.75346	5.64339	0.0175213	0.573282
ENSMUSG00000029832	Nfe2l3	nuclear factor, erythroid derived 2, like 3 [Source:MGI Symbol;Acc:MGI:1339958]	1.71879	-1.82378	5.63404	0.017615	0.573282
ENSMUSG00000039697	Ncoa7	nuclear receptor coactivator 7 [Source:MGI Symbol;Acc:MGI:2444847]	-0.19554	4.68619	5.62689	0.017687	0.573282
ENSMUSG00000003421	Nosip	nitric oxide synthase interacting protein [Source:MGI Symbol;Acc:MGI:1913644]	0.14207	6.31359	5.6252	0.0177041	0.573282
ENSMUSG00000067212	H2-T23	histocompatibility 2, T region locus 23 [Source:MGI Symbol;Acc:MGI:95957]	0.159967	7.18937	5.62079	0.0177486	0.573282
ENSMUSG00000002111	Spi1	spleen focus forming virus (SFFV) proviral integration oncogene [Source:MGI Symbol;Acc:MGI:98282]	-0.125967	8.61929	5.61862	0.0177706	0.573282
ENSMUSG00000024427	Spry4	sprouty homolog 4 (Drosophila) [Source:MGI Symbol;Acc:MGI:1345144]	0.983321	-0.497757	5.61202	0.0178376	0.573282
ENSMUSG00000032280	Tle3	transducin-like enhancer of split 3 [Source:MGI Symbol;Acc:MGI:104634]	-0.189714	4.74727	5.61009	0.0178573	0.573282
ENSMUSG00000029516	Cit	citron [Source:MGI Symbol;Acc:MGI:105313]	-0.397982	2.21765	5.6063	0.017896	0.573282
ENSMUSG00000020641	Rsad2	radical S-adenosyl methionine domain containing 2 [Source:MGI Symbol;Acc:MGI:1929628]	0.212613	7.9081	5.60511	0.0179082	0.573282
ENSMUSG00000030826	Bcat2	branched chain aminotransferase 2, mitochondrial [Source:MGI Symbol;Acc:MGI:1276534]	-0.153734	6.1213	5.60419	0.0179176	0.573282
ENSMUSG00000014245	Pigl	phosphatidylinositol glycan anchor biosynthesis, class L [Source:MGI Symbol;Acc:MGI:2681271]	0.358297	2.94521	5.60001	0.0179603	0.573282
ENSMUSG00000058163	Gm5431	predicted gene 5431 [Source:MGI Symbol;Acc:MGI:3645205]	0.176511	6.48479	5.59866	0.0179742	0.573282
ENSMUSG00000024772	Ehd1	EH-domain containing 1 [Source:MGI Symbol;Acc:MGI:1341878]	-0.134769	7.41637	5.59765	0.0179845	0.573282
ENSMUSG00000009731	Kcnd1	potassium voltage-gated channel, Shal-related family, member 1 [Source:MGI Symbol;Acc:MGI:96671]	-0.470656	1.50066	5.59743	0.0179868	0.573282
ENSMUSG00000038970	Lmtk2	lemur tyrosine kinase 2 [Source:MGI Symbol;Acc:MGI:3036247]	-0.296351	3.16863	5.59077	0.0180554	0.573282
ENSMUSG00000083282	Ctsf	cathepsin F [Source:MGI Symbol;Acc:MGI:1861434]	-0.27975	3.90142	5.59028	0.0180604	0.573282
ENSMUSG00000038782	1700028J19Rik	RIKEN cDNA 1700028J19 gene [Source:MGI Symbol;Acc:MGI:1917254]	1.0219	-0.830488	5.58793	0.0180847	0.573282
ENSMUSG00000043639	Rbm20	RNA binding motif protein 20 [Source:MGI Symbol;Acc:MGI:1920963]	2.15847	-2.29783	5.58481	0.0181169	0.573282
ENSMUSG00000027654	Fam83d	family with sequence similarity 83, member D [Source:MGI Symbol;Acc:MGI:1919128]	-0.702847	0.618652	5.57624	0.0182058	0.574907
ENSMUSG00000038332	Sesn1	sestrin 1 [Source:MGI Symbol;Acc:MGI:2155278]	-0.150456	6.1143	5.56634	0.018309	0.574907
ENSMUSG00000019942	Cdk1	cyclin-dependent kinase 1 [Source:MGI Symbol;Acc:MGI:88351]	-0.306105	4.96604	5.56608	0.0183117	0.574907
ENSMUSG00000010663	Fads1	fatty acid desaturase 1 [Source:MGI Symbol;Acc:MGI:1923517]	-0.158817	7.00595	5.55903	0.0183856	0.574907
ENSMUSG00000040621	Gemin8	gem nuclear organelle associated protein 8 [Source:MGI Symbol;Acc:MGI:2384300]	0.563021	1.04255	5.55837	0.0183925	0.574907
ENSMUSG00000037126	Psd	pleckstrin and Sec7 domain containing [Source:MGI Symbol;Acc:MGI:1920978]	-3.52612	-2.90708	5.55806	0.0183958	0.574907
ENSMUSG00000009614	Sardh	sarcosine dehydrogenase [Source:MGI Symbol;Acc:MGI:2183102]	-0.408418	1.93183	5.5556	0.0184216	0.574907
ENSMUSG00000031833	Mast3	microtubule associated serine/threonine kinase 3 [Source:MGI Symbol;Acc:MGI:2683541]	-0.180117	6.13876	5.55044	0.018476	0.575474
ENSMUSG00000047746	Fbxo40	F-box protein 40 [Source:MGI Symbol;Acc:MGI:2443753]	1.38282	-1.56473	5.54357	0.0185487	0.575631
ENSMUSG00000022231	Sema5a	sema domain, seven thrombospondin repeats (type 1 and type 1-like), transmembrane domain (TM) and short cytoplasmic domain, (semaphorin) 5A [Source:MGI Symbol;Acc:MGI:107556]	0.883054	-0.24863	5.5401	0.0185855	0.575631
ENSMUSG00000027296	Itpka	inositol 1,4,5-trisphosphate 3-kinase A [Source:MGI Symbol;Acc:MGI:1333822]	2.84984	-2.76096	5.53415	0.0186488	0.575631
ENSMUSG00000037344	Slc12a9	solute carrier family 12 (potassium/chloride transporters), member 9 [Source:MGI Symbol;Acc:MGI:1933532]	-0.162127	5.27774	5.53139	0.0186783	0.575631
ENSMUSG00000047992	Fam69c	family with sequence similarity 69, member C [Source:MGI Symbol;Acc:MGI:3041188]	-4.16612	-3.15277	5.53078	0.0186848	0.575631
ENSMUSG00000045231	BC106179	cDNA sequence BC106179 [Source:MGI Symbol;Acc:MGI:3702726]	-1.07855	-0.850214	5.5295	0.0186985	0.575631
ENSMUSG00000031360	Ctps2	cytidine 5'-triphosphate synthase 2 [Source:MGI Symbol;Acc:MGI:1933185]	0.155477	6.1955	5.51721	0.0188303	0.576671
ENSMUSG00000059325	Hopx	HOP homeobox [Source:MGI Symbol;Acc:MGI:1916782]	-0.838918	-0.111742	5.51178	0.0188888	0.576671
ENSMUSG00000033799	Fam208b	family with sequence similarity 208, member B [Source:MGI Symbol;Acc:MGI:2145274]	0.212743	4.27808	5.50875	0.0189216	0.576671
ENSMUSG00000026172	Bcs1l	BCS1-like (yeast) [Source:MGI Symbol;Acc:MGI:1914071]	0.305316	3.03979	5.50491	0.0189632	0.576671
ENSMUSG00000030264	Thumpd3	THUMP domain containing 3 [Source:MGI Symbol;Acc:MGI:1277973]	0.168395	5.36648	5.50484	0.0189639	0.576671
ENSMUSG00000032611	1700102P08Rik	RIKEN cDNA 1700102P08 gene [Source:MGI Symbol;Acc:MGI:2148248]	-2.43521	-2.45617	5.50283	0.0189858	0.576671
ENSMUSG00000060550	H2-Q7	histocompatibility 2, Q region locus 7 [Source:MGI Symbol;Acc:MGI:95936]	0.200288	5.48736	5.50016	0.0190147	0.576671
ENSMUSG00000049036	Tmem121	transmembrane protein 121 [Source:MGI Symbol;Acc:MGI:1916445]	-2.50715	-2.56869	5.49943	0.0190227	0.576671
ENSMUSG00000048429	Timm29	translocase of inner mitochondrial membrane 29 [Source:MGI Symbol;Acc:MGI:1917023]	-0.170903	5.15175	5.48766	0.0191511	0.578399
ENSMUSG00000029920	Smarcad1	SWI/SNF-related, matrix-associated actin-dependent regulator of chromatin, subfamily a, containing DEAD/H box 1 [Source:MGI Symbol;Acc:MGI:95453]	0.183735	5.17573	5.48754	0.0191525	0.578399
ENSMUSG00000056854	Pou3f4	POU domain, class 3, transcription factor 4 [Source:MGI Symbol;Acc:MGI:101894]	3.8676	-3.06612	5.46411	0.0194109	0.582202
ENSMUSG00000054065	Pkp3	plakophilin 3 [Source:MGI Symbol;Acc:MGI:1891830]	3.8676	-3.06612	5.46411	0.0194109	0.582202
ENSMUSG00000034311	Kif4	kinesin family member 4 [Source:MGI Symbol;Acc:MGI:108389]	-0.30851	3.44133	5.46214	0.0194329	0.582202
ENSMUSG00000020868	Xylt2	xylosyltransferase II [Source:MGI Symbol;Acc:MGI:2444797]	-0.131112	8.39566	5.46107	0.0194447	0.582202
ENSMUSG00000019303	Psmc3ip	proteasome (prosome, macropain) 26S subunit, ATPase 3, interacting protein [Source:MGI Symbol;Acc:MGI:1098610]	-0.479679	1.63263	5.4565	0.0194956	0.582202
ENSMUSG00000022404	Slc25a17	solute carrier family 25 (mitochondrial carrier, peroxisomal membrane protein), member 17 [Source:MGI Symbol;Acc:MGI:1342248]	0.184156	4.63448	5.45626	0.0194984	0.582202
ENSMUSG00000030451	Herc2	HECT and RLD domain containing E3 ubiquitin protein ligase 2 [Source:MGI Symbol;Acc:MGI:103234]	-0.134003	6.82405	5.44813	0.0195893	0.58382
ENSMUSG00000030513	Pcsk6	proprotein convertase subtilisin/kexin type 6 [Source:MGI Symbol;Acc:MGI:102897]	1.94326	-2.24407	5.44121	0.019667	0.58425
ENSMUSG00000021253	Tgfb3	transforming growth factor, beta 3 [Source:MGI Symbol;Acc:MGI:98727]	0.40978	1.99433	5.4403	0.0196773	0.58425
ENSMUSG00000019437	Tlcd1	TLC domain containing 1 [Source:MGI Symbol;Acc:MGI:1915572]	0.939833	1.19385	5.42825	0.0198135	0.585634
ENSMUSG00000063060	Sox7	SRY (sex determining region Y)-box 7 [Source:MGI Symbol;Acc:MGI:98369]	-0.673675	0.526627	5.42345	0.019868	0.585634
ENSMUSG00000045672	Col27a1	collagen, type XXVII, alpha 1 [Source:MGI Symbol;Acc:MGI:2672118]	-0.97304	0.965099	5.41987	0.0199089	0.585634
ENSMUSG00000026482	Rgl1	ral guanine nucleotide dissociation stimulator,-like 1 [Source:MGI Symbol;Acc:MGI:107484]	0.12769	8.10321	5.4188	0.0199211	0.585634
ENSMUSG00000023791	Pigx	phosphatidylinositol glycan anchor biosynthesis, class X [Source:MGI Symbol;Acc:MGI:1919334]	-0.20743	4.12485	5.41791	0.0199312	0.585634
ENSMUSG00000024924	Vldlr	very low density lipoprotein receptor [Source:MGI Symbol;Acc:MGI:98935]	0.455869	1.5042	5.41669	0.0199451	0.585634
ENSMUSG00000051154	Commd3	COMM domain containing 3 [Source:MGI Symbol;Acc:MGI:88218]	0.141327	6.25357	5.40099	0.0201253	0.589836
ENSMUSG00000074793	Hspa12b	heat shock protein 12B [Source:MGI Symbol;Acc:MGI:1919880]	1.27086	-1.34637	5.39362	0.0202105	0.591241
ENSMUSG00000029486	Mrpl1	mitochondrial ribosomal protein L1 [Source:MGI Symbol;Acc:MGI:2137202]	0.194717	4.47172	5.38922	0.0202616	0.591568
ENSMUSG00000037313	Tacc3	transforming, acidic coiled-coil containing protein 3 [Source:MGI Symbol;Acc:MGI:1341163]	-0.251278	4.47493	5.38624	0.0202962	0.591568
ENSMUSG00000027692	Tnik	TRAF2 and NCK interacting kinase [Source:MGI Symbol;Acc:MGI:1916264]	-0.209918	4.24476	5.37832	0.0203885	0.593171
ENSMUSG00000024790	Sac3d1	SAC3 domain containing 1 [Source:MGI Symbol;Acc:MGI:1913656]	-0.275873	3.17531	5.36917	0.0204957	0.595199
ENSMUSG00000032006	Pdgfd	platelet-derived growth factor, D polypeptide [Source:MGI Symbol;Acc:MGI:1919035]	-1.87953	-1.79871	5.3474	0.0207532	0.601579
ENSMUSG00000020901	Pik3r5	phosphoinositide-3-kinase regulatory subunit 5 [Source:MGI Symbol;Acc:MGI:2443588]	-0.146131	7.71882	5.33829	0.0208619	0.603627
ENSMUSG00000059895	Ptp4a3	protein tyrosine phosphatase 4a3 [Source:MGI Symbol;Acc:MGI:1277098]	-0.168755	5.49995	5.33448	0.0209076	0.60385
ENSMUSG00000030602	Pak4	p21 protein (Cdc42/Rac)-activated kinase 4 [Source:MGI Symbol;Acc:MGI:1917834]	-0.203733	4.40102	5.32911	0.0209721	0.604474
ENSMUSG00000056116	H2-T22	histocompatibility 2, T region locus 22 [Source:MGI Symbol;Acc:MGI:95956]	0.176102	6.25054	5.32635	0.0210053	0.604474
ENSMUSG00000024986	Hhex	hematopoietically expressed homeobox [Source:MGI Symbol;Acc:MGI:96086]	-0.192634	4.71689	5.32017	0.02108	0.605526
ENSMUSG00000002835	Chaf1a	chromatin assembly factor 1, subunit A (p150) [Source:MGI Symbol;Acc:MGI:1351331]	-0.24555	4.45851	5.30607	0.0212513	0.608216
ENSMUSG00000042594	Sh2b3	SH2B adaptor protein 3 [Source:MGI Symbol;Acc:MGI:893598]	-0.137577	6.87648	5.30468	0.0212682	0.608216
ENSMUSG00000032109	Nlrx1	NLR family member X1 [Source:MGI Symbol;Acc:MGI:2429611]	-0.251335	3.61481	5.29081	0.0214382	0.608216
ENSMUSG00000029149	Krtcap3	keratinocyte associated protein 3 [Source:MGI Symbol;Acc:MGI:1917065]	-1.83379	-1.80516	5.28578	0.0215002	0.608216
ENSMUSG00000057697	Vmn1r53	vomeronasal 1 receptor 53 [Source:MGI Symbol;Acc:MGI:2148516]	-3.20121	-2.90545	5.27815	0.0215946	0.608216
ENSMUSG00000073434	Wdr90	WD repeat domain 90 [Source:MGI Symbol;Acc:MGI:1921267]	-0.510137	1.57832	5.2722	0.0216686	0.608216
ENSMUSG00000025470	Zfp511	zinc finger protein 511 [Source:MGI Symbol;Acc:MGI:1917002]	-0.256609	3.40133	5.26982	0.0216982	0.608216
ENSMUSG00000052595	A1cf	APOBEC1 complementation factor [Source:MGI Symbol;Acc:MGI:1917115]	3.90988	-3.15461	5.26892	0.0217095	0.608216
ENSMUSG00000037552	Plekhg2	pleckstrin homology domain containing, family G (with RhoGef domain) member 2 [Source:MGI Symbol;Acc:MGI:2141874]	-0.177443	4.75147	5.26603	0.0217456	0.608216
ENSMUSG00000037664	Cdkn1c	cyclin-dependent kinase inhibitor 1C (P57) [Source:MGI Symbol;Acc:MGI:104564]	0.273364	4.04588	5.25806	0.0218454	0.608216
ENSMUSG00000024947	Men1	multiple endocrine neoplasia 1 [Source:MGI Symbol;Acc:MGI:1316736]	-0.189675	4.85915	5.25581	0.0218736	0.608216
ENSMUSG00000041278	Ttc1	tetratricopeptide repeat domain 1 [Source:MGI Symbol;Acc:MGI:1914077]	0.170878	5.77367	5.24129	0.0220569	0.608216
ENSMUSG00000034165	Ccnd3	cyclin D3 [Source:MGI Symbol;Acc:MGI:88315]	-0.16202	5.71905	5.23999	0.0220734	0.608216
ENSMUSG00000038204	Asb10	ankyrin repeat and SOCS box-containing 10 [Source:MGI Symbol;Acc:MGI:2152836]	-0.27327	3.33404	5.23749	0.0221051	0.608216
ENSMUSG00000031990	Jam3	junction adhesion molecule 3 [Source:MGI Symbol;Acc:MGI:1933825]	-0.656728	0.37759	5.22977	0.0222034	0.608216
ENSMUSG00000070568	Slc6a21	solute carrier family 6 member 21 [Source:MGI Symbol;Acc:MGI:1923963]	-3.59227	-2.98393	5.22508	0.0222634	0.608216
ENSMUSG00000031266	Gla	galactosidase, alpha [Source:MGI Symbol;Acc:MGI:1347344]	0.125187	8.38027	5.22094	0.0223165	0.608216
ENSMUSG00000006498	Ptbp1	polypyrimidine tract binding protein 1 [Source:MGI Symbol;Acc:MGI:97791]	-0.127957	8.16345	5.21963	0.0223333	0.608216
ENSMUSG00000006219	Fblim1	filamin binding LIM protein 1 [Source:MGI Symbol;Acc:MGI:1921452]	0.126273	7.34345	5.21875	0.0223446	0.608216
ENSMUSG00000038560	Sp6	trans-acting transcription factor 6 [Source:MGI Symbol;Acc:MGI:1932575]	2.43274	-2.56969	5.21659	0.0223723	0.608216
ENSMUSG00000027823	Gmps	guanine monophosphate synthetase [Source:MGI Symbol;Acc:MGI:2448526]	0.149842	5.84441	5.21407	0.0224048	0.608216
ENSMUSG00000022295	Atp6v1c1	ATPase, H+ transporting, lysosomal V1 subunit C1 [Source:MGI Symbol;Acc:MGI:1913585]	0.11926	8.21236	5.21321	0.022416	0.608216
ENSMUSG00000044162	Tnip3	TNFAIP3 interacting protein 3 [Source:MGI Symbol;Acc:MGI:3041165]	-0.146276	6.31694	5.21297	0.022419	0.608216
ENSMUSG00000002068	Ccne1	cyclin E1 [Source:MGI Symbol;Acc:MGI:88316]	-0.246815	3.63756	5.20705	0.0224955	0.608216
ENSMUSG00000025437	Usp33	ubiquitin specific peptidase 33 [Source:MGI Symbol;Acc:MGI:2159711]	0.160254	5.22903	5.20357	0.0225406	0.608216
ENSMUSG00000073684	Faap20	Fanconi anemia core complex associated protein 20 [Source:MGI Symbol;Acc:MGI:1914763]	0.196667	4.24469	5.20007	0.022586	0.608216
ENSMUSG00000021470	Ercc6l2	excision repair cross-complementing rodent repair deficiency, complementation group 6 like 2 [Source:MGI Symbol;Acc:MGI:1923501]	0.211742	4.23125	5.19913	0.0225982	0.608216
ENSMUSG00000048826	Dact2	dishevelled-binding antagonist of beta-catenin 2 [Source:MGI Symbol;Acc:MGI:1920347]	-3.97761	-3.15256	5.19658	0.0226314	0.608216
ENSMUSG00000022468	Endou	endonuclease, polyU-specific [Source:MGI Symbol;Acc:MGI:97746]	-3.97761	-3.15256	5.19658	0.0226314	0.608216
ENSMUSG00000027533	Fabp5	fatty acid binding protein 5, epidermal [Source:MGI Symbol;Acc:MGI:101790]	0.114948	10.3872	5.19647	0.0226329	0.608216
ENSMUSG00000058402	Zfp420	zinc finger protein 420 [Source:MGI Symbol;Acc:MGI:2444666]	-0.504691	1.17205	5.19621	0.0226361	0.608216
ENSMUSG00000002015	Bcap31	B cell receptor associated protein 31 [Source:MGI Symbol;Acc:MGI:1350933]	0.124834	7.24026	5.18999	0.0227174	0.608216
ENSMUSG00000004207	Psap	prosaposin [Source:MGI Symbol;Acc:MGI:97783]	0.132041	12.5888	5.17577	0.022904	0.608216
ENSMUSG00000006494	Pdk1	pyruvate dehydrogenase kinase, isoenzyme 1 [Source:MGI Symbol;Acc:MGI:1926119]	-0.196601	4.27182	5.17529	0.0229103	0.608216
ENSMUSG00000020100	Slc29a3	solute carrier family 29 (nucleoside transporters), member 3 [Source:MGI Symbol;Acc:MGI:1918529]	0.13957	6.93136	5.16717	0.0230177	0.608216
ENSMUSG00000044217	Aqp5	aquaporin 5 [Source:MGI Symbol;Acc:MGI:106215]	-3.30133	-2.83404	5.16227	0.0230826	0.608216
ENSMUSG00000040283	Btnl9	butyrophilin-like 9 [Source:MGI Symbol;Acc:MGI:2442439]	-2.83952	-2.69242	5.16224	0.0230831	0.608216
ENSMUSG00000044827	Tlr1	toll-like receptor 1 [Source:MGI Symbol;Acc:MGI:1341295]	-0.200029	6.37469	5.16217	0.023084	0.608216
ENSMUSG00000029591	Ung	uracil DNA glycosylase [Source:MGI Symbol;Acc:MGI:109352]	-0.342885	2.50084	5.15992	0.023114	0.608216
ENSMUSG00000063239	Grm4	glutamate receptor, metabotropic 4 [Source:MGI Symbol;Acc:MGI:1351341]	-2.90367	-2.69716	5.15819	0.023137	0.608216
ENSMUSG00000030491	Tdrd12	tudor domain containing 12 [Source:MGI Symbol;Acc:MGI:1919231]	-3.95698	-3.24743	5.15554	0.0231724	0.608216
ENSMUSG00000037705	Tecta	tectorin alpha [Source:MGI Symbol;Acc:MGI:109575]	-3.95698	-3.24743	5.15554	0.0231724	0.608216
ENSMUSG00000029061	Mmp23	matrix metallopeptidase 23 [Source:MGI Symbol;Acc:MGI:1347361]	-3.95698	-3.24743	5.15554	0.0231724	0.608216
ENSMUSG00000090122	Kcne1l	potassium voltage-gated channel, Isk-related family, member 1-like, pseudogene [Source:MGI Symbol;Acc:MGI:1913490]	-3.95698	-3.24743	5.15554	0.0231724	0.608216
ENSMUSG00000029859	Epha1	Eph receptor A1 [Source:MGI Symbol;Acc:MGI:107381]	-3.95698	-3.24743	5.15554	0.0231724	0.608216
ENSMUSG00000078772	#N/A	#N/A	-3.95698	-3.24743	5.15554	0.0231724	0.608216
ENSMUSG00000078958	#N/A	#N/A	-3.95698	-3.24743	5.15554	0.0231724	0.608216
ENSMUSG00000024900	Cpt1a	carnitine palmitoyltransferase 1a, liver [Source:MGI Symbol;Acc:MGI:1098296]	0.130522	7.68432	5.15314	0.0232043	0.608216
ENSMUSG00000039621	Prex1	phosphatidylinositol-3,4,5-trisphosphate-dependent Rac exchange factor 1 [Source:MGI Symbol;Acc:MGI:3040696]	-0.126872	8.02149	5.15161	0.0232248	0.608216
ENSMUSG00000027962	Vcam1	vascular cell adhesion molecule 1 [Source:MGI Symbol;Acc:MGI:98926]	0.354597	2.87774	5.14987	0.0232481	0.608216
ENSMUSG00000028044	Cks1b	CDC28 protein kinase 1b [Source:MGI Symbol;Acc:MGI:1889208]	-0.314668	3.56146	5.14984	0.0232486	0.608216
ENSMUSG00000061517	Sox21	SRY (sex determining region Y)-box 21 [Source:MGI Symbol;Acc:MGI:2654070]	1.42323	-1.45675	5.14482	0.0233158	0.608216
ENSMUSG00000049281	Scn3b	sodium channel, voltage-gated, type III, beta [Source:MGI Symbol;Acc:MGI:1918882]	-0.820675	-0.0926475	5.14387	0.0233286	0.608216
ENSMUSG00000049932	H2afx	H2A histone family, member X [Source:MGI Symbol;Acc:MGI:102688]	-0.209875	4.38063	5.14319	0.0233377	0.608216
ENSMUSG00000034813	Grip1	glutamate receptor interacting protein 1 [Source:MGI Symbol;Acc:MGI:1921303]	1.4832	-1.78907	5.13908	0.0233931	0.608216
ENSMUSG00000029821	Gsdme	gasdermin E [Source:MGI Symbol;Acc:MGI:1889850]	0.317538	3.4895	5.12966	0.0235203	0.608216
ENSMUSG00000078921	Tgtp2	T cell specific GTPase 2 [Source:MGI Symbol;Acc:MGI:3710083]	0.330551	2.57595	5.12825	0.0235395	0.608216
ENSMUSG00000021194	Chga	chromogranin A [Source:MGI Symbol;Acc:MGI:88394]	-3.53194	-2.76055	5.12424	0.0235939	0.608216
ENSMUSG00000048970	C1galt1c1	C1GALT1-specific chaperone 1 [Source:MGI Symbol;Acc:MGI:1913493]	0.218604	3.99173	5.12319	0.0236082	0.608216
ENSMUSG00000031323	Dmrtc1a	DMRT-like family C1a [Source:MGI Symbol;Acc:MGI:1918137]	-4.28436	-3.24615	5.11921	0.0236624	0.608216
ENSMUSG00000060988	Galnt13	polypeptide N-acetylgalactosaminyltransferase 13 [Source:MGI Symbol;Acc:MGI:2139447]	-4.28436	-3.24615	5.11921	0.0236624	0.608216
ENSMUSG00000041482	Piezo2	piezo-type mechanosensitive ion channel component 2 [Source:MGI Symbol;Acc:MGI:1918781]	-4.28436	-3.24615	5.11921	0.0236624	0.608216
ENSMUSG00000021301	Hecw1	HECT, C2 and WW domain containing E3 ubiquitin protein ligase 1 [Source:MGI Symbol;Acc:MGI:2444115]	-4.28436	-3.24615	5.11921	0.0236624	0.608216
ENSMUSG00000005320	Fgfr4	fibroblast growth factor receptor 4 [Source:MGI Symbol;Acc:MGI:95525]	-4.28436	-3.24615	5.11921	0.0236624	0.608216
ENSMUSG00000042812	Foxf1	forkhead box F1 [Source:MGI Symbol;Acc:MGI:1347470]	-4.28436	-3.24615	5.11921	0.0236624	0.608216
ENSMUSG00000029596	Sdsl	serine dehydratase-like [Source:MGI Symbol;Acc:MGI:2182607]	-3.09675	-2.90447	5.11438	0.0237283	0.608924
ENSMUSG00000023903	Mmp25	matrix metallopeptidase 25 [Source:MGI Symbol;Acc:MGI:2443938]	-0.687702	0.233425	5.10759	0.0238214	0.609965
ENSMUSG00000029231	Pdgfra	platelet derived growth factor receptor, alpha polypeptide [Source:MGI Symbol;Acc:MGI:97530]	-0.589322	0.81422	5.10582	0.0238456	0.609965
ENSMUSG00000021806	Nid2	nidogen 2 [Source:MGI Symbol;Acc:MGI:1298229]	-0.191767	4.60427	5.09976	0.0239292	0.61048
ENSMUSG00000028614	Ndc1	NDC1 transmembrane nucleoporin [Source:MGI Symbol;Acc:MGI:1920037]	-0.186408	4.79224	5.09676	0.0239706	0.61048
ENSMUSG00000028970	Abcb1b	ATP-binding cassette, sub-family B (MDR/TAP), member 1B [Source:MGI Symbol;Acc:MGI:97568]	-0.22512	4.31329	5.09381	0.0240114	0.61048
ENSMUSG00000020689	Itgb3	integrin beta 3 [Source:MGI Symbol;Acc:MGI:96612]	-0.170579	5.0436	5.09232	0.024032	0.61048
ENSMUSG00000027470	Mylk2	myosin, light polypeptide kinase 2, skeletal muscle [Source:MGI Symbol;Acc:MGI:2139434]	1.59021	-1.86738	5.09045	0.0240579	0.61048
ENSMUSG00000025498	Irf7	interferon regulatory factor 7 [Source:MGI Symbol;Acc:MGI:1859212]	0.142632	10.0288	5.08106	0.0241885	0.610734
ENSMUSG00000025993	Slc40a1	solute carrier family 40 (iron-regulated transporter), member 1 [Source:MGI Symbol;Acc:MGI:1315204]	0.156156	9.31223	5.0743	0.0242831	0.610734
ENSMUSG00000048078	Tenm4	teneurin transmembrane protein 4 [Source:MGI Symbol;Acc:MGI:2447063]	0.368905	2.30666	5.07347	0.0242946	0.610734
ENSMUSG00000020917	Acly	ATP citrate lyase [Source:MGI Symbol;Acc:MGI:103251]	-0.126391	8.16094	5.07126	0.0243258	0.610734
ENSMUSG00000030738	Eif3c	eukaryotic translation initiation factor 3, subunit C [Source:MGI Symbol;Acc:MGI:1926966]	0.118901	8.93052	5.07005	0.0243427	0.610734
ENSMUSG00000034453	Polr3b	polymerase (RNA) III (DNA directed) polypeptide B [Source:MGI Symbol;Acc:MGI:1917678]	0.163156	5.267	5.06281	0.0244445	0.610734
ENSMUSG00000029580	Actb	actin, beta [Source:MGI Symbol;Acc:MGI:87904]	-0.123659	12.5162	5.0627	0.0244462	0.610734
ENSMUSG00000023143	Nagpa	N-acetylglucosamine-1-phosphodiester alpha-N-acetylglucosaminidase [Source:MGI Symbol;Acc:MGI:1351598]	-0.1399	6.03455	5.06137	0.0244648	0.610734
ENSMUSG00000008658	Rbfox1	RNA binding protein, fox-1 homolog (C. elegans) 1 [Source:MGI Symbol;Acc:MGI:1926224]	-2.7616	-2.76182	5.06	0.0244842	0.610734
ENSMUSG00000014599	Csf1	colony stimulating factor 1 (macrophage) [Source:MGI Symbol;Acc:MGI:1339753]	0.275917	3.41128	5.05883	0.0245008	0.610734
ENSMUSG00000038963	Slco4a1	solute carrier organic anion transporter family, member 4a1 [Source:MGI Symbol;Acc:MGI:1351866]	-0.321181	5.83115	5.05629	0.0245368	0.610734
ENSMUSG00000033039	Micall1	microtubule associated monooxygenase, calponin and LIM domain containing -like 1 [Source:MGI Symbol;Acc:MGI:105870]	0.176388	5.19557	5.05158	0.0246035	0.610734
ENSMUSG00000030888	Rrp8	ribosomal RNA processing 8, methyltransferase, homolog (yeast) [Source:MGI Symbol;Acc:MGI:1914251]	0.207505	4.26968	5.05114	0.0246097	0.610734
ENSMUSG00000036430	Tbcc	tubulin-specific chaperone C [Source:MGI Symbol;Acc:MGI:1919976]	0.241606	3.60538	5.04559	0.0246887	0.610734
ENSMUSG00000060969	Irx1	Iroquois related homeobox 1 (Drosophila) [Source:MGI Symbol;Acc:MGI:1197515]	3.96932	-3.24602	5.04467	0.0247018	0.610734
ENSMUSG00000062075	Lmnb2	lamin B2 [Source:MGI Symbol;Acc:MGI:96796]	-0.2113	4.24564	5.03898	0.0247831	0.610734
ENSMUSG00000020564	Atxn7l1	ataxin 7-like 1 [Source:MGI Symbol;Acc:MGI:3584458]	0.170052	4.92095	5.03782	0.0247997	0.610734
ENSMUSG00000020752	Recql5	RecQ protein-like 5 [Source:MGI Symbol;Acc:MGI:2156841]	0.236705	4.06073	5.03702	0.0248112	0.610734
ENSMUSG00000031155	Pim2	proviral integration site 2 [Source:MGI Symbol;Acc:MGI:97587]	-0.260394	3.49391	5.03408	0.0248533	0.610734
ENSMUSG00000029500	Pgam5	phosphoglycerate mutase family member 5 [Source:MGI Symbol;Acc:MGI:1919792]	0.157704	5.25335	5.03361	0.0248601	0.610734
ENSMUSG00000010554	Mettl16	methyltransferase like 16 [Source:MGI Symbol;Acc:MGI:1914743]	0.181987	4.99857	5.03254	0.0248754	0.610734
ENSMUSG00000046178	Nxph1	neurexophilin 1 [Source:MGI Symbol;Acc:MGI:107492]	-3.60014	-2.98133	5.02326	0.025009	0.612117
ENSMUSG00000010044	Zmynd10	zinc finger, MYND domain containing 10 [Source:MGI Symbol;Acc:MGI:2387863]	0.986463	-0.764229	5.01344	0.0251513	0.612117
ENSMUSG00000027722	Spata5	spermatogenesis associated 5 [Source:MGI Symbol;Acc:MGI:1927170]	0.221709	3.99513	5.01171	0.0251764	0.612117
ENSMUSG00000006818	Sod2	superoxide dismutase 2, mitochondrial [Source:MGI Symbol;Acc:MGI:98352]	-0.138919	6.8979	5.00963	0.0252067	0.612117
ENSMUSG00000035845	Alg12	asparagine-linked glycosylation 12 (alpha-1,6-mannosyltransferase) [Source:MGI Symbol;Acc:MGI:2385025]	0.247256	3.64734	5.00934	0.0252109	0.612117
ENSMUSG00000050195	Scd4	stearoyl-coenzyme A desaturase 4 [Source:MGI Symbol;Acc:MGI:2670997]	-1.65589	-1.86705	5.00237	0.0253126	0.612117
ENSMUSG00000046792	Zfp787	zinc finger protein 787 [Source:MGI Symbol;Acc:MGI:1914359]	-0.18588	4.39964	5.00216	0.0253157	0.612117
ENSMUSG00000037022	Mmaa	methylmalonic aciduria (cobalamin deficiency) type A [Source:MGI Symbol;Acc:MGI:1923805]	0.341122	2.63126	4.99949	0.0253548	0.612117
ENSMUSG00000062444	Ap3b2	adaptor-related protein complex 3, beta 2 subunit [Source:MGI Symbol;Acc:MGI:1100869]	1.90083	-2.29454	4.996	0.025406	0.612117
ENSMUSG00000027737	Slc7a11	solute carrier family 7 (cationic amino acid transporter, y+ system), member 11 [Source:MGI Symbol;Acc:MGI:1347355]	0.266013	4.97128	4.99535	0.0254155	0.612117
ENSMUSG00000051457	Spn	sialophorin [Source:MGI Symbol;Acc:MGI:98384]	-0.597941	0.801438	4.99234	0.0254598	0.612117
ENSMUSG00000061298	Agbl4	ATP/GTP binding protein-like 4 [Source:MGI Symbol;Acc:MGI:1918244]	2.51607	-2.75812	4.9919	0.0254663	0.612117
ENSMUSG00000028909	Ptpru	protein tyrosine phosphatase, receptor type, U [Source:MGI Symbol;Acc:MGI:1321151]	-2.30878	-2.51147	4.98929	0.0255047	0.612117
ENSMUSG00000036478	Btg1	B cell translocation gene 1, anti-proliferative [Source:MGI Symbol;Acc:MGI:88215]	-0.159063	6.35008	4.98857	0.0255153	0.612117
ENSMUSG00000054342	Kcnn4	potassium intermediate/small conductance calcium-activated channel, subfamily N, member 4 [Source:MGI Symbol;Acc:MGI:1277957]	-0.40715	1.7249	4.98774	0.0255275	0.612117
ENSMUSG00000056054	S100a8	S100 calcium binding protein A8 (calgranulin A) [Source:MGI Symbol;Acc:MGI:88244]	-0.934719	-0.0546538	4.98082	0.0256299	0.612117
ENSMUSG00000002957	Ap2a2	adaptor-related protein complex 2, alpha 2 subunit [Source:MGI Symbol;Acc:MGI:101920]	-0.126807	7.51736	4.98029	0.0256377	0.612117
ENSMUSG00000002289	Angptl4	angiopoietin-like 4 [Source:MGI Symbol;Acc:MGI:1888999]	0.347736	3.08874	4.97926	0.025653	0.612117
ENSMUSG00000058503	Fam133b	family with sequence similarity 133, member B [Source:MGI Symbol;Acc:MGI:1915402]	0.239212	3.71216	4.97853	0.0256638	0.612117
ENSMUSG00000045176	Borcs6	BLOC-1 related complex subunit 6 [Source:MGI Symbol;Acc:MGI:1919173]	-0.194699	4.61336	4.97543	0.0257098	0.612293
ENSMUSG00000048546	Tob2	transducer of ERBB2, 2 [Source:MGI Symbol;Acc:MGI:1888525]	-0.166257	4.97535	4.96772	0.0258247	0.613283
ENSMUSG00000022805	Maats1	MYCBP-associated, testis expressed 1 [Source:MGI Symbol;Acc:MGI:2443598]	1.22066	-1.27426	4.96479	0.0258685	0.613283
ENSMUSG00000021070	Bdkrb2	bradykinin receptor, beta 2 [Source:MGI Symbol;Acc:MGI:102845]	-2.63361	-2.69418	4.96387	0.0258822	0.613283
ENSMUSG00000031070	Mrgprf	MAS-related GPR, member F [Source:MGI Symbol;Acc:MGI:2384823]	-2.65908	-2.6265	4.9611	0.0259237	0.613283
ENSMUSG00000032440	Tgfbr2	transforming growth factor, beta receptor II [Source:MGI Symbol;Acc:MGI:98729]	-0.128402	8.46726	4.95972	0.0259444	0.613283
ENSMUSG00000017978	Cadps2	Ca2+-dependent activator protein for secretion 2 [Source:MGI Symbol;Acc:MGI:2443963]	1.74094	-2.06091	4.95512	0.0260135	0.614004
ENSMUSG00000000126	Wnt9a	wingless-type MMTV integration site family, member 9A [Source:MGI Symbol;Acc:MGI:2446084]	0.57092	0.769176	4.94887	0.0261077	0.614803
ENSMUSG00000024056	Ndc80	NDC80 kinetochore complex component [Source:MGI Symbol;Acc:MGI:1914302]	-0.28596	3.28167	4.94774	0.0261248	0.614803
ENSMUSG00000047714	Ppp1r2	protein phosphatase 1, regulatory (inhibitor) subunit 2 [Source:MGI Symbol;Acc:MGI:1914099]	-0.131773	6.66081	4.94481	0.0261691	0.614935
ENSMUSG00000030403	Vasp	vasodilator-stimulated phosphoprotein [Source:MGI Symbol;Acc:MGI:109268]	-0.12947	7.75136	4.93805	0.0262717	0.615364
ENSMUSG00000012428	Steap4	STEAP family member 4 [Source:MGI Symbol;Acc:MGI:1923560]	0.795966	-0.288853	4.93451	0.0263255	0.615364
ENSMUSG00000026672	Optn	optineurin [Source:MGI Symbol;Acc:MGI:1918898]	0.167331	5.12797	4.93394	0.0263342	0.615364
ENSMUSG00000026674	Ddr2	discoidin domain receptor family, member 2 [Source:MGI Symbol;Acc:MGI:1345277]	0.713386	0.494983	4.93341	0.0263423	0.615364
ENSMUSG00000073433	Arhgdig	Rho GDP dissociation inhibitor (GDI) gamma [Source:MGI Symbol;Acc:MGI:108430]	1.80335	-2.10637	4.9278	0.0264279	0.616079
ENSMUSG00000079020	Slc45a4	solute carrier family 45, member 4 [Source:MGI Symbol;Acc:MGI:2146236]	-0.146979	5.89424	4.92291	0.0265029	0.616079
ENSMUSG00000021280	Exoc3l4	exocyst complex component 3-like 4 [Source:MGI Symbol;Acc:MGI:1921363]	0.324542	2.47284	4.92109	0.0265307	0.616079
ENSMUSG00000039634	Zfp189	zinc finger protein 189 [Source:MGI Symbol;Acc:MGI:2444707]	0.349935	2.29655	4.9202	0.0265444	0.616079
ENSMUSG00000061802	Armc4	armadillo repeat containing 4 [Source:MGI Symbol;Acc:MGI:1922184]	2.82588	-2.82974	4.91668	0.0265986	0.616079
ENSMUSG00000053347	Zfp943	zinc finger prtoein 943 [Source:MGI Symbol;Acc:MGI:1921920]	0.296708	2.97521	4.91394	0.0266408	0.616079
ENSMUSG00000041936	Agrn	agrin [Source:MGI Symbol;Acc:MGI:87961]	-0.212531	4.83028	4.91297	0.0266557	0.616079
ENSMUSG00000058258	Idi1	isopentenyl-diphosphate delta isomerase [Source:MGI Symbol;Acc:MGI:2442264]	-0.262488	5.0125	4.90468	0.026784	0.616079
ENSMUSG00000040204	Pclaf	PCNA clamp associated factor [Source:MGI Symbol;Acc:MGI:1915276]	-0.243919	3.82392	4.90329	0.0268055	0.616079
ENSMUSG00000032350	Gclc	glutamate-cysteine ligase, catalytic subunit [Source:MGI Symbol;Acc:MGI:104990]	0.164779	5.3886	4.90205	0.0268248	0.616079
ENSMUSG00000045251	Zfp688	zinc finger protein 688 [Source:MGI Symbol;Acc:MGI:1916484]	0.335222	2.50143	4.90198	0.0268259	0.616079
ENSMUSG00000028776	Tinagl1	tubulointerstitial nephritis antigen-like 1 [Source:MGI Symbol;Acc:MGI:2137617]	0.509474	1.33139	4.90118	0.0268383	0.616079
ENSMUSG00000039913	Pak7	p21 protein (Cdc42/Rac)-activated kinase 7 [Source:MGI Symbol;Acc:MGI:1920334]	3.66871	-2.98663	4.88516	0.0270886	0.6192
ENSMUSG00000052698	Tln2	talin 2 [Source:MGI Symbol;Acc:MGI:1917799]	-0.13592	6.6931	4.88331	0.0271175	0.6192
ENSMUSG00000032018	Sc5d	sterol-C5-desaturase [Source:MGI Symbol;Acc:MGI:1353611]	-0.171409	5.54549	4.8789	0.027187	0.6192
ENSMUSG00000029254	Stap1	signal transducing adaptor family member 1 [Source:MGI Symbol;Acc:MGI:1926193]	-0.158818	6.77464	4.87639	0.0272264	0.6192
ENSMUSG00000040591	1110051M20Rik	RIKEN cDNA 1110051M20 gene [Source:MGI Symbol;Acc:MGI:1915079]	0.345287	2.32987	4.87514	0.0272462	0.6192
ENSMUSG00000026831	1700007K13Rik	RIKEN cDNA 1700007K13 gene [Source:MGI Symbol;Acc:MGI:1916577]	1.10692	-1.079	4.87427	0.02726	0.6192
ENSMUSG00000056917	Sipa1	signal-induced proliferation associated gene 1 [Source:MGI Symbol;Acc:MGI:107576]	-0.144688	6.39471	4.87392	0.0272654	0.6192
ENSMUSG00000039065	Fam173b	family with sequence similarity 173, member B [Source:MGI Symbol;Acc:MGI:1915323]	0.270028	3.16886	4.87262	0.0272861	0.6192
ENSMUSG00000053914	Kdm4d	lysine (K)-specific demethylase 4D [Source:MGI Symbol;Acc:MGI:3606484]	2.81282	-2.90289	4.86922	0.0273398	0.619534
ENSMUSG00000037406	Htra4	HtrA serine peptidase 4 [Source:MGI Symbol;Acc:MGI:3036260]	1.02268	-0.701302	4.85441	0.0275756	0.623986
ENSMUSG00000040945	Rcc2	regulator of chromosome condensation 2 [Source:MGI Symbol;Acc:MGI:1919784]	-0.122073	7.12548	4.84964	0.027652	0.624824
ENSMUSG00000053398	Phgdh	3-phosphoglycerate dehydrogenase [Source:MGI Symbol;Acc:MGI:1355330]	0.162967	5.21705	4.84361	0.0277488	0.626122
ENSMUSG00000031138	F9	coagulation factor IX [Source:MGI Symbol;Acc:MGI:88384]	-0.426097	1.80396	4.83473	0.0278919	0.628252
ENSMUSG00000024579	Pcyox1l	prenylcysteine oxidase 1 like [Source:MGI Symbol;Acc:MGI:3606062]	-0.362766	2.04653	4.83136	0.0279466	0.628252
ENSMUSG00000042659	Arrdc4	arrestin domain containing 4 [Source:MGI Symbol;Acc:MGI:1913662]	-0.226309	3.6532	4.82888	0.0279869	0.628252
ENSMUSG00000029012	Orc5	origin recognition complex, subunit 5 [Source:MGI Symbol;Acc:MGI:1347044]	0.203199	4.54398	4.82798	0.0280014	0.628252
ENSMUSG00000024795	Kif20b	kinesin family member 20B [Source:MGI Symbol;Acc:MGI:2444576]	-0.276171	3.34043	4.81908	0.0281463	0.630462
ENSMUSG00000018543	1700001P01Rik	RIKEN cDNA 1700001P01 gene [Source:MGI Symbol;Acc:MGI:1919465]	-2.58612	-2.69481	4.81707	0.0281793	0.630462
ENSMUSG00000028521	Slc35d1	solute carrier family 35 (UDP-glucuronic acid/UDP-N-acetylgalactosamine dual transporter), member D1 [Source:MGI Symbol;Acc:MGI:2140361]	-0.269305	3.65666	4.80951	0.0283032	0.632046
ENSMUSG00000078161	Erich3	glutamate rich 3 [Source:MGI Symbol;Acc:MGI:1919095]	2.34324	-2.62654	4.80789	0.0283297	0.632046
ENSMUSG00000033350	Chst2	carbohydrate sulfotransferase 2 [Source:MGI Symbol;Acc:MGI:1891160]	0.565007	0.616156	4.80252	0.0284182	0.633132
ENSMUSG00000068240	Gm11808	predicted gene 11808 [Source:MGI Symbol;Acc:MGI:3649356]	-0.341417	2.64177	4.79315	0.0285731	0.635006
ENSMUSG00000087370	Tmem170b	transmembrane protein 170B [Source:MGI Symbol;Acc:MGI:3647046]	-0.185126	5.17042	4.78939	0.0286356	0.635006
ENSMUSG00000018459	Slc13a3	solute carrier family 13 (sodium-dependent dicarboxylate transporter), member 3 [Source:MGI Symbol;Acc:MGI:2149635]	-0.153134	10.6684	4.78826	0.0286544	0.635006
ENSMUSG00000012609	Ttll5	tubulin tyrosine ligase-like family, member 5 [Source:MGI Symbol;Acc:MGI:2443657]	-0.224509	3.66575	4.78509	0.0287071	0.635006
ENSMUSG00000025075	Habp2	hyaluronic acid binding protein 2 [Source:MGI Symbol;Acc:MGI:1196378]	2.6867	-2.76225	4.78492	0.0287101	0.635006
ENSMUSG00000036435	Exoc1	exocyst complex component 1 [Source:MGI Symbol;Acc:MGI:2445020]	0.145203	5.91197	4.78299	0.0287421	0.635006
ENSMUSG00000024812	Tjp2	tight junction protein 2 [Source:MGI Symbol;Acc:MGI:1341872]	0.152115	5.32037	4.77841	0.0288187	0.635812
ENSMUSG00000029176	Anapc4	anaphase promoting complex subunit 4 [Source:MGI Symbol;Acc:MGI:1098673]	0.145257	5.49524	4.77171	0.0289312	0.636067
ENSMUSG00000033720	Sfxn5	sideroflexin 5 [Source:MGI Symbol;Acc:MGI:2137681]	-0.218467	4.33518	4.77153	0.0289341	0.636067
ENSMUSG00000009575	Cbx5	chromobox 5 [Source:MGI Symbol;Acc:MGI:109372]	-0.162023	6.04409	4.77056	0.0289503	0.636067
ENSMUSG00000071192	Wfikkn1	WAP, FS, Ig, KU, and NTR-containing protein 1 [Source:MGI Symbol;Acc:MGI:2670967]	1.98107	-2.29744	4.76808	0.0289922	0.636105
ENSMUSG00000022629	Kif21a	kinesin family member 21A [Source:MGI Symbol;Acc:MGI:109188]	0.401194	1.98502	4.76265	0.0290838	0.637236
ENSMUSG00000045975	C2cd2	C2 calcium-dependent domain containing 2 [Source:MGI Symbol;Acc:MGI:1891883]	0.182469	4.45779	4.75806	0.0291615	0.638014
ENSMUSG00000041153	Osgin2	oxidative stress induced growth inhibitor family member 2 [Source:MGI Symbol;Acc:MGI:2384798]	0.166782	4.77774	4.74994	0.0292993	0.638014
ENSMUSG00000091735	Gpr62	G protein-coupled receptor 62 [Source:MGI Symbol;Acc:MGI:3525078]	-3.62891	-3.15531	4.74974	0.0293028	0.638014
ENSMUSG00000036172	Cd200r3	CD200 receptor 3 [Source:MGI Symbol;Acc:MGI:1921853]	-3.62891	-3.15531	4.74974	0.0293028	0.638014
ENSMUSG00000027380	Acoxl	acyl-Coenzyme A oxidase-like [Source:MGI Symbol;Acc:MGI:1921371]	-2.5066	-2.69407	4.74641	0.0293596	0.638014
ENSMUSG00000087119	Atg4a-ps	autophagy related 4A, pseudogene [Source:MGI Symbol;Acc:MGI:3615624]	1.6967	-2.14738	4.74636	0.0293603	0.638014
ENSMUSG00000036026	Tmem63b	transmembrane protein 63b [Source:MGI Symbol;Acc:MGI:2387609]	-0.168667	4.90457	4.7431	0.0294161	0.6383
ENSMUSG00000015126	Tsr3	TSR3 20S rRNA accumulation [Source:MGI Symbol;Acc:MGI:1915577]	0.233638	3.92424	4.74089	0.0294538	0.6383
ENSMUSG00000028678	Kif2c	kinesin family member 2C [Source:MGI Symbol;Acc:MGI:1921054]	-0.408815	3.06503	4.72844	0.0296678	0.640689
ENSMUSG00000026516	Nvl	nuclear VCP-like [Source:MGI Symbol;Acc:MGI:1914709]	0.197721	4.60031	4.72475	0.0297315	0.640689
ENSMUSG00000022800	Fyttd1	forty-two-three domain containing 1 [Source:MGI Symbol;Acc:MGI:1917955]	-0.161527	5.26127	4.72212	0.029777	0.640689
ENSMUSG00000027375	Mal	myelin and lymphocyte protein, T cell differentiation protein [Source:MGI Symbol;Acc:MGI:892970]	2.68484	-2.90113	4.72073	0.0298011	0.640689
ENSMUSG00000018570	2810408A11Rik	RIKEN cDNA 2810408A11 gene [Source:MGI Symbol;Acc:MGI:1917669]	2.68484	-2.90113	4.72073	0.0298011	0.640689
ENSMUSG00000029126	Nsg1	neuron specific gene family member 1 [Source:MGI Symbol;Acc:MGI:109149]	-0.783673	-0.271875	4.72044	0.0298061	0.640689
ENSMUSG00000034035	Ccdc17	coiled-coil domain containing 17 [Source:MGI Symbol;Acc:MGI:1915667]	1.10407	-0.969766	4.71546	0.0298926	0.641682
ENSMUSG00000069378	Prdm6	PR domain containing 6 [Source:MGI Symbol;Acc:MGI:2684938]	3.09011	-3.06384	4.71158	0.0299602	0.642264
ENSMUSG00000064065	Ipcef1	interaction protein for cytohesin exchange factors 1 [Source:MGI Symbol;Acc:MGI:2444159]	-1.33564	-1.5064	4.70597	0.030058	0.643491
ENSMUSG00000075318	Scn2a	sodium channel, voltage-gated, type II, alpha [Source:MGI Symbol;Acc:MGI:98248]	3.69159	-3.15391	4.6966	0.0302223	0.644139
ENSMUSG00000079594	BC117090	cDNA sequence BC1179090 [Source:MGI Symbol;Acc:MGI:3696881]	3.69159	-3.15391	4.6966	0.0302223	0.644139
ENSMUSG00000073207	Ccdc160	coiled-coil domain containing 160 [Source:MGI Symbol;Acc:MGI:3588225]	3.69159	-3.15391	4.6966	0.0302223	0.644139
ENSMUSG00000038147	Cd84	CD84 antigen [Source:MGI Symbol;Acc:MGI:1336885]	0.114688	9.35427	4.69501	0.0302504	0.644139
ENSMUSG00000062778	Chia1	chitinase, acidic 1 [Source:MGI Symbol;Acc:MGI:1932052]	2.05113	-2.34676	4.69254	0.0302938	0.6442
ENSMUSG00000075122	Cd80	CD80 antigen [Source:MGI Symbol;Acc:MGI:101775]	0.352935	2.24891	4.68896	0.030357	0.644415
ENSMUSG00000024168	Tmem204	transmembrane protein 204 [Source:MGI Symbol;Acc:MGI:3039635]	-1.53083	-1.66245	4.68737	0.0303851	0.644415
ENSMUSG00000001014	Icam4	intercellular adhesion molecule 4, Landsteiner-Wiener blood group [Source:MGI Symbol;Acc:MGI:1925619]	1.38996	-1.72586	4.67955	0.0305238	0.646494
ENSMUSG00000005611	Mrvi1	MRV integration site 1 [Source:MGI Symbol;Acc:MGI:1338023]	-1.28472	-1.34684	4.67603	0.0305864	0.646957
ENSMUSG00000027315	Spint1	serine protease inhibitor, Kunitz type 1 [Source:MGI Symbol;Acc:MGI:1338033]	-1.13455	-1.0665	4.67125	0.0306716	0.647896
ENSMUSG00000048878	Hexim1	hexamethylene bis-acetamide inducible 1 [Source:MGI Symbol;Acc:MGI:2385923]	-0.135972	6.19884	4.66322	0.0308153	0.64955
ENSMUSG00000044468	Fam46c	family with sequence similarity 46, member C [Source:MGI Symbol;Acc:MGI:1921895]	0.157983	5.62274	4.66231	0.0308317	0.64955
ENSMUSG00000027496	Aurka	aurora kinase A [Source:MGI Symbol;Acc:MGI:894678]	-0.262365	3.28092	4.65879	0.0308949	0.649822
ENSMUSG00000059824	Dbp	D site albumin promoter binding protein [Source:MGI Symbol;Acc:MGI:94866]	-0.282433	2.82811	4.65479	0.030967	0.649822
ENSMUSG00000050270	Tmem220	transmembrane protein 220 [Source:MGI Symbol;Acc:MGI:2443691]	0.380693	2.0733	4.65477	0.0309673	0.649822
ENSMUSG00000072974	Gm4787	predicted gene 4787 [Source:MGI Symbol;Acc:MGI:3646380]	-1.57091	-1.76679	4.6507	0.031041	0.650509
ENSMUSG00000032725	Folr2	folate receptor 2 (fetal) [Source:MGI Symbol;Acc:MGI:95569]	-0.138173	7.24282	4.64047	0.0312265	0.650564
ENSMUSG00000060743	H3f3a	H3 histone, family 3A [Source:MGI Symbol;Acc:MGI:1097686]	-0.11674	7.68357	4.63257	0.0313705	0.650564
ENSMUSG00000038077	Kcna6	potassium voltage-gated channel, shaker-related, subfamily, member 6 [Source:MGI Symbol;Acc:MGI:96663]	1.0172	-1.0182	4.62884	0.0314387	0.650564
ENSMUSG00000030107	Usp18	ubiquitin specific peptidase 18 [Source:MGI Symbol;Acc:MGI:1344364]	0.162857	6.71516	4.62877	0.03144	0.650564
ENSMUSG00000044229	Nxpe4	neurexophilin and PC-esterase domain family, member 4 [Source:MGI Symbol;Acc:MGI:1924792]	-0.443474	1.45298	4.62682	0.0314759	0.650564
ENSMUSG00000038975	Rabggtb	Rab geranylgeranyl transferase, b subunit [Source:MGI Symbol;Acc:MGI:99537]	0.184519	4.85751	4.62468	0.0315152	0.650564
ENSMUSG00000054203	Ifi205	interferon activated gene 205 [Source:MGI Symbol;Acc:MGI:101847]	0.299466	3.05321	4.62404	0.0315269	0.650564
ENSMUSG00000022048	Dpysl2	dihydropyrimidinase-like 2 [Source:MGI Symbol;Acc:MGI:1349763]	-0.155424	5.71579	4.62376	0.0315321	0.650564
ENSMUSG00000062542	Syt9	synaptotagmin IX [Source:MGI Symbol;Acc:MGI:1926373]	1.34924	-1.2196	4.62369	0.0315333	0.650564
ENSMUSG00000057554	Lgals8	lectin, galactose binding, soluble 8 [Source:MGI Symbol;Acc:MGI:1928481]	0.127274	7.07209	4.62261	0.0315531	0.650564
ENSMUSG00000000881	Dlg3	discs, large homolog 3 (Drosophila) [Source:MGI Symbol;Acc:MGI:1888986]	-0.190401	4.31024	4.61956	0.0316094	0.650564
ENSMUSG00000026922	Agpat2	1-acylglycerol-3-phosphate O-acyltransferase 2 (lysophosphatidic acid acyltransferase, beta) [Source:MGI Symbol;Acc:MGI:1914762]	-0.155861	5.54032	4.617	0.0316566	0.650564
ENSMUSG00000071252	2210408I21Rik	RIKEN cDNA 2210408I21 gene [Source:MGI Symbol;Acc:MGI:1919621]	0.443764	1.54658	4.61642	0.0316673	0.650564
ENSMUSG00000039943	Plcb4	phospholipase C, beta 4 [Source:MGI Symbol;Acc:MGI:107464]	0.56781	1.02161	4.61314	0.0317279	0.650564
ENSMUSG00000036304	Zdhhc23	zinc finger, DHHC domain containing 23 [Source:MGI Symbol;Acc:MGI:2685625]	-0.942821	-0.748726	4.61161	0.0317563	0.650564
ENSMUSG00000045326	Fndc7	fibronectin type III domain containing 7 [Source:MGI Symbol;Acc:MGI:2443535]	-0.896979	-0.706347	4.61067	0.0317735	0.650564
ENSMUSG00000074006	Omp	olfactory marker protein [Source:MGI Symbol;Acc:MGI:97436]	3.58913	-3.06743	4.60867	0.0318107	0.650564
ENSMUSG00000034226	Rhov	ras homolog family member V [Source:MGI Symbol;Acc:MGI:2444227]	0.181978	4.90991	4.60823	0.0318189	0.650564
ENSMUSG00000041895	Wipi1	WD repeat domain, phosphoinositide interacting 1 [Source:MGI Symbol;Acc:MGI:1261864]	-0.244654	3.55768	4.60376	0.031902	0.650564
ENSMUSG00000055553	Kxd1	KxDL motif containing 1 [Source:MGI Symbol;Acc:MGI:1922870]	0.160331	4.87359	4.60202	0.0319343	0.650564
ENSMUSG00000051000	Fam160a1	family with sequence similarity 160, member A1 [Source:MGI Symbol;Acc:MGI:2444746]	-0.726001	-0.104024	4.60027	0.031967	0.650564
ENSMUSG00000024430	Cabyr	calcium-binding tyrosine-(Y)-phosphorylation regulated (fibrousheathin 2) [Source:MGI Symbol;Acc:MGI:1918382]	-2.44994	-2.69394	4.59804	0.0320085	0.650564
ENSMUSG00000067455	Hist1h4j	histone cluster 1, H4j [Source:MGI Symbol;Acc:MGI:2448436]	-3.81261	-3.15422	4.59419	0.0320805	0.650564
ENSMUSG00000048776	Pthlh	parathyroid hormone-like peptide [Source:MGI Symbol;Acc:MGI:97800]	-3.81261	-3.15422	4.59419	0.0320805	0.650564
ENSMUSG00000015944	Gatsl2	GATS protein-like 2 [Source:MGI Symbol;Acc:MGI:1933384]	-0.145626	5.47056	4.59232	0.0321155	0.650564
ENSMUSG00000055884	Fancm	Fanconi anemia, complementation group M [Source:MGI Symbol;Acc:MGI:2442306]	-0.286401	2.82478	4.59133	0.032134	0.650564
ENSMUSG00000028869	Gnl2	guanine nucleotide binding protein-like 2 (nucleolar) [Source:MGI Symbol;Acc:MGI:2385207]	0.162087	5.59075	4.59051	0.0321494	0.650564
ENSMUSG00000032332	Col12a1	collagen, type XII, alpha 1 [Source:MGI Symbol;Acc:MGI:88448]	-0.878477	-0.392295	4.5863	0.0322286	0.651337
ENSMUSG00000004233	Wars2	tryptophanyl tRNA synthetase 2 (mitochondrial) [Source:MGI Symbol;Acc:MGI:1917810]	0.261698	3.09623	4.58326	0.0322858	0.651653
ENSMUSG00000044393	Dsg2	desmoglein 2 [Source:MGI Symbol;Acc:MGI:1196466]	-1.5217	-1.86862	4.58111	0.0323262	0.651653
ENSMUSG00000037979	Ccdc92	coiled-coil domain containing 92 [Source:MGI Symbol;Acc:MGI:106485]	0.833726	-0.564388	4.57791	0.0323866	0.651872
ENSMUSG00000062309	Rpp25	ribonuclease P/MRP 25 subunit [Source:MGI Symbol;Acc:MGI:2143151]	0.897801	-0.394581	4.57598	0.0324231	0.651872
ENSMUSG00000019961	Tmpo	thymopoietin [Source:MGI Symbol;Acc:MGI:106920]	-0.142672	6.13158	4.57125	0.0325129	0.651872
ENSMUSG00000040548	Tex2	testis expressed gene 2 [Source:MGI Symbol;Acc:MGI:102465]	0.158976	5.59461	4.57017	0.0325333	0.651872
ENSMUSG00000003662	Ciao1	cytosolic iron-sulfur protein assembly 1 [Source:MGI Symbol;Acc:MGI:1346998]	0.144478	5.57307	4.5697	0.0325423	0.651872
ENSMUSG00000028701	Lurap1	leucine rich adaptor protein 1 [Source:MGI Symbol;Acc:MGI:1915325]	0.865967	-0.406473	4.56588	0.0326148	0.652502
ENSMUSG00000044835	Ankrd45	ankyrin repeat domain 45 [Source:MGI Symbol;Acc:MGI:1921094]	1.832	-1.98989	4.56008	0.0327255	0.653893
ENSMUSG00000039329	Tex19.1	testis expressed gene 19.1 [Source:MGI Symbol;Acc:MGI:1920929]	1.81053	-2.34272	4.5432	0.0330498	0.657769
ENSMUSG00000032802	Srxn1	sulfiredoxin 1 homolog (S. cerevisiae) [Source:MGI Symbol;Acc:MGI:104971]	0.118281	7.7498	4.54164	0.03308	0.657769
ENSMUSG00000028545	Bend5	BEN domain containing 5 [Source:MGI Symbol;Acc:MGI:1914871]	2.74233	-2.90406	4.54052	0.0331016	0.657769
ENSMUSG00000013936	#N/A	#N/A	-3.46237	-3.06882	4.53842	0.0331421	0.657769
ENSMUSG00000079019	Insl3	insulin-like 3 [Source:MGI Symbol;Acc:MGI:108427]	-3.46237	-3.06882	4.53842	0.0331421	0.657769
ENSMUSG00000037573	Tob1	transducer of ErbB-2.1 [Source:MGI Symbol;Acc:MGI:1349721]	-0.296928	3.20239	4.53022	0.0333014	0.657769
ENSMUSG00000045482	Trrap	transformation/transcription domain-associated protein [Source:MGI Symbol;Acc:MGI:2153272]	-0.136365	6.75294	4.52858	0.0333332	0.657769
ENSMUSG00000053329	D10Jhu81e	DNA segment, Chr 10, Johns Hopkins University 81 expressed [Source:MGI Symbol;Acc:MGI:1351861]	-0.203836	4.22498	4.52513	0.0334005	0.657769
ENSMUSG00000036185	Sapcd1	suppressor APC domain containing 1 [Source:MGI Symbol;Acc:MGI:2388100]	3.46955	-2.76637	4.52202	0.0334614	0.657769
ENSMUSG00000090066	1110002E22Rik	RIKEN cDNA 1110002E22 gene [Source:MGI Symbol;Acc:MGI:1915066]	-3.65634	-3.15238	4.52038	0.0334933	0.657769
ENSMUSG00000031737	Irx5	Iroquois related homeobox 5 (Drosophila) [Source:MGI Symbol;Acc:MGI:1859086]	-3.65634	-3.15238	4.52038	0.0334933	0.657769
ENSMUSG00000032661	Oas3	2'-5' oligoadenylate synthetase 3 [Source:MGI Symbol;Acc:MGI:2180850]	0.145679	8.42717	4.52025	0.033496	0.657769
ENSMUSG00000036615	Rfxap	regulatory factor X-associated protein [Source:MGI Symbol;Acc:MGI:2180854]	-0.235912	3.62141	4.51945	0.0335116	0.657769
ENSMUSG00000022584	Ly6c2	lymphocyte antigen 6 complex, locus C2 [Source:MGI Symbol;Acc:MGI:3712069]	0.870977	-0.590775	4.51812	0.0335377	0.657769
ENSMUSG00000045589	Frrs1l	ferric-chelate reductase 1 like [Source:MGI Symbol;Acc:MGI:2442704]	-1.81494	-2.20256	4.51797	0.0335406	0.657769
ENSMUSG00000047242	Taf9b	TATA-box binding protein associated factor 9B [Source:MGI Symbol;Acc:MGI:3039562]	0.305082	3.15864	4.51515	0.0335959	0.65804
ENSMUSG00000024660	Incenp	inner centromere protein [Source:MGI Symbol;Acc:MGI:1313288]	-0.161702	6.05224	4.51029	0.0336916	0.658736
ENSMUSG00000048779	P2ry6	pyrimidinergic receptor P2Y, G-protein coupled, 6 [Source:MGI Symbol;Acc:MGI:2673874]	-0.119086	7.47325	4.5072	0.0337525	0.658736
ENSMUSG00000029408	Abcb9	ATP-binding cassette, sub-family B (MDR/TAP), member 9 [Source:MGI Symbol;Acc:MGI:1861729]	-0.408061	1.72323	4.50703	0.0337558	0.658736
ENSMUSG00000024621	Csf1r	colony stimulating factor 1 receptor [Source:MGI Symbol;Acc:MGI:1339758]	-0.107888	9.37666	4.4982	0.0339306	0.661335
ENSMUSG00000032601	Prkar2a	protein kinase, cAMP dependent regulatory, type II alpha [Source:MGI Symbol;Acc:MGI:108025]	-0.127897	6.32276	4.49383	0.0340174	0.662214
ENSMUSG00000004044	Cavin1	caveolae associated 1 [Source:MGI Symbol;Acc:MGI:1277968]	-0.181708	4.52728	4.48255	0.0342425	0.66578
ENSMUSG00000028758	Kif17	kinesin family member 17 [Source:MGI Symbol;Acc:MGI:1098229]	-2.7547	-2.83242	4.47756	0.0343428	0.666357
ENSMUSG00000037003	Tns2	tensin 2 [Source:MGI Symbol;Acc:MGI:2387586]	-0.630396	0.31923	4.47314	0.0344316	0.666357
ENSMUSG00000002870	Mcm2	minichromosome maintenance complex component 2 [Source:MGI Symbol;Acc:MGI:105380]	-0.149552	5.8067	4.47214	0.0344518	0.666357
ENSMUSG00000074890	Lcmt2	leucine carboxyl methyltransferase 2 [Source:MGI Symbol;Acc:MGI:1353659]	-0.224483	3.62364	4.4721	0.0344527	0.666357
ENSMUSG00000027306	Nusap1	nucleolar and spindle associated protein 1 [Source:MGI Symbol;Acc:MGI:2675669]	-0.40123	3.15373	4.46941	0.0345068	0.666357
ENSMUSG00000040390	Map3k10	mitogen-activated protein kinase kinase kinase 10 [Source:MGI Symbol;Acc:MGI:1346879]	-0.212487	3.79423	4.46857	0.0345239	0.666357
ENSMUSG00000030247	Kcnj8	potassium inwardly-rectifying channel, subfamily J, member 8 [Source:MGI Symbol;Acc:MGI:1100508]	3.14151	-3.24363	4.45536	0.0347918	0.667473
ENSMUSG00000074071	Fam169b	family with sequence similarity 169, member B [Source:MGI Symbol;Acc:MGI:3644026]	3.14151	-3.24363	4.45536	0.0347918	0.667473
ENSMUSG00000020990	Cdkl1	cyclin-dependent kinase-like 1 (CDC2-related kinase) [Source:MGI Symbol;Acc:MGI:1918341]	3.14151	-3.24363	4.45536	0.0347918	0.667473
ENSMUSG00000070990	Foxe1	forkhead box E1 [Source:MGI Symbol;Acc:MGI:1353500]	3.14151	-3.24363	4.45536	0.0347918	0.667473
ENSMUSG00000026751	Nr5a1	nuclear receptor subfamily 5, group A, member 1 [Source:MGI Symbol;Acc:MGI:1346833]	3.14151	-3.24363	4.45536	0.0347918	0.667473
ENSMUSG00000022432	Smc1b	structural maintenance of chromosomes 1B [Source:MGI Symbol;Acc:MGI:2154049]	1.34954	-1.75194	4.45072	0.0348866	0.668484
ENSMUSG00000067279	Ppp1r3c	protein phosphatase 1, regulatory (inhibitor) subunit 3C [Source:MGI Symbol;Acc:MGI:1858229]	0.495513	0.877431	4.44655	0.0349717	0.668901
ENSMUSG00000042734	Ttc9	tetratricopeptide repeat domain 9 [Source:MGI Symbol;Acc:MGI:1916730]	-0.795651	-0.328937	4.44468	0.0350101	0.668901
ENSMUSG00000035505	Cox18	cytochrome c oxidase assembly protein 18 [Source:MGI Symbol;Acc:MGI:2448532]	-0.217439	3.70314	4.44291	0.0350464	0.668901
ENSMUSG00000032549	Rab6b	RAB6B, member RAS oncogene family [Source:MGI Symbol;Acc:MGI:107283]	-0.663487	0.0717853	4.44143	0.0350768	0.668901
ENSMUSG00000022246	Rai14	retinoic acid induced 14 [Source:MGI Symbol;Acc:MGI:1922896]	0.226567	3.73271	4.43314	0.0352476	0.670636
ENSMUSG00000045467	Ttll13	tubulin tyrosine ligase-like family, member 13 [Source:MGI Symbol;Acc:MGI:1920845]	-2.24578	-2.51282	4.43292	0.0352522	0.670636
ENSMUSG00000032827	Ppp1r9a	protein phosphatase 1, regulatory (inhibitor) subunit 9A [Source:MGI Symbol;Acc:MGI:2442401]	0.16649	4.81844	4.42432	0.0354303	0.672748
ENSMUSG00000031708	Tecr	trans-2,3-enoyl-CoA reductase [Source:MGI Symbol;Acc:MGI:1915408]	-0.123973	7.06487	4.42347	0.0354479	0.672748
ENSMUSG00000029371	Cxcl5	chemokine (C-X-C motif) ligand 5 [Source:MGI Symbol;Acc:MGI:1096868]	1.17245	-0.960196	4.41727	0.0355769	0.674391
ENSMUSG00000020268	Lyrm7	LYR motif containing 7 [Source:MGI Symbol;Acc:MGI:1922780]	-0.729406	-0.19889	4.41343	0.0356571	0.675106
ENSMUSG00000042286	Stab1	stabilin 1 [Source:MGI Symbol;Acc:MGI:2178742]	-0.167234	9.75374	4.41012	0.0357263	0.675271
ENSMUSG00000015342	Xk	X-linked Kx blood group [Source:MGI Symbol;Acc:MGI:103569]	0.42967	1.32654	4.40895	0.0357509	0.675271
ENSMUSG00000015829	Tnr	tenascin R [Source:MGI Symbol;Acc:MGI:99516]	0.674969	-0.0469284	4.40649	0.0358025	0.675443
ENSMUSG00000034883	Lrr1	leucine rich repeat protein 1 [Source:MGI Symbol;Acc:MGI:1916956]	-0.46987	1.23947	4.40282	0.0358795	0.675994
ENSMUSG00000024210	Ip6k3	inositol hexaphosphate kinase 3 [Source:MGI Symbol;Acc:MGI:3045325]	-0.660755	0.198537	4.40105	0.0359168	0.675994
ENSMUSG00000027890	Gstm4	glutathione S-transferase, mu 4 [Source:MGI Symbol;Acc:MGI:95862]	0.24787	3.14284	4.39634	0.0360161	0.67706
ENSMUSG00000048997	Atxn7l2	ataxin 7-like 2 [Source:MGI Symbol;Acc:MGI:1919772]	0.385784	1.8876	4.39064	0.0361367	0.678525
ENSMUSG00000012483	Rpa3	replication protein A3 [Source:MGI Symbol;Acc:MGI:1915490]	-0.350364	2.37009	4.3852	0.0362522	0.679889
ENSMUSG00000037440	Vnn1	vanin 1 [Source:MGI Symbol;Acc:MGI:108395]	2.57915	-2.76242	4.37593	0.0364499	0.682791
ENSMUSG00000022021	Diaph3	diaphanous related formin 3 [Source:MGI Symbol;Acc:MGI:1927222]	-0.269804	3.33507	4.37278	0.0365174	0.683097
ENSMUSG00000053198	Prx	periaxin [Source:MGI Symbol;Acc:MGI:108176]	-0.740688	-0.208774	4.37115	0.0365523	0.683097
ENSMUSG00000020038	Cry1	cryptochrome 1 (photolyase-like) [Source:MGI Symbol;Acc:MGI:1270841]	0.212411	3.85128	4.3673	0.0366351	0.683747
ENSMUSG00000030521	Mphosph10	M-phase phosphoprotein 10 (U3 small nucleolar ribonucleoprotein) [Source:MGI Symbol;Acc:MGI:1915223]	0.155635	5.06398	4.36348	0.0367173	0.683747
ENSMUSG00000079845	Xlr4a	X-linked lymphocyte-regulated 4A [Source:MGI Symbol;Acc:MGI:3574098]	1.72792	-2.24402	4.36025	0.0367868	0.683747
ENSMUSG00000022505	Emp2	epithelial membrane protein 2 [Source:MGI Symbol;Acc:MGI:1098726]	-0.205932	3.79832	4.35877	0.0368188	0.683747
ENSMUSG00000038002	Cramp1l	Crm, cramped-like (Drosophila) [Source:MGI Symbol;Acc:MGI:1930190]	-0.190223	4.39491	4.35831	0.0368289	0.683747
ENSMUSG00000033722	BC034090	cDNA sequence BC034090 [Source:MGI Symbol;Acc:MGI:2672904]	1.14903	-1.13078	4.35755	0.0368453	0.683747
ENSMUSG00000057894	Zfp329	zinc finger protein 329 [Source:MGI Symbol;Acc:MGI:1921283]	0.339213	2.33653	4.35341	0.0369349	0.684565
ENSMUSG00000026090	2010300C02Rik	RIKEN cDNA 2010300C02 gene [Source:MGI Symbol;Acc:MGI:1919347]	-0.634725	0.301155	4.35004	0.0370081	0.684565
ENSMUSG00000024525	Impa2	inositol (myo)-1(or 4)-monophosphatase 2 [Source:MGI Symbol;Acc:MGI:2149728]	-0.362043	2.28041	4.34914	0.0370276	0.684565
ENSMUSG00000038379	Ttk	Ttk protein kinase [Source:MGI Symbol;Acc:MGI:1194921]	-0.375828	2.30194	4.34656	0.0370838	0.684565
ENSMUSG00000027068	Dhrs9	dehydrogenase/reductase (SDR family) member 9 [Source:MGI Symbol;Acc:MGI:2442798]	-0.38539	1.93069	4.34559	0.0371048	0.684565
ENSMUSG00000090141	Gm614	predicted gene 614 [Source:MGI Symbol;Acc:MGI:2685460]	3.65818	-3.24531	4.33971	0.0372333	0.685312
ENSMUSG00000058099	Nfam1	Nfat activating molecule with ITAM motif 1 [Source:MGI Symbol;Acc:MGI:1921289]	-0.12071	6.80339	4.33913	0.0372459	0.685312
ENSMUSG00000039096	Rsad1	radical S-adenosyl methionine domain containing 1 [Source:MGI Symbol;Acc:MGI:3039628]	0.356446	2.23232	4.33692	0.0372944	0.685312
ENSMUSG00000036395	Glb1l2	galactosidase, beta 1-like 2 [Source:MGI Symbol;Acc:MGI:2388283]	0.80533	-0.346122	4.33576	0.0373198	0.685312
ENSMUSG00000043505	Gimap5	GTPase, IMAP family member 5 [Source:MGI Symbol;Acc:MGI:2442232]	2.51266	-2.63305	4.33388	0.037361	0.685312
ENSMUSG00000063873	Slc24a3	solute carrier family 24 (sodium/potassium/calcium exchanger), member 3 [Source:MGI Symbol;Acc:MGI:2137513]	-0.17504	4.91675	4.32943	0.0374588	0.685864
ENSMUSG00000031790	Mmp15	matrix metallopeptidase 15 [Source:MGI Symbol;Acc:MGI:109320]	-0.420515	1.69499	4.32525	0.0375509	0.685864
ENSMUSG00000032479	Map4	microtubule-associated protein 4 [Source:MGI Symbol;Acc:MGI:97178]	-0.115543	7.59956	4.32396	0.0375793	0.685864
ENSMUSG00000027346	Gpcpd1	glycerophosphocholine phosphodiesterase 1 [Source:MGI Symbol;Acc:MGI:104898]	0.195042	4.52386	4.32345	0.0375907	0.685864
ENSMUSG00000039886	Tmem120a	transmembrane protein 120A [Source:MGI Symbol;Acc:MGI:2686991]	0.11919	7.20952	4.31465	0.0377855	0.685864
ENSMUSG00000024371	C2	complement component 2 (within H-2S) [Source:MGI Symbol;Acc:MGI:88226]	0.181607	4.4718	4.30152	0.0380784	0.685864
ENSMUSG00000031519	Asb5	ankyrin repeat and SOCs box-containing 5 [Source:MGI Symbol;Acc:MGI:1923544]	2.89696	-3.06196	4.29733	0.0381724	0.685864
ENSMUSG00000000753	Serpinf1	serine (or cysteine) peptidase inhibitor, clade F, member 1 [Source:MGI Symbol;Acc:MGI:108080]	-0.808312	-0.371512	4.29571	0.0382087	0.685864
ENSMUSG00000028551	Cdkn2c	cyclin-dependent kinase inhibitor 2C (p18, inhibits CDK4) [Source:MGI Symbol;Acc:MGI:105388]	-0.346738	3.2512	4.29054	0.038325	0.685864
ENSMUSG00000053870	Fpgt	fucose-1-phosphate guanylyltransferase [Source:MGI Symbol;Acc:MGI:1922790]	0.18518	4.35073	4.2897	0.038344	0.685864
ENSMUSG00000003752	Itpkc	inositol 1,4,5-trisphosphate 3-kinase C [Source:MGI Symbol;Acc:MGI:2442554]	-0.233485	3.70017	4.28347	0.0384847	0.685864
ENSMUSG00000067924	Rtl8b	retrotransposon Gag like 8B [Source:MGI Symbol;Acc:MGI:3576504]	-0.206082	3.87803	4.2748	0.0386815	0.685864
ENSMUSG00000001305	Rrp15	ribosomal RNA processing 15 homolog (S. cerevisiae) [Source:MGI Symbol;Acc:MGI:1914473]	0.191466	4.23835	4.27314	0.0387192	0.685864
ENSMUSG00000028278	Rragd	Ras-related GTP binding D [Source:MGI Symbol;Acc:MGI:1098604]	0.154118	5.78167	4.26571	0.038889	0.685864
ENSMUSG00000021996	Esd	esterase D/formylglutathione hydrolase [Source:MGI Symbol;Acc:MGI:95421]	0.114116	8.63448	4.26221	0.0389693	0.685864
ENSMUSG00000081058	Hist2h3c2	histone cluster 2, H3c2 [Source:MGI Symbol;Acc:MGI:2448357]	-0.957406	-0.654206	4.26214	0.0389707	0.685864
ENSMUSG00000016344	Ppdpf	pancreatic progenitor cell differentiation and proliferation factor [Source:MGI Symbol;Acc:MGI:1913746]	0.156851	4.95668	4.25934	0.0390351	0.685864
ENSMUSG00000055341	Zfp457	zinc finger protein 457 [Source:MGI Symbol;Acc:MGI:2664334]	1.56849	-2.10834	4.24531	0.0393589	0.685864
ENSMUSG00000021756	Il6st	interleukin 6 signal transducer [Source:MGI Symbol;Acc:MGI:96560]	0.126247	8.24992	4.24484	0.0393697	0.685864
ENSMUSG00000040749	Siah1b	seven in absentia 1B [Source:MGI Symbol;Acc:MGI:108063]	-0.539287	1.12308	4.23876	0.0395111	0.685864
ENSMUSG00000044629	Cnrip1	cannabinoid receptor interacting protein 1 [Source:MGI Symbol;Acc:MGI:1917505]	0.142717	5.3152	4.23701	0.0395519	0.685864
ENSMUSG00000053286	Trmt1l	tRNA methyltransferase 1 like [Source:MGI Symbol;Acc:MGI:1916185]	0.163956	4.96555	4.23133	0.0396844	0.685864
ENSMUSG00000043051	Disc1	disrupted in schizophrenia 1 [Source:MGI Symbol;Acc:MGI:2447658]	-0.556715	0.535322	4.22535	0.0398245	0.685864
ENSMUSG00000060802	B2m	beta-2 microglobulin [Source:MGI Symbol;Acc:MGI:88127]	0.114577	12.1803	4.22289	0.0398822	0.685864
ENSMUSG00000021306	Gpr137b	G protein-coupled receptor 137B [Source:MGI Symbol;Acc:MGI:1891463]	0.108307	9.01382	4.22138	0.0399176	0.685864
ENSMUSG00000020235	Fzr1	fizzy/cell division cycle 20 related 1 (Drosophila) [Source:MGI Symbol;Acc:MGI:1926790]	-0.138403	5.49218	4.21627	0.0400381	0.685864
ENSMUSG00000007655	Cav1	caveolin 1, caveolae protein [Source:MGI Symbol;Acc:MGI:102709]	0.684981	0.0347752	4.21294	0.0401168	0.685864
ENSMUSG00000029681	Bcl7b	B cell CLL/lymphoma 7B [Source:MGI Symbol;Acc:MGI:1332238]	-0.148263	5.36869	4.21094	0.040164	0.685864
ENSMUSG00000047832	Cdca4	cell division cycle associated 4 [Source:MGI Symbol;Acc:MGI:1919213]	-0.171899	4.42898	4.20932	0.0402025	0.685864
ENSMUSG00000015843	Rxrg	retinoid X receptor gamma [Source:MGI Symbol;Acc:MGI:98216]	-2.40333	-2.63025	4.20468	0.0403126	0.685864
ENSMUSG00000030532	Hddc3	HD domain containing 3 [Source:MGI Symbol;Acc:MGI:1915945]	0.243012	3.5134	4.2009	0.0404025	0.685864
ENSMUSG00000038618	Rassf7	Ras association (RalGDS/AF-6) domain family (N-terminal) member 7 [Source:MGI Symbol;Acc:MGI:1914235]	0.450888	1.15583	4.19976	0.0404297	0.685864
ENSMUSG00000047394	Odf3b	outer dense fiber of sperm tails 3B [Source:MGI Symbol;Acc:MGI:1917363]	-2.9614	-2.98354	4.1995	0.040436	0.685864
ENSMUSG00000021123	Rdh12	retinol dehydrogenase 12 [Source:MGI Symbol;Acc:MGI:1925224]	1.26369	-1.69156	4.19741	0.0404858	0.685864
ENSMUSG00000039178	Tbc1d19	TBC1 domain family, member 19 [Source:MGI Symbol;Acc:MGI:1914499]	0.219187	3.90703	4.19517	0.0405392	0.685864
ENSMUSG00000020431	Adcy1	adenylate cyclase 1 [Source:MGI Symbol;Acc:MGI:99677]	1.09168	-0.901146	4.1915	0.040627	0.685864
ENSMUSG00000074141	Il4i1	interleukin 4 induced 1 [Source:MGI Symbol;Acc:MGI:109552]	-0.613407	0.172793	4.19053	0.0406503	0.685864
ENSMUSG00000078349	AW011738	expressed sequence AW011738 [Source:MGI Symbol;Acc:MGI:2140540]	0.428039	1.39199	4.19052	0.0406507	0.685864
ENSMUSG00000025787	Tgm4	transglutaminase 4 (prostate) [Source:MGI Symbol;Acc:MGI:3027002]	3.49036	-3.15321	4.17805	0.0409509	0.685864
ENSMUSG00000070868	#N/A	#N/A	3.49036	-3.15321	4.17805	0.0409509	0.685864
ENSMUSG00000026125	Prss39	protease, serine 39 [Source:MGI Symbol;Acc:MGI:1270856]	3.49036	-3.15321	4.17805	0.0409509	0.685864
ENSMUSG00000062300	Nectin2	nectin cell adhesion molecule 2 [Source:MGI Symbol;Acc:MGI:97822]	-0.190911	4.16481	4.17282	0.0410773	0.685864
ENSMUSG00000066952	Myo1h	myosin 1H [Source:MGI Symbol;Acc:MGI:1914674]	2.17092	-2.63003	4.1696	0.0411556	0.685864
ENSMUSG00000019932	#N/A	#N/A	-3.73937	-3.24596	4.16947	0.0411588	0.685864
ENSMUSG00000025488	Cox8b	cytochrome c oxidase subunit VIIIb [Source:MGI Symbol;Acc:MGI:105958]	-3.73937	-3.24596	4.16947	0.0411588	0.685864
ENSMUSG00000023439	Gnb3	guanine nucleotide binding protein (G protein), beta 3 [Source:MGI Symbol;Acc:MGI:95785]	-3.73937	-3.24596	4.16947	0.0411588	0.685864
ENSMUSG00000024922	Ovol1	ovo like zinc finger 1 [Source:MGI Symbol;Acc:MGI:1330290]	-3.73937	-3.24596	4.16947	0.0411588	0.685864
ENSMUSG00000032053	Pou2af1	POU domain, class 2, associating factor 1 [Source:MGI Symbol;Acc:MGI:105086]	-3.73937	-3.24596	4.16947	0.0411588	0.685864
ENSMUSG00000030800	Prss8	protease, serine 8 (prostasin) [Source:MGI Symbol;Acc:MGI:1923810]	-3.73937	-3.24596	4.16947	0.0411588	0.685864
ENSMUSG00000031511	Arhgef7	Rho guanine nucleotide exchange factor (GEF7) [Source:MGI Symbol;Acc:MGI:1860493]	-0.115528	7.94898	4.1654	0.0412576	0.685864
ENSMUSG00000053175	Bcl3	B cell leukemia/lymphoma 3 [Source:MGI Symbol;Acc:MGI:88140]	-0.220277	4.0247	4.1632	0.0413113	0.685864
ENSMUSG00000020205	Phlda1	pleckstrin homology like domain, family A, member 1 [Source:MGI Symbol;Acc:MGI:1096880]	-0.286988	2.76494	4.16238	0.0413313	0.685864
ENSMUSG00000038859	Baiap2l1	BAI1-associated protein 2-like 1 [Source:MGI Symbol;Acc:MGI:1914148]	-0.548868	0.580719	4.15576	0.0414931	0.685864
ENSMUSG00000030125	Lrrc23	leucine rich repeat containing 23 [Source:MGI Symbol;Acc:MGI:1315192]	1.76101	-2.15562	4.15052	0.0416218	0.685864
ENSMUSG00000021499	Catsper3	cation channel, sperm associated 3 [Source:MGI Symbol;Acc:MGI:1924106]	-2.30921	-2.69376	4.14999	0.0416348	0.685864
ENSMUSG00000034432	Cops8	COP9 signalosome subunit 8 [Source:MGI Symbol;Acc:MGI:1915363]	0.124162	6.12863	4.14902	0.0416585	0.685864
ENSMUSG00000021639	Gtf2h2	general transcription factor II H, polypeptide 2 [Source:MGI Symbol;Acc:MGI:1345669]	0.224253	3.49528	4.14866	0.0416676	0.685864
ENSMUSG00000020091	Eif4ebp2	eukaryotic translation initiation factor 4E binding protein 2 [Source:MGI Symbol;Acc:MGI:109198]	-0.136435	5.76944	4.14738	0.041699	0.685864
ENSMUSG00000027660	Skil	SKI-like [Source:MGI Symbol;Acc:MGI:106203]	-0.1684	5.07885	4.14646	0.0417218	0.685864
ENSMUSG00000022292	Rrm2b	ribonucleotide reductase M2 B (TP53 inducible) [Source:MGI Symbol;Acc:MGI:2155865]	-0.199966	4.0844	4.14408	0.0417804	0.685864
ENSMUSG00000030351	Tspan11	tetraspanin 11 [Source:MGI Symbol;Acc:MGI:1915748]	-1.73294	-2.24778	4.14336	0.0417981	0.685864
ENSMUSG00000063234	Gpr84	G protein-coupled receptor 84 [Source:MGI Symbol;Acc:MGI:1934129]	-0.273933	3.60838	4.14307	0.0418054	0.685864
ENSMUSG00000031931	Ankrd49	ankyrin repeat domain 49 [Source:MGI Symbol;Acc:MGI:1930842]	0.220087	3.58654	4.13389	0.0420326	0.685864
ENSMUSG00000020340	Cyfip2	cytoplasmic FMR1 interacting protein 2 [Source:MGI Symbol;Acc:MGI:1924134]	0.137939	5.6884	4.13127	0.0420977	0.685864
ENSMUSG00000030007	Cct7	chaperonin containing Tcp1, subunit 7 (eta) [Source:MGI Symbol;Acc:MGI:107184]	0.112257	7.86483	4.13079	0.0421097	0.685864
ENSMUSG00000026705	Klhl20	kelch-like 20 [Source:MGI Symbol;Acc:MGI:2444855]	0.169014	4.59441	4.12888	0.0421573	0.685864
ENSMUSG00000073795	6430531B16Rik	RIKEN cDNA 6430531B16 gene [Source:MGI Symbol;Acc:MGI:2685939]	-1.11107	-1.25393	4.12631	0.0422213	0.685864
ENSMUSG00000050587	Lrrc4c	leucine rich repeat containing 4C [Source:MGI Symbol;Acc:MGI:2442636]	-3.44257	-3.06774	4.12556	0.0422399	0.685864
ENSMUSG00000042874	D930007J09Rik	RIKEN cDNA D930007J09 gene [Source:MGI Symbol;Acc:MGI:3686989]	-3.44257	-3.06774	4.12556	0.0422399	0.685864
ENSMUSG00000092097	Gm5819	predicted gene 5819 [Source:MGI Symbol;Acc:MGI:3643122]	-2.20119	-2.45631	4.12462	0.0422634	0.685864
ENSMUSG00000001227	Sema6b	sema domain, transmembrane domain (TM), and cytoplasmic domain, (semaphorin) 6B [Source:MGI Symbol;Acc:MGI:1202889]	-0.206007	3.93424	4.12384	0.042283	0.685864
ENSMUSG00000030922	Lyrm1	LYR motif containing 1 [Source:MGI Symbol;Acc:MGI:1921169]	0.357833	2.13357	4.11989	0.0423818	0.685864
ENSMUSG00000030474	Siglece	sialic acid binding Ig-like lectin E [Source:MGI Symbol;Acc:MGI:1932475]	-0.336127	2.44918	4.11019	0.0426256	0.685864
ENSMUSG00000027107	Chrna1	cholinergic receptor, nicotinic, alpha polypeptide 1 (muscle) [Source:MGI Symbol;Acc:MGI:87885]	3.39584	-2.98525	4.10666	0.0427146	0.685864
ENSMUSG00000032409	Atr	ataxia telangiectasia and Rad3 related [Source:MGI Symbol;Acc:MGI:108028]	0.175719	4.41667	4.10394	0.0427834	0.685864
ENSMUSG00000032609	Klhdc8b	kelch domain containing 8B [Source:MGI Symbol;Acc:MGI:1925517]	0.472296	1.03851	4.10226	0.042826	0.685864
ENSMUSG00000021758	Ddx4	DEAD (Asp-Glu-Ala-Asp) box polypeptide 4 [Source:MGI Symbol;Acc:MGI:102670]	-1.47873	-1.8999	4.10019	0.0428783	0.685864
ENSMUSG00000040128	Pnrc1	proline-rich nuclear receptor coactivator 1 [Source:MGI Symbol;Acc:MGI:1917838]	-0.154167	5.23785	4.09254	0.043073	0.685864
ENSMUSG00000026981	Il1rn	interleukin 1 receptor antagonist [Source:MGI Symbol;Acc:MGI:96547]	0.114924	7.2549	4.09075	0.0431186	0.685864
ENSMUSG00000026536	Ifi211	interferon activated gene 211 [Source:MGI Symbol;Acc:MGI:3041120]	0.167474	6.30035	4.08739	0.0432044	0.685864
ENSMUSG00000035551	Igfbpl1	insulin-like growth factor binding protein-like 1 [Source:MGI Symbol;Acc:MGI:1933198]	0.558167	0.3887	4.08492	0.0432674	0.685864
ENSMUSG00000041216	Clvs1	clavesin 1 [Source:MGI Symbol;Acc:MGI:1921688]	1.58344	-1.90922	4.07921	0.0434139	0.685864
ENSMUSG00000022636	Alcam	activated leukocyte cell adhesion molecule [Source:MGI Symbol;Acc:MGI:1313266]	0.110188	8.38894	4.07842	0.0434342	0.685864
ENSMUSG00000034032	Rpap1	RNA polymerase II associated protein 1 [Source:MGI Symbol;Acc:MGI:1916175]	-0.164099	4.95913	4.07794	0.0434467	0.685864
ENSMUSG00000031672	Got2	glutamatic-oxaloacetic transaminase 2, mitochondrial [Source:MGI Symbol;Acc:MGI:95792]	-0.116929	6.8687	4.07254	0.0435858	0.685864
ENSMUSG00000035960	Apex1	apurinic/apyrimidinic endonuclease 1 [Source:MGI Symbol;Acc:MGI:88042]	0.185832	4.96758	4.06975	0.0436577	0.685864
ENSMUSG00000022385	Gtse1	G two S phase expressed protein 1 [Source:MGI Symbol;Acc:MGI:1352755]	-0.237284	3.80423	4.06133	0.043876	0.685864
ENSMUSG00000004651	Tyr	tyrosinase [Source:MGI Symbol;Acc:MGI:98880]	2.81031	-3.0631	4.05344	0.0440814	0.685864
ENSMUSG00000029032	Arhgef16	Rho guanine nucleotide exchange factor (GEF) 16 [Source:MGI Symbol;Acc:MGI:2446219]	1.14279	-1.31641	4.05181	0.0441241	0.685864
ENSMUSG00000021359	Tfap2a	transcription factor AP-2, alpha [Source:MGI Symbol;Acc:MGI:104671]	2.68714	-2.98238	4.0505	0.0441582	0.685864
ENSMUSG00000027323	Rad51	RAD51 recombinase [Source:MGI Symbol;Acc:MGI:97890]	-0.288495	3.30601	4.04952	0.0441839	0.685864
ENSMUSG00000024773	Atg2a	autophagy related 2A [Source:MGI Symbol;Acc:MGI:1916291]	-0.147159	5.67054	4.04409	0.0443263	0.685864
ENSMUSG00000022678	Nde1	nudE neurodevelopment protein 1 [Source:MGI Symbol;Acc:MGI:1914453]	-0.144513	5.85037	4.04408	0.0443266	0.685864
ENSMUSG00000062510	Nsl1	NSL1, MIS12 kinetochore complex component [Source:MGI Symbol;Acc:MGI:2685830]	-0.369666	2.49174	4.03425	0.0445855	0.685864
ENSMUSG00000028370	Pappa	pregnancy-associated plasma protein A [Source:MGI Symbol;Acc:MGI:97479]	2.12352	-2.57041	4.03397	0.0445929	0.685864
ENSMUSG00000025876	Unc5a	unc-5 netrin receptor A [Source:MGI Symbol;Acc:MGI:894682]	2.60067	-2.90332	4.03257	0.0446299	0.685864
ENSMUSG00000091754	Gm3636	predicted gene 3636 [Source:MGI Symbol;Acc:MGI:3781812]	-2.24273	-2.57053	4.02609	0.0448016	0.685864
ENSMUSG00000029086	Prom1	prominin 1 [Source:MGI Symbol;Acc:MGI:1100886]	0.847291	-0.42858	4.01553	0.045083	0.685864
ENSMUSG00000001349	Cnn1	calponin 1 [Source:MGI Symbol;Acc:MGI:104979]	1.65766	-2.2374	4.01406	0.0451224	0.685864
ENSMUSG00000025474	Tubgcp2	tubulin, gamma complex associated protein 2 [Source:MGI Symbol;Acc:MGI:1921487]	-0.158589	5.00724	4.01338	0.0451405	0.685864
ENSMUSG00000030830	Itgal	integrin alpha L [Source:MGI Symbol;Acc:MGI:96606]	-0.209788	4.21097	4.00777	0.045291	0.685864
ENSMUSG00000044948	Cfap43	cilia and flagella associated protein 43 [Source:MGI Symbol;Acc:MGI:1289258]	-0.781458	-0.297301	4.00289	0.0454223	0.685864
ENSMUSG00000041548	Hspb8	heat shock protein 8 [Source:MGI Symbol;Acc:MGI:2135756]	0.382617	2.28802	4.00168	0.0454549	0.685864
ENSMUSG00000039208	Metrnl	meteorin, glial cell differentiation regulator-like [Source:MGI Symbol;Acc:MGI:2384806]	0.135953	5.64272	3.99027	0.0457638	0.685864
ENSMUSG00000037628	Cdkn3	cyclin-dependent kinase inhibitor 3 [Source:MGI Symbol;Acc:MGI:1919641]	-0.574826	0.427561	3.98821	0.0458198	0.685864
ENSMUSG00000064080	Fbln2	fibulin 2 [Source:MGI Symbol;Acc:MGI:95488]	0.911965	-0.962535	3.98265	0.0459713	0.685864
ENSMUSG00000013150	Gfod2	glucose-fructose oxidoreductase domain containing 2 [Source:MGI Symbol;Acc:MGI:1917825]	0.360451	1.94751	3.98262	0.045972	0.685864
ENSMUSG00000047867	Gimap6	GTPase, IMAP family member 6 [Source:MGI Symbol;Acc:MGI:1918876]	0.53353	0.985921	3.98184	0.0459934	0.685864
ENSMUSG00000036053	Fmnl2	formin-like 2 [Source:MGI Symbol;Acc:MGI:1918659]	0.166973	4.72537	3.97887	0.0460744	0.685864
ENSMUSG00000038760	Trhr	thyrotropin releasing hormone receptor [Source:MGI Symbol;Acc:MGI:98824]	3.0061	-3.15092	3.97786	0.0461022	0.685864
ENSMUSG00000021719	Rgs7bp	regulator of G-protein signalling 7 binding protein [Source:MGI Symbol;Acc:MGI:106334]	-0.242668	3.5513	3.97739	0.0461149	0.685864
ENSMUSG00000026976	#N/A	#N/A	3.51604	-3.24735	3.97519	0.0461753	0.685864
ENSMUSG00000045441	#N/A	#N/A	3.51604	-3.24735	3.97519	0.0461753	0.685864
ENSMUSG00000079563	Pglyrp2	peptidoglycan recognition protein 2 [Source:MGI Symbol;Acc:MGI:1928099]	3.51604	-3.24735	3.97519	0.0461753	0.685864
ENSMUSG00000091814	Gm8050	predicted gene 8050 [Source:MGI Symbol;Acc:MGI:3779779]	3.51604	-3.24735	3.97519	0.0461753	0.685864
ENSMUSG00000031831	Dnaaf1	dynein, axonemal assembly factor 1 [Source:MGI Symbol;Acc:MGI:1915520]	3.51604	-3.24735	3.97519	0.0461753	0.685864
ENSMUSG00000054958	Nt5c1a	5'-nucleotidase, cytosolic IA [Source:MGI Symbol;Acc:MGI:2155700]	3.51604	-3.24735	3.97519	0.0461753	0.685864
ENSMUSG00000026189	Pecr	peroxisomal trans-2-enoyl-CoA reductase [Source:MGI Symbol;Acc:MGI:2148199]	0.355973	2.0411	3.97007	0.0463159	0.685864
ENSMUSG00000073557	Ppp1r12b	protein phosphatase 1, regulatory (inhibitor) subunit 12B [Source:MGI Symbol;Acc:MGI:1916417]	0.224464	3.41121	3.96689	0.0464035	0.685864
ENSMUSG00000039740	Alg2	asparagine-linked glycosylation 2 (alpha-1,3-mannosyltransferase) [Source:MGI Symbol;Acc:MGI:1914731]	0.141549	5.83741	3.96545	0.0464431	0.685864
ENSMUSG00000050840	Cdh20	cadherin 20 [Source:MGI Symbol;Acc:MGI:1346069]	2.22726	-2.75949	3.96435	0.0464735	0.685864
ENSMUSG00000078942	Naip6	NLR family, apoptosis inhibitory protein 6 [Source:MGI Symbol;Acc:MGI:1298222]	0.171658	4.44007	3.96193	0.0465402	0.685864
ENSMUSG00000079184	Mphosph8	M-phase phosphoprotein 8 [Source:MGI Symbol;Acc:MGI:1922589]	0.183246	4.49458	3.96132	0.0465571	0.685864
ENSMUSG00000025277	Abhd6	abhydrolase domain containing 6 [Source:MGI Symbol;Acc:MGI:1913332]	-0.196386	3.90608	3.96045	0.0465813	0.685864
ENSMUSG00000030055	Rab43	RAB43, member RAS oncogene family [Source:MGI Symbol;Acc:MGI:1917084]	-0.119942	6.64811	3.96003	0.0465928	0.685864
ENSMUSG00000049929	Lpar4	lysophosphatidic acid receptor 4 [Source:MGI Symbol;Acc:MGI:1925384]	1.22913	-1.51324	3.95739	0.0466659	0.685864
ENSMUSG00000033777	Tlr13	toll-like receptor 13 [Source:MGI Symbol;Acc:MGI:3045213]	0.112668	9.43037	3.95582	0.0467096	0.685864
ENSMUSG00000019806	Aig1	androgen-induced 1 [Source:MGI Symbol;Acc:MGI:1913503]	0.117622	6.63694	3.95051	0.0468572	0.685864
ENSMUSG00000042429	Adora1	adenosine A1 receptor [Source:MGI Symbol;Acc:MGI:99401]	0.80008	-0.106496	3.94859	0.0469107	0.685864
ENSMUSG00000021590	Spata9	spermatogenesis associated 9 [Source:MGI Symbol;Acc:MGI:1922821]	2.21758	-2.75868	3.94801	0.0469269	0.685864
ENSMUSG00000027434	Nkx2-2	NK2 homeobox 2 [Source:MGI Symbol;Acc:MGI:97347]	1.34324	-1.50585	3.94633	0.0469736	0.685864
ENSMUSG00000028214	Gem	GTP binding protein (gene overexpressed in skeletal muscle) [Source:MGI Symbol;Acc:MGI:99844]	-0.361081	2.03372	3.94165	0.0471045	0.685864
ENSMUSG00000026875	Traf1	TNF receptor-associated factor 1 [Source:MGI Symbol;Acc:MGI:101836]	-0.332491	2.30441	3.94085	0.0471271	0.685864
ENSMUSG00000034336	Ina	internexin neuronal intermediate filament protein, alpha [Source:MGI Symbol;Acc:MGI:96568]	1.6791	-2.29241	3.94026	0.0471434	0.685864
ENSMUSG00000040084	Bub1b	BUB1B, mitotic checkpoint serine/threonine kinase [Source:MGI Symbol;Acc:MGI:1333889]	-0.289661	3.46412	3.93702	0.0472344	0.685864
ENSMUSG00000037347	Chst7	carbohydrate (N-acetylglucosamino) sulfotransferase 7 [Source:MGI Symbol;Acc:MGI:1891767]	-0.196012	3.84797	3.92854	0.047473	0.685864
ENSMUSG00000033285	Wdr3	WD repeat domain 3 [Source:MGI Symbol;Acc:MGI:2443143]	0.134058	5.44073	3.92723	0.0475102	0.685864
ENSMUSG00000036814	Slc6a20a	solute carrier family 6 (neurotransmitter transporter), member 20A [Source:MGI Symbol;Acc:MGI:2143217]	1.34019	-1.90242	3.92259	0.0476415	0.685864
ENSMUSG00000024970	AI846148	expressed sequence AI846148 [Source:MGI Symbol;Acc:MGI:2147611]	0.312491	2.91862	3.91729	0.0477919	0.685864
ENSMUSG00000031262	Cenpi	centromere protein I [Source:MGI Symbol;Acc:MGI:2147897]	-0.28944	2.70218	3.91673	0.0478077	0.685864
ENSMUSG00000029910	Mad2l1	MAD2 mitotic arrest deficient-like 1 [Source:MGI Symbol;Acc:MGI:1860374]	-0.195518	4.12767	3.91068	0.0479802	0.685864
ENSMUSG00000024537	Psmg2	proteasome (prosome, macropain) assembly chaperone 2 [Source:MGI Symbol;Acc:MGI:1922901]	0.179585	4.10249	3.90749	0.0480713	0.685864
ENSMUSG00000020658	Efr3b	EFR3 homolog B [Source:MGI Symbol;Acc:MGI:2444851]	-0.141839	5.7714	3.90629	0.0481056	0.685864
ENSMUSG00000022952	Runx1	runt related transcription factor 1 [Source:MGI Symbol;Acc:MGI:99852]	-0.136061	6.29276	3.90444	0.0481586	0.685864
ENSMUSG00000024675	Ms4a4c	membrane-spanning 4-domains, subfamily A, member 4C [Source:MGI Symbol;Acc:MGI:1927656]	0.260814	3.97168	3.90415	0.0481671	0.685864
ENSMUSG00000028398	Dmac1	distal membrane arm assembly complex 1 [Source:MGI Symbol;Acc:MGI:1914178]	-0.151447	5.01674	3.90131	0.0482485	0.685864
ENSMUSG00000040537	Adam22	a disintegrin and metallopeptidase domain 22 [Source:MGI Symbol;Acc:MGI:1340046]	0.590601	0.555866	3.89927	0.0483071	0.685864
ENSMUSG00000023971	Rrp36	ribosomal RNA processing 36 homolog (S. cerevisiae) [Source:MGI Symbol;Acc:MGI:2385053]	0.16034	4.74152	3.89747	0.048359	0.685864
ENSMUSG00000063011	Msln	mesothelin [Source:MGI Symbol;Acc:MGI:1888992]	-2.70685	-2.15795	3.89718	0.0483673	0.685864
ENSMUSG00000032232	Cgnl1	cingulin-like 1 [Source:MGI Symbol;Acc:MGI:1915428]	0.315141	3.86348	3.8966	0.048384	0.685864
ENSMUSG00000039062	Anpep	alanyl (membrane) aminopeptidase [Source:MGI Symbol;Acc:MGI:5000466]	0.101047	9.47296	3.89252	0.0485015	0.685864
ENSMUSG00000041734	Kirrel	kin of IRRE like (Drosophila) [Source:MGI Symbol;Acc:MGI:1891396]	0.674205	0.0714323	3.88591	0.048693	0.685864
ENSMUSG00000051906	Cd209f	CD209f antigen [Source:MGI Symbol;Acc:MGI:1916392]	-0.564688	1.52062	3.88543	0.0487069	0.685864
ENSMUSG00000003420	Fcgrt	Fc receptor, IgG, alpha chain transporter [Source:MGI Symbol;Acc:MGI:103017]	-0.115545	6.52698	3.8781	0.04892	0.685864
ENSMUSG00000067285	Gm16223	predicted gene 16223 [Source:MGI Symbol;Acc:MGI:3648966]	-2.20957	-2.63229	3.87613	0.0489773	0.685864
ENSMUSG00000035208	Slfn8	schlafen 8 [Source:MGI Symbol;Acc:MGI:2672859]	0.119661	6.47674	3.87087	0.0491312	0.685864
ENSMUSG00000056895	Hist3h2ba	histone cluster 3, H2ba [Source:MGI Symbol;Acc:MGI:1925553]	-2.3773	-2.69072	3.86991	0.0491593	0.685864
ENSMUSG00000021367	Edn1	endothelin 1 [Source:MGI Symbol;Acc:MGI:95283]	-0.838986	-0.723524	3.86881	0.0491913	0.685864
ENSMUSG00000038418	Egr1	early growth response 1 [Source:MGI Symbol;Acc:MGI:95295]	0.208088	3.73344	3.86855	0.0491991	0.685864
ENSMUSG00000044783	Hjurp	Holliday junction recognition protein [Source:MGI Symbol;Acc:MGI:2685821]	-0.184404	4.15892	3.86459	0.0493154	0.685864
ENSMUSG00000038522	Mfsd4b1	major facilitator superfamily domain containing 4B1 [Source:MGI Symbol;Acc:MGI:2143575]	1.25656	-1.66142	3.85886	0.0494839	0.685864
ENSMUSG00000026669	Mcm10	minichromosome maintenance 10 replication initiation factor [Source:MGI Symbol;Acc:MGI:1917274]	-0.233737	3.99227	3.8573	0.0495301	0.685864
ENSMUSG00000019122	Ccl9	chemokine (C-C motif) ligand 9 [Source:MGI Symbol;Acc:MGI:104533]	-0.114612	10.7366	3.85685	0.0495432	0.685864
ENSMUSG00000040264	Gbp2b	guanylate binding protein 2b [Source:MGI Symbol;Acc:MGI:95666]	0.26597	3.19883	3.85546	0.0495845	0.685864
ENSMUSG00000020952	Scfd1	Sec1 family domain containing 1 [Source:MGI Symbol;Acc:MGI:1924233]	0.136752	5.44197	3.85501	0.0495975	0.685864
ENSMUSG00000040359	Ufl1	UFM1 specific ligase 1 [Source:MGI Symbol;Acc:MGI:1914740]	0.164809	5.00869	3.85385	0.0496319	0.685864
ENSMUSG00000026349	Ccnt2	cyclin T2 [Source:MGI Symbol;Acc:MGI:1920199]	-0.18559	4.54897	3.85315	0.0496525	0.685864
ENSMUSG00000027796	Smad9	SMAD family member 9 [Source:MGI Symbol;Acc:MGI:1859993]	-3.87892	-3.34577	3.85029	0.0497375	0.685864
ENSMUSG00000029359	Tesc	tescalcin [Source:MGI Symbol;Acc:MGI:1930803]	-3.87892	-3.34577	3.85029	0.0497375	0.685864
ENSMUSG00000074575	#N/A	#N/A	-3.87892	-3.34577	3.85029	0.0497375	0.685864
ENSMUSG00000038745	#N/A	#N/A	-3.87892	-3.34577	3.85029	0.0497375	0.685864
ENSMUSG00000067642	Adgrf3	adhesion G protein-coupled receptor F3 [Source:MGI Symbol;Acc:MGI:2685887]	-3.87892	-3.34577	3.85029	0.0497375	0.685864
ENSMUSG00000044017	Adgrd1	adhesion G protein-coupled receptor D1 [Source:MGI Symbol;Acc:MGI:3041203]	-3.87892	-3.34577	3.85029	0.0497375	0.685864
ENSMUSG00000023011	Faim2	Fas apoptotic inhibitory molecule 2 [Source:MGI Symbol;Acc:MGI:1919643]	-3.87892	-3.34577	3.85029	0.0497375	0.685864
ENSMUSG00000091423	Gm17509	predicted gene, 17509 [Source:MGI Symbol;Acc:MGI:4937143]	-3.87892	-3.34577	3.85029	0.0497375	0.685864
ENSMUSG00000035594	Chrna5	cholinergic receptor, nicotinic, alpha polypeptide 5 [Source:MGI Symbol;Acc:MGI:87889]	-3.87892	-3.34577	3.85029	0.0497375	0.685864
ENSMUSG00000038925	E330034G19Rik	RIKEN cDNA E330034G19 gene [Source:MGI Symbol;Acc:MGI:2145557]	-3.87892	-3.34577	3.85029	0.0497375	0.685864
ENSMUSG00000079657	Rab26	RAB26, member RAS oncogene family [Source:MGI Symbol;Acc:MGI:2443284]	-3.87892	-3.34577	3.85029	0.0497375	0.685864
ENSMUSG00000074651	Mcidas	multiciliate differentiation and DNA synthesis associated cell cycle protein [Source:MGI Symbol;Acc:MGI:3648807]	-3.87892	-3.34577	3.85029	0.0497375	0.685864
ENSMUSG00000069873	4930438A08Rik	RIKEN cDNA 4930438A08 gene [Source:MGI Symbol;Acc:MGI:1921238]	-3.87892	-3.34577	3.85029	0.0497375	0.685864
ENSMUSG00000060093	Hist1h4a	histone cluster 1, H4a [Source:MGI Symbol;Acc:MGI:2448419]	-3.87892	-3.34577	3.85029	0.0497375	0.685864
ENSMUSG00000048387	Osr1	odd-skipped related 1 (Drosophila) [Source:MGI Symbol;Acc:MGI:1344424]	-3.87892	-3.34577	3.85029	0.0497375	0.685864
ENSMUSG00000026725	Tnn	tenascin N [Source:MGI Symbol;Acc:MGI:2665790]	-3.87892	-3.34577	3.85029	0.0497375	0.685864
ENSMUSG00000023336	Wfdc1	WAP four-disulfide core domain 1 [Source:MGI Symbol;Acc:MGI:1915116]	-3.87892	-3.34577	3.85029	0.0497375	0.685864
ENSMUSG00000057606	#N/A	#N/A	-3.87892	-3.34577	3.85029	0.0497375	0.685864
ENSMUSG00000030309	Caprin2	caprin family member 2 [Source:MGI Symbol;Acc:MGI:2448541]	0.438932	1.43554	3.84603	0.049864	0.685864
ENSMUSG00000006313	Upk1a	uroplakin 1A [Source:MGI Symbol;Acc:MGI:98911]	-1.57994	-1.80566	3.84599	0.0498651	0.685864
ENSMUSG00000037548	H2-DMb2	histocompatibility 2, class II, locus Mb2 [Source:MGI Symbol;Acc:MGI:95923]	-0.396616	1.37058	3.84404	0.0499232	0.685864
ENSMUSG00000012187	#N/A	#N/A	-3.52574	-3.24575	3.84361	0.0499358	0.685864
ENSMUSG00000053550	Shisa7	shisa family member 7 [Source:MGI Symbol;Acc:MGI:3605641]	2.53376	-2.90536	3.83698	0.0501337	0.685864
ENSMUSG00000024816	Frmd8	FERM domain containing 8 [Source:MGI Symbol;Acc:MGI:1914707]	-0.11683	6.85081	3.83296	0.0502542	0.685864
ENSMUSG00000049411	Tmem241	transmembrane protein 241 [Source:MGI Symbol;Acc:MGI:2442435]	-0.239237	3.27791	3.83148	0.0502985	0.685864
ENSMUSG00000031029	Eif3f	eukaryotic translation initiation factor 3, subunit F [Source:MGI Symbol;Acc:MGI:1913335]	-0.105715	7.61184	3.82992	0.0503452	0.685864
ENSMUSG00000038784	Cnot4	CCR4-NOT transcription complex, subunit 4 [Source:MGI Symbol;Acc:MGI:1859026]	0.144244	5.20652	3.82901	0.0503728	0.685864
ENSMUSG00000028691	Prdx1	peroxiredoxin 1 [Source:MGI Symbol;Acc:MGI:99523]	0.100862	10.916	3.8273	0.0504239	0.685864
ENSMUSG00000035437	Rabgap1	RAB GTPase activating protein 1 [Source:MGI Symbol;Acc:MGI:2385139]	0.131878	5.88275	3.82651	0.050448	0.685864
ENSMUSG00000064128	Cenpj	centromere protein J [Source:MGI Symbol;Acc:MGI:2684927]	0.273634	3.14046	3.82023	0.0506372	0.685864
ENSMUSG00000026069	Il1rl1	interleukin 1 receptor-like 1 [Source:MGI Symbol;Acc:MGI:98427]	-0.264344	3.18703	3.81974	0.0506522	0.685864
ENSMUSG00000073490	Ifi207	interferon activated gene 207 [Source:MGI Symbol;Acc:MGI:2138302]	0.100734	8.46607	3.81901	0.0506741	0.685864
ENSMUSG00000031955	Bcar1	breast cancer anti-estrogen resistance 1 [Source:MGI Symbol;Acc:MGI:108091]	0.393083	1.39991	3.81594	0.0507672	0.685864
ENSMUSG00000073555	Gm4951	predicted gene 4951 [Source:MGI Symbol;Acc:MGI:3644953]	0.260354	2.82563	3.81575	0.0507728	0.685864
ENSMUSG00000070708	Gtsf1l	gametocyte specific factor 1-like [Source:MGI Symbol;Acc:MGI:1915486]	3.60845	-3.34517	3.81516	0.0507909	0.685864
ENSMUSG00000048763	Hoxb3	homeobox B3 [Source:MGI Symbol;Acc:MGI:96184]	3.60845	-3.34517	3.81516	0.0507909	0.685864
ENSMUSG00000026387	Sctr	secretin receptor [Source:MGI Symbol;Acc:MGI:2441720]	3.60845	-3.34517	3.81516	0.0507909	0.685864
ENSMUSG00000052273	#N/A	#N/A	3.60845	-3.34517	3.81516	0.0507909	0.685864
ENSMUSG00000078552	#N/A	#N/A	3.60845	-3.34517	3.81516	0.0507909	0.685864
ENSMUSG00000053161	Daw1	dynein assembly factor with WDR repeat domains 1 [Source:MGI Symbol;Acc:MGI:1923089]	3.60845	-3.34517	3.81516	0.0507909	0.685864
ENSMUSG00000022829	Stxbp5l	syntaxin binding protein 5-like [Source:MGI Symbol;Acc:MGI:2443815]	3.60845	-3.34517	3.81516	0.0507909	0.685864
ENSMUSG00000035916	#N/A	#N/A	3.60845	-3.34517	3.81516	0.0507909	0.685864
ENSMUSG00000045201	#N/A	#N/A	3.60845	-3.34517	3.81516	0.0507909	0.685864
ENSMUSG00000073631	#N/A	#N/A	3.60845	-3.34517	3.81516	0.0507909	0.685864
ENSMUSG00000043333	Rhbdl2	rhomboid, veinlet-like 2 (Drosophila) [Source:MGI Symbol;Acc:MGI:3608413]	3.60845	-3.34517	3.81516	0.0507909	0.685864
ENSMUSG00000042678	Myo15	myosin XV [Source:MGI Symbol;Acc:MGI:1261811]	3.60845	-3.34517	3.81516	0.0507909	0.685864
ENSMUSG00000029138	#N/A	#N/A	3.60845	-3.34517	3.81516	0.0507909	0.685864
ENSMUSG00000019848	#N/A	#N/A	3.60845	-3.34517	3.81516	0.0507909	0.685864
ENSMUSG00000059898	#N/A	#N/A	3.60845	-3.34517	3.81516	0.0507909	0.685864
ENSMUSG00000035560	Wdr20rt	WD repeat domain 20, retrogene [Source:MGI Symbol;Acc:MGI:1918198]	3.60845	-3.34517	3.81516	0.0507909	0.685864
ENSMUSG00000021933	Gucy1b2	guanylate cyclase 1, soluble, beta 2 [Source:MGI Symbol;Acc:MGI:2660873]	3.60845	-3.34517	3.81516	0.0507909	0.685864
ENSMUSG00000038775	Vill	villin-like [Source:MGI Symbol;Acc:MGI:1201781]	3.60845	-3.34517	3.81516	0.0507909	0.685864
ENSMUSG00000031551	Ido1	indoleamine 2,3-dioxygenase 1 [Source:MGI Symbol;Acc:MGI:96416]	-3.03619	-3.06627	3.81492	0.050798	0.685864
ENSMUSG00000027765	P2ry1	purinergic receptor P2Y, G-protein coupled 1 [Source:MGI Symbol;Acc:MGI:105049]	-0.467385	1.42386	3.81125	0.0509095	0.685864
ENSMUSG00000020577	Tspan13	tetraspanin 13 [Source:MGI Symbol;Acc:MGI:1913359]	0.176071	5.00039	3.81001	0.050947	0.685864
ENSMUSG00000084845	Tmem240	transmembrane protein 240 [Source:MGI Symbol;Acc:MGI:3648074]	-1.27176	-1.23173	3.8032	0.0511547	0.685864
ENSMUSG00000031889	D230025D16Rik	RIKEN cDNA D230025D16 gene [Source:MGI Symbol;Acc:MGI:2443049]	0.148231	4.84496	3.79772	0.0513223	0.685864
ENSMUSG00000041351	Rap1gap	Rap1 GTPase-activating protein [Source:MGI Symbol;Acc:MGI:109338]	0.693195	-0.296315	3.79608	0.0513728	0.685864
ENSMUSG00000039682	Lap3	leucine aminopeptidase 3 [Source:MGI Symbol;Acc:MGI:1914238]	0.119946	6.4589	3.79318	0.0514618	0.685864
ENSMUSG00000046985	Tapt1	transmembrane anterior posterior transformation 1 [Source:MGI Symbol;Acc:MGI:2683537]	0.154183	4.63166	3.78973	0.0515681	0.685864
ENSMUSG00000059060	Rad51b	RAD51 paralog B [Source:MGI Symbol;Acc:MGI:1099436]	-0.611029	0.110761	3.78653	0.0516668	0.685864
ENSMUSG00000041164	Zmiz2	zinc finger, MIZ-type containing 2 [Source:MGI Symbol;Acc:MGI:106374]	-0.108154	7.04793	3.78325	0.0517681	0.685864
ENSMUSG00000029819	Npy	neuropeptide Y [Source:MGI Symbol;Acc:MGI:97374]	0.275562	2.62872	3.78311	0.0517722	0.685864
ENSMUSG00000026223	Itm2c	integral membrane protein 2C [Source:MGI Symbol;Acc:MGI:1927594]	-0.107504	8.58169	3.78123	0.0518304	0.685864
ENSMUSG00000043940	Wdfy3	WD repeat and FYVE domain containing 3 [Source:MGI Symbol;Acc:MGI:1096875]	-0.119181	7.85537	3.77778	0.0519376	0.685864
ENSMUSG00000001240	Ramp2	receptor (calcitonin) activity modifying protein 2 [Source:MGI Symbol;Acc:MGI:1859650]	1.05988	-1.41968	3.77584	0.0519979	0.685864
ENSMUSG00000000627	Sema4f	sema domain, immunoglobulin domain (Ig), TM domain, and short cytoplasmic domain [Source:MGI Symbol;Acc:MGI:1340055]	1.3887	-1.98227	3.76891	0.0522138	0.685864
ENSMUSG00000026163	Sphkap	SPHK1 interactor, AKAP domain containing [Source:MGI Symbol;Acc:MGI:1924879]	2.54938	-2.98074	3.76837	0.0522307	0.685864
ENSMUSG00000041219	Arhgap11a	Rho GTPase activating protein 11A [Source:MGI Symbol;Acc:MGI:2444300]	-0.134481	5.45488	3.76834	0.0522316	0.685864
ENSMUSG00000072772	Grcc10	gene rich cluster, C10 gene [Source:MGI Symbol;Acc:MGI:1315201]	0.682974	-0.111916	3.76818	0.0522366	0.685864
ENSMUSG00000025314	Ptprj	protein tyrosine phosphatase, receptor type, J [Source:MGI Symbol;Acc:MGI:104574]	-0.136966	8.27372	3.76609	0.0523017	0.685864
ENSMUSG00000071266	Zfp946	zinc finger protein 946 [Source:MGI Symbol;Acc:MGI:1921399]	0.202205	3.86332	3.75871	0.0525331	0.685864
ENSMUSG00000056602	Fry	FRY microtubule binding protein [Source:MGI Symbol;Acc:MGI:2443895]	0.345785	1.80966	3.7557	0.0526278	0.685864
ENSMUSG00000021062	Rab15	RAB15, member RAS oncogene family [Source:MGI Symbol;Acc:MGI:1916865]	0.341869	2.47776	3.75127	0.0527675	0.685864
ENSMUSG00000064280	Ccdc146	coiled-coil domain containing 146 [Source:MGI Symbol;Acc:MGI:1922422]	1.52135	-2.19542	3.75112	0.0527721	0.685864
ENSMUSG00000054072	Iigp1	interferon inducible GTPase 1 [Source:MGI Symbol;Acc:MGI:1926259]	0.286806	3.31062	3.74518	0.05296	0.685864
ENSMUSG00000027778	Ift80	intraflagellar transport 80 [Source:MGI Symbol;Acc:MGI:1915509]	-0.337267	2.00003	3.7387	0.0531657	0.685864
ENSMUSG00000022747	St3gal6	ST3 beta-galactoside alpha-2,3-sialyltransferase 6 [Source:MGI Symbol;Acc:MGI:1888707]	-0.123217	6.39567	3.73637	0.0532401	0.685864
ENSMUSG00000056553	Ptprn2	protein tyrosine phosphatase, receptor type, N polypeptide 2 [Source:MGI Symbol;Acc:MGI:107418]	-1.53878	-2.10678	3.73578	0.0532587	0.685864
ENSMUSG00000060204	Gm5868	predicted gene 5868 [Source:MGI Symbol;Acc:MGI:3645333]	-2.48594	-2.83024	3.73305	0.0533458	0.685864
ENSMUSG00000033909	Usp36	ubiquitin specific peptidase 36 [Source:MGI Symbol;Acc:MGI:1919594]	-0.174885	4.15442	3.72878	0.0534823	0.685864
ENSMUSG00000036036	Zfp57	zinc finger protein 57 [Source:MGI Symbol;Acc:MGI:99204]	1.72725	-2.29623	3.72792	0.0535101	0.685864
ENSMUSG00000011034	Slc5a1	solute carrier family 5 (sodium/glucose cotransporter), member 1 [Source:MGI Symbol;Acc:MGI:107678]	-1.79101	-2.29274	3.72702	0.0535389	0.685864
ENSMUSG00000019796	Lrp11	low density lipoprotein receptor-related protein 11 [Source:MGI Symbol;Acc:MGI:2442989]	0.191374	4.29402	3.72641	0.0535584	0.685864
ENSMUSG00000020409	Slu7	SLU7 splicing factor homolog (S. cerevisiae) [Source:MGI Symbol;Acc:MGI:2385598]	0.113165	6.61118	3.72631	0.0535615	0.685864
ENSMUSG00000031506	Ptpn7	protein tyrosine phosphatase, non-receptor type 7 [Source:MGI Symbol;Acc:MGI:2156893]	-0.163902	4.96585	3.72388	0.0536395	0.685864
ENSMUSG00000041859	Mcm3	minichromosome maintenance complex component 3 [Source:MGI Symbol;Acc:MGI:101845]	-0.140489	6.42796	3.72347	0.0536528	0.685864
ENSMUSG00000075267	Pjvk	pejvakin [Source:MGI Symbol;Acc:MGI:2685847]	-3.26081	-3.15198	3.72217	0.0536945	0.685864
ENSMUSG00000052581	Lrrtm4	leucine rich repeat transmembrane neuronal 4 [Source:MGI Symbol;Acc:MGI:2389180]	-3.26081	-3.15198	3.72217	0.0536945	0.685864
ENSMUSG00000006958	Chrd	chordin [Source:MGI Symbol;Acc:MGI:1313268]	-3.26081	-3.15198	3.72217	0.0536945	0.685864
ENSMUSG00000030032	Wdr54	WD repeat domain 54 [Source:MGI Symbol;Acc:MGI:1922909]	0.470211	0.763796	3.72067	0.0537428	0.685864
ENSMUSG00000032386	Trip4	thyroid hormone receptor interactor 4 [Source:MGI Symbol;Acc:MGI:1928469]	0.145161	4.95412	3.71896	0.053798	0.685864
ENSMUSG00000028312	Smc2	structural maintenance of chromosomes 2 [Source:MGI Symbol;Acc:MGI:106067]	-0.173796	5.16949	3.71851	0.0538123	0.685864
ENSMUSG00000044763	Trmt10c	tRNA methyltransferase 10C [Source:MGI Symbol;Acc:MGI:1196261]	0.157709	4.62115	3.71291	0.0539931	0.685864
ENSMUSG00000041809	Efhc1	EF-hand domain (C-terminal) containing 1 [Source:MGI Symbol;Acc:MGI:1919127]	0.932443	-0.812857	3.71041	0.0540739	0.685864
ENSMUSG00000044566	Cage1	cancer antigen 1 [Source:MGI Symbol;Acc:MGI:1918463]	-0.828078	-0.634253	3.71023	0.0540799	0.685864
ENSMUSG00000027680	Fxr1	fragile X mental retardation gene 1, autosomal homolog [Source:MGI Symbol;Acc:MGI:104860]	0.115213	6.36779	3.70912	0.054116	0.685864
ENSMUSG00000030123	Plxnd1	plexin D1 [Source:MGI Symbol;Acc:MGI:2154244]	-0.105083	8.09585	3.70823	0.0541446	0.685864
ENSMUSG00000015478	Rnf5	ring finger protein 5 [Source:MGI Symbol;Acc:MGI:1860076]	-0.160478	5.34222	3.70521	0.0542429	0.685864
ENSMUSG00000027584	Oprl1	opioid receptor-like 1 [Source:MGI Symbol;Acc:MGI:97440]	3.23754	-2.98725	3.70517	0.0542441	0.685864
ENSMUSG00000023052	Npff	neuropeptide FF-amide peptide precursor [Source:MGI Symbol;Acc:MGI:1891708]	3.23754	-2.98725	3.70517	0.0542441	0.685864
ENSMUSG00000066196	Spag8	sperm associated antigen 8 [Source:MGI Symbol;Acc:MGI:3056295]	-2.02247	-2.57029	3.70338	0.0543024	0.685864
ENSMUSG00000059474	Mbtd1	mbt domain containing 1 [Source:MGI Symbol;Acc:MGI:2143977]	-0.188444	4.11355	3.69909	0.0544421	0.685864
ENSMUSG00000029575	Mmab	methylmalonic aciduria (cobalamin deficiency) cblB type homolog (human) [Source:MGI Symbol;Acc:MGI:1924947]	-0.188427	3.82534	3.69814	0.0544733	0.685864
ENSMUSG00000073758	Sh3d21	SH3 domain containing 21 [Source:MGI Symbol;Acc:MGI:1914188]	-0.923452	-0.969208	3.69775	0.054486	0.685864
ENSMUSG00000034522	Zfp395	zinc finger protein 395 [Source:MGI Symbol;Acc:MGI:2682318]	-0.146101	4.99174	3.69761	0.0544903	0.685864
ENSMUSG00000019916	P4ha1	procollagen-proline, 2-oxoglutarate 4-dioxygenase (proline 4-hydroxylase), alpha 1 polypeptide [Source:MGI Symbol;Acc:MGI:97463]	0.109786	7.26652	3.6964	0.0545299	0.685864
ENSMUSG00000033569	Adgrb3	adhesion G protein-coupled receptor B3 [Source:MGI Symbol;Acc:MGI:2441837]	1.36997	-1.86899	3.69564	0.0545548	0.685864
ENSMUSG00000037373	Ctbp1	C-terminal binding protein 1 [Source:MGI Symbol;Acc:MGI:1201685]	-0.111526	7.34761	3.69189	0.0546776	0.685864
ENSMUSG00000037706	Cd81	CD81 antigen [Source:MGI Symbol;Acc:MGI:1096398]	-0.111555	7.53541	3.6906	0.05472	0.685864
ENSMUSG00000018848	Rars	arginyl-tRNA synthetase [Source:MGI Symbol;Acc:MGI:1914297]	0.109768	6.98137	3.68945	0.0547578	0.685864
ENSMUSG00000045062	Pcdhb7	protocadherin beta 7 [Source:MGI Symbol;Acc:MGI:2136741]	-2.17822	-2.69359	3.68535	0.0548926	0.685864
ENSMUSG00000019726	Lyst	lysosomal trafficking regulator [Source:MGI Symbol;Acc:MGI:107448]	0.116749	7.15981	3.68392	0.0549397	0.685864
ENSMUSG00000022247	Brix1	BRX1, biogenesis of ribosomes [Source:MGI Symbol;Acc:MGI:1915082]	0.144279	4.9659	3.68313	0.0549657	0.685864
ENSMUSG00000024968	Rcor2	REST corepressor 2 [Source:MGI Symbol;Acc:MGI:1859854]	0.42804	1.09157	3.68174	0.0550114	0.685864
ENSMUSG00000038079	Tmem237	transmembrane protein 237 [Source:MGI Symbol;Acc:MGI:2138365]	0.190679	4.13453	3.67702	0.0551674	0.685864
ENSMUSG00000012126	Ubxn11	UBX domain protein 11 [Source:MGI Symbol;Acc:MGI:1914836]	0.692744	0.031	3.67607	0.0551988	0.685864
ENSMUSG00000004661	Arid3b	AT rich interactive domain 3B (BRIGHT-like) [Source:MGI Symbol;Acc:MGI:1930768]	0.207169	3.47045	3.67405	0.0552658	0.685864
ENSMUSG00000052906	Ubxn8	UBX domain protein 8 [Source:MGI Symbol;Acc:MGI:1337129]	0.150594	4.69432	3.66983	0.0554058	0.685864
ENSMUSG00000039735	Fnbp1l	formin binding protein 1-like [Source:MGI Symbol;Acc:MGI:1925642]	-0.115834	6.99815	3.66816	0.0554615	0.685864
ENSMUSG00000050010	Shisa3	shisa family member 3 [Source:MGI Symbol;Acc:MGI:3041225]	-1.21574	-1.3238	3.66238	0.0556541	0.685864
ENSMUSG00000036390	Gadd45a	growth arrest and DNA-damage-inducible 45 alpha [Source:MGI Symbol;Acc:MGI:107799]	0.260219	2.82627	3.66076	0.0557082	0.685864
ENSMUSG00000046805	Mpeg1	macrophage expressed gene 1 [Source:MGI Symbol;Acc:MGI:1333743]	0.102493	12.0874	3.66007	0.0557313	0.685864
ENSMUSG00000029177	Cenpa	centromere protein A [Source:MGI Symbol;Acc:MGI:88375]	-0.287571	2.65721	3.65969	0.0557439	0.685864
ENSMUSG00000029752	Asns	asparagine synthetase [Source:MGI Symbol;Acc:MGI:1350929]	0.149012	6.015	3.65948	0.0557511	0.685864
ENSMUSG00000046618	Olfml2a	olfactomedin-like 2A [Source:MGI Symbol;Acc:MGI:2444741]	-1.14826	-1.42419	3.65884	0.0557725	0.685864
ENSMUSG00000050350	Gpr18	G protein-coupled receptor 18 [Source:MGI Symbol;Acc:MGI:107859]	-0.506809	0.770757	3.6538	0.0559414	0.685864
ENSMUSG00000066442	Mthfs	5, 10-methenyltetrahydrofolate synthetase [Source:MGI Symbol;Acc:MGI:1340032]	0.215252	3.5583	3.65222	0.0559946	0.685864
ENSMUSG00000030850	Ate1	arginyltransferase 1 [Source:MGI Symbol;Acc:MGI:1333870]	0.127973	5.77429	3.65096	0.056037	0.685864
ENSMUSG00000034209	Rasl10a	RAS-like, family 10, member A [Source:MGI Symbol;Acc:MGI:1922918]	-2.61765	-2.83045	3.65057	0.0560502	0.685864
ENSMUSG00000024810	Il33	interleukin 33 [Source:MGI Symbol;Acc:MGI:1924375]	-2.54912	-2.90484	3.64857	0.0561173	0.685864
ENSMUSG00000017428	Psmd11	proteasome (prosome, macropain) 26S subunit, non-ATPase, 11 [Source:MGI Symbol;Acc:MGI:1916327]	0.109676	6.83019	3.64779	0.0561438	0.685864
ENSMUSG00000057497	Fam136a	family with sequence similarity 136, member A [Source:MGI Symbol;Acc:MGI:1913738]	0.14858	4.7611	3.64767	0.0561476	0.685864
ENSMUSG00000028532	Cachd1	cache domain containing 1 [Source:MGI Symbol;Acc:MGI:2444177]	0.366305	1.68959	3.64758	0.0561506	0.685864
ENSMUSG00000041559	Fmod	fibromodulin [Source:MGI Symbol;Acc:MGI:1328364]	-0.809376	-0.0937904	3.64656	0.0561853	0.685864
ENSMUSG00000074529	Zfp972	zinc finger protein 972 [Source:MGI Symbol;Acc:MGI:1925953]	1.40178	-1.90253	3.6437	0.0562816	0.685864
ENSMUSG00000053835	H2-T24	histocompatibility 2, T region locus 24 [Source:MGI Symbol;Acc:MGI:95958]	0.146711	5.45103	3.63997	0.0564079	0.685864
ENSMUSG00000007080	Pole	polymerase (DNA directed), epsilon [Source:MGI Symbol;Acc:MGI:1196391]	-0.214276	4.44243	3.63969	0.0564173	0.685864
ENSMUSG00000041168	Lonp1	lon peptidase 1, mitochondrial [Source:MGI Symbol;Acc:MGI:1921392]	0.135714	6.23442	3.63892	0.0564434	0.685864
ENSMUSG00000020389	Cdkl3	cyclin-dependent kinase-like 3 [Source:MGI Symbol;Acc:MGI:2388268]	0.525754	0.753135	3.6388	0.0564475	0.685864
ENSMUSG00000052837	Junb	jun B proto-oncogene [Source:MGI Symbol;Acc:MGI:96647]	-0.128367	6.23448	3.63828	0.0564653	0.685864
ENSMUSG00000019261	Map1s	microtubule-associated protein 1S [Source:MGI Symbol;Acc:MGI:2443304]	-0.128054	6.19344	3.63428	0.0566012	0.685864
ENSMUSG00000041361	Myzap	myocardial zonula adherens protein [Source:MGI Symbol;Acc:MGI:2142908]	-2.05079	-2.63058	3.63213	0.0566741	0.685864
ENSMUSG00000040964	Arhgef10l	Rho guanine nucleotide exchange factor (GEF) 10-like [Source:MGI Symbol;Acc:MGI:1920004]	-0.128072	5.83976	3.63135	0.0567009	0.685864
ENSMUSG00000037852	Cpe	carboxypeptidase E [Source:MGI Symbol;Acc:MGI:101932]	0.213119	4.70953	3.63117	0.056707	0.685864
ENSMUSG00000040026	Saa3	serum amyloid A 3 [Source:MGI Symbol;Acc:MGI:98223]	0.183011	4.1112	3.63049	0.05673	0.685864
ENSMUSG00000060600	Eno3	enolase 3, beta muscle [Source:MGI Symbol;Acc:MGI:95395]	0.286148	2.35994	3.62985	0.056752	0.685864
ENSMUSG00000030505	Prmt3	protein arginine N-methyltransferase 3 [Source:MGI Symbol;Acc:MGI:1919224]	0.148652	4.75585	3.62862	0.0567938	0.685864
ENSMUSG00000022262	Dnah5	dynein, axonemal, heavy chain 5 [Source:MGI Symbol;Acc:MGI:107718]	2.52826	-2.98164	3.62504	0.0569162	0.685864
ENSMUSG00000028264	Spaca1	sperm acrosome associated 1 [Source:MGI Symbol;Acc:MGI:1914902]	-2.18604	-2.69531	3.625	0.0569175	0.685864
ENSMUSG00000024989	Cep55	centrosomal protein 55 [Source:MGI Symbol;Acc:MGI:1921357]	-0.275185	2.81056	3.62237	0.0570076	0.685864
ENSMUSG00000029512	Ulk1	unc-51 like kinase 1 [Source:MGI Symbol;Acc:MGI:1270126]	-0.152119	5.09711	3.62101	0.0570543	0.685864
ENSMUSG00000026436	Elk4	ELK4, member of ETS oncogene family [Source:MGI Symbol;Acc:MGI:102853]	0.189105	4.01666	3.62058	0.0570689	0.685864
ENSMUSG00000025083	Afap1l2	actin filament associated protein 1-like 2 [Source:MGI Symbol;Acc:MGI:2147658]	-0.73445	-0.346482	3.61384	0.0573005	0.685864
ENSMUSG00000035378	Shq1	SHQ1 homolog (S. cerevisiae) [Source:MGI Symbol;Acc:MGI:1919421]	0.241995	3.01254	3.61304	0.0573281	0.685864
ENSMUSG00000039021	Ttc16	tetratricopeptide repeat domain 16 [Source:MGI Symbol;Acc:MGI:2443048]	2.71652	-3.06516	3.61299	0.05733	0.685864
ENSMUSG00000051243	Islr2	immunoglobulin superfamily containing leucine-rich repeat 2 [Source:MGI Symbol;Acc:MGI:2444277]	-1.76708	-2.3466	3.61083	0.0574046	0.685864
ENSMUSG00000072082	Ccnf	cyclin F [Source:MGI Symbol;Acc:MGI:102551]	-0.266242	3.64245	3.6105	0.0574159	0.685864
ENSMUSG00000005951	Shpk	sedoheptulokinase [Source:MGI Symbol;Acc:MGI:1921887]	0.483731	0.726471	3.61033	0.0574216	0.685864
ENSMUSG00000003123	Lipe	lipase, hormone sensitive [Source:MGI Symbol;Acc:MGI:96790]	-0.156329	4.45021	3.60551	0.0575886	0.685864
ENSMUSG00000015837	Sqstm1	sequestosome 1 [Source:MGI Symbol;Acc:MGI:107931]	0.0990588	9.95293	3.60487	0.0576105	0.685864
ENSMUSG00000027379	Bub1	BUB1, mitotic checkpoint serine/threonine kinase [Source:MGI Symbol;Acc:MGI:1100510]	-0.302993	3.33158	3.60241	0.057696	0.685864
ENSMUSG00000042363	Lgalsl	lectin, galactoside binding-like [Source:MGI Symbol;Acc:MGI:1916114]	0.211316	3.53905	3.60059	0.0577591	0.685864
ENSMUSG00000026594	Ralgps2	Ral GEF with PH domain and SH3 binding motif 2 [Source:MGI Symbol;Acc:MGI:1925505]	-0.169772	4.34877	3.60017	0.0577737	0.685864
ENSMUSG00000027309	4930402H24Rik	RIKEN cDNA 4930402H24 gene [Source:MGI Symbol;Acc:MGI:1923029]	-0.144481	5.0195	3.59496	0.0579552	0.685864
ENSMUSG00000028223	Decr1	2,4-dienoyl CoA reductase 1, mitochondrial [Source:MGI Symbol;Acc:MGI:1914710]	0.13113	5.41564	3.59413	0.057984	0.685864
ENSMUSG00000021112	Mpp5	membrane protein, palmitoylated 5 (MAGUK p55 subfamily member 5) [Source:MGI Symbol;Acc:MGI:1927339]	0.151706	5.60481	3.59201	0.058058	0.685864
ENSMUSG00000026628	Atf3	activating transcription factor 3 [Source:MGI Symbol;Acc:MGI:109384]	0.0986514	8.43484	3.58512	0.0582992	0.685864
ENSMUSG00000039540	4921524L21Rik	RIKEN cDNA 4921524L21 gene [Source:MGI Symbol;Acc:MGI:1918151]	-1.88343	-2.45216	3.5829	0.0583771	0.685864
ENSMUSG00000058672	Tubb2a	tubulin, beta 2A class IIA [Source:MGI Symbol;Acc:MGI:107861]	-0.117302	7.18465	3.58247	0.0583923	0.685864
ENSMUSG00000019809	Pex3	peroxisomal biogenesis factor 3 [Source:MGI Symbol;Acc:MGI:1929646]	0.193159	3.87834	3.58134	0.058432	0.685864
ENSMUSG00000037106	Fer1l6	fer-1-like 6 (C. elegans) [Source:MGI Symbol;Acc:MGI:3645398]	0.794875	-0.114549	3.57908	0.0585117	0.685864
ENSMUSG00000035711	Dok3	docking protein 3 [Source:MGI Symbol;Acc:MGI:1351490]	-0.215671	4.29219	3.57834	0.0585377	0.685864
ENSMUSG00000053070	9230110C19Rik	RIKEN cDNA 9230110C19 gene [Source:MGI Symbol;Acc:MGI:3045346]	0.827944	-0.83242	3.57819	0.0585431	0.685864
ENSMUSG00000029198	Grpel1	GrpE-like 1, mitochondrial [Source:MGI Symbol;Acc:MGI:1334417]	0.120425	6.08183	3.57496	0.058657	0.685864
ENSMUSG00000022561	Gpaa1	GPI anchor attachment protein 1 [Source:MGI Symbol;Acc:MGI:1202392]	-0.134084	5.46136	3.56992	0.058835	0.685864
ENSMUSG00000000244	Tspan32	tetraspanin 32 [Source:MGI Symbol;Acc:MGI:1350360]	0.86506	-0.882965	3.56555	0.05899	0.685864
ENSMUSG00000033114	Slc35d2	solute carrier family 35, member D2 [Source:MGI Symbol;Acc:MGI:1917734]	0.183518	3.93606	3.56439	0.0590314	0.685864
ENSMUSG00000071068	Treml2	triggering receptor expressed on myeloid cells-like 2 [Source:MGI Symbol;Acc:MGI:2147038]	0.545974	0.311246	3.56267	0.0590927	0.685864
ENSMUSG00000025227	Mfsd13a	major facilitator superfamily domain containing 13a [Source:MGI Symbol;Acc:MGI:1922396]	-0.234616	3.35161	3.56257	0.0590961	0.685864
ENSMUSG00000027002	Nckap1	NCK-associated protein 1 [Source:MGI Symbol;Acc:MGI:1355333]	0.296882	2.69409	3.56013	0.0591832	0.685864
ENSMUSG00000031379	Pir	pirin [Source:MGI Symbol;Acc:MGI:1916906]	0.525747	1.07678	3.55976	0.0591962	0.685864
ENSMUSG00000031880	Rrad	Ras-related associated with diabetes [Source:MGI Symbol;Acc:MGI:1930943]	-0.225056	3.42359	3.55972	0.0591977	0.685864
ENSMUSG00000027656	Wisp2	WNT1 inducible signaling pathway protein 2 [Source:MGI Symbol;Acc:MGI:1328326]	1.71599	-2.39845	3.55968	0.0591992	0.685864
ENSMUSG00000000131	Xpo6	exportin 6 [Source:MGI Symbol;Acc:MGI:2429950]	-0.114337	6.68261	3.55826	0.0592499	0.685864
ENSMUSG00000029634	Rnf6	ring finger protein (C3H2C3 type) 6 [Source:MGI Symbol;Acc:MGI:1921382]	0.121738	5.79066	3.55152	0.0594909	0.685864
ENSMUSG00000024781	Lipa	lysosomal acid lipase A [Source:MGI Symbol;Acc:MGI:96789]	0.0989213	10.8932	3.55114	0.0595045	0.685864
ENSMUSG00000091449	Gm10269	predicted gene 10269 [Source:MGI Symbol;Acc:MGI:3642381]	-0.874082	-0.550833	3.54889	0.0595854	0.685864
ENSMUSG00000040372	#N/A	#N/A	-1.60527	-2.24829	3.5484	0.059603	0.685864
ENSMUSG00000032435	Dync1li1	dynein cytoplasmic 1 light intermediate chain 1 [Source:MGI Symbol;Acc:MGI:2135610]	-0.110471	6.63147	3.54787	0.0596218	0.685864
ENSMUSG00000031960	Aars	alanyl-tRNA synthetase [Source:MGI Symbol;Acc:MGI:2384560]	0.102232	8.45478	3.54705	0.0596513	0.685864
ENSMUSG00000030670	Cyp2r1	cytochrome P450, family 2, subfamily r, polypeptide 1 [Source:MGI Symbol;Acc:MGI:2449771]	0.432473	0.958923	3.54467	0.0597372	0.685864
ENSMUSG00000037318	Traf3ip3	TRAF3 interacting protein 3 [Source:MGI Symbol;Acc:MGI:2441706]	-0.302223	3.37955	3.54241	0.0598184	0.685864
ENSMUSG00000027884	Clcc1	chloride channel CLIC-like 1 [Source:MGI Symbol;Acc:MGI:2385186]	0.136417	5.44096	3.54054	0.0598859	0.685864
ENSMUSG00000058056	Palld	palladin, cytoskeletal associated protein [Source:MGI Symbol;Acc:MGI:1919583]	-0.193171	3.91227	3.53346	0.0601423	0.685864
ENSMUSG00000048379	Socs4	suppressor of cytokine signaling 4 [Source:MGI Symbol;Acc:MGI:1914546]	0.145449	5.06471	3.53302	0.0601583	0.685864
ENSMUSG00000056515	Rab31	RAB31, member RAS oncogene family [Source:MGI Symbol;Acc:MGI:1914603]	-0.103827	8.24173	3.53246	0.0601785	0.685864
ENSMUSG00000038729	Akap2	A kinase (PRKA) anchor protein 2 [Source:MGI Symbol;Acc:MGI:1306795]	-1.558	-2.10382	3.52911	0.0603002	0.685864
ENSMUSG00000026946	Nmi	N-myc (and STAT) interactor [Source:MGI Symbol;Acc:MGI:1928368]	0.165898	4.30489	3.52059	0.0606109	0.685864
ENSMUSG00000019982	Myb	myeloblastosis oncogene [Source:MGI Symbol;Acc:MGI:97249]	-2.29309	-2.76121	3.51219	0.060919	0.685864
ENSMUSG00000056755	Grm7	glutamate receptor, metabotropic 7 [Source:MGI Symbol;Acc:MGI:1351344]	2.17558	-2.7606	3.51193	0.0609284	0.685864
ENSMUSG00000003228	Grk5	G protein-coupled receptor kinase 5 [Source:MGI Symbol;Acc:MGI:109161]	0.236713	3.22085	3.51149	0.0609445	0.685864
ENSMUSG00000030084	Plxna1	plexin A1 [Source:MGI Symbol;Acc:MGI:107685]	0.109871	6.87509	3.51	0.0609993	0.685864
ENSMUSG00000021824	Ap3m1	adaptor-related protein complex 3, mu 1 subunit [Source:MGI Symbol;Acc:MGI:1929212]	0.115279	6.66395	3.50906	0.061034	0.685864
ENSMUSG00000030854	Ptpn5	protein tyrosine phosphatase, non-receptor type 5 [Source:MGI Symbol;Acc:MGI:97807]	-2.10965	-2.69426	3.50787	0.0610779	0.685864
ENSMUSG00000068270	Shroom4	shroom family member 4 [Source:MGI Symbol;Acc:MGI:2685570]	0.694911	-0.18024	3.50558	0.0611625	0.685864
ENSMUSG00000041498	Kif14	kinesin family member 14 [Source:MGI Symbol;Acc:MGI:1098226]	-0.384701	1.75541	3.50312	0.0612534	0.685864
ENSMUSG00000070867	Trabd2b	TraB domain containing 2B [Source:MGI Symbol;Acc:MGI:3650152]	1.19067	-1.69261	3.50208	0.0612917	0.685864
ENSMUSG00000020908	Myh3	myosin, heavy polypeptide 3, skeletal muscle, embryonic [Source:MGI Symbol;Acc:MGI:1339709]	-1.73991	-2.29924	3.49774	0.0614527	0.685864
ENSMUSG00000075271	Ttc30a1	tetratricopeptide repeat domain 30A1 [Source:MGI Symbol;Acc:MGI:1926052]	0.327656	1.91618	3.49762	0.0614571	0.685864
ENSMUSG00000072572	Slc39a2	solute carrier family 39 (zinc transporter), member 2 [Source:MGI Symbol;Acc:MGI:2684326]	0.289923	2.64836	3.49634	0.0615047	0.685864
ENSMUSG00000033364	Usp37	ubiquitin specific peptidase 37 [Source:MGI Symbol;Acc:MGI:2442483]	-0.183116	4.06629	3.49477	0.0615628	0.685864
ENSMUSG00000036561	Ppp6r2	protein phosphatase 6, regulatory subunit 2 [Source:MGI Symbol;Acc:MGI:1918724]	-0.228986	3.78712	3.49426	0.061582	0.685864
ENSMUSG00000049897	Stkld1	serine/threonine kinase-like domain containing 1 [Source:MGI Symbol;Acc:MGI:2685557]	2.51228	-2.98169	3.48745	0.0618356	0.685864
ENSMUSG00000026649	Cfap126	cilia and flagella associated protein 126 [Source:MGI Symbol;Acc:MGI:1922722]	0.408969	1.08349	3.48551	0.0619082	0.685864
ENSMUSG00000023467	Tulp2	tubby-like protein 2 [Source:MGI Symbol;Acc:MGI:1861600]	2.41513	-2.90463	3.48378	0.061973	0.685864
ENSMUSG00000071317	Bves	blood vessel epicardial substance [Source:MGI Symbol;Acc:MGI:1346013]	-3.32435	-3.45278	3.48325	0.0619929	0.685864
ENSMUSG00000042631	#N/A	#N/A	-3.32435	-3.45278	3.48325	0.0619929	0.685864
ENSMUSG00000063779	Chil4	chitinase-like 4 [Source:MGI Symbol;Acc:MGI:1341098]	-3.32435	-3.45278	3.48325	0.0619929	0.685864
ENSMUSG00000022225	#N/A	#N/A	-3.32435	-3.45278	3.48325	0.0619929	0.685864
ENSMUSG00000074780	#N/A	#N/A	-3.32435	-3.45278	3.48325	0.0619929	0.685864
ENSMUSG00000090071	Cdk5r2	cyclin-dependent kinase 5, regulatory subunit 2 (p39) [Source:MGI Symbol;Acc:MGI:1330828]	-3.32435	-3.45278	3.48325	0.0619929	0.685864
ENSMUSG00000052819	Best2	bestrophin 2 [Source:MGI Symbol;Acc:MGI:2387588]	-3.32435	-3.45278	3.48325	0.0619929	0.685864
ENSMUSG00000032985	#N/A	#N/A	-3.32435	-3.45278	3.48325	0.0619929	0.685864
ENSMUSG00000049214	Skint7	selection and upkeep of intraepithelial T cells 7 [Source:MGI Symbol;Acc:MGI:3041190]	-3.32435	-3.45278	3.48325	0.0619929	0.685864
ENSMUSG00000041750	Cd1d2	CD1d2 antigen [Source:MGI Symbol;Acc:MGI:107675]	-3.32435	-3.45278	3.48325	0.0619929	0.685864
ENSMUSG00000058656	Samd12	sterile alpha motif domain containing 12 [Source:MGI Symbol;Acc:MGI:2444518]	-3.32435	-3.45278	3.48325	0.0619929	0.685864
ENSMUSG00000024173	#N/A	#N/A	-3.32435	-3.45278	3.48325	0.0619929	0.685864
ENSMUSG00000018634	Crhr1	corticotropin releasing hormone receptor 1 [Source:MGI Symbol;Acc:MGI:88498]	-3.32435	-3.45278	3.48325	0.0619929	0.685864
ENSMUSG00000012123	Crybg2	crystallin beta-gamma domain containing 2 [Source:MGI Symbol;Acc:MGI:1334463]	-3.32435	-3.45278	3.48325	0.0619929	0.685864
ENSMUSG00000045871	Slitrk6	SLIT and NTRK-like family, member 6 [Source:MGI Symbol;Acc:MGI:2443198]	-3.32435	-3.45278	3.48325	0.0619929	0.685864
ENSMUSG00000026609	#N/A	#N/A	-3.32435	-3.45278	3.48325	0.0619929	0.685864
ENSMUSG00000086147	Zfp989	zinc finger protein 989 [Source:MGI Symbol;Acc:MGI:3651739]	-3.32435	-3.45278	3.48325	0.0619929	0.685864
ENSMUSG00000048721	Fndc9	fibronectin type III domain containing 9 [Source:MGI Symbol;Acc:MGI:2443410]	-3.32435	-3.45278	3.48325	0.0619929	0.685864
ENSMUSG00000018263	#N/A	#N/A	-3.32435	-3.45278	3.48325	0.0619929	0.685864
ENSMUSG00000048070	Pirt	phosphoinositide-interacting regulator of transient receptor potential channels [Source:MGI Symbol;Acc:MGI:2443635]	-3.32435	-3.45278	3.48325	0.0619929	0.685864
ENSMUSG00000031409	Tceal6	transcription elongation factor A (SII)-like 6 [Source:MGI Symbol;Acc:MGI:1923939]	-3.32435	-3.45278	3.48325	0.0619929	0.685864
ENSMUSG00000027186	Elf5	E74-like factor 5 [Source:MGI Symbol;Acc:MGI:1335079]	-3.32435	-3.45278	3.48325	0.0619929	0.685864
ENSMUSG00000050866	#N/A	#N/A	-3.32435	-3.45278	3.48325	0.0619929	0.685864
ENSMUSG00000074001	#N/A	#N/A	-3.32435	-3.45278	3.48325	0.0619929	0.685864
ENSMUSG00000039264	Gimap3	GTPase, IMAP family member 3 [Source:MGI Symbol;Acc:MGI:1932723]	-3.32435	-3.45278	3.48325	0.0619929	0.685864
ENSMUSG00000019867	Gje1	gap junction protein, epsilon 1 [Source:MGI Symbol;Acc:MGI:1923993]	-3.32435	-3.45278	3.48325	0.0619929	0.685864
ENSMUSG00000030155	#N/A	#N/A	-3.32435	-3.45278	3.48325	0.0619929	0.685864
ENSMUSG00000063820	Arl9	ADP-ribosylation factor-like 9 [Source:MGI Symbol;Acc:MGI:1915496]	-3.32435	-3.45278	3.48325	0.0619929	0.685864
ENSMUSG00000030866	Ern2	endoplasmic reticulum (ER) to nucleus signalling 2 [Source:MGI Symbol;Acc:MGI:1349436]	-3.32435	-3.45278	3.48325	0.0619929	0.685864
ENSMUSG00000091712	#N/A	#N/A	-3.32435	-3.45278	3.48325	0.0619929	0.685864
ENSMUSG00000069911	#N/A	#N/A	-3.32435	-3.45278	3.48325	0.0619929	0.685864
ENSMUSG00000029875	Ccdc184	coiled-coil domain containing 184 [Source:MGI Symbol;Acc:MGI:2146066]	-3.32435	-3.45278	3.48325	0.0619929	0.685864
ENSMUSG00000062742	Gm5239	predicted pseudogene 5239 [Source:MGI Symbol;Acc:MGI:3648788]	-3.32435	-3.45278	3.48325	0.0619929	0.685864
ENSMUSG00000090863	A530084C06Rik	RIKEN cDNA A530084C06 gene [Source:MGI Symbol;Acc:MGI:3704402]	-3.32435	-3.45278	3.48325	0.0619929	0.685864
ENSMUSG00000058550	#N/A	#N/A	-3.32435	-3.45278	3.48325	0.0619929	0.685864
ENSMUSG00000024107	#N/A	#N/A	-3.32435	-3.45278	3.48325	0.0619929	0.685864
ENSMUSG00000063656	Gm10135	predicted gene 10135 [Source:MGI Symbol;Acc:MGI:3710643]	-3.32435	-3.45278	3.48325	0.0619929	0.685864
ENSMUSG00000040901	#N/A	#N/A	-3.32435	-3.45278	3.48325	0.0619929	0.685864
ENSMUSG00000039639	#N/A	#N/A	-3.32435	-3.45278	3.48325	0.0619929	0.685864
ENSMUSG00000052469	Tcp10c	t-complex protein 10c [Source:MGI Symbol;Acc:MGI:98543]	-3.32435	-3.45278	3.48325	0.0619929	0.685864
ENSMUSG00000024987	#N/A	#N/A	-3.32435	-3.45278	3.48325	0.0619929	0.685864
ENSMUSG00000052921	Arhgef15	Rho guanine nucleotide exchange factor (GEF) 15 [Source:MGI Symbol;Acc:MGI:3045246]	-3.32435	-3.45278	3.48325	0.0619929	0.685864
ENSMUSG00000046108	#N/A	#N/A	-3.32435	-3.45278	3.48325	0.0619929	0.685864
ENSMUSG00000036731	#N/A	#N/A	-3.32435	-3.45278	3.48325	0.0619929	0.685864
ENSMUSG00000026621	36951	mitochondrial amidoxime reducing component 1 [Source:MGI Symbol;Acc:MGI:1913362]	-3.32435	-3.45278	3.48325	0.0619929	0.685864
ENSMUSG00000034796	Cpne7	copine VII [Source:MGI Symbol;Acc:MGI:2142747]	-3.32435	-3.45278	3.48325	0.0619929	0.685864
ENSMUSG00000053310	Nrgn	neurogranin [Source:MGI Symbol;Acc:MGI:1927184]	-3.32435	-3.45278	3.48325	0.0619929	0.685864
ENSMUSG00000061535	C1qtnf7	C1q and tumor necrosis factor related protein 7 [Source:MGI Symbol;Acc:MGI:1925911]	-3.32435	-3.45278	3.48325	0.0619929	0.685864
ENSMUSG00000000402	Egfl6	EGF-like-domain, multiple 6 [Source:MGI Symbol;Acc:MGI:1858599]	-3.32435	-3.45278	3.48325	0.0619929	0.685864
ENSMUSG00000040505	#N/A	#N/A	-3.32435	-3.45278	3.48325	0.0619929	0.685864
ENSMUSG00000032900	#N/A	#N/A	-3.32435	-3.45278	3.48325	0.0619929	0.685864
ENSMUSG00000050423	Ppp1r3g	protein phosphatase 1, regulatory (inhibitor) subunit 3G [Source:MGI Symbol;Acc:MGI:1923737]	-3.32435	-3.45278	3.48325	0.0619929	0.685864
ENSMUSG00000059187	Fam19a1	family with sequence similarity 19, member A1 [Source:MGI Symbol;Acc:MGI:2443695]	-3.32435	-3.45278	3.48325	0.0619929	0.685864
ENSMUSG00000019762	#N/A	#N/A	-3.32435	-3.45278	3.48325	0.0619929	0.685864
ENSMUSG00000018554	#N/A	#N/A	-3.32435	-3.45278	3.48325	0.0619929	0.685864
ENSMUSG00000020218	#N/A	#N/A	-3.32435	-3.45278	3.48325	0.0619929	0.685864
ENSMUSG00000042474	Fcmr	Fc fragment of IgM receptor [Source:MGI Symbol;Acc:MGI:1916419]	-3.32435	-3.45278	3.48325	0.0619929	0.685864
ENSMUSG00000090556	Olfr753-ps1	olfactory receptor 753, pseudogene 1 [Source:MGI Symbol;Acc:MGI:3030587]	-3.32435	-3.45278	3.48325	0.0619929	0.685864
ENSMUSG00000089694	#N/A	#N/A	-3.32435	-3.45278	3.48325	0.0619929	0.685864
ENSMUSG00000026890	Lhx6	LIM homeobox protein 6 [Source:MGI Symbol;Acc:MGI:1306803]	-3.32435	-3.45278	3.48325	0.0619929	0.685864
ENSMUSG00000069733	#N/A	#N/A	-3.32435	-3.45278	3.48325	0.0619929	0.685864
ENSMUSG00000075551	#N/A	#N/A	-3.32435	-3.45278	3.48325	0.0619929	0.685864
ENSMUSG00000038600	Atp6v0a4	ATPase, H+ transporting, lysosomal V0 subunit A4 [Source:MGI Symbol;Acc:MGI:2153480]	-3.32435	-3.45278	3.48325	0.0619929	0.685864
ENSMUSG00000076430	Hus1b	HUS1 checkpoint clamp component B [Source:MGI Symbol;Acc:MGI:2671003]	-3.32435	-3.45278	3.48325	0.0619929	0.685864
ENSMUSG00000036492	#N/A	#N/A	-3.32435	-3.45278	3.48325	0.0619929	0.685864
ENSMUSG00000013083	#N/A	#N/A	-3.32435	-3.45278	3.48325	0.0619929	0.685864
ENSMUSG00000050014	Apol10b	apolipoprotein L 10B [Source:MGI Symbol;Acc:MGI:3043522]	-3.32435	-3.45278	3.48325	0.0619929	0.685864
ENSMUSG00000078817	#N/A	#N/A	-3.32435	-3.45278	3.48325	0.0619929	0.685864
ENSMUSG00000070345	#N/A	#N/A	-3.32435	-3.45278	3.48325	0.0619929	0.685864
ENSMUSG00000066154	#N/A	#N/A	-3.32435	-3.45278	3.48325	0.0619929	0.685864
ENSMUSG00000072575	#N/A	#N/A	-3.32435	-3.45278	3.48325	0.0619929	0.685864
ENSMUSG00000027481	#N/A	#N/A	-3.32435	-3.45278	3.48325	0.0619929	0.685864
ENSMUSG00000038276	Asic3	acid-sensing (proton-gated) ion channel 3 [Source:MGI Symbol;Acc:MGI:2159339]	-3.32435	-3.45278	3.48325	0.0619929	0.685864
ENSMUSG00000054727	1700013H16Rik	RIKEN cDNA 1700013H16 gene [Source:MGI Symbol;Acc:MGI:1922764]	-3.32435	-3.45278	3.48325	0.0619929	0.685864
ENSMUSG00000059606	#N/A	#N/A	-3.32435	-3.45278	3.48325	0.0619929	0.685864
ENSMUSG00000091831	#N/A	#N/A	-3.32435	-3.45278	3.48325	0.0619929	0.685864
ENSMUSG00000051596	Otop1	otopetrin 1 [Source:MGI Symbol;Acc:MGI:2388363]	-3.32435	-3.45278	3.48325	0.0619929	0.685864
ENSMUSG00000053654	#N/A	#N/A	-3.32435	-3.45278	3.48325	0.0619929	0.685864
ENSMUSG00000032908	#N/A	#N/A	-3.32435	-3.45278	3.48325	0.0619929	0.685864
ENSMUSG00000090643	Gm3453	predicted gene 3453 [Source:MGI Symbol;Acc:MGI:3781629]	-3.32435	-3.45278	3.48325	0.0619929	0.685864
ENSMUSG00000031027	Stk33	serine/threonine kinase 33 [Source:MGI Symbol;Acc:MGI:2152419]	-3.32435	-3.45278	3.48325	0.0619929	0.685864
ENSMUSG00000033219	#N/A	#N/A	-3.32435	-3.45278	3.48325	0.0619929	0.685864
ENSMUSG00000085601	#N/A	#N/A	-3.32435	-3.45278	3.48325	0.0619929	0.685864
ENSMUSG00000082766	1700064H15Rik	RIKEN cDNA 1700064H15 gene [Source:MGI Symbol;Acc:MGI:1920674]	-3.32435	-3.45278	3.48325	0.0619929	0.685864
ENSMUSG00000046203	Sprr2g	small proline-rich protein 2G [Source:MGI Symbol;Acc:MGI:1330348]	-3.32435	-3.45278	3.48325	0.0619929	0.685864
ENSMUSG00000063646	#N/A	#N/A	-3.32435	-3.45278	3.48325	0.0619929	0.685864
ENSMUSG00000063412	Gm10131	predicted pseudogene 10131 [Source:MGI Symbol;Acc:MGI:3704308]	-3.32435	-3.45278	3.48325	0.0619929	0.685864
ENSMUSG00000000263	#N/A	#N/A	-3.32435	-3.45278	3.48325	0.0619929	0.685864
ENSMUSG00000050359	Sprr1a	small proline-rich protein 1A [Source:MGI Symbol;Acc:MGI:106660]	-3.32435	-3.45278	3.48325	0.0619929	0.685864
ENSMUSG00000031461	Myom2	myomesin 2 [Source:MGI Symbol;Acc:MGI:1328358]	-3.32435	-3.45278	3.48325	0.0619929	0.685864
ENSMUSG00000041009	#N/A	#N/A	-3.32435	-3.45278	3.48325	0.0619929	0.685864
ENSMUSG00000034891	Sncb	synuclein, beta [Source:MGI Symbol;Acc:MGI:1889011]	-3.32435	-3.45278	3.48325	0.0619929	0.685864
ENSMUSG00000079355	Ackr4	atypical chemokine receptor 4 [Source:MGI Symbol;Acc:MGI:2181676]	-3.32435	-3.45278	3.48325	0.0619929	0.685864
ENSMUSG00000030406	#N/A	#N/A	-3.32435	-3.45278	3.48325	0.0619929	0.685864
ENSMUSG00000090132	#N/A	#N/A	-3.32435	-3.45278	3.48325	0.0619929	0.685864
ENSMUSG00000090084	Srpx	sushi-repeat-containing protein [Source:MGI Symbol;Acc:MGI:1858306]	-3.32435	-3.45278	3.48325	0.0619929	0.685864
ENSMUSG00000024774	Ankrd22	ankyrin repeat domain 22 [Source:MGI Symbol;Acc:MGI:1277101]	-3.32435	-3.45278	3.48325	0.0619929	0.685864
ENSMUSG00000059114	#N/A	#N/A	-3.32435	-3.45278	3.48325	0.0619929	0.685864
ENSMUSG00000031312	Itgb1bp2	integrin beta 1 binding protein 2 [Source:MGI Symbol;Acc:MGI:1353420]	-3.32435	-3.45278	3.48325	0.0619929	0.685864
ENSMUSG00000048065	Cyb5r2	cytochrome b5 reductase 2 [Source:MGI Symbol;Acc:MGI:2444415]	-3.32435	-3.45278	3.48325	0.0619929	0.685864
ENSMUSG00000067813	Xkr9	X-linked Kx blood group related 9 [Source:MGI Symbol;Acc:MGI:2686466]	-3.32435	-3.45278	3.48325	0.0619929	0.685864
ENSMUSG00000071342	Lsmem1	leucine-rich single-pass membrane protein 1 [Source:MGI Symbol;Acc:MGI:2685735]	-3.32435	-3.45278	3.48325	0.0619929	0.685864
ENSMUSG00000045680	Tcf21	transcription factor 21 [Source:MGI Symbol;Acc:MGI:1202715]	-3.32435	-3.45278	3.48325	0.0619929	0.685864
ENSMUSG00000023918	Adgrf4	adhesion G protein-coupled receptor F4 [Source:MGI Symbol;Acc:MGI:1925499]	-3.32435	-3.45278	3.48325	0.0619929	0.685864
ENSMUSG00000052234	#N/A	#N/A	-3.32435	-3.45278	3.48325	0.0619929	0.685864
ENSMUSG00000026343	Gpr39	G protein-coupled receptor 39 [Source:MGI Symbol;Acc:MGI:1918361]	-3.32435	-3.45278	3.48325	0.0619929	0.685864
ENSMUSG00000074199	#N/A	#N/A	-3.32435	-3.45278	3.48325	0.0619929	0.685864
ENSMUSG00000043289	#N/A	#N/A	-3.32435	-3.45278	3.48325	0.0619929	0.685864
ENSMUSG00000050134	#N/A	#N/A	-3.32435	-3.45278	3.48325	0.0619929	0.685864
ENSMUSG00000038421	#N/A	#N/A	-3.32435	-3.45278	3.48325	0.0619929	0.685864
ENSMUSG00000000817	Fasl	Fas ligand (TNF superfamily, member 6) [Source:MGI Symbol;Acc:MGI:99255]	-3.32435	-3.45278	3.48325	0.0619929	0.685864
ENSMUSG00000001494	#N/A	#N/A	-3.32435	-3.45278	3.48325	0.0619929	0.685864
ENSMUSG00000055547	Apobec4	apolipoprotein B mRNA editing enzyme, catalytic polypeptide-like 4 (putative) [Source:MGI Symbol;Acc:MGI:1918531]	-3.32435	-3.45278	3.48325	0.0619929	0.685864
ENSMUSG00000038044	Cct8l1	chaperonin containing TCP1, subunit 8 (theta)-like 1 [Source:MGI Symbol;Acc:MGI:2685289]	-3.32435	-3.45278	3.48325	0.0619929	0.685864
ENSMUSG00000020600	#N/A	#N/A	-3.32435	-3.45278	3.48325	0.0619929	0.685864
ENSMUSG00000049148	#N/A	#N/A	-3.32435	-3.45278	3.48325	0.0619929	0.685864
ENSMUSG00000061462	#N/A	#N/A	-3.32435	-3.45278	3.48325	0.0619929	0.685864
ENSMUSG00000028255	Clca1	chloride channel accessory 1 [Source:MGI Symbol;Acc:MGI:1346342]	-3.32435	-3.45278	3.48325	0.0619929	0.685864
ENSMUSG00000010760	#N/A	#N/A	-3.32435	-3.45278	3.48325	0.0619929	0.685864
ENSMUSG00000035297	Cops4	COP9 signalosome subunit 4 [Source:MGI Symbol;Acc:MGI:1349414]	0.121003	6.25204	3.47938	0.062138	0.685864
ENSMUSG00000050097	Ces2b	carboxyesterase 2B [Source:MGI Symbol;Acc:MGI:2448547]	-2.61526	-2.98237	3.47911	0.062148	0.685864
ENSMUSG00000037254	Itih2	inter-alpha trypsin inhibitor, heavy chain 2 [Source:MGI Symbol;Acc:MGI:96619]	-2.61526	-2.98237	3.47911	0.062148	0.685864
ENSMUSG00000055305	Zfp93	zinc finger protein 93 [Source:MGI Symbol;Acc:MGI:107611]	0.53324	0.613458	3.47624	0.0622562	0.685864
ENSMUSG00000035311	Gnptab	N-acetylglucosamine-1-phosphate transferase, alpha and beta subunits [Source:MGI Symbol;Acc:MGI:3643902]	0.110334	6.62186	3.4722	0.0624083	0.685864
ENSMUSG00000046862	Pramef8	PRAME family member 8 [Source:MGI Symbol;Acc:MGI:2140473]	0.151122	4.63603	3.47127	0.0624434	0.685864
ENSMUSG00000037185	Krt80	keratin 80 [Source:MGI Symbol;Acc:MGI:1921377]	-0.532709	0.415603	3.47095	0.0624553	0.685864
ENSMUSG00000044968	Napepld	N-acyl phosphatidylethanolamine phospholipase D [Source:MGI Symbol;Acc:MGI:2140885]	-0.190301	3.75243	3.4683	0.0625557	0.685864
ENSMUSG00000041028	Ghitm	growth hormone inducible transmembrane protein [Source:MGI Symbol;Acc:MGI:1913342]	0.132445	8.17555	3.46662	0.0626191	0.685864
ENSMUSG00000060477	Irak2	interleukin-1 receptor-associated kinase 2 [Source:MGI Symbol;Acc:MGI:2429603]	-0.124209	5.96701	3.46329	0.0627452	0.685864
ENSMUSG00000038067	Csf3	colony stimulating factor 3 (granulocyte) [Source:MGI Symbol;Acc:MGI:1339751]	1.51995	-2.1542	3.46177	0.0628029	0.685864
ENSMUSG00000032497	Lrrfip2	leucine rich repeat (in FLII) interacting protein 2 [Source:MGI Symbol;Acc:MGI:1918518]	0.126176	5.84359	3.46112	0.0628277	0.685864
ENSMUSG00000048806	Ifnb1	interferon beta 1, fibroblast [Source:MGI Symbol;Acc:MGI:107657]	2.40533	-3.06178	3.46088	0.062837	0.685864
ENSMUSG00000027998	Plrg1	pleiotropic regulator 1 [Source:MGI Symbol;Acc:MGI:1858197]	0.118376	5.96017	3.45975	0.0628799	0.685864
ENSMUSG00000028999	Rint1	RAD50 interactor 1 [Source:MGI Symbol;Acc:MGI:1916233]	0.261726	2.88047	3.45806	0.0629443	0.685864
ENSMUSG00000074220	Zfp382	zinc finger protein 382 [Source:MGI Symbol;Acc:MGI:3588204]	0.31019	2.19618	3.45669	0.0629963	0.685864
ENSMUSG00000058301	Upf1	UPF1 regulator of nonsense transcripts homolog (yeast) [Source:MGI Symbol;Acc:MGI:107995]	-0.112696	6.4757	3.45523	0.0630519	0.685864
ENSMUSG00000027995	Tlr2	toll-like receptor 2 [Source:MGI Symbol;Acc:MGI:1346060]	-0.134575	6.53309	3.45451	0.0630793	0.685864
ENSMUSG00000073643	Wdfy1	WD repeat and FYVE domain containing 1 [Source:MGI Symbol;Acc:MGI:1916618]	0.116963	6.10534	3.45026	0.0632417	0.685864
ENSMUSG00000030254	Rad18	RAD18 E3 ubiquitin protein ligase [Source:MGI Symbol;Acc:MGI:1890476]	-0.227558	3.1296	3.44865	0.0633034	0.685864
ENSMUSG00000046272	Olfr1444	olfactory receptor 1444 [Source:MGI Symbol;Acc:MGI:3031278]	1.57207	-2.20204	3.44477	0.0634522	0.685864
ENSMUSG00000025602	Zfp202	zinc finger protein 202 [Source:MGI Symbol;Acc:MGI:1933401]	0.282365	2.72462	3.44158	0.063575	0.685864
ENSMUSG00000020732	Rab37	RAB37, member RAS oncogene family [Source:MGI Symbol;Acc:MGI:1929945]	0.880365	-1.00511	3.44151	0.0635775	0.685864
ENSMUSG00000032547	Ryk	receptor-like tyrosine kinase [Source:MGI Symbol;Acc:MGI:101766]	0.16991	4.50111	3.43911	0.0636699	0.685864
ENSMUSG00000010362	Rdm1	RAD52 motif 1 [Source:MGI Symbol;Acc:MGI:1913849]	-0.577085	0.124646	3.43475	0.0638383	0.685864
ENSMUSG00000035933	Cog5	component of oligomeric golgi complex 5 [Source:MGI Symbol;Acc:MGI:2145130]	0.219005	4.35097	3.43442	0.0638511	0.685864
ENSMUSG00000062619	2310039H08Rik	RIKEN cDNA 2310039H08 gene [Source:MGI Symbol;Acc:MGI:1914351]	0.302905	2.15669	3.43414	0.0638617	0.685864
ENSMUSG00000028351	Brinp1	bone morphogenic protein/retinoic acid inducible neural specific 1 [Source:MGI Symbol;Acc:MGI:1928478]	1.2615	-1.79454	3.43335	0.0638922	0.685864
ENSMUSG00000027460	Angpt4	angiopoietin 4 [Source:MGI Symbol;Acc:MGI:1336887]	0.638496	-0.109798	3.43164	0.0639585	0.685864
ENSMUSG00000023092	Fhl1	four and a half LIM domains 1 [Source:MGI Symbol;Acc:MGI:1298387]	0.555646	0.219197	3.4289	0.0640648	0.685864
ENSMUSG00000024590	Lmnb1	lamin B1 [Source:MGI Symbol;Acc:MGI:96795]	-0.201528	4.35315	3.4257	0.0641891	0.685864
ENSMUSG00000054008	Ndst1	N-deacetylase/N-sulfotransferase (heparan glucosaminyl) 1 [Source:MGI Symbol;Acc:MGI:104719]	0.220471	4.08763	3.41479	0.0646145	0.685864
ENSMUSG00000032194	Kank2	KN motif and ankyrin repeat domains 2 [Source:MGI Symbol;Acc:MGI:2384568]	-0.148725	4.54497	3.41437	0.0646312	0.685864
ENSMUSG00000060441	Trim5	tripartite motif-containing 5 [Source:MGI Symbol;Acc:MGI:3646853]	0.565787	0.189299	3.41409	0.064642	0.685864
ENSMUSG00000033952	Aspm	asp (abnormal spindle)-like, microcephaly associated (Drosophila) [Source:MGI Symbol;Acc:MGI:1334448]	-0.299801	2.23388	3.41181	0.0647315	0.685864
ENSMUSG00000072612	Gm10382	predicted gene 10382 [Source:MGI Symbol;Acc:MGI:3647829]	1.56463	-1.82147	3.41023	0.0647934	0.685864
ENSMUSG00000048486	Fitm2	fat storage-inducing transmembrane protein 2 [Source:MGI Symbol;Acc:MGI:2444508]	-0.228661	3.39641	3.41022	0.0647939	0.685864
ENSMUSG00000051695	Pcbp1	poly(rC) binding protein 1 [Source:MGI Symbol;Acc:MGI:1345635]	-0.0991713	7.66597	3.40848	0.0648623	0.685864
ENSMUSG00000039533	Mmd2	monocyte to macrophage differentiation-associated 2 [Source:MGI Symbol;Acc:MGI:1922354]	0.667669	-0.408021	3.40844	0.0648636	0.685864
ENSMUSG00000082229	Nap1l2	nucleosome assembly protein 1-like 2 [Source:MGI Symbol;Acc:MGI:106654]	2.06229	-2.75992	3.40598	0.0649604	0.685864
ENSMUSG00000033849	B3galt2	UDP-Gal:betaGlcNAc beta 1,3-galactosyltransferase, polypeptide 2 [Source:MGI Symbol;Acc:MGI:1349461]	3.24513	-3.24665	3.40524	0.0649898	0.685864
ENSMUSG00000041347	Bdkrb1	bradykinin receptor, beta 1 [Source:MGI Symbol;Acc:MGI:88144]	3.24513	-3.24665	3.40524	0.0649898	0.685864
ENSMUSG00000014030	Pax5	paired box 5 [Source:MGI Symbol;Acc:MGI:97489]	3.24513	-3.24665	3.40524	0.0649898	0.685864
ENSMUSG00000035785	#N/A	#N/A	3.24513	-3.24665	3.40524	0.0649898	0.685864
ENSMUSG00000038692	Hoxb4	homeobox B4 [Source:MGI Symbol;Acc:MGI:96185]	-0.720304	-0.387278	3.40504	0.0649974	0.685864
ENSMUSG00000024661	Fth1	ferritin heavy polypeptide 1 [Source:MGI Symbol;Acc:MGI:95588]	0.0929648	13.716	3.40449	0.0650193	0.685864
ENSMUSG00000032492	Pth1r	parathyroid hormone 1 receptor [Source:MGI Symbol;Acc:MGI:97801]	1.00219	-1.06159	3.40172	0.0651285	0.685864
ENSMUSG00000013089	Etv5	ets variant 5 [Source:MGI Symbol;Acc:MGI:1096867]	-0.111154	6.63488	3.39952	0.0652154	0.685864
ENSMUSG00000041263	Rusc1	RUN and SH3 domain containing 1 [Source:MGI Symbol;Acc:MGI:1919546]	-0.203293	3.41637	3.3993	0.0652242	0.685864
ENSMUSG00000039936	Pik3cd	phosphatidylinositol-4,5-bisphosphate 3-kinase catalytic subunit delta [Source:MGI Symbol;Acc:MGI:1098211]	-0.108963	6.79569	3.3983	0.0652638	0.685864
ENSMUSG00000018395	Kif3a	kinesin family member 3A [Source:MGI Symbol;Acc:MGI:107689]	0.1293	5.24778	3.39642	0.0653379	0.685864
ENSMUSG00000034829	#N/A	#N/A	-2.23039	-2.69034	3.39357	0.0654513	0.685864
ENSMUSG00000020185	E2f7	E2F transcription factor 7 [Source:MGI Symbol;Acc:MGI:1289147]	-0.329174	1.89326	3.3926	0.0654898	0.685864
ENSMUSG00000054404	Slfn5	schlafen 5 [Source:MGI Symbol;Acc:MGI:1329004]	0.110479	8.58594	3.3922	0.0655054	0.685864
ENSMUSG00000015023	Ddx19a	DEAD (Asp-Glu-Ala-Asp) box polypeptide 19a [Source:MGI Symbol;Acc:MGI:99526]	-0.130711	5.52846	3.39196	0.065515	0.685864
ENSMUSG00000044231	Nhlrc1	NHL repeat containing 1 [Source:MGI Symbol;Acc:MGI:2145264]	-0.330888	1.95683	3.38924	0.0656231	0.685864
ENSMUSG00000027356	Fermt1	fermitin family member 1 [Source:MGI Symbol;Acc:MGI:2443583]	-3.03829	-3.0663	3.38581	0.0657597	0.685864
ENSMUSG00000026934	#N/A	#N/A	-3.03829	-3.0663	3.38581	0.0657597	0.685864
ENSMUSG00000029650	Slc46a3	solute carrier family 46, member 3 [Source:MGI Symbol;Acc:MGI:1918956]	-0.186315	3.95304	3.38231	0.0658997	0.685864
ENSMUSG00000063434	Sorcs3	sortilin-related VPS10 domain containing receptor 3 [Source:MGI Symbol;Acc:MGI:1913923]	2.2189	-2.90053	3.38225	0.065902	0.685864
ENSMUSG00000040896	Kcnd3	potassium voltage-gated channel, Shal-related family, member 3 [Source:MGI Symbol;Acc:MGI:1928743]	-0.684906	-0.120093	3.38094	0.0659546	0.685864
ENSMUSG00000038502	Ptov1	prostate tumor over expressed gene 1 [Source:MGI Symbol;Acc:MGI:1933946]	-0.131166	5.84619	3.3807	0.0659639	0.685864
ENSMUSG00000020061	#N/A	#N/A	1.50945	-2.20022	3.38029	0.0659804	0.685864
ENSMUSG00000026068	Il18rap	interleukin 18 receptor accessory protein [Source:MGI Symbol;Acc:MGI:1338888]	1.14773	-1.4578	3.37477	0.0662019	0.685864
ENSMUSG00000017491	Rarb	retinoic acid receptor, beta [Source:MGI Symbol;Acc:MGI:97857]	-1.62331	-2.24905	3.37443	0.0662155	0.685864
ENSMUSG00000022401	Xpnpep3	X-prolyl aminopeptidase 3, mitochondrial [Source:MGI Symbol;Acc:MGI:2445217]	0.186794	3.68653	3.3701	0.0663899	0.685864
ENSMUSG00000036641	Ccdc148	coiled-coil domain containing 148 [Source:MGI Symbol;Acc:MGI:3039583]	0.606445	0.372192	3.36919	0.0664264	0.685864
ENSMUSG00000024082	Ndufaf7	NADH dehydrogenase (ubiquinone) 1 alpha subcomplex assembly factor 7 [Source:MGI Symbol;Acc:MGI:1920944]	0.257165	2.70641	3.3681	0.0664704	0.685864
ENSMUSG00000040613	Apobec1	apolipoprotein B mRNA editing enzyme, catalytic polypeptide 1 [Source:MGI Symbol;Acc:MGI:103298]	0.0970289	10.298	3.3671	0.0665107	0.685864
ENSMUSG00000066607	6030419C18Rik	RIKEN cDNA 6030419C18 gene [Source:MGI Symbol;Acc:MGI:2442108]	-2.20155	-2.63357	3.3667	0.0665267	0.685864
ENSMUSG00000030591	Psmd8	proteasome (prosome, macropain) 26S subunit, non-ATPase, 8 [Source:MGI Symbol;Acc:MGI:1888669]	0.0946791	8.47813	3.36337	0.0666615	0.685864
ENSMUSG00000037542	#N/A	#N/A	3.19471	-3.4517	3.36097	0.0667587	0.685864
ENSMUSG00000007944	Ttc9b	tetratricopeptide repeat domain 9B [Source:MGI Symbol;Acc:MGI:1920282]	3.19471	-3.4517	3.36097	0.0667587	0.685864
ENSMUSG00000026573	#N/A	#N/A	3.19471	-3.4517	3.36097	0.0667587	0.685864
ENSMUSG00000046196	Ttc39d	tetratricopeptide repeat domain 39D [Source:MGI Symbol;Acc:MGI:1914987]	3.19471	-3.4517	3.36097	0.0667587	0.685864
ENSMUSG00000027209	Fam227b	family with sequence similarity 227, member B [Source:MGI Symbol;Acc:MGI:1923073]	3.19471	-3.4517	3.36097	0.0667587	0.685864
ENSMUSG00000072473	1700024G13Rik	RIKEN cDNA 1700024G13 gene [Source:MGI Symbol;Acc:MGI:1914335]	3.19471	-3.4517	3.36097	0.0667587	0.685864
ENSMUSG00000011486	Slc25a41	solute carrier family 25, member 41 [Source:MGI Symbol;Acc:MGI:2144215]	3.19471	-3.4517	3.36097	0.0667587	0.685864
ENSMUSG00000079434	#N/A	#N/A	3.19471	-3.4517	3.36097	0.0667587	0.685864
ENSMUSG00000084902	#N/A	#N/A	3.19471	-3.4517	3.36097	0.0667587	0.685864
ENSMUSG00000044248	#N/A	#N/A	3.19471	-3.4517	3.36097	0.0667587	0.685864
ENSMUSG00000029307	Dmp1	dentin matrix protein 1 [Source:MGI Symbol;Acc:MGI:94910]	3.19471	-3.4517	3.36097	0.0667587	0.685864
ENSMUSG00000074336	#N/A	#N/A	3.19471	-3.4517	3.36097	0.0667587	0.685864
ENSMUSG00000063672	#N/A	#N/A	3.19471	-3.4517	3.36097	0.0667587	0.685864
ENSMUSG00000040017	Saa4	serum amyloid A 4 [Source:MGI Symbol;Acc:MGI:98224]	3.19471	-3.4517	3.36097	0.0667587	0.685864
ENSMUSG00000074595	Wfdc6a	WAP four-disulfide core domain 6A [Source:MGI Symbol;Acc:MGI:2684968]	3.19471	-3.4517	3.36097	0.0667587	0.685864
ENSMUSG00000018486	Wnt9b	wingless-type MMTV integration site family, member 9B [Source:MGI Symbol;Acc:MGI:1197020]	3.19471	-3.4517	3.36097	0.0667587	0.685864
ENSMUSG00000019775	Rgs17	regulator of G-protein signaling 17 [Source:MGI Symbol;Acc:MGI:1927469]	3.19471	-3.4517	3.36097	0.0667587	0.685864
ENSMUSG00000021609	Slc6a3	solute carrier family 6 (neurotransmitter transporter, dopamine), member 3 [Source:MGI Symbol;Acc:MGI:94862]	3.19471	-3.4517	3.36097	0.0667587	0.685864
ENSMUSG00000079460	#N/A	#N/A	3.19471	-3.4517	3.36097	0.0667587	0.685864
ENSMUSG00000022657	Cd96	CD96 antigen [Source:MGI Symbol;Acc:MGI:1934368]	3.19471	-3.4517	3.36097	0.0667587	0.685864
ENSMUSG00000021396	#N/A	#N/A	3.19471	-3.4517	3.36097	0.0667587	0.685864
ENSMUSG00000025557	Slc15a1	solute carrier family 15 (oligopeptide transporter), member 1 [Source:MGI Symbol;Acc:MGI:1861376]	3.19471	-3.4517	3.36097	0.0667587	0.685864
ENSMUSG00000031397	#N/A	#N/A	3.19471	-3.4517	3.36097	0.0667587	0.685864
ENSMUSG00000024406	#N/A	#N/A	3.19471	-3.4517	3.36097	0.0667587	0.685864
ENSMUSG00000074704	#N/A	#N/A	3.19471	-3.4517	3.36097	0.0667587	0.685864
ENSMUSG00000024979	Tectb	tectorin beta [Source:MGI Symbol;Acc:MGI:109574]	3.19471	-3.4517	3.36097	0.0667587	0.685864
ENSMUSG00000022510	#N/A	#N/A	3.19471	-3.4517	3.36097	0.0667587	0.685864
ENSMUSG00000029420	#N/A	#N/A	3.19471	-3.4517	3.36097	0.0667587	0.685864
ENSMUSG00000047841	Fndc11	fibronectin type III domain containing 11 [Source:MGI Symbol;Acc:MGI:3051572]	3.19471	-3.4517	3.36097	0.0667587	0.685864
ENSMUSG00000037346	#N/A	#N/A	3.19471	-3.4517	3.36097	0.0667587	0.685864
ENSMUSG00000068105	Tnfrsf13c	tumor necrosis factor receptor superfamily, member 13c [Source:MGI Symbol;Acc:MGI:1919299]	3.19471	-3.4517	3.36097	0.0667587	0.685864
ENSMUSG00000067085	Gm10197	predicted gene 10197 [Source:MGI Symbol;Acc:MGI:3704501]	3.19471	-3.4517	3.36097	0.0667587	0.685864
ENSMUSG00000047953	Gp5	glycoprotein 5 (platelet) [Source:MGI Symbol;Acc:MGI:1096363]	3.19471	-3.4517	3.36097	0.0667587	0.685864
ENSMUSG00000070720	#N/A	#N/A	3.19471	-3.4517	3.36097	0.0667587	0.685864
ENSMUSG00000023176	#N/A	#N/A	3.19471	-3.4517	3.36097	0.0667587	0.685864
ENSMUSG00000053375	#N/A	#N/A	3.19471	-3.4517	3.36097	0.0667587	0.685864
ENSMUSG00000025014	Dntt	deoxynucleotidyltransferase, terminal [Source:MGI Symbol;Acc:MGI:98659]	3.19471	-3.4517	3.36097	0.0667587	0.685864
ENSMUSG00000039628	#N/A	#N/A	3.19471	-3.4517	3.36097	0.0667587	0.685864
ENSMUSG00000056078	Lipm	lipase, family member M [Source:MGI Symbol;Acc:MGI:1926003]	3.19471	-3.4517	3.36097	0.0667587	0.685864
ENSMUSG00000022181	C6	complement component 6 [Source:MGI Symbol;Acc:MGI:88233]	3.19471	-3.4517	3.36097	0.0667587	0.685864
ENSMUSG00000016327	#N/A	#N/A	3.19471	-3.4517	3.36097	0.0667587	0.685864
ENSMUSG00000031962	Cdh15	cadherin 15 [Source:MGI Symbol;Acc:MGI:106672]	3.19471	-3.4517	3.36097	0.0667587	0.685864
ENSMUSG00000021337	Scgn	secretagogin, EF-hand calcium binding protein [Source:MGI Symbol;Acc:MGI:2384873]	3.19471	-3.4517	3.36097	0.0667587	0.685864
ENSMUSG00000020327	#N/A	#N/A	3.19471	-3.4517	3.36097	0.0667587	0.685864
ENSMUSG00000031594	#N/A	#N/A	3.19471	-3.4517	3.36097	0.0667587	0.685864
ENSMUSG00000051054	#N/A	#N/A	3.19471	-3.4517	3.36097	0.0667587	0.685864
ENSMUSG00000085007	#N/A	#N/A	3.19471	-3.4517	3.36097	0.0667587	0.685864
ENSMUSG00000031494	#N/A	#N/A	3.19471	-3.4517	3.36097	0.0667587	0.685864
ENSMUSG00000005892	Trh	thyrotropin releasing hormone [Source:MGI Symbol;Acc:MGI:98823]	3.19471	-3.4517	3.36097	0.0667587	0.685864
ENSMUSG00000026984	Il1f6	interleukin 1 family, member 6 [Source:MGI Symbol;Acc:MGI:1859324]	3.19471	-3.4517	3.36097	0.0667587	0.685864
ENSMUSG00000062077	#N/A	#N/A	3.19471	-3.4517	3.36097	0.0667587	0.685864
ENSMUSG00000027876	#N/A	#N/A	3.19471	-3.4517	3.36097	0.0667587	0.685864
ENSMUSG00000079025	Gsdmc	gasdermin C [Source:MGI Symbol;Acc:MGI:1933176]	3.19471	-3.4517	3.36097	0.0667587	0.685864
ENSMUSG00000021943	Gdf10	growth differentiation factor 10 [Source:MGI Symbol;Acc:MGI:95684]	3.19471	-3.4517	3.36097	0.0667587	0.685864
ENSMUSG00000078881	Gm14434	predicted gene 14434 [Source:MGI Symbol;Acc:MGI:3702417]	3.19471	-3.4517	3.36097	0.0667587	0.685864
ENSMUSG00000075707	Dio3	deiodinase, iodothyronine type III [Source:MGI Symbol;Acc:MGI:1306782]	3.19471	-3.4517	3.36097	0.0667587	0.685864
ENSMUSG00000039717	Ralyl	RALY RNA binding protein-like [Source:MGI Symbol;Acc:MGI:1924147]	3.19471	-3.4517	3.36097	0.0667587	0.685864
ENSMUSG00000004038	#N/A	#N/A	3.19471	-3.4517	3.36097	0.0667587	0.685864
ENSMUSG00000047861	#N/A	#N/A	3.19471	-3.4517	3.36097	0.0667587	0.685864
ENSMUSG00000051262	Nat8f3	N-acetyltransferase 8 (GCN5-related) family member 3 [Source:MGI Symbol;Acc:MGI:2136449]	3.19471	-3.4517	3.36097	0.0667587	0.685864
ENSMUSG00000020672	Sntg2	syntrophin, gamma 2 [Source:MGI Symbol;Acc:MGI:1919541]	3.19471	-3.4517	3.36097	0.0667587	0.685864
ENSMUSG00000054568	#N/A	#N/A	3.19471	-3.4517	3.36097	0.0667587	0.685864
ENSMUSG00000044156	Hepacam2	HEPACAM family member 2 [Source:MGI Symbol;Acc:MGI:2141520]	3.19471	-3.4517	3.36097	0.0667587	0.685864
ENSMUSG00000033963	#N/A	#N/A	3.19471	-3.4517	3.36097	0.0667587	0.685864
ENSMUSG00000090843	#N/A	#N/A	3.19471	-3.4517	3.36097	0.0667587	0.685864
ENSMUSG00000020395	Itk	IL2 inducible T cell kinase [Source:MGI Symbol;Acc:MGI:96621]	3.19471	-3.4517	3.36097	0.0667587	0.685864
ENSMUSG00000035383	#N/A	#N/A	3.19471	-3.4517	3.36097	0.0667587	0.685864
ENSMUSG00000066224	#N/A	#N/A	3.19471	-3.4517	3.36097	0.0667587	0.685864
ENSMUSG00000022996	Wnt10b	wingless-type MMTV integration site family, member 10B [Source:MGI Symbol;Acc:MGI:108061]	3.19471	-3.4517	3.36097	0.0667587	0.685864
ENSMUSG00000030017	#N/A	#N/A	3.19471	-3.4517	3.36097	0.0667587	0.685864
ENSMUSG00000047390	#N/A	#N/A	3.19471	-3.4517	3.36097	0.0667587	0.685864
ENSMUSG00000054146	#N/A	#N/A	3.19471	-3.4517	3.36097	0.0667587	0.685864
ENSMUSG00000091175	#N/A	#N/A	3.19471	-3.4517	3.36097	0.0667587	0.685864
ENSMUSG00000035429	Ptprh	protein tyrosine phosphatase, receptor type, H [Source:MGI Symbol;Acc:MGI:3026877]	3.19471	-3.4517	3.36097	0.0667587	0.685864
ENSMUSG00000048699	#N/A	#N/A	3.19471	-3.4517	3.36097	0.0667587	0.685864
ENSMUSG00000031354	#N/A	#N/A	3.19471	-3.4517	3.36097	0.0667587	0.685864
ENSMUSG00000091568	Gm8206	predicted gene 8206 [Source:MGI Symbol;Acc:MGI:3779788]	3.19471	-3.4517	3.36097	0.0667587	0.685864
ENSMUSG00000034028	Cd226	CD226 antigen [Source:MGI Symbol;Acc:MGI:3039602]	3.19471	-3.4517	3.36097	0.0667587	0.685864
ENSMUSG00000072249	#N/A	#N/A	3.19471	-3.4517	3.36097	0.0667587	0.685864
ENSMUSG00000050105	#N/A	#N/A	3.19471	-3.4517	3.36097	0.0667587	0.685864
ENSMUSG00000023403	#N/A	#N/A	3.19471	-3.4517	3.36097	0.0667587	0.685864
ENSMUSG00000027967	#N/A	#N/A	3.19471	-3.4517	3.36097	0.0667587	0.685864
ENSMUSG00000022085	#N/A	#N/A	3.19471	-3.4517	3.36097	0.0667587	0.685864
ENSMUSG00000036915	#N/A	#N/A	3.19471	-3.4517	3.36097	0.0667587	0.685864
ENSMUSG00000049515	Espnl	espin-like [Source:MGI Symbol;Acc:MGI:2685402]	3.19471	-3.4517	3.36097	0.0667587	0.685864
ENSMUSG00000006389	#N/A	#N/A	3.19471	-3.4517	3.36097	0.0667587	0.685864
ENSMUSG00000056203	#N/A	#N/A	3.19471	-3.4517	3.36097	0.0667587	0.685864
ENSMUSG00000055360	Prl2c5	prolactin family 2, subfamily c, member 5 [Source:MGI Symbol;Acc:MGI:1858413]	3.19471	-3.4517	3.36097	0.0667587	0.685864
ENSMUSG00000038704	#N/A	#N/A	3.19471	-3.4517	3.36097	0.0667587	0.685864
ENSMUSG00000007209	#N/A	#N/A	3.19471	-3.4517	3.36097	0.0667587	0.685864
ENSMUSG00000067399	#N/A	#N/A	3.19471	-3.4517	3.36097	0.0667587	0.685864
ENSMUSG00000073130	Gm1141	predicted gene 1141 [Source:MGI Symbol;Acc:MGI:2685987]	3.19471	-3.4517	3.36097	0.0667587	0.685864
ENSMUSG00000022755	Adgrg7	adhesion G protein-coupled receptor G7 [Source:MGI Symbol;Acc:MGI:2441732]	3.19471	-3.4517	3.36097	0.0667587	0.685864
ENSMUSG00000028713	Cyp4b1	cytochrome P450, family 4, subfamily b, polypeptide 1 [Source:MGI Symbol;Acc:MGI:103225]	3.19471	-3.4517	3.36097	0.0667587	0.685864
ENSMUSG00000090053	#N/A	#N/A	3.19471	-3.4517	3.36097	0.0667587	0.685864
ENSMUSG00000055874	#N/A	#N/A	3.19471	-3.4517	3.36097	0.0667587	0.685864
ENSMUSG00000052759	#N/A	#N/A	3.19471	-3.4517	3.36097	0.0667587	0.685864
ENSMUSG00000042529	Kcnj12	potassium inwardly-rectifying channel, subfamily J, member 12 [Source:MGI Symbol;Acc:MGI:108495]	3.19471	-3.4517	3.36097	0.0667587	0.685864
ENSMUSG00000031022	BC051019	cDNA sequence BC051019 [Source:MGI Symbol;Acc:MGI:1928824]	3.19471	-3.4517	3.36097	0.0667587	0.685864
ENSMUSG00000047606	Ankrd34c	ankyrin repeat domain 34C [Source:MGI Symbol;Acc:MGI:2685617]	3.19471	-3.4517	3.36097	0.0667587	0.685864
ENSMUSG00000059625	#N/A	#N/A	3.19471	-3.4517	3.36097	0.0667587	0.685864
ENSMUSG00000040140	#N/A	#N/A	3.19471	-3.4517	3.36097	0.0667587	0.685864
ENSMUSG00000062342	Serpinb9e	serine (or cysteine) peptidase inhibitor, clade B, member 9e [Source:MGI Symbol;Acc:MGI:894672]	3.19471	-3.4517	3.36097	0.0667587	0.685864
ENSMUSG00000024798	Htr7	5-hydroxytryptamine (serotonin) receptor 7 [Source:MGI Symbol;Acc:MGI:99841]	3.19471	-3.4517	3.36097	0.0667587	0.685864
ENSMUSG00000026734	4921504E06Rik	RIKEN cDNA 4921504E06 gene [Source:MGI Symbol;Acc:MGI:1918087]	3.19471	-3.4517	3.36097	0.0667587	0.685864
ENSMUSG00000038217	Tlcd2	TLC domain containing 2 [Source:MGI Symbol;Acc:MGI:1917141]	-0.205987	3.35418	3.36095	0.0667597	0.685864
ENSMUSG00000036427	Gpi1	glucose phosphate isomerase 1 [Source:MGI Symbol;Acc:MGI:95797]	-0.0945095	8.68496	3.35959	0.0668145	0.685864
ENSMUSG00000004933	Matk	megakaryocyte-associated tyrosine kinase [Source:MGI Symbol;Acc:MGI:99259]	-0.447723	0.877095	3.35893	0.0668417	0.685864
ENSMUSG00000057315	Arhgap24	Rho GTPase activating protein 24 [Source:MGI Symbol;Acc:MGI:1922647]	0.197449	3.59981	3.35812	0.0668746	0.685864
ENSMUSG00000050222	Il17d	interleukin 17D [Source:MGI Symbol;Acc:MGI:2446510]	-2.96738	-2.98058	3.35643	0.066943	0.685864
ENSMUSG00000034157	Cipc	CLOCK interacting protein, circadian [Source:MGI Symbol;Acc:MGI:1919185]	0.117533	6.11056	3.35477	0.0670105	0.685864
ENSMUSG00000079362	Gm43302	predicted gene 43302 [Source:MGI Symbol;Acc:MGI:5663439]	0.199698	4.47258	3.3547	0.0670135	0.685864
ENSMUSG00000038697	Taf5l	TATA-box binding protein associated factor 5 like [Source:MGI Symbol;Acc:MGI:1919039]	-0.156089	4.50882	3.35432	0.0670289	0.685864
ENSMUSG00000038252	Ncapd2	non-SMC condensin I complex, subunit D2 [Source:MGI Symbol;Acc:MGI:1915548]	-0.241948	4.0629	3.35331	0.06707	0.685864
ENSMUSG00000020876	Snx11	sorting nexin 11 [Source:MGI Symbol;Acc:MGI:1921729]	0.145067	5.35429	3.35265	0.0670968	0.685864
ENSMUSG00000020766	Galk1	galactokinase 1 [Source:MGI Symbol;Acc:MGI:95730]	-0.143306	4.81272	3.35129	0.0671524	0.685991
ENSMUSG00000043556	Fbxl7	F-box and leucine-rich repeat protein 7 [Source:MGI Symbol;Acc:MGI:3052506]	-1.62132	-2.34633	3.34902	0.0672451	0.686313
ENSMUSG00000089989	Gm45713	predicted gene 45713 [Source:MGI Symbol;Acc:MGI:5804828]	-0.87465	-0.726654	3.34832	0.0672736	0.686313
ENSMUSG00000005983	1700037C18Rik	RIKEN cDNA 1700037C18 gene [Source:MGI Symbol;Acc:MGI:1920511]	-0.423347	1.14757	3.34669	0.0673402	0.686313
ENSMUSG00000021660	Btf3	basic transcription factor 3 [Source:MGI Symbol;Acc:MGI:1202875]	0.0968719	8.07755	3.34549	0.0673893	0.686313
ENSMUSG00000037447	Arid5a	AT rich interactive domain 5A (MRF1-like) [Source:MGI Symbol;Acc:MGI:2443039]	-0.271557	2.45323	3.34401	0.0674499	0.686313
ENSMUSG00000029426	Scarb2	scavenger receptor class B, member 2 [Source:MGI Symbol;Acc:MGI:1196458]	0.118956	7.30277	3.34212	0.0675277	0.686313
ENSMUSG00000014353	Tmem87b	transmembrane protein 87B [Source:MGI Symbol;Acc:MGI:1919727]	0.134826	5.40487	3.34028	0.0676029	0.686313
ENSMUSG00000022358	Fbxo32	F-box protein 32 [Source:MGI Symbol;Acc:MGI:1914981]	0.426411	0.969109	3.33906	0.0676532	0.686313
ENSMUSG00000025780	Itih5	inter-alpha (globulin) inhibitor H5 [Source:MGI Symbol;Acc:MGI:1925751]	0.656865	-0.0271142	3.33789	0.0677013	0.686313
ENSMUSG00000047419	Cmya5	cardiomyopathy associated 5 [Source:MGI Symbol;Acc:MGI:1923719]	-2.18386	-2.761	3.33634	0.0677651	0.686313
ENSMUSG00000063281	Zfp35	zinc finger protein 35 [Source:MGI Symbol;Acc:MGI:99179]	0.150358	4.61198	3.33565	0.0677936	0.686313
ENSMUSG00000045662	Henmt1	HEN1 methyltransferase homolog 1 (Arabidopsis) [Source:MGI Symbol;Acc:MGI:1913965]	2.20228	-2.90165	3.33433	0.067848	0.686313
ENSMUSG00000063430	Wscd2	WSC domain containing 2 [Source:MGI Symbol;Acc:MGI:2445030]	3.14491	-3.15454	3.33368	0.0678751	0.686313
ENSMUSG00000062151	Unc13c	unc-13 homolog C (C. elegans) [Source:MGI Symbol;Acc:MGI:2149021]	3.14491	-3.15454	3.33368	0.0678751	0.686313
ENSMUSG00000037759	Ptger2	prostaglandin E receptor 2 (subtype EP2) [Source:MGI Symbol;Acc:MGI:97794]	0.499275	0.40863	3.3332	0.0678948	0.686313
ENSMUSG00000030774	Pak1	p21 protein (Cdc42/Rac)-activated kinase 1 [Source:MGI Symbol;Acc:MGI:1339975]	-0.122116	5.84549	3.33242	0.0679268	0.686313
ENSMUSG00000020799	Tekt1	tektin 1 [Source:MGI Symbol;Acc:MGI:1333819]	-0.853467	-0.828679	3.33081	0.0679933	0.686313
ENSMUSG00000043542	Zc2hc1a	zinc finger, C2HC-type containing 1A [Source:MGI Symbol;Acc:MGI:1914556]	0.212462	3.26018	3.33067	0.067999	0.686313
ENSMUSG00000026020	Nop58	NOP58 ribonucleoprotein [Source:MGI Symbol;Acc:MGI:1933184]	0.136466	5.85188	3.33053	0.0680048	0.686313
ENSMUSG00000020904	Cfap52	cilia and flagella associated protein 52 [Source:MGI Symbol;Acc:MGI:1919110]	0.886816	-0.903085	3.32661	0.0681674	0.687517
ENSMUSG00000024679	Ms4a6d	membrane-spanning 4-domains, subfamily A, member 6D [Source:MGI Symbol;Acc:MGI:1916024]	0.137063	8.63237	3.32412	0.0682706	0.68807
ENSMUSG00000024136	Dnase1l2	deoxyribonuclease 1-like 2 [Source:MGI Symbol;Acc:MGI:1913955]	-2.10615	-2.57217	3.3223	0.0683462	0.68807
ENSMUSG00000030678	Maz	MYC-associated zinc finger protein (purine-binding transcription factor) [Source:MGI Symbol;Acc:MGI:1338823]	-0.137285	6.43319	3.32215	0.0683522	0.68807
ENSMUSG00000015852	Fcrls	Fc receptor-like S, scavenger receptor [Source:MGI Symbol;Acc:MGI:1933397]	-0.128319	8.47068	3.32092	0.0684035	0.688146
ENSMUSG00000022022	Mtrf1	mitochondrial translational release factor 1 [Source:MGI Symbol;Acc:MGI:2384815]	0.244802	2.69155	3.31934	0.0684692	0.688146
ENSMUSG00000078816	Prkcg	protein kinase C, gamma [Source:MGI Symbol;Acc:MGI:97597]	-1.85109	-2.51227	3.31885	0.0684897	0.688146
ENSMUSG00000059791	Nrm	nurim (nuclear envelope membrane protein) [Source:MGI Symbol;Acc:MGI:2146855]	-0.260985	2.53042	3.31409	0.0686884	0.689706
ENSMUSG00000019189	Rnf145	ring finger protein 145 [Source:MGI Symbol;Acc:MGI:1921565]	-0.137942	5.14011	3.3096	0.0688763	0.690706
ENSMUSG00000001774	Chordc1	cysteine and histidine-rich domain (CHORD)-containing, zinc-binding protein 1 [Source:MGI Symbol;Acc:MGI:1914167]	0.126427	6.00972	3.30932	0.068888	0.690706
ENSMUSG00000034906	Ncaph	non-SMC condensin I complex, subunit H [Source:MGI Symbol;Acc:MGI:2444777]	-0.195322	4.07433	3.30859	0.0689185	0.690706
ENSMUSG00000037463	Fbxo27	F-box protein 27 [Source:MGI Symbol;Acc:MGI:2685007]	-2.43204	-2.90647	3.30419	0.0691036	0.691506
ENSMUSG00000035951	Ascl3	achaete-scute family bHLH transcription factor 3 [Source:MGI Symbol;Acc:MGI:1928820]	-2.43204	-2.90647	3.30419	0.0691036	0.691506
ENSMUSG00000006611	Hfe	hemochromatosis [Source:MGI Symbol;Acc:MGI:109191]	-0.138666	5.19883	3.30358	0.0691289	0.691506
ENSMUSG00000001783	Rtcb	RNA 2',3'-cyclic phosphate and 5'-OH ligase [Source:MGI Symbol;Acc:MGI:106379]	0.103819	6.72525	3.29961	0.0692965	0.69164
ENSMUSG00000091625	Lsm5	LSM5 homolog, U6 small nuclear RNA and mRNA degradation associated [Source:MGI Symbol;Acc:MGI:1913623]	-0.258508	2.7068	3.29811	0.0693596	0.69164
ENSMUSG00000027824	Vmn2r1	vomeronasal 2, receptor 1 [Source:MGI Symbol;Acc:MGI:3645892]	-3.08089	-3.15404	3.29707	0.0694035	0.69164
ENSMUSG00000022129	Dct	dopachrome tautomerase [Source:MGI Symbol;Acc:MGI:102563]	-3.08089	-3.15404	3.29707	0.0694035	0.69164
ENSMUSG00000034923	Ly6g6f	lymphocyte antigen 6 complex, locus G6F [Source:MGI Symbol;Acc:MGI:3616082]	-3.08089	-3.15404	3.29707	0.0694035	0.69164
ENSMUSG00000016150	Tenm1	teneurin transmembrane protein 1 [Source:MGI Symbol;Acc:MGI:1345185]	-3.08089	-3.15404	3.29707	0.0694035	0.69164
ENSMUSG00000032398	Snapc5	small nuclear RNA activating complex, polypeptide 5 [Source:MGI Symbol;Acc:MGI:1914282]	0.138357	4.9541	3.29401	0.069533	0.692362
ENSMUSG00000047423	AI837181	expressed sequence AI837181 [Source:MGI Symbol;Acc:MGI:2147598]	-0.127132	5.29487	3.29271	0.0695879	0.692362
ENSMUSG00000026083	Eif5b	eukaryotic translation initiation factor 5B [Source:MGI Symbol;Acc:MGI:2441772]	0.101896	8.01539	3.29227	0.0696066	0.692362
ENSMUSG00000021464	Ror2	receptor tyrosine kinase-like orphan receptor 2 [Source:MGI Symbol;Acc:MGI:1347521]	1.6058	-2.39442	3.28849	0.0697671	0.693524
ENSMUSG00000067608	Pcna-ps2	proliferating cell nuclear antigen pseudogene 2 [Source:MGI Symbol;Acc:MGI:97505]	0.127378	6.08233	3.28625	0.0698625	0.694038
ENSMUSG00000040387	Klhl32	kelch-like 32 [Source:MGI Symbol;Acc:MGI:3612790]	1.40787	-2.10533	3.28352	0.0699788	0.694343
ENSMUSG00000066357	Wdr6	WD repeat domain 6 [Source:MGI Symbol;Acc:MGI:1930140]	-0.140738	5.06693	3.28347	0.0699807	0.694343
ENSMUSG00000026622	Nek2	NIMA (never in mitosis gene a)-related expressed kinase 2 [Source:MGI Symbol;Acc:MGI:109359]	-0.282362	3.00602	3.27961	0.0701455	0.695544
ENSMUSG00000074874	Ctla2b	cytotoxic T lymphocyte-associated protein 2 beta [Source:MGI Symbol;Acc:MGI:88555]	-0.150669	6.03649	3.27524	0.0703327	0.696558
ENSMUSG00000074215	Gm10643	predicted gene 10643 [Source:MGI Symbol;Acc:MGI:3642507]	2.51423	-2.90735	3.27517	0.0703355	0.696558
ENSMUSG00000031107	Rbmx2	RNA binding motif protein, X-linked 2 [Source:MGI Symbol;Acc:MGI:1919414]	0.266394	2.49463	3.27305	0.0704267	0.697027
ENSMUSG00000048442	#N/A	#N/A	-2.9653	-3.06368	3.27199	0.0704721	0.697041
ENSMUSG00000062825	Actg1	actin, gamma, cytoplasmic 1 [Source:MGI Symbol;Acc:MGI:87906]	-0.09282	10.289	3.26774	0.0706549	0.697997
ENSMUSG00000029075	Tnfrsf4	tumor necrosis factor receptor superfamily, member 4 [Source:MGI Symbol;Acc:MGI:104512]	-1.76324	-2.11896	3.26715	0.0706804	0.697997
ENSMUSG00000028082	Sh3d19	SH3 domain protein D19 [Source:MGI Symbol;Acc:MGI:1350923]	0.189555	3.58711	3.26588	0.070735	0.697997
ENSMUSG00000078439	Smim24	small integral membrane protein 24 [Source:MGI Symbol;Acc:MGI:1919523]	-0.453681	0.871835	3.26566	0.0707444	0.697997
ENSMUSG00000025089	Gfra1	glial cell line derived neurotrophic factor family receptor alpha 1 [Source:MGI Symbol;Acc:MGI:1100842]	0.97843	-1.02146	3.26404	0.0708145	0.698255
ENSMUSG00000034459	Ifit1	interferon-induced protein with tetratricopeptide repeats 1 [Source:MGI Symbol;Acc:MGI:99450]	0.131549	7.29532	3.26082	0.0709535	0.699191
ENSMUSG00000027663	Zmat3	zinc finger matrin type 3 [Source:MGI Symbol;Acc:MGI:1195270]	-0.131449	6.09797	3.25954	0.0710089	0.699304
ENSMUSG00000073460	Pnldc1	poly(A)-specific ribonuclease (PARN)-like domain containing 1 [Source:MGI Symbol;Acc:MGI:2685159]	-1.00046	-1.34742	3.25451	0.0712274	0.700076
ENSMUSG00000008892	Vdac3	voltage-dependent anion channel 3 [Source:MGI Symbol;Acc:MGI:106922]	0.103765	7.40819	3.2538	0.0712581	0.700076
ENSMUSG00000033386	Frrs1	ferric-chelate reductase 1 [Source:MGI Symbol;Acc:MGI:108076]	0.109613	6.18369	3.24735	0.0715392	0.700076
ENSMUSG00000002274	Metrn	meteorin, glial cell differentiation regulator [Source:MGI Symbol;Acc:MGI:1917333]	-0.224579	3.5006	3.24653	0.0715748	0.700076
ENSMUSG00000015243	Abca1	ATP-binding cassette, sub-family A (ABC1), member 1 [Source:MGI Symbol;Acc:MGI:99607]	0.158329	8.30039	3.24599	0.0715984	0.700076
ENSMUSG00000028292	Rars2	arginyl-tRNA synthetase 2, mitochondrial [Source:MGI Symbol;Acc:MGI:1923596]	0.161214	4.20245	3.24571	0.0716109	0.700076
ENSMUSG00000029108	Pcdh7	protocadherin 7 [Source:MGI Symbol;Acc:MGI:1860487]	-0.509173	0.56738	3.24569	0.0716114	0.700076
ENSMUSG00000007591	Tssk4	testis-specific serine kinase 4 [Source:MGI Symbol;Acc:MGI:1918349]	-1.51266	-2.11335	3.24386	0.0716916	0.700076
ENSMUSG00000073010	Gm5127	predicted gene 5127 [Source:MGI Symbol;Acc:MGI:3648285]	1.12545	-1.69485	3.24334	0.0717143	0.700076
ENSMUSG00000051811	Cox6b2	cytochrome c oxidase subunit VIb polypeptide 2 [Source:MGI Symbol;Acc:MGI:3044182]	-1.12323	-1.60085	3.2425	0.0717513	0.700076
ENSMUSG00000018909	Arrb1	arrestin, beta 1 [Source:MGI Symbol;Acc:MGI:99473]	-0.102511	7.17984	3.24243	0.0717541	0.700076
ENSMUSG00000034168	Irf2bpl	interferon regulatory factor 2 binding protein-like [Source:MGI Symbol;Acc:MGI:2442463]	-0.108057	7.23961	3.24061	0.0718339	0.700076
ENSMUSG00000022035	Ccdc25	coiled-coil domain containing 25 [Source:MGI Symbol;Acc:MGI:1914429]	0.144591	4.87693	3.2395	0.0718826	0.700076
ENSMUSG00000040659	Efhd2	EF hand domain containing 2 [Source:MGI Symbol;Acc:MGI:106504]	-0.0940216	9.96014	3.23925	0.0718936	0.700076
ENSMUSG00000042498	D330045A20Rik	RIKEN cDNA D330045A20 gene [Source:MGI Symbol;Acc:MGI:2147848]	-0.245715	2.71735	3.23892	0.0719081	0.700076
ENSMUSG00000002944	Cd36	CD36 molecule [Source:MGI Symbol;Acc:MGI:107899]	0.119719	10.8947	3.23859	0.0719226	0.700076
ENSMUSG00000034601	2700049A03Rik	RIKEN cDNA 2700049A03 gene [Source:MGI Symbol;Acc:MGI:1924217]	0.260249	2.89171	3.23742	0.0719737	0.700076
ENSMUSG00000067928	Zfp760	zinc finger protein 760 [Source:MGI Symbol;Acc:MGI:2679257]	-0.428008	1.30675	3.237	0.0719924	0.700076
ENSMUSG00000022321	Cdh10	cadherin 10 [Source:MGI Symbol;Acc:MGI:107436]	-2.09861	-2.76096	3.23627	0.0720242	0.700076
ENSMUSG00000026712	Mrc1	mannose receptor, C type 1 [Source:MGI Symbol;Acc:MGI:97142]	-0.11208	9.36436	3.23579	0.0720456	0.700076
ENSMUSG00000074968	Ano3	anoctamin 3 [Source:MGI Symbol;Acc:MGI:3613666]	1.22812	-1.62885	3.23558	0.0720547	0.700076
ENSMUSG00000040624	Plekhg1	pleckstrin homology domain containing, family G (with RhoGef domain) member 1 [Source:MGI Symbol;Acc:MGI:2676551]	0.857803	-0.944231	3.23553	0.0720569	0.700076
ENSMUSG00000035805	Mlc1	megalencephalic leukoencephalopathy with subcortical cysts 1 homolog (human) [Source:MGI Symbol;Acc:MGI:2157910]	0.477901	0.533734	3.23411	0.0721193	0.700254
ENSMUSG00000021950	Anxa8	annexin A8 [Source:MGI Symbol;Acc:MGI:1201374]	-2.33168	-2.82929	3.22993	0.0723038	0.701047
ENSMUSG00000027171	Prrg4	proline rich Gla (G-carboxyglutamic acid) 4 (transmembrane) [Source:MGI Symbol;Acc:MGI:2442211]	-0.329723	1.774	3.22876	0.0723553	0.701047
ENSMUSG00000022751	Nit2	nitrilase family, member 2 [Source:MGI Symbol;Acc:MGI:1261838]	0.157328	4.68115	3.22845	0.0723691	0.701047
ENSMUSG00000020902	Ntn1	netrin 1 [Source:MGI Symbol;Acc:MGI:105088]	0.359255	1.76588	3.22826	0.0723775	0.701047
ENSMUSG00000034161	Scx	scleraxis [Source:MGI Symbol;Acc:MGI:102934]	-2.00399	-2.69245	3.22657	0.0724521	0.701147
ENSMUSG00000039646	Vasn	vasorin [Source:MGI Symbol;Acc:MGI:2177651]	-0.562367	0.427445	3.22603	0.0724762	0.701147
ENSMUSG00000003154	Foxj2	forkhead box J2 [Source:MGI Symbol;Acc:MGI:1926805]	-0.139964	5.40789	3.22372	0.0725787	0.701424
ENSMUSG00000021720	Rnf180	ring finger protein 180 [Source:MGI Symbol;Acc:MGI:1919066]	-0.209499	3.32688	3.22303	0.0726091	0.701424
ENSMUSG00000025899	Alkbh8	alkB homolog 8, tRNA methyltransferase [Source:MGI Symbol;Acc:MGI:1914917]	0.197767	3.78648	3.2224	0.0726373	0.701424
ENSMUSG00000050860	Phospho1	phosphatase, orphan 1 [Source:MGI Symbol;Acc:MGI:2447348]	1.28986	-1.97903	3.22009	0.0727395	0.701984
ENSMUSG00000019943	Atp2b1	ATPase, Ca++ transporting, plasma membrane 1 [Source:MGI Symbol;Acc:MGI:104653]	0.107614	8.30085	3.21192	0.0731035	0.705069
ENSMUSG00000044164	Rnf182	ring finger protein 182 [Source:MGI Symbol;Acc:MGI:3045355]	0.823733	-0.900522	3.21032	0.0731753	0.705333
ENSMUSG00000025245	Lztfl1	leucine zipper transcription factor-like 1 [Source:MGI Symbol;Acc:MGI:1934860]	0.205894	3.6119	3.20687	0.0733295	0.706122
ENSMUSG00000002658	Gtf2f1	general transcription factor IIF, polypeptide 1 [Source:MGI Symbol;Acc:MGI:1923848]	0.115777	6.58651	3.20367	0.0734733	0.706122
ENSMUSG00000036381	P2ry14	purinergic receptor P2Y, G-protein coupled, 14 [Source:MGI Symbol;Acc:MGI:2155705]	0.26667	2.54044	3.20321	0.0734939	0.706122
ENSMUSG00000024791	Cdca5	cell division cycle associated 5 [Source:MGI Symbol;Acc:MGI:1915099]	-0.261997	2.8947	3.20168	0.0735627	0.706122
ENSMUSG00000030208	Emp1	epithelial membrane protein 1 [Source:MGI Symbol;Acc:MGI:107941]	0.117877	7.73952	3.20114	0.073587	0.706122
ENSMUSG00000053293	Pom121	nuclear pore membrane protein 121 [Source:MGI Symbol;Acc:MGI:2137624]	-0.124904	6.04351	3.2009	0.0735979	0.706122
ENSMUSG00000032577	Mapkapk3	mitogen-activated protein kinase-activated protein kinase 3 [Source:MGI Symbol;Acc:MGI:2143163]	0.161954	4.36424	3.20057	0.0736126	0.706122
ENSMUSG00000019464	Ptger1	prostaglandin E receptor 1 (subtype EP1) [Source:MGI Symbol;Acc:MGI:97793]	0.872637	-0.699191	3.20057	0.0736127	0.706122
ENSMUSG00000035165	Kcne3	potassium voltage-gated channel, Isk-related subfamily, gene 3 [Source:MGI Symbol;Acc:MGI:1891124]	-0.43954	1.21206	3.19939	0.0736656	0.706202
ENSMUSG00000021469	Msx2	msh homeobox 2 [Source:MGI Symbol;Acc:MGI:97169]	-3.14409	-3.24557	3.19391	0.073913	0.706354
ENSMUSG00000052276	Ostn	osteocrin [Source:MGI Symbol;Acc:MGI:2677164]	-3.14409	-3.24557	3.19391	0.073913	0.706354
ENSMUSG00000055761	Nkain3	Na+/K+ transporting ATPase interacting 3 [Source:MGI Symbol;Acc:MGI:2444830]	-3.14409	-3.24557	3.19391	0.073913	0.706354
ENSMUSG00000021336	#N/A	#N/A	-3.14409	-3.24557	3.19391	0.073913	0.706354
ENSMUSG00000004872	Pax3	paired box 3 [Source:MGI Symbol;Acc:MGI:97487]	-2.99842	-3.1518	3.1937	0.0739225	0.706354
ENSMUSG00000039756	Dnttip2	deoxynucleotidyltransferase, terminal, interacting protein 2 [Source:MGI Symbol;Acc:MGI:1923173]	0.113373	5.95575	3.19244	0.0739793	0.706354
ENSMUSG00000015222	Map2	microtubule-associated protein 2 [Source:MGI Symbol;Acc:MGI:97175]	0.46937	0.945019	3.19215	0.0739926	0.706354
ENSMUSG00000020057	Dram1	DNA-damage regulated autophagy modulator 1 [Source:MGI Symbol;Acc:MGI:1918962]	-0.188717	4.33433	3.19013	0.0740843	0.706629
ENSMUSG00000051396	Gm45902	predicted gene 45902 [Source:MGI Symbol;Acc:MGI:5805017]	-0.148076	4.62689	3.18955	0.0741104	0.706629
ENSMUSG00000090942	F830016B08Rik	RIKEN cDNA F830016B08 gene [Source:MGI Symbol;Acc:MGI:3588218]	0.305492	2.1538	3.18749	0.0742038	0.707095
ENSMUSG00000039967	Zfp292	zinc finger protein 292 [Source:MGI Symbol;Acc:MGI:1353423]	0.145516	4.8971	3.18304	0.0744062	0.707958
ENSMUSG00000058192	Zfp846	zinc finger protein 846 [Source:MGI Symbol;Acc:MGI:1924012]	-0.31404	1.89723	3.1806	0.0745173	0.707958
ENSMUSG00000028989	Angptl7	angiopoietin-like 7 [Source:MGI Symbol;Acc:MGI:3605801]	-0.314657	2.36406	3.18027	0.0745325	0.707958
ENSMUSG00000031772	Cntnap4	contactin associated protein-like 4 [Source:MGI Symbol;Acc:MGI:2183572]	2.63298	-3.15017	3.17992	0.0745486	0.707958
ENSMUSG00000042367	#N/A	#N/A	2.63298	-3.15017	3.17992	0.0745486	0.707958
ENSMUSG00000003458	Ncstn	nicastrin [Source:MGI Symbol;Acc:MGI:1891700]	-0.0995669	7.08439	3.17844	0.0746161	0.707958
ENSMUSG00000025317	Car5a	carbonic anhydrase 5a, mitochondrial [Source:MGI Symbol;Acc:MGI:101946]	2.37012	-2.98182	3.17805	0.0746335	0.707958
ENSMUSG00000009248	Ascl2	achaete-scute family bHLH transcription factor 2 [Source:MGI Symbol;Acc:MGI:96920]	-0.359202	1.47023	3.17709	0.0746777	0.707958
ENSMUSG00000039219	Arid4b	AT rich interactive domain 4B (RBP1-like) [Source:MGI Symbol;Acc:MGI:2137512]	0.164585	4.18106	3.17657	0.0747012	0.707958
ENSMUSG00000026821	Ralgds	ral guanine nucleotide dissociation stimulator [Source:MGI Symbol;Acc:MGI:107485]	-0.132999	5.86581	3.17536	0.0747569	0.707958
ENSMUSG00000024856	Cdk2ap2	CDK2-associated protein 2 [Source:MGI Symbol;Acc:MGI:1098779]	-0.167867	4.48293	3.17475	0.0747846	0.707958
ENSMUSG00000029718	Pcolce	procollagen C-endopeptidase enhancer protein [Source:MGI Symbol;Acc:MGI:105099]	0.376101	1.29612	3.1708	0.0749659	0.708834
ENSMUSG00000042472	Zfp410	zinc finger protein 410 [Source:MGI Symbol;Acc:MGI:1289280]	0.169539	4.47559	3.17079	0.0749664	0.708834
ENSMUSG00000020261	Slc36a1	solute carrier family 36 (proton/amino acid symporter), member 1 [Source:MGI Symbol;Acc:MGI:2445299]	0.12451	5.70636	3.16859	0.0750673	0.709184
ENSMUSG00000019773	Fbxo5	F-box protein 5 [Source:MGI Symbol;Acc:MGI:1914391]	-0.310005	2.55883	3.16804	0.0750927	0.709184
ENSMUSG00000029592	Usp30	ubiquitin specific peptidase 30 [Source:MGI Symbol;Acc:MGI:2140991]	-0.148437	4.43104	3.16147	0.0753954	0.711613
ENSMUSG00000024587	Nars	asparaginyl-tRNA synthetase [Source:MGI Symbol;Acc:MGI:1917473]	0.0953313	7.77784	3.15941	0.0754906	0.711613
ENSMUSG00000022098	Bmp1	bone morphogenetic protein 1 [Source:MGI Symbol;Acc:MGI:88176]	-0.27596	2.38643	3.15895	0.0755117	0.711613
ENSMUSG00000019837	Gtf3c6	general transcription factor IIIC, polypeptide 6, alpha [Source:MGI Symbol;Acc:MGI:1914621]	0.146726	4.70822	3.15593	0.0756517	0.711613
ENSMUSG00000090272	Mndal	myeloid nuclear differentiation antigen like [Source:MGI Symbol;Acc:MGI:3780953]	0.206299	3.67515	3.15542	0.0756751	0.711613
ENSMUSG00000062609	Kcnj15	potassium inwardly-rectifying channel, subfamily J, member 15 [Source:MGI Symbol;Acc:MGI:1310000]	2.47397	-3.06442	3.1538	0.0757504	0.711613
ENSMUSG00000026147	Col9a1	collagen, type IX, alpha 1 [Source:MGI Symbol;Acc:MGI:88465]	2.47397	-3.06442	3.1538	0.0757504	0.711613
ENSMUSG00000005716	Pvalb	parvalbumin [Source:MGI Symbol;Acc:MGI:97821]	2.47397	-3.06442	3.1538	0.0757504	0.711613
ENSMUSG00000059674	Cdh24	cadherin-like 24 [Source:MGI Symbol;Acc:MGI:1928330]	1.29854	-2.06357	3.15374	0.0757531	0.711613
ENSMUSG00000005950	P2rx5	purinergic receptor P2X, ligand-gated ion channel, 5 [Source:MGI Symbol;Acc:MGI:2137026]	1.23461	-1.97935	3.15038	0.0759094	0.712499
ENSMUSG00000072889	Nfxl1	nuclear transcription factor, X-box binding-like 1 [Source:MGI Symbol;Acc:MGI:1923646]	-0.141778	5.91036	3.14978	0.0759371	0.712499
ENSMUSG00000045968	Teddm2	transmembrane epididymal family member 2 [Source:MGI Symbol;Acc:MGI:1923273]	1.81251	-2.62636	3.14622	0.076103	0.713634
ENSMUSG00000025857	Dnaaf5	dynein, axonemal assembly factor 5 [Source:MGI Symbol;Acc:MGI:3616079]	-0.171724	4.22855	3.14368	0.0762216	0.714324
ENSMUSG00000030707	Coro1a	coronin, actin binding protein 1A [Source:MGI Symbol;Acc:MGI:1345961]	-0.109597	8.48731	3.14188	0.0763056	0.71436
ENSMUSG00000001707	Eef1e1	eukaryotic translation elongation factor 1 epsilon 1 [Source:MGI Symbol;Acc:MGI:1913393]	0.137163	5.04456	3.14103	0.0763455	0.71436
ENSMUSG00000050967	Creg2	cellular repressor of E1A-stimulated genes 2 [Source:MGI Symbol;Acc:MGI:1928333]	0.291601	2.58437	3.14012	0.0763884	0.71436
ENSMUSG00000028330	Ncbp1	nuclear cap binding protein subunit 1 [Source:MGI Symbol;Acc:MGI:1891840]	0.118989	5.78303	3.13824	0.0764764	0.71436
ENSMUSG00000036078	Sigmar1	sigma non-opioid intracellular receptor 1 [Source:MGI Symbol;Acc:MGI:1195268]	-0.111644	6.04425	3.13818	0.0764791	0.71436
ENSMUSG00000024079	Eif2ak2	eukaryotic translation initiation factor 2-alpha kinase 2 [Source:MGI Symbol;Acc:MGI:1353449]	0.098578	7.40199	3.13761	0.0765056	0.71436
ENSMUSG00000047884	Klk9	kallikrein related-peptidase 9 [Source:MGI Symbol;Acc:MGI:1921082]	-2.67984	-3.06609	3.13592	0.0765851	0.71436
ENSMUSG00000054200	Ffar4	free fatty acid receptor 4 [Source:MGI Symbol;Acc:MGI:2147577]	-2.67984	-3.06609	3.13592	0.0765851	0.71436
ENSMUSG00000034353	Ramp1	receptor (calcitonin) activity modifying protein 1 [Source:MGI Symbol;Acc:MGI:1858418]	0.697468	-0.596924	3.13176	0.0767808	0.715765
ENSMUSG00000021485	Mxd3	Max dimerization protein 3 [Source:MGI Symbol;Acc:MGI:104987]	-0.945332	-1.16055	3.12987	0.0768698	0.716174
ENSMUSG00000029657	Hsph1	heat shock 105kDa/110kDa protein 1 [Source:MGI Symbol;Acc:MGI:105053]	0.115624	6.03222	3.12746	0.0769835	0.716757
ENSMUSG00000038393	Txnip	thioredoxin interacting protein [Source:MGI Symbol;Acc:MGI:1889549]	-0.0930506	8.52331	3.12498	0.0771006	0.716757
ENSMUSG00000024965	Fermt3	fermitin family member 3 [Source:MGI Symbol;Acc:MGI:2147790]	-0.0937752	8.55667	3.12452	0.0771225	0.716757
ENSMUSG00000063382	Bcl9l	B cell CLL/lymphoma 9-like [Source:MGI Symbol;Acc:MGI:1933114]	0.158415	4.34223	3.12436	0.0771303	0.716757
ENSMUSG00000017412	Cacnb4	calcium channel, voltage-dependent, beta 4 subunit [Source:MGI Symbol;Acc:MGI:103301]	-0.547299	0.438584	3.12377	0.077158	0.716757
ENSMUSG00000029695	Aass	aminoadipate-semialdehyde synthase [Source:MGI Symbol;Acc:MGI:1353573]	-2.46264	-2.98311	3.12191	0.077246	0.716918
ENSMUSG00000003134	Tbc1d8	TBC1 domain family, member 8 [Source:MGI Symbol;Acc:MGI:1927225]	-0.164245	4.22732	3.12138	0.0772713	0.716918
ENSMUSG00000049327	Kmt5a	lysine methyltransferase 5A [Source:MGI Symbol;Acc:MGI:1915206]	-0.107109	6.35998	3.12055	0.0773107	0.716918
ENSMUSG00000027670	Ocstamp	osteoclast stimulatory transmembrane protein [Source:MGI Symbol;Acc:MGI:1921864]	-0.519551	0.393329	3.11814	0.0774252	0.717005
ENSMUSG00000053626	Tll1	tolloid-like [Source:MGI Symbol;Acc:MGI:106923]	1.18687	-1.8306	3.11698	0.0774805	0.717005
ENSMUSG00000040212	Emp3	epithelial membrane protein 3 [Source:MGI Symbol;Acc:MGI:1098729]	-0.0970271	8.04288	3.11688	0.0774848	0.717005
ENSMUSG00000006235	Epor	erythropoietin receptor [Source:MGI Symbol;Acc:MGI:95408]	-0.19905	3.58768	3.11586	0.0775335	0.717005
ENSMUSG00000034674	Tdg	thymine DNA glycosylase [Source:MGI Symbol;Acc:MGI:108247]	-0.156686	4.44379	3.1156	0.0775458	0.717005
ENSMUSG00000021431	Snrnp48	small nuclear ribonucleoprotein 48 (U11/U12) [Source:MGI Symbol;Acc:MGI:1915047]	0.360847	2.40172	3.11326	0.0776576	0.717621
ENSMUSG00000060548	Tnfrsf19	tumor necrosis factor receptor superfamily, member 19 [Source:MGI Symbol;Acc:MGI:1352474]	-0.6498	-0.229292	3.10984	0.0778206	0.71871
ENSMUSG00000072476	Gm9008	predicted pseudogene 9008 [Source:MGI Symbol;Acc:MGI:3644000]	-0.530141	0.204228	3.10856	0.0778819	0.718857
ENSMUSG00000028873	Cdca8	cell division cycle associated 8 [Source:MGI Symbol;Acc:MGI:1196274]	-0.209872	3.61582	3.10598	0.078005	0.719475
ENSMUSG00000017861	Mybl2	myeloblastosis oncogene-like 2 [Source:MGI Symbol;Acc:MGI:101785]	-0.332939	3.27004	3.10527	0.0780394	0.719475
ENSMUSG00000044224	Dnajc21	DnaJ heat shock protein family (Hsp40) member C21 [Source:MGI Symbol;Acc:MGI:1925371]	0.175477	3.95224	3.10421	0.0780901	0.719525
ENSMUSG00000075592	Nynrin	NYN domain and retroviral integrase containing [Source:MGI Symbol;Acc:MGI:2652872]	-0.185238	3.92067	3.10325	0.078136	0.71953
ENSMUSG00000041638	Gcn1l1	GCN1 general control of amino-acid synthesis 1-like 1 (yeast) [Source:MGI Symbol;Acc:MGI:2444248]	-0.106477	6.65162	3.10124	0.0782328	0.71978
ENSMUSG00000022031	Elp3	elongator acetyltransferase complex subunit 3 [Source:MGI Symbol;Acc:MGI:1921445]	0.127911	5.2504	3.10027	0.0782794	0.71978
ENSMUSG00000031749	St3gal2	ST3 beta-galactoside alpha-2,3-sialyltransferase 2 [Source:MGI Symbol;Acc:MGI:99427]	-0.118794	5.66834	3.09986	0.078299	0.71978
ENSMUSG00000029674	Limk1	LIM-domain containing, protein kinase [Source:MGI Symbol;Acc:MGI:104572]	-0.16398	5.21742	3.09874	0.0783529	0.719859
ENSMUSG00000070871	Ccnyl1	cyclin Y-like 1 [Source:MGI Symbol;Acc:MGI:2138614]	-0.143041	4.62129	3.09709	0.0784322	0.720171
ENSMUSG00000029714	Gigyf1	GRB10 interacting GYF protein 1 [Source:MGI Symbol;Acc:MGI:1888677]	-0.164513	5.16485	3.09349	0.0786061	0.72135
ENSMUSG00000028580	Pum1	pumilio RNA-binding family member 1 [Source:MGI Symbol;Acc:MGI:1931749]	-0.112223	6.21672	3.09141	0.0787065	0.721645
ENSMUSG00000001020	S100a4	S100 calcium binding protein A4 [Source:MGI Symbol;Acc:MGI:1330282]	-0.156416	6.68306	3.09028	0.0787612	0.721645
ENSMUSG00000020737	Jpt1	Jupiter microtubule associated homolog 1 [Source:MGI Symbol;Acc:MGI:1096361]	-0.107223	7.79203	3.08992	0.0787789	0.721645
ENSMUSG00000021945	Zmym2	zinc finger, MYM-type 2 [Source:MGI Symbol;Acc:MGI:1923257]	0.122878	5.2786	3.08907	0.0788199	0.721645
ENSMUSG00000074677	Sirpb1c	signal-regulatory protein beta 1C [Source:MGI Symbol;Acc:MGI:3807521]	0.74858	-0.811851	3.08632	0.0789532	0.722449
ENSMUSG00000029145	Eif2b4	eukaryotic translation initiation factor 2B, subunit 4 delta [Source:MGI Symbol;Acc:MGI:95300]	0.16097	4.62427	3.08412	0.0790599	0.722711
ENSMUSG00000052310	Slc39a1	solute carrier family 39 (zinc transporter), member 1 [Source:MGI Symbol;Acc:MGI:1353474]	-0.0987338	7.22028	3.0834	0.0790952	0.722711
ENSMUSG00000043687	1190005I06Rik	RIKEN cDNA 1190005I06 gene [Source:MGI Symbol;Acc:MGI:1916168]	0.593643	0.630532	3.08155	0.079185	0.722711
ENSMUSG00000024127	Prepl	prolyl endopeptidase-like [Source:MGI Symbol;Acc:MGI:2441932]	0.187104	3.8662	3.08134	0.0791951	0.722711
ENSMUSG00000042510	AA986860	expressed sequence AA986860 [Source:MGI Symbol;Acc:MGI:2138143]	0.717929	-0.390087	3.08105	0.0792093	0.722711
ENSMUSG00000036995	Asap3	ArfGAP with SH3 domain, ankyrin repeat and PH domain 3 [Source:MGI Symbol;Acc:MGI:2684986]	-0.437391	0.704511	3.07794	0.0793612	0.723045
ENSMUSG00000022025	Cnmd	chondromodulin [Source:MGI Symbol;Acc:MGI:1341171]	0.873926	-1.15387	3.07788	0.079364	0.723045
ENSMUSG00000050493	Fam167b	family with sequence similarity 167, member B [Source:MGI Symbol;Acc:MGI:2668032]	-0.175605	4.2763	3.07661	0.0794258	0.723045
ENSMUSG00000014791	Elmo3	engulfment and cell motility 3 [Source:MGI Symbol;Acc:MGI:2679007]	-0.743927	-0.6951	3.07649	0.0794318	0.723045
ENSMUSG00000034245	Hdac11	histone deacetylase 11 [Source:MGI Symbol;Acc:MGI:2385252]	0.436303	1.02542	3.07564	0.0794735	0.723045
ENSMUSG00000015127	Unkl	unkempt family like zinc finger [Source:MGI Symbol;Acc:MGI:1921404]	-0.251142	2.58836	3.06885	0.0798061	0.725656
ENSMUSG00000042745	Id1	inhibitor of DNA binding 1 [Source:MGI Symbol;Acc:MGI:96396]	0.581934	-0.111647	3.06704	0.0798949	0.726048
ENSMUSG00000028825	Rhd	Rh blood group, D antigen [Source:MGI Symbol;Acc:MGI:1202882]	-1.15251	-1.66164	3.06486	0.0800022	0.72658
ENSMUSG00000019767	Ccdc170	coiled-coil domain containing 170 [Source:MGI Symbol;Acc:MGI:2685067]	2.24172	-2.83178	3.06347	0.0800703	0.72658
ENSMUSG00000013921	Clip3	CAP-GLY domain containing linker protein 3 [Source:MGI Symbol;Acc:MGI:1923936]	0.353993	1.39635	3.06306	0.0800907	0.72658
ENSMUSG00000045374	Wdr81	WD repeat domain 81 [Source:MGI Symbol;Acc:MGI:2681828]	-0.0928571	7.89755	3.06139	0.0801733	0.726914
ENSMUSG00000090894	Olfr110	olfactory receptor 110 [Source:MGI Symbol;Acc:MGI:2177493]	0.347852	1.49801	3.05986	0.0802488	0.727183
ENSMUSG00000027977	Ndst3	N-deacetylase/N-sulfotransferase (heparan glucosaminyl) 3 [Source:MGI Symbol;Acc:MGI:1932544]	2.44147	-3.06446	3.0559	0.0804445	0.728356
ENSMUSG00000019988	Nedd1	neural precursor cell expressed, developmentally down-regulated gene 1 [Source:MGI Symbol;Acc:MGI:97293]	0.148199	4.46899	3.05519	0.0804795	0.728356
ENSMUSG00000039164	Naif1	nuclear apoptosis inducing factor 1 [Source:MGI Symbol;Acc:MGI:1918504]	-0.201372	3.42185	3.05446	0.0805158	0.728356
ENSMUSG00000026670	Uap1	UDP-N-acetylglucosamine pyrophosphorylase 1 [Source:MGI Symbol;Acc:MGI:1334459]	-0.161543	4.16059	3.05311	0.0805827	0.728547
ENSMUSG00000047735	Samd9l	sterile alpha motif domain containing 9-like [Source:MGI Symbol;Acc:MGI:1343184]	0.118725	6.4059	3.04689	0.0808918	0.730021
ENSMUSG00000025789	St8sia2	ST8 alpha-N-acetyl-neuraminide alpha-2,8-sialyltransferase 2 [Source:MGI Symbol;Acc:MGI:106020]	1.56982	-2.44627	3.04641	0.0809157	0.730021
ENSMUSG00000020108	Ddit4	DNA-damage-inducible transcript 4 [Source:MGI Symbol;Acc:MGI:1921997]	-0.418342	0.864615	3.04383	0.0810445	0.730021
ENSMUSG00000023084	Lrrc71	leucine rich repeat containing 71 [Source:MGI Symbol;Acc:MGI:1921735]	-2.50708	-2.98475	3.04357	0.0810575	0.730021
ENSMUSG00000015812	Gnrh1	gonadotropin releasing hormone 1 [Source:MGI Symbol;Acc:MGI:95789]	-2.50708	-2.98475	3.04357	0.0810575	0.730021
ENSMUSG00000040276	Pacsin1	protein kinase C and casein kinase substrate in neurons 1 [Source:MGI Symbol;Acc:MGI:1345181]	-0.409413	1.08492	3.04197	0.0811375	0.730021
ENSMUSG00000029777	Gars	glycyl-tRNA synthetase [Source:MGI Symbol;Acc:MGI:2449057]	0.105778	6.87049	3.04035	0.0812185	0.730021
ENSMUSG00000022895	Ets2	E26 avian leukemia oncogene 2, 3' domain [Source:MGI Symbol;Acc:MGI:95456]	-0.0980674	7.49445	3.04027	0.0812226	0.730021
ENSMUSG00000037278	Tmem97	transmembrane protein 97 [Source:MGI Symbol;Acc:MGI:1916321]	-0.117222	5.70887	3.03937	0.0812676	0.730021
ENSMUSG00000024558	Mapk4	mitogen-activated protein kinase 4 [Source:MGI Symbol;Acc:MGI:2444559]	0.404783	0.97751	3.03899	0.0812865	0.730021
ENSMUSG00000068101	Cenpm	centromere protein M [Source:MGI Symbol;Acc:MGI:1913820]	-0.557793	0.18355	3.03894	0.081289	0.730021
ENSMUSG00000020573	Pik3cg	phosphatidylinositol-4,5-bisphosphate 3-kinase catalytic subunit gamma [Source:MGI Symbol;Acc:MGI:1353576]	-0.101706	6.95789	3.03865	0.0813036	0.730021
ENSMUSG00000051855	Mest	mesoderm specific transcript [Source:MGI Symbol;Acc:MGI:96968]	0.269499	3.00527	3.03786	0.0813432	0.730021
ENSMUSG00000038943	Prc1	protein regulator of cytokinesis 1 [Source:MGI Symbol;Acc:MGI:1858961]	-0.255337	4.06186	3.03582	0.0814455	0.730122
ENSMUSG00000027985	Lef1	lymphoid enhancer binding factor 1 [Source:MGI Symbol;Acc:MGI:96770]	1.15397	-1.60249	3.03303	0.0815855	0.730122
ENSMUSG00000014602	Kif1a	kinesin family member 1A [Source:MGI Symbol;Acc:MGI:108391]	-0.147376	4.637	3.03222	0.081626	0.730122
ENSMUSG00000033684	Qsox1	quiescin Q6 sulfhydryl oxidase 1 [Source:MGI Symbol;Acc:MGI:1330818]	-0.108122	6.46751	3.03221	0.0816266	0.730122
ENSMUSG00000029759	Pon3	paraoxonase 3 [Source:MGI Symbol;Acc:MGI:106686]	0.112103	6.36328	3.03142	0.0816666	0.730122
ENSMUSG00000060803	Gstp1	glutathione S-transferase, pi 1 [Source:MGI Symbol;Acc:MGI:95865]	-0.170536	4.38142	3.03104	0.0816858	0.730122
ENSMUSG00000057766	Ankrd29	ankyrin repeat domain 29 [Source:MGI Symbol;Acc:MGI:2687055]	-0.466581	0.524466	3.03088	0.0816938	0.730122
ENSMUSG00000049103	Ccr2	chemokine (C-C motif) receptor 2 [Source:MGI Symbol;Acc:MGI:106185]	0.461287	0.712586	3.03032	0.0817221	0.730122
ENSMUSG00000023456	Tpi1	triosephosphate isomerase 1 [Source:MGI Symbol;Acc:MGI:98797]	0.100707	8.53269	3.02931	0.081773	0.730165
ENSMUSG00000028327	Stra6l	STRA6-like [Source:MGI Symbol;Acc:MGI:1921402]	0.233925	4.50006	3.02654	0.0819126	0.731001
ENSMUSG00000015889	Lta4h	leukotriene A4 hydrolase [Source:MGI Symbol;Acc:MGI:96836]	0.120071	5.31046	3.02554	0.0819632	0.731042
ENSMUSG00000032251	Irak1bp1	interleukin-1 receptor-associated kinase 1 binding protein 1 [Source:MGI Symbol;Acc:MGI:1929475]	-0.348334	2.28059	3.02392	0.0820449	0.731138
ENSMUSG00000013523	Bcas1	breast carcinoma amplified sequence 1 [Source:MGI Symbol;Acc:MGI:1924210]	0.392787	1.21536	3.02211	0.0821366	0.731138
ENSMUSG00000032854	Ugt8a	UDP galactosyltransferase 8A [Source:MGI Symbol;Acc:MGI:109522]	1.34655	-2.06537	3.02144	0.0821706	0.731138
ENSMUSG00000032315	Cyp1a1	cytochrome P450, family 1, subfamily a, polypeptide 1 [Source:MGI Symbol;Acc:MGI:88588]	-1.26267	-1.66825	3.02079	0.0822033	0.731138
ENSMUSG00000039217	Il18	interleukin 18 [Source:MGI Symbol;Acc:MGI:107936]	0.21127	3.31479	3.02007	0.0822398	0.731138
ENSMUSG00000027012	Dync1i2	dynein cytoplasmic 1 intermediate chain 2 [Source:MGI Symbol;Acc:MGI:107750]	0.0923703	7.88675	3.01908	0.0822903	0.731138
ENSMUSG00000020053	Igf1	insulin-like growth factor 1 [Source:MGI Symbol;Acc:MGI:96432]	0.102747	9.66315	3.01896	0.0822961	0.731138
ENSMUSG00000058254	Tspan7	tetraspanin 7 [Source:MGI Symbol;Acc:MGI:1298407]	0.113881	6.16452	3.01473	0.0825113	0.732234
ENSMUSG00000049957	Ccdc137	coiled-coil domain containing 137 [Source:MGI Symbol;Acc:MGI:1914541]	0.188231	3.73169	3.01472	0.0825117	0.732234
ENSMUSG00000040374	Pex2	peroxisomal biogenesis factor 2 [Source:MGI Symbol;Acc:MGI:107486]	0.128493	4.98604	3.01108	0.082697	0.73294
ENSMUSG00000024663	Rab3il1	RAB3A interacting protein (rabin3)-like 1 [Source:MGI Symbol;Acc:MGI:1922010]	-0.102391	7.67687	3.01108	0.0826971	0.73294
ENSMUSG00000025001	Hells	helicase, lymphoid specific [Source:MGI Symbol;Acc:MGI:106209]	-0.165567	4.38688	3.0088	0.0828137	0.73294
ENSMUSG00000048756	Foxo3	forkhead box O3 [Source:MGI Symbol;Acc:MGI:1890081]	-0.117711	6.19936	3.00782	0.0828639	0.73294
ENSMUSG00000026519	Tmem63a	transmembrane protein 63a [Source:MGI Symbol;Acc:MGI:2384789]	-0.10733	6.09168	3.00772	0.0828689	0.73294
ENSMUSG00000030871	Ears2	glutamyl-tRNA synthetase 2, mitochondrial [Source:MGI Symbol;Acc:MGI:1914667]	0.250669	2.63668	3.00768	0.0828708	0.73294
ENSMUSG00000033594	Spata2l	spermatogenesis associated 2-like [Source:MGI Symbol;Acc:MGI:1926029]	0.327114	1.62748	3.00648	0.0829321	0.73294
ENSMUSG00000009246	Trpm5	transient receptor potential cation channel, subfamily M, member 5 [Source:MGI Symbol;Acc:MGI:1861718]	-1.70538	-2.40304	3.00521	0.082997	0.73294
ENSMUSG00000030677	Kif22	kinesin family member 22 [Source:MGI Symbol;Acc:MGI:109233]	-0.408553	2.90102	3.00407	0.0830556	0.73294
ENSMUSG00000056019	Zfp709	zinc finger protein 709 [Source:MGI Symbol;Acc:MGI:2384299]	0.19508	3.43549	3.00338	0.0830907	0.73294
ENSMUSG00000020311	Erlec1	endoplasmic reticulum lectin 1 [Source:MGI Symbol;Acc:MGI:1914003]	0.126387	5.50702	3.00323	0.0830988	0.73294
ENSMUSG00000048707	Tprn	taperin [Source:MGI Symbol;Acc:MGI:2139535]	-0.181479	3.61864	2.99993	0.083268	0.733693
ENSMUSG00000050890	Pdik1l	PDLIM1 interacting kinase 1 like [Source:MGI Symbol;Acc:MGI:2385213]	0.162605	4.15239	2.99842	0.0833459	0.733693
ENSMUSG00000027207	Galk2	galactokinase 2 [Source:MGI Symbol;Acc:MGI:1917226]	0.108679	6.08316	2.99833	0.0833506	0.733693
ENSMUSG00000003746	Man1a	mannosidase 1, alpha [Source:MGI Symbol;Acc:MGI:104677]	-0.121701	7.59647	2.99797	0.0833689	0.733693
ENSMUSG00000037849	Ifi206	interferon activated gene 206 [Source:MGI Symbol;Acc:MGI:3646410]	-1.41595	-2.06472	2.99554	0.0834942	0.734111
ENSMUSG00000070348	Ccnd1	cyclin D1 [Source:MGI Symbol;Acc:MGI:88313]	-0.0994519	9.62262	2.99525	0.0835089	0.734111
ENSMUSG00000032322	Pstpip1	proline-serine-threonine phosphatase-interacting protein 1 [Source:MGI Symbol;Acc:MGI:1321396]	0.788918	-0.90487	2.99086	0.0837357	0.735412
ENSMUSG00000029206	Nsun7	NOL1/NOP2/Sun domain family, member 7 [Source:MGI Symbol;Acc:MGI:1918168]	1.66872	-2.40014	2.98952	0.0838051	0.735412
ENSMUSG00000019997	Ctgf	connective tissue growth factor [Source:MGI Symbol;Acc:MGI:95537]	0.305918	1.85954	2.98796	0.083886	0.735412
ENSMUSG00000030269	Mtmr14	myotubularin related protein 14 [Source:MGI Symbol;Acc:MGI:1916075]	-0.126904	5.20728	2.98736	0.0839167	0.735412
ENSMUSG00000037896	Rcor1	REST corepressor 1 [Source:MGI Symbol;Acc:MGI:106340]	-0.112204	6.00316	2.98652	0.0839604	0.735412
ENSMUSG00000091679	Vmn2r96	vomeronasal 2, receptor 96 [Source:MGI Symbol;Acc:MGI:3644514]	-2.22665	-2.83343	2.98524	0.0840271	0.735412
ENSMUSG00000040028	Elavl1	ELAV (embryonic lethal, abnormal vision)-like 1 (Hu antigen R) [Source:MGI Symbol;Acc:MGI:1100851]	-0.155981	5.54634	2.9849	0.0840442	0.735412
ENSMUSG00000035642	Aamdc	adipogenesis associated Mth938 domain containing [Source:MGI Symbol;Acc:MGI:1913523]	0.398842	1.18985	2.98405	0.0840884	0.735412
ENSMUSG00000010461	Eya4	EYA transcriptional coactivator and phosphatase 4 [Source:MGI Symbol;Acc:MGI:1337104]	0.124823	5.22063	2.97993	0.084303	0.735412
ENSMUSG00000024069	Slc30a6	solute carrier family 30 (zinc transporter), member 6 [Source:MGI Symbol;Acc:MGI:2386741]	-0.206415	3.85928	2.97983	0.0843084	0.735412
ENSMUSG00000039577	Nphp4	nephronophthisis 4 (juvenile) homolog (human) [Source:MGI Symbol;Acc:MGI:2384210]	-0.616141	0.1789	2.97922	0.0843401	0.735412
ENSMUSG00000041112	Elmo1	engulfment and cell motility 1 [Source:MGI Symbol;Acc:MGI:2153044]	-0.0984686	7.13547	2.97852	0.0843763	0.735412
ENSMUSG00000064373	Selenop	selenoprotein P [Source:MGI Symbol;Acc:MGI:894288]	-0.114599	10.3087	2.97842	0.0843814	0.735412
ENSMUSG00000020814	Mxra7	matrix-remodelling associated 7 [Source:MGI Symbol;Acc:MGI:1914872]	-0.413152	0.861126	2.97756	0.0844267	0.735412
ENSMUSG00000045875	Adra1a	adrenergic receptor, alpha 1a [Source:MGI Symbol;Acc:MGI:104773]	0.185734	3.71173	2.97604	0.0845057	0.735412
ENSMUSG00000022604	Cep97	centrosomal protein 97 [Source:MGI Symbol;Acc:MGI:1921451]	0.3123	1.88262	2.97582	0.0845173	0.735412
ENSMUSG00000040569	Slc26a7	solute carrier family 26, member 7 [Source:MGI Symbol;Acc:MGI:2384791]	-1.25111	-1.87409	2.97487	0.0845667	0.735412
ENSMUSG00000042423	Fbrs	fibrosin [Source:MGI Symbol;Acc:MGI:104648]	-0.105225	6.27916	2.97465	0.0845782	0.735412
ENSMUSG00000078348	Sf3b5	splicing factor 3b, subunit 5 [Source:MGI Symbol;Acc:MGI:1913375]	-0.151349	5.05301	2.97381	0.0846222	0.735412
ENSMUSG00000021200	Asb2	ankyrin repeat and SOCS box-containing 2 [Source:MGI Symbol;Acc:MGI:1929743]	-0.209523	3.75894	2.97256	0.0846879	0.735412
ENSMUSG00000020087	Tysnd1	trypsin domain containing 1 [Source:MGI Symbol;Acc:MGI:1919017]	-0.138927	4.61136	2.97216	0.0847089	0.735412
ENSMUSG00000031827	Cotl1	coactosin-like 1 (Dictyostelium) [Source:MGI Symbol;Acc:MGI:1919292]	-0.0870734	9.67726	2.97063	0.0847888	0.735412
ENSMUSG00000028476	Reck	reversion-inducing-cysteine-rich protein with kazal motifs [Source:MGI Symbol;Acc:MGI:1855698]	0.416715	1.23073	2.97019	0.0848117	0.735412
ENSMUSG00000002076	Hsf2bp	heat shock transcription factor 2 binding protein [Source:MGI Symbol;Acc:MGI:1921627]	1.89071	-2.69398	2.96883	0.0848831	0.735412
ENSMUSG00000032067	Pts	6-pyruvoyl-tetrahydropterin synthase [Source:MGI Symbol;Acc:MGI:1338783]	0.174688	3.8252	2.96693	0.0849828	0.735412
ENSMUSG00000027887	Sypl2	synaptophysin-like 2 [Source:MGI Symbol;Acc:MGI:1328311]	-1.59067	-2.34867	2.9662	0.0850215	0.735412
ENSMUSG00000059991	Nptx2	neuronal pentraxin 2 [Source:MGI Symbol;Acc:MGI:1858209]	-1.82947	-2.4499	2.96604	0.0850298	0.735412
ENSMUSG00000016528	Mapkapk2	MAP kinase-activated protein kinase 2 [Source:MGI Symbol;Acc:MGI:109298]	-0.0934623	8.32819	2.96597	0.0850333	0.735412
ENSMUSG00000071256	Zfp213	zinc finger protein 213 [Source:MGI Symbol;Acc:MGI:3053094]	0.278204	2.08085	2.96463	0.0851037	0.735412
ENSMUSG00000025608	Podxl	podocalyxin-like [Source:MGI Symbol;Acc:MGI:1351317]	-0.830304	-0.708078	2.96407	0.0851332	0.735412
ENSMUSG00000054115	Skp2	S-phase kinase-associated protein 2 (p45) [Source:MGI Symbol;Acc:MGI:1351663]	-0.180551	4.01599	2.96361	0.0851578	0.735412
ENSMUSG00000074277	Phldb3	pleckstrin homology like domain, family B, member 3 [Source:MGI Symbol;Acc:MGI:3642959]	0.23955	2.82457	2.96332	0.0851731	0.735412
ENSMUSG00000018387	Shroom1	shroom family member 1 [Source:MGI Symbol;Acc:MGI:1919024]	1.21384	-1.98035	2.96133	0.0852777	0.735412
ENSMUSG00000027273	Snap25	synaptosomal-associated protein 25 [Source:MGI Symbol;Acc:MGI:98331]	-2.12933	-2.75789	2.96131	0.085279	0.735412
ENSMUSG00000090625	Gm20721	predicted gene, 20721 [Source:MGI Symbol;Acc:MGI:5313030]	0.633157	2.05389	2.96129	0.0852799	0.735412
ENSMUSG00000058351	Smim4	small integral membrane protein 4 [Source:MGI Symbol;Acc:MGI:1913737]	-0.216479	3.14189	2.95948	0.0853756	0.735412
ENSMUSG00000061353	Cxcl12	chemokine (C-X-C motif) ligand 12 [Source:MGI Symbol;Acc:MGI:103556]	-0.68144	0.43694	2.95865	0.0854191	0.735412
ENSMUSG00000018334	Ksr1	kinase suppressor of ras 1 [Source:MGI Symbol;Acc:MGI:105051]	-0.279607	2.52446	2.95736	0.0854872	0.735412
ENSMUSG00000055805	Fmnl1	formin-like 1 [Source:MGI Symbol;Acc:MGI:1888994]	-0.102195	7.5675	2.95716	0.0854977	0.735412
ENSMUSG00000032484	Ngp	neutrophilic granule protein [Source:MGI Symbol;Acc:MGI:105983]	-0.923242	-0.72679	2.95696	0.0855087	0.735412
ENSMUSG00000038180	Spag4	sperm associated antigen 4 [Source:MGI Symbol;Acc:MGI:2444120]	1.11757	-1.29722	2.95442	0.0856429	0.736168
ENSMUSG00000042063	Zfp386	zinc finger protein 386 (Kruppel-like) [Source:MGI Symbol;Acc:MGI:1930708]	0.185355	3.71291	2.94994	0.0858809	0.737814
ENSMUSG00000018907	Alox12e	arachidonate lipoxygenase, epidermal [Source:MGI Symbol;Acc:MGI:1274790]	-2.73848	-2.98482	2.94892	0.085935	0.73788
ENSMUSG00000057788	Ddx49	DEAD (Asp-Glu-Ala-Asp) box polypeptide 49 [Source:MGI Symbol;Acc:MGI:2136689]	-0.121983	5.19657	2.94754	0.0860085	0.738112
ENSMUSG00000026456	Cyb5r1	cytochrome b5 reductase 1 [Source:MGI Symbol;Acc:MGI:1919267]	0.104312	6.65676	2.94654	0.0860615	0.738142
ENSMUSG00000041445	Mmrn2	multimerin 2 [Source:MGI Symbol;Acc:MGI:2385618]	-1.13891	-1.79322	2.94373	0.0862113	0.738142
ENSMUSG00000060176	Kif27	kinesin family member 27 [Source:MGI Symbol;Acc:MGI:1922300]	0.818657	-0.791859	2.94301	0.0862496	0.738142
ENSMUSG00000059278	Naa38	N(alpha)-acetyltransferase 38, NatC auxiliary subunit [Source:MGI Symbol;Acc:MGI:1925554]	-0.161824	4.18122	2.94209	0.0862992	0.738142
ENSMUSG00000074004	B3gnt6	UDP-GlcNAc:betaGal beta-1,3-N-acetylglucosaminyltransferase 6 (core 3 synthase) [Source:MGI Symbol;Acc:MGI:3039603]	2.29282	-2.98295	2.94192	0.086308	0.738142
ENSMUSG00000087385	Frg2f1	FSHD region gene 2 family member 1 [Source:MGI Symbol;Acc:MGI:3035485]	0.737532	-0.618375	2.94148	0.0863317	0.738142
ENSMUSG00000003206	Ebi3	Epstein-Barr virus induced gene 3 [Source:MGI Symbol;Acc:MGI:1354171]	-0.113207	6.08821	2.94044	0.0863874	0.738142
ENSMUSG00000025558	Dock9	dedicator of cytokinesis 9 [Source:MGI Symbol;Acc:MGI:106321]	0.364805	1.25922	2.94039	0.0863901	0.738142
ENSMUSG00000032478	Nme6	NME/NM23 nucleoside diphosphate kinase 6 [Source:MGI Symbol;Acc:MGI:1861676]	0.159092	4.25843	2.93964	0.0864302	0.738142
ENSMUSG00000026885	Ttll11	tubulin tyrosine ligase-like family, member 11 [Source:MGI Symbol;Acc:MGI:1921660]	1.52105	-2.34743	2.93747	0.0865462	0.738198
ENSMUSG00000040795	Iqcc	IQ motif containing C [Source:MGI Symbol;Acc:MGI:2446212]	-0.234105	2.68228	2.93611	0.0866191	0.738198
ENSMUSG00000001151	Pcnt	pericentrin (kendrin) [Source:MGI Symbol;Acc:MGI:102722]	-0.148982	4.95718	2.93598	0.0866259	0.738198
ENSMUSG00000004032	Gstm5	glutathione S-transferase, mu 5 [Source:MGI Symbol;Acc:MGI:1309466]	0.200965	3.16608	2.93513	0.0866716	0.738198
ENSMUSG00000041939	Mvk	mevalonate kinase [Source:MGI Symbol;Acc:MGI:107624]	-0.140546	4.90637	2.93455	0.086703	0.738198
ENSMUSG00000024220	Zfp523	zinc finger protein 523 [Source:MGI Symbol;Acc:MGI:2687278]	-0.275448	2.80061	2.93431	0.0867156	0.738198
ENSMUSG00000063488	Zkscan7	zinc finger with KRAB and SCAN domains 7 [Source:MGI Symbol;Acc:MGI:3040678]	0.444718	0.694929	2.93168	0.086857	0.739005
ENSMUSG00000007836	Hnrnpa0	heterogeneous nuclear ribonucleoprotein A0 [Source:MGI Symbol;Acc:MGI:1924384]	-0.113568	6.55446	2.93013	0.0869406	0.739064
ENSMUSG00000027944	Hax1	HCLS1 associated X-1 [Source:MGI Symbol;Acc:MGI:1346319]	0.109138	6.21594	2.92983	0.0869569	0.739064
ENSMUSG00000048897	Zfp710	zinc finger protein 710 [Source:MGI Symbol;Acc:MGI:1921747]	-0.0936888	7.48857	2.92843	0.0870322	0.739309
ENSMUSG00000037977	6430571L13Rik	RIKEN cDNA 6430571L13 gene [Source:MGI Symbol;Acc:MGI:2445137]	1.3689	-2.15378	2.92751	0.0870818	0.739334
ENSMUSG00000036916	Zfp280c	zinc finger protein 280C [Source:MGI Symbol;Acc:MGI:2387585]	0.262229	2.54281	2.92606	0.0871597	0.739352
ENSMUSG00000054675	Tmem119	transmembrane protein 119 [Source:MGI Symbol;Acc:MGI:2385228]	0.364114	1.72237	2.92574	0.087177	0.739352
ENSMUSG00000036315	Znrd1	zinc ribbon domain containing, 1 [Source:MGI Symbol;Acc:MGI:1913386]	0.181766	3.80198	2.92351	0.0872975	0.739979
ENSMUSG00000001507	Itga3	integrin alpha 3 [Source:MGI Symbol;Acc:MGI:96602]	-0.298173	1.99421	2.9221	0.0873741	0.740068
ENSMUSG00000004665	Cnn2	calponin 2 [Source:MGI Symbol;Acc:MGI:105093]	-0.137765	4.75174	2.92135	0.0874144	0.740068
ENSMUSG00000039168	Dap	death-associated protein [Source:MGI Symbol;Acc:MGI:1918190]	-0.105491	6.31304	2.92065	0.0874524	0.740068
ENSMUSG00000024913	Lrp5	low density lipoprotein receptor-related protein 5 [Source:MGI Symbol;Acc:MGI:1278315]	-0.106323	6.78139	2.91988	0.0874944	0.740068
ENSMUSG00000040865	Ino80d	INO80 complex subunit D [Source:MGI Symbol;Acc:MGI:3027003]	-0.148176	5.02925	2.91777	0.0876091	0.740644
ENSMUSG00000047747	Rnf150	ring finger protein 150 [Source:MGI Symbol;Acc:MGI:2443860]	-0.175244	3.98034	2.91641	0.0876826	0.740871
ENSMUSG00000000959	Oxa1l	oxidase assembly 1-like [Source:MGI Symbol;Acc:MGI:1916339]	0.106237	6.11838	2.91487	0.0877664	0.741185
ENSMUSG00000036644	Tbc1d9b	TBC1 domain family, member 9B [Source:MGI Symbol;Acc:MGI:1924045]	-0.0969954	7.12498	2.91264	0.0878881	0.741818
ENSMUSG00000028883	Sema3a	sema domain, immunoglobulin domain (Ig), short basic domain, secreted, (semaphorin) 3A [Source:MGI Symbol;Acc:MGI:107558]	1.73145	-2.62682	2.91096	0.0879795	0.742196
ENSMUSG00000000567	Sox9	SRY (sex determining region Y)-box 9 [Source:MGI Symbol;Acc:MGI:98371]	0.485648	0.308317	2.90884	0.0880953	0.742528
ENSMUSG00000006456	Rbm14	RNA binding motif protein 14 [Source:MGI Symbol;Acc:MGI:1929092]	-0.111174	5.69184	2.90853	0.0881124	0.742528
ENSMUSG00000048965	Mrgpre	MAS-related GPR, member E [Source:MGI Symbol;Acc:MGI:2441884]	-0.224587	2.9629	2.90499	0.0883059	0.742871
ENSMUSG00000030688	Stard10	START domain containing 10 [Source:MGI Symbol;Acc:MGI:1860093]	-0.570317	0.11585	2.90449	0.0883332	0.742871
ENSMUSG00000055177	Cstl1	cystatin-like 1 [Source:MGI Symbol;Acc:MGI:2652834]	-2.54767	-3.06604	2.90393	0.0883636	0.742871
ENSMUSG00000034825	Nrip3	nuclear receptor interacting protein 3 [Source:MGI Symbol;Acc:MGI:1925843]	-0.766827	-0.871943	2.90304	0.0884125	0.742871
ENSMUSG00000020085	Aifm2	apoptosis-inducing factor, mitochondrion-associated 2 [Source:MGI Symbol;Acc:MGI:1918611]	-0.224662	2.8874	2.90275	0.0884286	0.742871
ENSMUSG00000090698	Apold1	apolipoprotein L domain containing 1 [Source:MGI Symbol;Acc:MGI:2685921]	0.62355	-0.0256791	2.90266	0.0884337	0.742871
ENSMUSG00000026603	Smyd2	SET and MYND domain containing 2 [Source:MGI Symbol;Acc:MGI:1915889]	0.121622	5.73401	2.90156	0.0884938	0.742983
ENSMUSG00000020160	Meis1	Meis homeobox 1 [Source:MGI Symbol;Acc:MGI:104717]	0.356303	1.50841	2.89852	0.0886607	0.743773
ENSMUSG00000061126	Cyp4f39	cytochrome P450, family 4, subfamily f, polypeptide 39 [Source:MGI Symbol;Acc:MGI:2445210]	-1.394	-2.19834	2.89815	0.0886815	0.743773
ENSMUSG00000024610	Cd74	CD74 antigen (invariant polypeptide of major histocompatibility complex, class II antigen-associated) [Source:MGI Symbol;Acc:MGI:96534]	-0.143102	5.19031	2.89492	0.0888594	0.744872
ENSMUSG00000091007	D630036H23Rik	RIKEN cDNA D630036H23 gene [Source:MGI Symbol;Acc:MGI:3704386]	-2.53172	-3.06509	2.8928	0.0889761	0.745457
ENSMUSG00000031821	Gins2	GINS complex subunit 2 (Psf2 homolog) [Source:MGI Symbol;Acc:MGI:1921019]	-0.197654	4.08226	2.89025	0.0891169	0.746243
ENSMUSG00000038039	Gcc2	GRIP and coiled-coil domain containing 2 [Source:MGI Symbol;Acc:MGI:1917547]	0.134635	5.08218	2.8893	0.0891698	0.746292
ENSMUSG00000017737	Mmp9	matrix metallopeptidase 9 [Source:MGI Symbol;Acc:MGI:97011]	-0.265809	2.37187	2.88808	0.0892371	0.746462
ENSMUSG00000052613	Pcdh15	protocadherin 15 [Source:MGI Symbol;Acc:MGI:1891428]	-2.74518	-3.06756	2.88457	0.0894319	0.746912
ENSMUSG00000034810	Scn7a	sodium channel, voltage-gated, type VII, alpha [Source:MGI Symbol;Acc:MGI:102965]	-2.74518	-3.06756	2.88457	0.0894319	0.746912
ENSMUSG00000071424	Grid2	glutamate receptor, ionotropic, delta 2 [Source:MGI Symbol;Acc:MGI:95813]	-2.74518	-3.06756	2.88457	0.0894319	0.746912
ENSMUSG00000021752	Kctd6	potassium channel tetramerisation domain containing 6 [Source:MGI Symbol;Acc:MGI:1918643]	0.186637	3.61746	2.88175	0.0895886	0.747827
ENSMUSG00000036932	Aifm1	apoptosis-inducing factor, mitochondrion-associated 1 [Source:MGI Symbol;Acc:MGI:1349419]	0.142464	4.92368	2.88046	0.0896606	0.748035
ENSMUSG00000003949	Hlf	hepatic leukemia factor [Source:MGI Symbol;Acc:MGI:96108]	-0.805195	-0.984286	2.87724	0.0898399	0.748832
ENSMUSG00000010048	Ifrd2	interferon-related developmental regulator 2 [Source:MGI Symbol;Acc:MGI:1316708]	-0.189059	3.46376	2.87445	0.0899955	0.748832
ENSMUSG00000049719	Prss46	protease, serine 46 [Source:MGI Symbol;Acc:MGI:1921556]	0.419789	1.69657	2.87306	0.0900737	0.748832
ENSMUSG00000029673	Auts2	autism susceptibility candidate 2 [Source:MGI Symbol;Acc:MGI:1919847]	1.12272	-1.82763	2.87125	0.0901745	0.748832
ENSMUSG00000008167	Fbxw9	F-box and WD-40 domain protein 9 [Source:MGI Symbol;Acc:MGI:1915878]	-0.193122	3.85035	2.87107	0.0901849	0.748832
ENSMUSG00000027777	Schip1	schwannomin interacting protein 1 [Source:MGI Symbol;Acc:MGI:1353557]	0.684609	-0.262416	2.87081	0.0901997	0.748832
ENSMUSG00000041598	Cdc42ep4	CDC42 effector protein (Rho GTPase binding) 4 [Source:MGI Symbol;Acc:MGI:1929760]	-0.139257	4.59965	2.87045	0.0902196	0.748832
ENSMUSG00000000740	Rpl13	ribosomal protein L13 [Source:MGI Symbol;Acc:MGI:105922]	-0.0882268	8.87426	2.86774	0.0903715	0.748832
ENSMUSG00000068966	Zbtb34	zinc finger and BTB domain containing 34 [Source:MGI Symbol;Acc:MGI:2685195]	-0.141614	4.63857	2.86695	0.0904162	0.748832
ENSMUSG00000031451	Gas6	growth arrest specific 6 [Source:MGI Symbol;Acc:MGI:95660]	-0.0899054	10.064	2.86692	0.0904178	0.748832
ENSMUSG00000019359	Gdpd2	glycerophosphodiester phosphodiesterase domain containing 2 [Source:MGI Symbol;Acc:MGI:1918834]	-0.443241	0.603862	2.86623	0.0904567	0.748832
ENSMUSG00000027488	Snta1	syntrophin, acidic 1 [Source:MGI Symbol;Acc:MGI:101772]	-0.118504	5.2623	2.86579	0.0904814	0.748832
ENSMUSG00000041741	Pde3a	phosphodiesterase 3A, cGMP inhibited [Source:MGI Symbol;Acc:MGI:1860764]	-1.13965	-1.69615	2.86334	0.0906193	0.748832
ENSMUSG00000004567	Mcoln1	mucolipin 1 [Source:MGI Symbol;Acc:MGI:1890498]	0.112346	6.25254	2.8632	0.0906268	0.748832
ENSMUSG00000035919	Bbs9	Bardet-Biedl syndrome 9 (human) [Source:MGI Symbol;Acc:MGI:2442833]	0.214913	2.99148	2.8622	0.0906837	0.748832
ENSMUSG00000031984	2810004N23Rik	RIKEN cDNA 2810004N23 gene [Source:MGI Symbol;Acc:MGI:1913773]	0.152196	4.34569	2.86163	0.0907157	0.748832
ENSMUSG00000046201	Scaf8	SR-related CTD-associated factor 8 [Source:MGI Symbol;Acc:MGI:1925212]	0.120103	6.01458	2.86091	0.0907562	0.748832
ENSMUSG00000008140	Emc10	ER membrane protein complex subunit 10 [Source:MGI Symbol;Acc:MGI:1916933]	-0.100983	6.37353	2.86062	0.0907724	0.748832
ENSMUSG00000034007	Scaper	S phase cyclin A-associated protein in the ER [Source:MGI Symbol;Acc:MGI:1925976]	0.160303	4.1641	2.85966	0.0908265	0.748832
ENSMUSG00000046417	Lrrc75a	leucine rich repeat containing 75A [Source:MGI Symbol;Acc:MGI:2682293]	-0.145782	4.36446	2.85865	0.0908837	0.748832
ENSMUSG00000027804	Ppid	peptidylprolyl isomerase D (cyclophilin D) [Source:MGI Symbol;Acc:MGI:1914988]	0.155096	4.70824	2.85785	0.0909291	0.748832
ENSMUSG00000030865	Chp2	calcineurin-like EF hand protein 2 [Source:MGI Symbol;Acc:MGI:1917511]	-0.692821	-0.559946	2.85626	0.0910191	0.748832
ENSMUSG00000033024	Klra9	killer cell lectin-like receptor subfamily A, member 9 [Source:MGI Symbol;Acc:MGI:1321153]	-1.55209	-2.34606	2.85587	0.091041	0.748832
ENSMUSG00000022543	4930451G09Rik	RIKEN cDNA 4930451G09 gene [Source:MGI Symbol;Acc:MGI:1921934]	1.76193	-2.69111	2.85374	0.0911619	0.748832
ENSMUSG00000042707	Dnali1	dynein, axonemal, light intermediate polypeptide 1 [Source:MGI Symbol;Acc:MGI:1922813]	1.36035	-2.15107	2.85362	0.0911685	0.748832
ENSMUSG00000000594	Gm2a	GM2 ganglioside activator protein [Source:MGI Symbol;Acc:MGI:95762]	-0.115291	6.56942	2.85338	0.0911822	0.748832
ENSMUSG00000049643	2310022A10Rik	RIKEN cDNA 2310022A10 gene [Source:MGI Symbol;Acc:MGI:1913617]	-0.107978	6.13544	2.85255	0.091229	0.748832
ENSMUSG00000020656	Grhl1	grainyhead-like 1 (Drosophila) [Source:MGI Symbol;Acc:MGI:2182540]	1.40003	-1.59688	2.85171	0.0912771	0.748832
ENSMUSG00000032623	Oas1d	2'-5' oligoadenylate synthetase 1D [Source:MGI Symbol;Acc:MGI:2140770]	2.2725	-2.983	2.85004	0.0913719	0.748832
ENSMUSG00000027612	Mmp24	matrix metallopeptidase 24 [Source:MGI Symbol;Acc:MGI:1341867]	2.2725	-2.983	2.85004	0.0913719	0.748832
ENSMUSG00000024050	Wiz	widely-interspaced zinc finger motifs [Source:MGI Symbol;Acc:MGI:1332638]	0.116854	5.5936	2.84938	0.0914093	0.748832
ENSMUSG00000037826	Ppm1k	protein phosphatase 1K (PP2C domain containing) [Source:MGI Symbol;Acc:MGI:2442111]	-0.278779	2.32335	2.84933	0.0914121	0.748832
ENSMUSG00000079056	Kcnip3	Kv channel interacting protein 3, calsenilin [Source:MGI Symbol;Acc:MGI:1929258]	-0.670185	-0.456089	2.84689	0.0915507	0.748832
ENSMUSG00000055313	Pgbd1	piggyBac transposable element derived 1 [Source:MGI Symbol;Acc:MGI:2441675]	1.0599	-1.59961	2.84678	0.0915574	0.748832
ENSMUSG00000017692	Rhbdl3	rhomboid, veinlet-like 3 (Drosophila) [Source:MGI Symbol;Acc:MGI:2179276]	1.24754	-1.66473	2.84661	0.0915671	0.748832
ENSMUSG00000045827	Serpinb9	serine (or cysteine) peptidase inhibitor, clade B, member 9 [Source:MGI Symbol;Acc:MGI:106603]	0.128775	5.3777	2.84634	0.0915821	0.748832
ENSMUSG00000090317	Gm17324	predicted gene, 17324 [Source:MGI Symbol;Acc:MGI:4936958]	-2.74974	-2.9804	2.84608	0.0915971	0.748832
ENSMUSG00000021133	Susd6	sushi domain containing 6 [Source:MGI Symbol;Acc:MGI:2444661]	-0.102275	7.98278	2.84533	0.09164	0.748832
ENSMUSG00000038642	Ctss	cathepsin S [Source:MGI Symbol;Acc:MGI:107341]	0.107381	11.32	2.84304	0.0917705	0.748832
ENSMUSG00000025503	Taldo1	transaldolase 1 [Source:MGI Symbol;Acc:MGI:1274789]	0.0927485	8.18917	2.83938	0.0919794	0.748832
ENSMUSG00000022382	Wnt7b	wingless-type MMTV integration site family, member 7B [Source:MGI Symbol;Acc:MGI:98962]	-0.831251	-0.750151	2.83813	0.0920515	0.748832
ENSMUSG00000036949	Slc39a12	solute carrier family 39 (zinc transporter), member 12 [Source:MGI Symbol;Acc:MGI:2139274]	-0.348817	1.44545	2.83683	0.092126	0.748832
ENSMUSG00000040699	Limd2	LIM domain containing 2 [Source:MGI Symbol;Acc:MGI:1915053]	-0.0983615	7.64301	2.83552	0.0922011	0.748832
ENSMUSG00000026639	Lamb3	laminin, beta 3 [Source:MGI Symbol;Acc:MGI:99915]	-2.25434	-2.39938	2.83329	0.0923289	0.748832
ENSMUSG00000039001	Rps21	ribosomal protein S21 [Source:MGI Symbol;Acc:MGI:1913731]	-0.10578	7.33926	2.83314	0.0923377	0.748832
ENSMUSG00000001211	Agpat3	1-acylglycerol-3-phosphate O-acyltransferase 3 [Source:MGI Symbol;Acc:MGI:1336186]	-0.0920463	7.7395	2.83249	0.092375	0.748832
ENSMUSG00000028093	Acp6	acid phosphatase 6, lysophosphatidic [Source:MGI Symbol;Acc:MGI:1931010]	0.179573	4.04877	2.82984	0.0925274	0.748832
ENSMUSG00000021701	Plk2	polo like kinase 2 [Source:MGI Symbol;Acc:MGI:1099790]	0.0958894	8.63727	2.82359	0.0928885	0.748832
ENSMUSG00000028031	Dkk2	dickkopf WNT signaling pathway inhibitor 2 [Source:MGI Symbol;Acc:MGI:1890663]	0.298429	2.21626	2.82326	0.0929077	0.748832
ENSMUSG00000055421	Pcdh9	protocadherin 9 [Source:MGI Symbol;Acc:MGI:1306801]	1.06605	-1.7897	2.82078	0.0930513	0.748832
ENSMUSG00000024215	Spdef	SAM pointed domain containing ets transcription factor [Source:MGI Symbol;Acc:MGI:1353422]	2.28206	-2.98382	2.81896	0.0931567	0.748832
ENSMUSG00000040724	Kcna2	potassium voltage-gated channel, shaker-related subfamily, member 2 [Source:MGI Symbol;Acc:MGI:96659]	2.14049	-2.76345	2.81879	0.0931669	0.748832
ENSMUSG00000002428	Hltf	helicase-like transcription factor [Source:MGI Symbol;Acc:MGI:1196437]	0.116812	5.3101	2.81773	0.0932281	0.748832
ENSMUSG00000025855	Prkar1b	protein kinase, cAMP dependent regulatory, type I beta [Source:MGI Symbol;Acc:MGI:97759]	0.283228	2.06425	2.81546	0.0933604	0.748832
ENSMUSG00000038417	Fig4	FIG4 phosphoinositide 5-phosphatase [Source:MGI Symbol;Acc:MGI:2143585]	0.120852	5.30086	2.81525	0.0933722	0.748832
ENSMUSG00000024955	Esrra	estrogen related receptor, alpha [Source:MGI Symbol;Acc:MGI:1346831]	-0.139516	5.22476	2.81453	0.0934144	0.748832
ENSMUSG00000028607	Cpt2	carnitine palmitoyltransferase 2 [Source:MGI Symbol;Acc:MGI:109176]	0.145458	4.29443	2.8143	0.0934279	0.748832
ENSMUSG00000070953	Rabepk	Rab9 effector protein with kelch motifs [Source:MGI Symbol;Acc:MGI:2139530]	0.211514	3.43309	2.81346	0.0934768	0.748832
ENSMUSG00000025137	Pcyt2	phosphate cytidylyltransferase 2, ethanolamine [Source:MGI Symbol;Acc:MGI:1915921]	-0.185607	5.13612	2.81292	0.0935079	0.748832
ENSMUSG00000026923	Notch1	notch 1 [Source:MGI Symbol;Acc:MGI:97363]	-0.138606	5.31988	2.81244	0.0935363	0.748832
ENSMUSG00000060445	Sycp2	synaptonemal complex protein 2 [Source:MGI Symbol;Acc:MGI:1933281]	-1.57059	-2.34921	2.81019	0.0936672	0.748832
ENSMUSG00000062590	Armc9	armadillo repeat containing 9 [Source:MGI Symbol;Acc:MGI:1926045]	0.27591	2.59154	2.80903	0.093735	0.748832
ENSMUSG00000032890	Rims3	regulating synaptic membrane exocytosis 3 [Source:MGI Symbol;Acc:MGI:2443331]	0.222593	2.98803	2.8076	0.0938184	0.748832
ENSMUSG00000022799	Arhgap31	Rho GTPase activating protein 31 [Source:MGI Symbol;Acc:MGI:1333857]	-0.0961912	7.17027	2.80629	0.0938953	0.748832
ENSMUSG00000026239	Pde6d	phosphodiesterase 6D, cGMP-specific, rod, delta [Source:MGI Symbol;Acc:MGI:1270843]	-0.139491	4.56212	2.80595	0.0939153	0.748832
ENSMUSG00000042644	Itpr3	inositol 1,4,5-triphosphate receptor 3 [Source:MGI Symbol;Acc:MGI:96624]	-0.117107	5.58438	2.80378	0.0940424	0.748832
ENSMUSG00000022336	Eif3e	eukaryotic translation initiation factor 3, subunit E [Source:MGI Symbol;Acc:MGI:99257]	0.0978394	7.29623	2.80123	0.0941923	0.748832
ENSMUSG00000066829	Zfp810	zinc finger protein 810 [Source:MGI Symbol;Acc:MGI:2384563]	0.452684	0.586594	2.80108	0.0942009	0.748832
ENSMUSG00000051499	Zfp786	zinc finger protein 786 [Source:MGI Symbol;Acc:MGI:3026883]	1.02462	-1.68807	2.80032	0.0942452	0.748832
ENSMUSG00000017999	Ddx27	DEAD (Asp-Glu-Ala-Asp) box polypeptide 27 [Source:MGI Symbol;Acc:MGI:2385884]	0.131819	5.25025	2.80021	0.0942517	0.748832
ENSMUSG00000062866	Phactr2	phosphatase and actin regulator 2 [Source:MGI Symbol;Acc:MGI:2446138]	0.12644	5.04629	2.79922	0.0943103	0.748832
ENSMUSG00000046947	Adck2	aarF domain containing kinase 2 [Source:MGI Symbol;Acc:MGI:1889336]	0.183445	3.4323	2.79917	0.0943129	0.748832
ENSMUSG00000006310	Zbtb32	zinc finger and BTB domain containing 32 [Source:MGI Symbol;Acc:MGI:1891838]	1.3694	-1.98991	2.7984	0.0943585	0.748832
ENSMUSG00000004591	Pkn2	protein kinase N2 [Source:MGI Symbol;Acc:MGI:109211]	0.116686	5.69611	2.79727	0.0944249	0.748832
ENSMUSG00000024294	Mib1	mindbomb E3 ubiquitin protein ligase 1 [Source:MGI Symbol;Acc:MGI:2443157]	-0.139392	6.19889	2.79723	0.0944272	0.748832
ENSMUSG00000032911	Cspg4	chondroitin sulfate proteoglycan 4 [Source:MGI Symbol;Acc:MGI:2153093]	-0.377304	1.8267	2.79675	0.0944557	0.748832
ENSMUSG00000001964	Emd	emerin [Source:MGI Symbol;Acc:MGI:108117]	-0.124761	5.46865	2.79451	0.0945876	0.748832
ENSMUSG00000027350	Chgb	chromogranin B [Source:MGI Symbol;Acc:MGI:88395]	-2.45833	-2.51373	2.79448	0.0945895	0.748832
ENSMUSG00000043388	Tmem130	transmembrane protein 130 [Source:MGI Symbol;Acc:MGI:3607706]	-1.86826	-2.69303	2.7944	0.0945939	0.748832
ENSMUSG00000030838	#N/A	#N/A	-3.15551	-3.34559	2.7941	0.0946117	0.748832
ENSMUSG00000025333	Gpr143	G protein-coupled receptor 143 [Source:MGI Symbol;Acc:MGI:107193]	-3.15551	-3.34559	2.7941	0.0946117	0.748832
ENSMUSG00000064329	Scn1a	sodium channel, voltage-gated, type I, alpha [Source:MGI Symbol;Acc:MGI:98246]	-3.15551	-3.34559	2.7941	0.0946117	0.748832
ENSMUSG00000038721	Hoxb7	homeobox B7 [Source:MGI Symbol;Acc:MGI:96188]	-3.15551	-3.34559	2.7941	0.0946117	0.748832
ENSMUSG00000069308	Hist1h2bp	histone cluster 1, H2bp [Source:MGI Symbol;Acc:MGI:2448409]	-3.15551	-3.34559	2.7941	0.0946117	0.748832
ENSMUSG00000032878	Ccdc85a	coiled-coil domain containing 85A [Source:MGI Symbol;Acc:MGI:2445069]	-3.15551	-3.34559	2.7941	0.0946117	0.748832
ENSMUSG00000028785	#N/A	#N/A	-3.15551	-3.34559	2.7941	0.0946117	0.748832
ENSMUSG00000042988	Notum	notum pectinacetylesterase homolog (Drosophila) [Source:MGI Symbol;Acc:MGI:1924833]	-3.15551	-3.34559	2.7941	0.0946117	0.748832
ENSMUSG00000038048	#N/A	#N/A	-3.15551	-3.34559	2.7941	0.0946117	0.748832
ENSMUSG00000044172	#N/A	#N/A	-3.15551	-3.34559	2.7941	0.0946117	0.748832
ENSMUSG00000028197	Col24a1	collagen, type XXIV, alpha 1 [Source:MGI Symbol;Acc:MGI:1918605]	-3.15551	-3.34559	2.7941	0.0946117	0.748832
ENSMUSG00000038242	#N/A	#N/A	-3.15551	-3.34559	2.7941	0.0946117	0.748832
ENSMUSG00000032572	Col6a4	collagen, type VI, alpha 4 [Source:MGI Symbol;Acc:MGI:1915803]	-3.15551	-3.34559	2.7941	0.0946117	0.748832
ENSMUSG00000010529	Gm266	predicted gene 266 [Source:MGI Symbol;Acc:MGI:2685112]	-3.15551	-3.34559	2.7941	0.0946117	0.748832
ENSMUSG00000046167	Gldn	gliomedin [Source:MGI Symbol;Acc:MGI:2388361]	-3.15551	-3.34559	2.7941	0.0946117	0.748832
ENSMUSG00000049291	#N/A	#N/A	-3.15551	-3.34559	2.7941	0.0946117	0.748832
[truncated: 13,886 more rows]
