# Supplementary material for: A systems-level framework for drug discovery identifies Csf1R as an anti-epileptic drug target
Source: Nat Commun. 2018 Sep 3;9:3561. doi: 10.1038/s41467-018-06008-4 (PMC6120885; doi:10.1038/s41467-018-06008-4)
Supplement: Supplementary file 16 — Supplementary Data 13 [file 41467_2018_6008_MOESM16_ESM.xlsx]

## Sheet: Stim_noBatch_SVA
Gene ID	Gene Names	Description	logFC	logCPM	LR	PValue	FDR
ENSMUSG00000030157	Clec2d	C-type lectin domain family 2, member d [Source:MGI Symbol;Acc:MGI:2135589]	0.685736	3.78617	56.5082	5.59656e-14	5.16433e-10
ENSMUSG00000009185	Ccl8	chemokine (C-C motif) ligand 8 [Source:MGI Symbol;Acc:MGI:101878]	0.385067	6.8974	56.1989	6.54998e-14	5.16433e-10
ENSMUSG00000069792	Wfdc17	WAP four-disulfide core domain 17 [Source:MGI Symbol;Acc:MGI:3649773]	0.365899	6.62731	52.1082	5.25248e-13	2.76088e-09
ENSMUSG00000027829	Ccnl1	cyclin L1 [Source:MGI Symbol;Acc:MGI:1922664]	0.588546	4.0222	50.3295	1.2998e-12	5.12412e-09
ENSMUSG00000008348	Ubc	ubiquitin C [Source:MGI Symbol;Acc:MGI:98889]	-0.295121	10.2644	43.2176	4.89773e-11	1.54465e-07
ENSMUSG00000070327	Rnf213	ring finger protein 213 [Source:MGI Symbol;Acc:MGI:1289196]	-0.293506	10.8238	33.0387	9.03417e-09	2.37433e-05
ENSMUSG00000066036	Ubr4	ubiquitin protein ligase E3 component n-recognin 4 [Source:MGI Symbol;Acc:MGI:1916366]	-0.261545	8.9305	30.7387	2.95219e-08	6.65045e-05
ENSMUSG00000034342	Cbl	Casitas B-lineage lymphoma [Source:MGI Symbol;Acc:MGI:88279]	-0.352574	6.27261	30.2396	3.81828e-08	7.5263e-05
ENSMUSG00000025261	Huwe1	HECT, UBA and WWE domain containing 1 [Source:MGI Symbol;Acc:MGI:1926884]	-0.254501	7.60212	29.9632	4.40332e-08	7.71511e-05
ENSMUSG00000021134	Srsf5	serine/arginine-rich splicing factor 5 [Source:MGI Symbol;Acc:MGI:98287]	0.321751	5.37863	28.4553	9.5887e-08	0.000146796
ENSMUSG00000034120	Srsf2	serine/arginine-rich splicing factor 2 [Source:MGI Symbol;Acc:MGI:98284]	1.3645	0.786804	28.3281	1.024e-07	0.000146796
ENSMUSG00000022565	Plec	plectin [Source:MGI Symbol;Acc:MGI:1277961]	-0.204962	7.41197	25.4984	4.4275e-07	0.00058181
ENSMUSG00000052889	Prkcb	protein kinase C, beta [Source:MGI Symbol;Acc:MGI:97596]	-0.286416	5.64236	24.6357	6.9258e-07	0.000840099
ENSMUSG00000028649	Macf1	microtubule-actin crosslinking factor 1 [Source:MGI Symbol;Acc:MGI:108559]	-0.219076	7.41309	24.0754	9.26359e-07	0.00101878
ENSMUSG00000016252	Atp5e	ATP synthase, H+ transporting, mitochondrial F1 complex, epsilon subunit [Source:MGI Symbol;Acc:MGI:1855697]	0.213299	6.6779	23.9886	9.69099e-07	0.00101878
ENSMUSG00000030830	Itgal	integrin alpha L [Source:MGI Symbol;Acc:MGI:96606]	-0.21453	6.96253	23.7943	1.07198e-06	0.00105651
ENSMUSG00000022799	Arhgap31	Rho GTPase activating protein 31 [Source:MGI Symbol;Acc:MGI:1333857]	-0.227572	6.15714	23.2229	1.44269e-06	0.00133822
ENSMUSG00000079339	Ifit1bl1	interferon induced protein with tetratricpeptide repeats 1B like 1 [Source:MGI Symbol;Acc:MGI:3650685]	-0.346603	4.3273	22.6982	1.89542e-06	0.00166049
ENSMUSG00000018707	Dync1h1	dynein cytoplasmic 1 heavy chain 1 [Source:MGI Symbol;Acc:MGI:103147]	-0.235062	9.82758	22.2165	2.43569e-06	0.0020215
ENSMUSG00000058230	Arhgap35	Rho GTPase activating protein 35 [Source:MGI Symbol;Acc:MGI:1929494]	-0.245547	5.62355	21.7932	3.0367e-06	0.00239429
ENSMUSG00000033174	Mgll	monoglyceride lipase [Source:MGI Symbol;Acc:MGI:1346042]	0.266836	5.17132	21.4812	3.57321e-06	0.00268314
ENSMUSG00000069893	9930111J21Rik1	RIKEN cDNA 9930111J21 gene 1 [Source:MGI Symbol;Acc:MGI:3041173]	-0.276396	5.3021	21.3389	3.84834e-06	0.00275839
ENSMUSG00000070031	Sp140	Sp140 nuclear body protein [Source:MGI Symbol;Acc:MGI:3702467]	-0.180113	7.19036	21.2444	4.04289e-06	0.00277184
ENSMUSG00000033671	Cep350	centrosomal protein 350 [Source:MGI Symbol;Acc:MGI:1921331]	-0.216543	6.53491	20.7922	5.11918e-06	0.00336351
ENSMUSG00000069609	Cd300ld4	CD300 molecule like family member D4 [Source:MGI Symbol;Acc:MGI:3702658]	-0.486098	3.1457	20.5709	5.74632e-06	0.00362455
ENSMUSG00000036698	Ago2	argonaute RISC catalytic subunit 2 [Source:MGI Symbol;Acc:MGI:2446632]	-0.219921	7.00632	20.38	6.34886e-06	0.00385058
ENSMUSG00000033209	Ttc28	tetratricopeptide repeat domain 28 [Source:MGI Symbol;Acc:MGI:2140873]	-0.400716	4.05519	20.1927	7.00209e-06	0.00407386
ENSMUSG00000037940	Inpp4b	inositol polyphosphate-4-phosphatase, type II [Source:MGI Symbol;Acc:MGI:2158925]	-0.433334	3.48607	20.1304	7.23369e-06	0.00407386
ENSMUSG00000024677	Ms4a6b	membrane-spanning 4-domains, subfamily A, member 6B [Source:MGI Symbol;Acc:MGI:1917024]	-0.177845	7.81288	20.0347	7.60479e-06	0.00409801
ENSMUSG00000040943	Tet2	tet methylcytosine dioxygenase 2 [Source:MGI Symbol;Acc:MGI:2443298]	0.557641	2.945	19.9872	7.79633e-06	0.00409801
ENSMUSG00000090942	F830016B08Rik	RIKEN cDNA F830016B08 gene [Source:MGI Symbol;Acc:MGI:3588218]	-0.289483	6.03423	19.8449	8.39861e-06	0.00427219
ENSMUSG00000036931	Nfkbid	nuclear factor of kappa light polypeptide gene enhancer in B cells inhibitor, delta [Source:MGI Symbol;Acc:MGI:3041243]	0.499253	3.05314	19.7348	8.8966e-06	0.00430163
ENSMUSG00000034158	Lrrc58	leucine rich repeat containing 58 [Source:MGI Symbol;Acc:MGI:2443542]	0.340951	4.93143	19.7123	9.00209e-06	0.00430163
ENSMUSG00000031540	Kat6a	K(lysine) acetyltransferase 6A [Source:MGI Symbol;Acc:MGI:2442415]	-0.182817	7.02602	19.6475	9.31262e-06	0.00431914
ENSMUSG00000037266	Rsrp1	arginine/serine rich protein 1 [Source:MGI Symbol;Acc:MGI:106498]	0.279243	5.9878	19.5216	9.94709e-06	0.00448159
ENSMUSG00000024073	Birc6	baculoviral IAP repeat-containing 6 [Source:MGI Symbol;Acc:MGI:1276108]	-0.178097	7.15007	19.3723	1.07555e-05	0.0047112
ENSMUSG00000057738	Sptan1	spectrin alpha, non-erythrocytic 1 [Source:MGI Symbol;Acc:MGI:98386]	-0.166022	7.72784	19.1778	1.19091e-05	0.00505609
ENSMUSG00000024675	Ms4a4c	membrane-spanning 4-domains, subfamily A, member 4C [Source:MGI Symbol;Acc:MGI:1927656]	-0.18484	6.75925	19.1342	1.21841e-05	0.00505609
ENSMUSG00000051506	Wdfy4	WD repeat and FYVE domain containing 4 [Source:MGI Symbol;Acc:MGI:3584510]	-0.211022	6.92995	18.6413	1.57762e-05	0.00637886
ENSMUSG00000069516	Lyz2	lysozyme 2 [Source:MGI Symbol;Acc:MGI:96897]	0.23728	10.4352	18.4874	1.7103e-05	0.00674243
ENSMUSG00000027322	Siglec1	sialic acid binding Ig-like lectin 1, sialoadhesin [Source:MGI Symbol;Acc:MGI:99668]	-0.172342	9.03255	18.1103	2.08475e-05	0.00801815
ENSMUSG00000040026	Saa3	serum amyloid A 3 [Source:MGI Symbol;Acc:MGI:98223]	0.26405	5.34564	17.9147	2.31028e-05	0.00867399
ENSMUSG00000041313	Slc7a1	solute carrier family 7 (cationic amino acid transporter, y+ system), member 1 [Source:MGI Symbol;Acc:MGI:88117]	-0.221628	6.14918	17.7657	2.49841e-05	0.00909672
ENSMUSG00000008200	Fnbp4	formin binding protein 4 [Source:MGI Symbol;Acc:MGI:1860513]	0.308004	4.27866	17.7357	2.53824e-05	0.00909672
ENSMUSG00000025278	Flnb	filamin, beta [Source:MGI Symbol;Acc:MGI:2446089]	-0.229972	6.21257	17.4009	3.02686e-05	0.0104914
ENSMUSG00000026131	Dst	dystonin [Source:MGI Symbol;Acc:MGI:104627]	-0.181901	7.10008	17.3799	3.06047e-05	0.0104914
ENSMUSG00000030655	Smg1	SMG1 homolog, phosphatidylinositol 3-kinase-related kinase (C. elegans) [Source:MGI Symbol;Acc:MGI:1919742]	-0.183676	7.0931	17.1787	3.40229e-05	0.0114151
ENSMUSG00000061436	Hipk2	homeodomain interacting protein kinase 2 [Source:MGI Symbol;Acc:MGI:1314872]	-0.228755	5.80455	16.9401	3.85774e-05	0.012615
ENSMUSG00000064356	mt-Atp8	mitochondrially encoded ATP synthase 8 [Source:MGI Symbol;Acc:MGI:99926]	-0.44562	5.09774	16.9098	3.91995e-05	0.012615
ENSMUSG00000031010	Usp9x	ubiquitin specific peptidase 9, X chromosome [Source:MGI Symbol;Acc:MGI:894681]	-0.170409	7.29632	16.8698	4.00328e-05	0.0126255
ENSMUSG00000042390	Gatad2b	GATA zinc finger domain containing 2B [Source:MGI Symbol;Acc:MGI:2443225]	-0.322217	4.29737	16.7698	4.22007e-05	0.0128376
ENSMUSG00000026548	Slamf9	SLAM family member 9 [Source:MGI Symbol;Acc:MGI:1923692]	-0.16142	8.13674	16.7638	4.23335e-05	0.0128376
ENSMUSG00000035202	Lars2	leucyl-tRNA synthetase, mitochondrial [Source:MGI Symbol;Acc:MGI:2142973]	-0.386746	11.8622	16.7242	4.32251e-05	0.0128607
ENSMUSG00000063234	Gpr84	G protein-coupled receptor 84 [Source:MGI Symbol;Acc:MGI:1934129]	-0.241523	5.06448	16.5861	4.64905e-05	0.0133332
ENSMUSG00000032661	Oas3	2'-5' oligoadenylate synthetase 3 [Source:MGI Symbol;Acc:MGI:2180850]	-0.166747	9.77937	16.5855	4.65041e-05	0.0133332
ENSMUSG00000032410	Xrn1	5'-3' exoribonuclease 1 [Source:MGI Symbol;Acc:MGI:891964]	-0.275448	4.98569	16.5073	4.8464e-05	0.0135213
ENSMUSG00000039202	Abhd2	abhydrolase domain containing 2 [Source:MGI Symbol;Acc:MGI:1914344]	-0.204233	5.77244	16.4912	4.88752e-05	0.0135213
ENSMUSG00000010277	2610507B11Rik	RIKEN cDNA 2610507B11 gene [Source:MGI Symbol;Acc:MGI:1919753]	-0.168711	9.38211	16.4107	5.09968e-05	0.013865
ENSMUSG00000037965	Zc3h7a	zinc finger CCCH type containing 7 A [Source:MGI Symbol;Acc:MGI:2445044]	0.239779	5.02584	16.2424	5.57325e-05	0.0146662
ENSMUSG00000046245	Pilra	paired immunoglobin-like type 2 receptor alpha [Source:MGI Symbol;Acc:MGI:2450529]	-0.323963	3.95966	16.24	5.58039e-05	0.0146662
ENSMUSG00000033792	Atp7a	ATPase, Cu++ transporting, alpha polypeptide [Source:MGI Symbol;Acc:MGI:99400]	-0.249516	5.82798	16.1777	5.76688e-05	0.01486
ENSMUSG00000031103	Elf4	E74-like factor 4 (ets domain transcription factor) [Source:MGI Symbol;Acc:MGI:1928377]	-0.170781	7.25686	16.153	5.8426e-05	0.01486
ENSMUSG00000046223	Plaur	plasminogen activator, urokinase receptor [Source:MGI Symbol;Acc:MGI:97612]	0.184004	6.25248	16.0695	6.10605e-05	0.0152835
ENSMUSG00000043613	Mmp3	matrix metallopeptidase 3 [Source:MGI Symbol;Acc:MGI:97010]	-0.305882	4.291	15.9563	6.48232e-05	0.0159055
ENSMUSG00000003316	Glg1	golgi apparatus protein 1 [Source:MGI Symbol;Acc:MGI:104967]	-0.154405	8.52276	15.9348	6.55627e-05	0.0159055
ENSMUSG00000063450	Syne2	spectrin repeat containing, nuclear envelope 2 [Source:MGI Symbol;Acc:MGI:2449316]	-0.389888	3.4587	15.8936	6.70032e-05	0.0160087
ENSMUSG00000027510	Rbm38	RNA binding motif protein 38 [Source:MGI Symbol;Acc:MGI:1889294]	0.350841	3.71476	15.8043	7.02433e-05	0.0162529
ENSMUSG00000049037	Clec4a1	C-type lectin domain family 4, member a1 [Source:MGI Symbol;Acc:MGI:3036291]	-0.155095	8.80019	15.785	7.09646e-05	0.0162529
ENSMUSG00000014547	Wdfy2	WD repeat and FYVE domain containing 2 [Source:MGI Symbol;Acc:MGI:2442811]	-0.27135	5.66103	15.7809	7.11176e-05	0.0162529
ENSMUSG00000057230	Aak1	AP2 associated kinase 1 [Source:MGI Symbol;Acc:MGI:1098687]	-0.324377	4.69631	15.7437	7.25292e-05	0.0163388
ENSMUSG00000026924	Sec16a	SEC16 homolog A, endoplasmic reticulum export factor [Source:MGI Symbol;Acc:MGI:2139207]	-0.164118	6.9164	15.65	7.62144e-05	0.0169271
ENSMUSG00000029068	Ccnl2	cyclin L2 [Source:MGI Symbol;Acc:MGI:1927119]	0.273236	4.48783	15.5741	7.93342e-05	0.0173753
ENSMUSG00000038664	Herc1	HECT and RLD domain containing E3 ubiquitin protein ligase family member 1 [Source:MGI Symbol;Acc:MGI:2384589]	-0.188674	6.39884	15.5066	8.22185e-05	0.0177603
ENSMUSG00000046323	Dppa3	developmental pluripotency-associated 3 [Source:MGI Symbol;Acc:MGI:1920958]	5.15196	-2.69743	15.3918	8.73672e-05	0.0182637
ENSMUSG00000073616	Cops9	COP9 signalosome subunit 9 [Source:MGI Symbol;Acc:MGI:1914165]	0.172175	6.29293	15.3907	8.7417e-05	0.0182637
ENSMUSG00000031328	Flna	filamin, alpha [Source:MGI Symbol;Acc:MGI:95556]	-0.182495	10.4207	15.3777	8.80232e-05	0.0182637
ENSMUSG00000028465	Tln1	talin 1 [Source:MGI Symbol;Acc:MGI:1099832]	-0.167485	10.2091	15.323	9.06074e-05	0.0185557
ENSMUSG00000001123	Lgals9	lectin, galactose binding, soluble 9 [Source:MGI Symbol;Acc:MGI:109496]	-0.157471	9.5045	15.1924	9.70932e-05	0.019629
ENSMUSG00000034248	Slc25a37	solute carrier family 25, member 37 [Source:MGI Symbol;Acc:MGI:1914962]	0.324158	4.26127	15.1217	0.000100799	0.0201202
ENSMUSG00000017677	Wsb1	WD repeat and SOCS box-containing 1 [Source:MGI Symbol;Acc:MGI:1926139]	0.184499	6.24537	15.0593	0.000104183	0.0205358
ENSMUSG00000091649	Phf11b	PHD finger protein 11B [Source:MGI Symbol;Acc:MGI:3645789]	-0.156912	8.22106	15.0227	0.000106228	0.0206068
ENSMUSG00000027204	Fbn1	fibrillin 1 [Source:MGI Symbol;Acc:MGI:95489]	-0.448329	2.87921	15.0062	0.000107157	0.0206068
ENSMUSG00000005871	Apc	adenomatosis polyposis coli [Source:MGI Symbol;Acc:MGI:88039]	-0.186194	6.09776	14.9695	0.000109265	0.020759
ENSMUSG00000015340	Cybb	cytochrome b-245, beta polypeptide [Source:MGI Symbol;Acc:MGI:88574]	-0.148596	10.4834	14.937	0.000111163	0.0208681
ENSMUSG00000031216	Stard8	START domain containing 8 [Source:MGI Symbol;Acc:MGI:2448556]	-0.172053	6.66502	14.8588	0.000115865	0.021495
ENSMUSG00000087370	Tmem170b	transmembrane protein 170B [Source:MGI Symbol;Acc:MGI:3647046]	0.25584	4.90497	14.7883	0.000120281	0.0219338
ENSMUSG00000020220	Vps13d	vacuolar protein sorting 13D [Source:MGI Symbol;Acc:MGI:2448530]	-0.19887	5.67851	14.7639	0.000121849	0.0219338
ENSMUSG00000031558	Slit2	slit homolog 2 (Drosophila) [Source:MGI Symbol;Acc:MGI:1315205]	-1.43339	-0.258565	14.7553	0.000122403	0.0219338
ENSMUSG00000020532	Acaca	acetyl-Coenzyme A carboxylase alpha [Source:MGI Symbol;Acc:MGI:108451]	-0.200117	5.61485	14.697	0.000126248	0.0223687
ENSMUSG00000002985	Apoe	apolipoprotein E [Source:MGI Symbol;Acc:MGI:88057]	0.320722	7.51123	14.6753	0.000127706	0.0223756
ENSMUSG00000041552	Ptchd1	patched domain containing 1 [Source:MGI Symbol;Acc:MGI:2685233]	-0.327361	3.80042	14.6346	0.000130496	0.0226131
ENSMUSG00000027580	Helz2	helicase with zinc finger 2, transcriptional coactivator [Source:MGI Symbol;Acc:MGI:2385169]	-0.16512	7.67382	14.5674	0.000135237	0.0231798
ENSMUSG00000039001	Rps21	ribosomal protein S21 [Source:MGI Symbol;Acc:MGI:1913731]	0.161119	7.09882	14.4954	0.000140501	0.0236538
ENSMUSG00000067336	Bmpr2	bone morphogenetic protein receptor, type II (serine/threonine kinase) [Source:MGI Symbol;Acc:MGI:1095407]	-0.287627	4.50867	14.4849	0.000141285	0.0236538
ENSMUSG00000026536	Ifi211	interferon activated gene 211 [Source:MGI Symbol;Acc:MGI:3041120]	-0.166818	7.29625	14.4688	0.000142502	0.0236538
ENSMUSG00000040713	Creg1	cellular repressor of E1A-stimulated genes 1 [Source:MGI Symbol;Acc:MGI:1344382]	0.173361	8.08253	14.3753	0.000149758	0.0245993
ENSMUSG00000001089	Luzp1	leucine zipper protein 1 [Source:MGI Symbol;Acc:MGI:107629]	-0.185479	5.8105	14.3493	0.000151838	0.0246838
ENSMUSG00000033777	Tlr13	toll-like receptor 13 [Source:MGI Symbol;Acc:MGI:3045213]	-0.142571	8.75881	14.3048	0.000155467	0.0247991
ENSMUSG00000057147	Dph6	diphthamine biosynthesis 6 [Source:MGI Symbol;Acc:MGI:1913882]	-0.324899	3.90768	14.3021	0.000155692	0.0247991
ENSMUSG00000029104	Htt	huntingtin [Source:MGI Symbol;Acc:MGI:96067]	-0.172462	7.61095	14.2115	0.000163367	0.0257613
ENSMUSG00000025232	Hexa	hexosaminidase A [Source:MGI Symbol;Acc:MGI:96073]	0.165496	9.28229	14.084	0.000174827	0.0272955
ENSMUSG00000018666	Cbx1	chromobox 1 [Source:MGI Symbol;Acc:MGI:105369]	0.252539	4.79791	13.9984	0.000182971	0.0282869
ENSMUSG00000069892	9930111J21Rik2	RIKEN cDNA 9930111J21 gene 2 [Source:MGI Symbol;Acc:MGI:3711310]	-0.173491	7.33597	13.8256	0.00020058	0.0307081
ENSMUSG00000036469	36951	membrane-associated ring finger (C3HC4) 1 [Source:MGI Symbol;Acc:MGI:1920175]	-0.17664	6.33103	13.7808	0.000205422	0.0311471
ENSMUSG00000031639	Tlr3	toll-like receptor 3 [Source:MGI Symbol;Acc:MGI:2156367]	-0.1635	6.39353	13.7328	0.000210738	0.0315295
ENSMUSG00000031467	Agpat5	1-acylglycerol-3-phosphate O-acyltransferase 5 (lysophosphatidic acid acyltransferase, epsilon) [Source:MGI Symbol;Acc:MGI:1196345]	0.204251	5.24588	13.7221	0.000211943	0.0315295
ENSMUSG00000032496	Ltf	lactotransferrin [Source:MGI Symbol;Acc:MGI:96837]	1.29165	-0.212881	13.648	0.000220472	0.0324918
ENSMUSG00000068823	Csde1	cold shock domain containing E1, RNA binding [Source:MGI Symbol;Acc:MGI:92356]	0.157322	7.71838	13.6008	0.000226093	0.0330117
ENSMUSG00000020641	Rsad2	radical S-adenosyl methionine domain containing 2 [Source:MGI Symbol;Acc:MGI:1929628]	-0.139786	9.93696	13.5776	0.000228904	0.0331155
ENSMUSG00000019947	Arid5b	AT rich interactive domain 5B (MRF1-like) [Source:MGI Symbol;Acc:MGI:2175912]	-0.201168	5.48586	13.5212	0.000235879	0.0338144
ENSMUSG00000029763	Exoc4	exocyst complex component 4 [Source:MGI Symbol;Acc:MGI:1096376]	-0.170726	6.58233	13.4345	0.000247045	0.0350959
ENSMUSG00000033306	Lpp	LIM domain containing preferred translocation partner in lipoma [Source:MGI Symbol;Acc:MGI:2441849]	-0.190113	5.89879	13.4034	0.000251166	0.0353628
ENSMUSG00000073407	Gm6034	predicted gene 6034 [Source:MGI Symbol;Acc:MGI:3646212]	0.970431	0.766852	13.3729	0.00025529	0.0355997
ENSMUSG00000031095	Cul4b	cullin 4B [Source:MGI Symbol;Acc:MGI:1919834]	-0.204093	5.47692	13.3577	0.000257363	0.0355997
ENSMUSG00000009555	Cdk9	cyclin-dependent kinase 9 (CDC2-related kinase) [Source:MGI Symbol;Acc:MGI:1328368]	0.170782	6.15391	13.3135	0.000263508	0.0361327
ENSMUSG00000047843	Bri3	brain protein I3 [Source:MGI Symbol;Acc:MGI:1933174]	0.144917	7.1754	13.2593	0.000271231	0.036871
ENSMUSG00000030213	Atf7ip	activating transcription factor 7 interacting protein [Source:MGI Symbol;Acc:MGI:1858965]	-0.174873	5.86036	13.0654	0.000300804	0.0405418
ENSMUSG00000034652	Cd300a	CD300A molecule [Source:MGI Symbol;Acc:MGI:2443411]	0.148641	7.45193	13.0402	0.000304869	0.0407414
ENSMUSG00000054404	Slfn5	schlafen 5 [Source:MGI Symbol;Acc:MGI:1329004]	-0.14834	8.53105	12.9889	0.000313339	0.0412144
ENSMUSG00000030499	Kctd15	potassium channel tetramerisation domain containing 15 [Source:MGI Symbol;Acc:MGI:2385276]	2.72552	-2.00271	12.9871	0.000313636	0.0412144
ENSMUSG00000037926	Ssh2	slingshot homolog 2 (Drosophila) [Source:MGI Symbol;Acc:MGI:2679255]	-0.224461	4.82736	12.9655	0.000317286	0.0413494
ENSMUSG00000037070	Rbmxl1	RNA binding motif protein, X-linked like-1 [Source:MGI Symbol;Acc:MGI:1343045]	0.274256	4.09083	12.9451	0.000320757	0.0414592
ENSMUSG00000046275	Tusc5	tumor suppressor candidate 5 [Source:MGI Symbol;Acc:MGI:3029307]	4.87066	-2.62979	12.879	0.000332283	0.0424825
ENSMUSG00000026478	Lamc1	laminin, gamma 1 [Source:MGI Symbol;Acc:MGI:99914]	-0.186924	5.57285	12.869	0.000334062	0.0424825
ENSMUSG00000031378	Abcd1	ATP-binding cassette, sub-family D (ALD), member 1 [Source:MGI Symbol;Acc:MGI:1349215]	-0.150073	6.8099	12.831	0.000340915	0.0430072
ENSMUSG00000032097	Ddx6	DEAD (Asp-Glu-Ala-Asp) box polypeptide 6 [Source:MGI Symbol;Acc:MGI:104976]	-0.143213	7.59283	12.686	0.000368408	0.0461066
ENSMUSG00000035284	Vps13c	vacuolar protein sorting 13C [Source:MGI Symbol;Acc:MGI:2444207]	-0.18404	7.11456	12.6352	0.00037855	0.0470028
ENSMUSG00000019539	Rcn3	reticulocalbin 3, EF-hand calcium binding domain [Source:MGI Symbol;Acc:MGI:1277122]	0.57718	1.72935	12.5947	0.000386841	0.0474616
ENSMUSG00000019774	Mtrf1l	mitochondrial translational release factor 1-like [Source:MGI Symbol;Acc:MGI:1918830]	0.438487	2.54345	12.5863	0.000388583	0.0474616
ENSMUSG00000028238	Atp6v0d2	ATPase, H+ transporting, lysosomal V0 subunit D2 [Source:MGI Symbol;Acc:MGI:1924415]	0.180542	5.73818	12.5734	0.000391274	0.0474616
ENSMUSG00000020163	Uqcr11	ubiquinol-cytochrome c reductase, complex III subunit XI [Source:MGI Symbol;Acc:MGI:1913844]	0.186597	5.7799	12.5583	0.000394448	0.0474813
ENSMUSG00000044583	Tlr7	toll-like receptor 7 [Source:MGI Symbol;Acc:MGI:2176882]	-0.152914	9.16322	12.5387	0.000398605	0.0474995
ENSMUSG00000038371	Sbf2	SET binding factor 2 [Source:MGI Symbol;Acc:MGI:1921831]	-0.151689	7.2479	12.5293	0.000400624	0.0474995
ENSMUSG00000031529	Tnks	tankyrase, TRF1-interacting ankyrin-related ADP-ribose polymerase [Source:MGI Symbol;Acc:MGI:1341087]	-0.230264	5.59056	12.4999	0.000406967	0.0478916
ENSMUSG00000049624	Slc17a5	solute carrier family 17 (anion/sugar transporter), member 5 [Source:MGI Symbol;Acc:MGI:1924105]	0.211711	5.08068	12.4569	0.000416449	0.0486444
ENSMUSG00000040560	Wdr7	WD repeat domain 7 [Source:MGI Symbol;Acc:MGI:1860197]	-0.16334	6.23362	12.4291	0.000422694	0.0490108
ENSMUSG00000015305	Sash1	SAM and SH3 domain containing 1 [Source:MGI Symbol;Acc:MGI:1917347]	-0.141824	8.16767	12.4033	0.000428574	0.0493298
ENSMUSG00000043263	Ifi209	interferon activated gene 209 [Source:MGI Symbol;Acc:MGI:2138243]	-0.167371	6.21949	12.3391	0.000443578	0.050248
ENSMUSG00000019132	BC005537	cDNA sequence BC005537 [Source:MGI Symbol;Acc:MGI:2441726]	0.148209	9.53222	12.3345	0.000444674	0.050248
ENSMUSG00000029505	Ep400	E1A binding protein p400 [Source:MGI Symbol;Acc:MGI:1276124]	-0.152036	6.67512	12.3278	0.000446271	0.050248
ENSMUSG00000026107	Nabp1	nucleic acid binding protein 1 [Source:MGI Symbol;Acc:MGI:1923258]	0.199067	5.29431	12.3151	0.000449297	0.050248
ENSMUSG00000023903	Mmp25	matrix metallopeptidase 25 [Source:MGI Symbol;Acc:MGI:2443938]	-0.192931	5.32567	12.2479	0.000465776	0.0514282
ENSMUSG00000025534	Gusb	glucuronidase, beta [Source:MGI Symbol;Acc:MGI:95872]	0.138293	8.43375	12.2455	0.000466373	0.0514282
ENSMUSG00000019820	Utrn	utrophin [Source:MGI Symbol;Acc:MGI:104631]	-0.190529	5.34414	12.1722	0.000485081	0.0530392
ENSMUSG00000025880	Smad7	SMAD family member 7 [Source:MGI Symbol;Acc:MGI:1100518]	0.937976	0.487605	12.158	0.00048878	0.0530392
ENSMUSG00000028030	Tbck	TBC1 domain containing kinase [Source:MGI Symbol;Acc:MGI:2445052]	-0.316561	3.82588	12.1493	0.000491072	0.0530392
ENSMUSG00000003617	Cp	ceruloplasmin [Source:MGI Symbol;Acc:MGI:88476]	-0.195875	5.3054	12.0715	0.000511972	0.0549203
ENSMUSG00000041143	Tmco4	transmembrane and coiled-coil domains 4 [Source:MGI Symbol;Acc:MGI:1924306]	-0.162227	5.95746	12.0345	0.000522237	0.0556429
ENSMUSG00000021400	Wrnip1	Werner helicase interacting protein 1 [Source:MGI Symbol;Acc:MGI:1926153]	0.333078	3.46184	11.9991	0.000532273	0.0561844
ENSMUSG00000024621	Csf1r	colony stimulating factor 1 receptor [Source:MGI Symbol;Acc:MGI:1339758]	-0.129691	9.29826	11.9915	0.000534445	0.0561844
ENSMUSG00000074264	Amy1	amylase 1, salivary [Source:MGI Symbol;Acc:MGI:88019]	-8.31792	-3.00132	11.9667	0.000541605	0.0565479
ENSMUSG00000051378	Kif18b	kinesin family member 18B [Source:MGI Symbol;Acc:MGI:2446979]	0.890774	0.482721	11.9455	0.000547807	0.0565479
ENSMUSG00000027351	Spred1	sprouty protein with EVH-1 domain 1, related sequence [Source:MGI Symbol;Acc:MGI:2150016]	-0.139819	7.66953	11.9426	0.00054866	0.0565479
ENSMUSG00000005886	Ncoa2	nuclear receptor coactivator 2 [Source:MGI Symbol;Acc:MGI:1276533]	-0.198472	6.06028	11.9046	0.000559956	0.0573374
ENSMUSG00000033088	Triobp	TRIO and F-actin binding protein [Source:MGI Symbol;Acc:MGI:1349410]	-0.141118	6.83929	11.8772	0.000568247	0.0575787
ENSMUSG00000032849	Abcc4	ATP-binding cassette, sub-family C (CFTR/MRP), member 4 [Source:MGI Symbol;Acc:MGI:2443111]	-0.323597	3.55705	11.8727	0.000569616	0.0575787
ENSMUSG00000017929	B4galt5	UDP-Gal:betaGlcNAc beta 1,4-galactosyltransferase, polypeptide 5 [Source:MGI Symbol;Acc:MGI:1927169]	0.164537	6.80387	11.8052	0.000590653	0.0593249
ENSMUSG00000036478	Btg1	B cell translocation gene 1, anti-proliferative [Source:MGI Symbol;Acc:MGI:88215]	0.149827	7.34071	11.7849	0.00059712	0.0593565
ENSMUSG00000047735	Samd9l	sterile alpha motif domain containing 9-like [Source:MGI Symbol;Acc:MGI:1343184]	-0.14258	6.8763	11.7676	0.000602696	0.0593565
ENSMUSG00000027652	Ralgapb	Ral GTPase activating protein, beta subunit (non-catalytic) [Source:MGI Symbol;Acc:MGI:2444531]	-0.164902	6.54007	11.7515	0.000607946	0.0593565
ENSMUSG00000060131	Atp8b4	ATPase, class I, type 8B, member 4 [Source:MGI Symbol;Acc:MGI:1859664]	0.250765	4.27195	11.7488	0.000608822	0.0593565
ENSMUSG00000020841	Cpd	carboxypeptidase D [Source:MGI Symbol;Acc:MGI:107265]	-0.134421	7.64308	11.7357	0.000613138	0.0593565
ENSMUSG00000025283	Sat1	spermidine/spermine N1-acetyl transferase 1 [Source:MGI Symbol;Acc:MGI:98233]	0.130147	8.04133	11.726	0.000616324	0.0593565
ENSMUSG00000054312	Mrps21	mitochondrial ribosomal protein S21 [Source:MGI Symbol;Acc:MGI:1913542]	0.213217	4.76391	11.7121	0.000620935	0.0593565
ENSMUSG00000056608	Chd9	chromodomain helicase DNA binding protein 9 [Source:MGI Symbol;Acc:MGI:1924001]	-0.191646	5.78422	11.7117	0.000621081	0.0593565
ENSMUSG00000061808	Ttr	transthyretin [Source:MGI Symbol;Acc:MGI:98865]	0.309763	7.33678	11.6206	0.000652246	0.0619594
ENSMUSG00000053877	Srcap	Snf2-related CREBBP activator protein [Source:MGI Symbol;Acc:MGI:2444036]	-0.265248	4.38335	11.5956	0.000661083	0.0624228
ENSMUSG00000027184	Caprin1	cell cycle associated protein 1 [Source:MGI Symbol;Acc:MGI:1858234]	-0.135588	9.03348	11.5293	0.000685092	0.0643048
ENSMUSG00000036591	Arhgap21	Rho GTPase activating protein 21 [Source:MGI Symbol;Acc:MGI:1918685]	-0.181613	5.48808	11.489	0.000700077	0.0653185
ENSMUSG00000062753	AI413582	expressed sequence AI413582 [Source:MGI Symbol;Acc:MGI:2146839]	0.155104	6.05192	11.4764	0.000704857	0.0653185
ENSMUSG00000020340	Cyfip2	cytoplasmic FMR1 interacting protein 2 [Source:MGI Symbol;Acc:MGI:1924134]	-0.186622	5.28523	11.4628	0.000710018	0.0653185
ENSMUSG00000024483	Ankhd1	ankyrin repeat and KH domain containing 1 [Source:MGI Symbol;Acc:MGI:1921733]	-0.146125	6.85986	11.4565	0.00071246	0.0653185
ENSMUSG00000020143	Dock2	dedicator of cyto-kinesis 2 [Source:MGI Symbol;Acc:MGI:2149010]	-0.133202	8.53484	11.4035	0.000733046	0.0668174
ENSMUSG00000032601	Prkar2a	protein kinase, cAMP dependent regulatory, type II alpha [Source:MGI Symbol;Acc:MGI:108025]	-0.182866	5.75159	11.39	0.00073839	0.0669177
ENSMUSG00000044703	Phf11a	PHD finger protein 11A [Source:MGI Symbol;Acc:MGI:1918441]	-0.147392	6.55181	11.3342	0.00076093	0.0684874
ENSMUSG00000072889	Nfxl1	nuclear transcription factor, X-box binding-like 1 [Source:MGI Symbol;Acc:MGI:1923646]	0.148844	6.44265	11.3257	0.000764397	0.0684874
ENSMUSG00000025326	Ube3a	ubiquitin protein ligase E3A [Source:MGI Symbol;Acc:MGI:105098]	-0.162899	6.28567	11.3072	0.000772089	0.0687858
ENSMUSG00000017639	Rab11fip4	RAB11 family interacting protein 4 (class II) [Source:MGI Symbol;Acc:MGI:2442920]	-1.70908	-1.07177	11.1401	0.000844807	0.0748414
ENSMUSG00000032028	Nxpe2	neurexophilin and PC-esterase domain family, member 2 [Source:MGI Symbol;Acc:MGI:1925502]	4.66563	-2.84364	11.1189	0.000854544	0.0752811
ENSMUSG00000028121	Bcar3	breast cancer anti-estrogen resistance 3 [Source:MGI Symbol;Acc:MGI:1352501]	0.180038	5.37455	11.097	0.000864678	0.0754546
ENSMUSG00000019189	Rnf145	ring finger protein 145 [Source:MGI Symbol;Acc:MGI:1921565]	0.152201	6.20737	11.094	0.000866084	0.0754546
ENSMUSG00000053040	Aph1c	aph1 homolog C, gamma secretase subunit [Source:MGI Symbol;Acc:MGI:1915568]	0.214163	4.64235	11.0791	0.000873052	0.0756023
ENSMUSG00000044308	Ubr3	ubiquitin protein ligase E3 component n-recognin 3 [Source:MGI Symbol;Acc:MGI:1861100]	-0.165133	6.22033	11.07	0.000877369	0.0756023
ENSMUSG00000029330	Cds1	CDP-diacylglycerol synthase 1 [Source:MGI Symbol;Acc:MGI:1921846]	0.181506	5.25811	11.0583	0.000882904	0.0756273
ENSMUSG00000056999	Ide	insulin degrading enzyme [Source:MGI Symbol;Acc:MGI:96412]	-0.150817	6.35772	11.0425	0.000890443	0.0756273
ENSMUSG00000091754	Gm3636	predicted gene 3636 [Source:MGI Symbol;Acc:MGI:3781812]	3.36723	-2.44703	11.0392	0.000892046	0.0756273
ENSMUSG00000032320	Rcn2	reticulocalbin 2 [Source:MGI Symbol;Acc:MGI:1349765]	0.272183	4.62955	11.0044	0.000908954	0.0766486
ENSMUSG00000021366	Hivep1	human immunodeficiency virus type I enhancer binding protein 1 [Source:MGI Symbol;Acc:MGI:96100]	-0.151975	6.3529	10.9841	0.000918985	0.0770823
ENSMUSG00000031391	L1cam	L1 cell adhesion molecule [Source:MGI Symbol;Acc:MGI:96721]	-0.201917	4.96006	10.9395	0.000941379	0.0785429
ENSMUSG00000054321	Taf4b	TATA-box binding protein associated factor 4b [Source:MGI Symbol;Acc:MGI:2152345]	-0.231804	4.75912	10.9254	0.000948522	0.0787223
ENSMUSG00000029587	Zfp12	zinc finger protein 12 [Source:MGI Symbol;Acc:MGI:99157]	0.38397	2.95947	10.912	0.000955423	0.0788799
ENSMUSG00000029075	Tnfrsf4	tumor necrosis factor receptor superfamily, member 4 [Source:MGI Symbol;Acc:MGI:104512]	2.56376	-1.91592	10.9016	0.000960791	0.07891
ENSMUSG00000031617	Tmem184c	transmembrane protein 184C [Source:MGI Symbol;Acc:MGI:2384562]	0.500999	2.09732	10.889	0.000967379	0.0790394
ENSMUSG00000030956	Fam53b	family with sequence similarity 53, member B [Source:MGI Symbol;Acc:MGI:1925188]	-0.160296	6.23366	10.8681	0.000978361	0.079073
ENSMUSG00000078193	Gm2000	predicted gene 2000 [Source:MGI Symbol;Acc:MGI:3780170]	1.0064	0.0409845	10.8616	0.000981785	0.079073
ENSMUSG00000025498	Irf7	interferon regulatory factor 7 [Source:MGI Symbol;Acc:MGI:1859212]	-0.128738	11.1636	10.8596	0.000982834	0.079073
ENSMUSG00000024235	Map3k8	mitogen-activated protein kinase kinase kinase 8 [Source:MGI Symbol;Acc:MGI:1346878]	0.226517	4.45084	10.8475	0.000989296	0.0791889
ENSMUSG00000000538	Tom1l2	target of myb1-like 2 (chicken) [Source:MGI Symbol;Acc:MGI:2443306]	-0.229933	4.54162	10.8049	0.00101234	0.080264
ENSMUSG00000047746	Fbxo40	F-box protein 40 [Source:MGI Symbol;Acc:MGI:2443753]	-2.53315	-1.88352	10.7946	0.00101798	0.080264
ENSMUSG00000070047	Fat1	FAT atypical cadherin 1 [Source:MGI Symbol;Acc:MGI:109168]	-0.247417	4.58583	10.7945	0.001018	0.080264
ENSMUSG00000021670	Hmgcr	3-hydroxy-3-methylglutaryl-Coenzyme A reductase [Source:MGI Symbol;Acc:MGI:96159]	0.153633	5.95421	10.784	0.00102379	0.0803191
ENSMUSG00000045962	Wnk1	WNK lysine deficient protein kinase 1 [Source:MGI Symbol;Acc:MGI:2442092]	-0.133913	8.80352	10.7638	0.00103503	0.0807988
ENSMUSG00000017412	Cacnb4	calcium channel, voltage-dependent, beta 4 subunit [Source:MGI Symbol;Acc:MGI:103301]	-0.346088	3.19805	10.7375	0.00104986	0.0815531
ENSMUSG00000024213	Nudt3	nudix (nucleotide diphosphate linked moiety X)-type motif 3 [Source:MGI Symbol;Acc:MGI:1928484]	0.165656	6.01076	10.7182	0.00106084	0.082002
ENSMUSG00000040711	Sh3pxd2b	SH3 and PX domains 2B [Source:MGI Symbol;Acc:MGI:2442062]	-0.133267	8.06592	10.7052	0.00106833	0.0821783
ENSMUSG00000023959	Clic5	chloride intracellular channel 5 [Source:MGI Symbol;Acc:MGI:1917912]	-0.120921	8.19798	10.6909	0.00107664	0.0824153
ENSMUSG00000022141	Nipbl	Nipped-B homolog (Drosophila) [Source:MGI Symbol;Acc:MGI:1913976]	-0.15586	6.11163	10.6512	0.00109997	0.0830401
ENSMUSG00000041696	Rasl12	RAS-like, family 12 [Source:MGI Symbol;Acc:MGI:1918034]	-7.5534	-3.18238	10.6502	0.0011006	0.0830401
ENSMUSG00000028834	Trim63	tripartite motif-containing 63 [Source:MGI Symbol;Acc:MGI:2447992]	-7.5534	-3.18238	10.6502	0.0011006	0.0830401
ENSMUSG00000024566	Atp9b	ATPase, class II, type 9B [Source:MGI Symbol;Acc:MGI:1354757]	-0.142534	6.36183	10.6341	0.00111024	0.0833681
ENSMUSG00000069729	Arid1b	AT rich interactive domain 1B (SWI-like) [Source:MGI Symbol;Acc:MGI:1926129]	-0.156722	5.87037	10.6162	0.00112101	0.0837722
ENSMUSG00000036155	Mgat5	mannoside acetylglucosaminyltransferase 5 [Source:MGI Symbol;Acc:MGI:894701]	-0.223707	4.66985	10.5993	0.00113128	0.0837722
ENSMUSG00000022701	Ccdc191	coiled-coil domain containing 191 [Source:MGI Symbol;Acc:MGI:1922661]	0.590429	1.49834	10.5989	0.00113155	0.0837722
ENSMUSG00000035629	Rubcn	RUN domain and cysteine-rich domain containing, Beclin 1-interacting protein [Source:MGI Symbol;Acc:MGI:1915160]	-0.166348	5.6526	10.5771	0.00114499	0.0843706
ENSMUSG00000026814	Eng	endoglin [Source:MGI Symbol;Acc:MGI:95392]	-0.139348	6.84389	10.5517	0.00116078	0.0851367
ENSMUSG00000044827	Tlr1	toll-like receptor 1 [Source:MGI Symbol;Acc:MGI:1341295]	-0.145729	7.67052	10.5231	0.00117892	0.0860664
ENSMUSG00000034480	Diaph2	diaphanous related formin 2 [Source:MGI Symbol;Acc:MGI:1858500]	-0.176145	5.94256	10.5141	0.00118468	0.0860886
ENSMUSG00000036019	Tmtc2	transmembrane and tetratricopeptide repeat containing 2 [Source:MGI Symbol;Acc:MGI:1914057]	0.906848	0.220709	10.4222	0.0012451	0.0900639
ENSMUSG00000025324	Atp10a	ATPase, class V, type 10A [Source:MGI Symbol;Acc:MGI:1330809]	-0.267438	3.98378	10.3924	0.00126534	0.0911106
ENSMUSG00000047497	Adamts12	a disintegrin-like and metallopeptidase (reprolysin type) with thrombospondin type 1 motif, 12 [Source:MGI Symbol;Acc:MGI:2146046]	-3.13651	-2.00808	10.3611	0.001287	0.0921869
ENSMUSG00000032480	Dhx30	DEAH (Asp-Glu-Ala-His) box polypeptide 30 [Source:MGI Symbol;Acc:MGI:1920081]	-0.169467	5.55887	10.3539	0.00129198	0.0921869
ENSMUSG00000002014	Ssr4	signal sequence receptor, delta [Source:MGI Symbol;Acc:MGI:1099464]	0.152953	6.0062	10.3366	0.00130415	0.0926356
ENSMUSG00000003421	Nosip	nitric oxide synthase interacting protein [Source:MGI Symbol;Acc:MGI:1913644]	-0.136038	6.63859	10.3168	0.00131826	0.0932181
ENSMUSG00000024401	Tnf	tumor necrosis factor [Source:MGI Symbol;Acc:MGI:104798]	0.138463	7.08942	10.2977	0.00133193	0.093403
ENSMUSG00000018199	Trove2	TROVE domain family, member 2 [Source:MGI Symbol;Acc:MGI:106652]	-0.201992	4.9672	10.2966	0.00133272	0.093403
ENSMUSG00000015396	Cd83	CD83 antigen [Source:MGI Symbol;Acc:MGI:1328316]	0.123084	7.59501	10.2832	0.00134244	0.0936677
ENSMUSG00000024130	Abca3	ATP-binding cassette, sub-family A (ABC1), member 3 [Source:MGI Symbol;Acc:MGI:1351617]	-0.128717	7.31996	10.2454	0.00137024	0.0951863
ENSMUSG00000042406	Atf4	activating transcription factor 4 [Source:MGI Symbol;Acc:MGI:88096]	0.127123	8.18697	10.2325	0.00137986	0.095434
ENSMUSG00000024679	Ms4a6d	membrane-spanning 4-domains, subfamily A, member 6D [Source:MGI Symbol;Acc:MGI:1916024]	-0.125424	8.90638	10.1887	0.00141306	0.0973039
ENSMUSG00000028494	Plin2	perilipin 2 [Source:MGI Symbol;Acc:MGI:87920]	0.124204	10.7734	10.1466	0.00144566	0.099116
ENSMUSG00000013822	Elof1	ELF1 homolog, elongation factor 1 [Source:MGI Symbol;Acc:MGI:1913376]	0.146409	6.05206	10.1261	0.00146185	0.099792
ENSMUSG00000029004	Kmt2e	lysine (K)-specific methyltransferase 2E [Source:MGI Symbol;Acc:MGI:1924825]	-0.165356	5.58861	10.1104	0.00147434	0.100211
ENSMUSG00000074342	I830077J02Rik	RIKEN cDNA I830077J02 gene [Source:MGI Symbol;Acc:MGI:3588284]	-0.493328	2.05724	10.0783	0.00150027	0.101374
ENSMUSG00000034459	Ifit1	interferon-induced protein with tetratricopeptide repeats 1 [Source:MGI Symbol;Acc:MGI:99450]	-0.126507	8.50187	10.0679	0.00150878	0.101374
ENSMUSG00000066842	Hmcn1	hemicentin 1 [Source:MGI Symbol;Acc:MGI:2685047]	2.48123	-2.0446	10.06	0.00151522	0.101374
ENSMUSG00000018293	Pfn1	profilin 1 [Source:MGI Symbol;Acc:MGI:97549]	0.130468	10.3715	10.0478	0.00152533	0.101374
ENSMUSG00000036853	Mcoln3	mucolipin 3 [Source:MGI Symbol;Acc:MGI:1890500]	0.284145	3.60308	10.045	0.0015276	0.101374
ENSMUSG00000040270	Bach2	BTB and CNC homology, basic leucine zipper transcription factor 2 [Source:MGI Symbol;Acc:MGI:894679]	0.941009	0.0934445	10.0421	0.00153003	0.101374
ENSMUSG00000059326	Csf2ra	colony stimulating factor 2 receptor, alpha, low-affinity (granulocyte-macrophage) [Source:MGI Symbol;Acc:MGI:1339754]	-0.129026	7.08476	10.0317	0.00153867	0.10152
ENSMUSG00000041881	Ndufa7	NADH dehydrogenase (ubiquinone) 1 alpha subcomplex, 7 (B14.5a) [Source:MGI Symbol;Acc:MGI:1913666]	0.157196	5.83356	9.98131	0.00158137	0.103903
ENSMUSG00000078945	Naip2	NLR family, apoptosis inhibitory protein 2 [Source:MGI Symbol;Acc:MGI:1298226]	-0.156218	6.04266	9.97344	0.00158814	0.103915
ENSMUSG00000020315	Sptbn1	spectrin beta, non-erythrocytic 1 [Source:MGI Symbol;Acc:MGI:98388]	-0.143819	6.21769	9.92448	0.00163095	0.106275
ENSMUSG00000020456	Ogdh	oxoglutarate (alpha-ketoglutarate) dehydrogenase (lipoamide) [Source:MGI Symbol;Acc:MGI:1098267]	-0.118879	7.99276	9.8687	0.00168114	0.109068
ENSMUSG00000036792	Mbd5	methyl-CpG binding domain protein 5 [Source:MGI Symbol;Acc:MGI:2138934]	-0.268568	3.85995	9.86159	0.00168765	0.109068
ENSMUSG00000020399	Havcr2	hepatitis A virus cellular receptor 2 [Source:MGI Symbol;Acc:MGI:2159682]	-0.151435	5.9519	9.8169	0.00172916	0.111294
ENSMUSG00000035954	Dock4	dedicator of cytokinesis 4 [Source:MGI Symbol;Acc:MGI:1918006]	-0.153605	5.85729	9.80145	0.00174374	0.111777
ENSMUSG00000022285	Ywhaz	tyrosine 3-monooxygenase/tryptophan 5-monooxygenase activation protein, zeta polypeptide [Source:MGI Symbol;Acc:MGI:109484]	0.168957	7.80553	9.7885	0.00175607	0.112111
ENSMUSG00000029814	Igf2bp3	insulin-like growth factor 2 mRNA binding protein 3 [Source:MGI Symbol;Acc:MGI:1890359]	-0.128766	6.98369	9.78048	0.00176374	0.112147
ENSMUSG00000037416	Dmxl1	Dmx-like 1 [Source:MGI Symbol;Acc:MGI:2443926]	-0.143014	6.31478	9.76653	0.00177717	0.112174
ENSMUSG00000049760	2410015M20Rik	RIKEN cDNA 2410015M20 gene [Source:MGI Symbol;Acc:MGI:2442174]	0.178588	5.07563	9.76527	0.0017784	0.112174
ENSMUSG00000020850	Prpf8	pre-mRNA processing factor 8 [Source:MGI Symbol;Acc:MGI:2179381]	-0.130599	8.33259	9.7354	0.00180753	0.113557
ENSMUSG00000030869	Ndufab1	NADH dehydrogenase (ubiquinone) 1, alpha/beta subcomplex, 1 [Source:MGI Symbol;Acc:MGI:1917566]	0.142321	6.2259	9.72756	0.00181525	0.11359
ENSMUSG00000092074	Dynlt1a	dynein light chain Tctex-type 1A [Source:MGI Symbol;Acc:MGI:3807506]	0.487121	1.88506	9.7051	0.00183757	0.114532
ENSMUSG00000026675	Hsd17b7	hydroxysteroid (17-beta) dehydrogenase 7 [Source:MGI Symbol;Acc:MGI:1330808]	-0.317821	3.40219	9.68507	0.00185771	0.115113
ENSMUSG00000021886	Gpr65	G-protein coupled receptor 65 [Source:MGI Symbol;Acc:MGI:108031]	-0.144769	6.2766	9.67124	0.00187175	0.115113
ENSMUSG00000031785	Adgrg1	adhesion G protein-coupled receptor G1 [Source:MGI Symbol;Acc:MGI:1340051]	-0.537538	1.61071	9.66578	0.00187732	0.115113
ENSMUSG00000033004	Mycbp2	MYC binding protein 2 [Source:MGI Symbol;Acc:MGI:2179432]	-0.140784	6.78582	9.66222	0.00188096	0.115113
ENSMUSG00000004267	Eno2	enolase 2, gamma neuronal [Source:MGI Symbol;Acc:MGI:95394]	0.343554	3.09702	9.65985	0.00188339	0.115113
ENSMUSG00000040253	Gbp7	guanylate binding protein 7 [Source:MGI Symbol;Acc:MGI:2444421]	-0.12219	8.68951	9.61192	0.00193318	0.117639
ENSMUSG00000022443	Myh9	myosin, heavy polypeptide 9, non-muscle [Source:MGI Symbol;Acc:MGI:107717]	-0.122326	8.81085	9.60581	0.00193963	0.117639
ENSMUSG00000050896	Rtn4rl2	reticulon 4 receptor-like 2 [Source:MGI Symbol;Acc:MGI:2669796]	-4.20854	-2.56871	9.55268	0.00199657	0.120628
ENSMUSG00000048279	Sacs	sacsin [Source:MGI Symbol;Acc:MGI:1354724]	-0.393956	2.69488	9.5447	0.00200528	0.120692
ENSMUSG00000032712	2810474O19Rik	RIKEN cDNA 2810474O19 gene [Source:MGI Symbol;Acc:MGI:1914496]	0.167955	5.58731	9.52824	0.00202334	0.120714
ENSMUSG00000023044	Csad	cysteine sulfinic acid decarboxylase [Source:MGI Symbol;Acc:MGI:2180098]	-0.464628	2.08076	9.52784	0.00202378	0.120714
ENSMUSG00000026596	Abl2	v-abl Abelson murine leukemia viral oncogene 2 (arg, Abelson-related gene) [Source:MGI Symbol;Acc:MGI:87860]	-0.136418	6.91614	9.52135	0.00203095	0.120714
ENSMUSG00000039512	Uhrf1bp1	UHRF1 (ICBP90) binding protein 1 [Source:MGI Symbol;Acc:MGI:3041238]	-0.149387	6.01005	9.51656	0.00203626	0.120714
ENSMUSG00000030748	Il4ra	interleukin 4 receptor, alpha [Source:MGI Symbol;Acc:MGI:105367]	-0.120804	7.42876	9.50594	0.00204808	0.120959
ENSMUSG00000074305	Peak1	pseudopodium-enriched atypical kinase 1 [Source:MGI Symbol;Acc:MGI:2442366]	-0.156942	6.73956	9.49339	0.00206213	0.120991
ENSMUSG00000024242	Map4k3	mitogen-activated protein kinase kinase kinase kinase 3 [Source:MGI Symbol;Acc:MGI:2154405]	0.182977	5.09783	9.49177	0.00206396	0.120991
ENSMUSG00000037210	Fam193a	family with sequence similarity 193, member A [Source:MGI Symbol;Acc:MGI:2447768]	-0.18054	5.13502	9.4695	0.00208916	0.122015
ENSMUSG00000024790	Sac3d1	SAC3 domain containing 1 [Source:MGI Symbol;Acc:MGI:1913656]	0.302517	3.30065	9.45991	0.00210012	0.122202
ENSMUSG00000039087	Rreb1	ras responsive element binding protein 1 [Source:MGI Symbol;Acc:MGI:2443664]	-0.1415	6.24652	9.45263	0.00210846	0.122237
ENSMUSG00000034731	Dgkh	diacylglycerol kinase, eta [Source:MGI Symbol;Acc:MGI:2444188]	-0.281059	3.89575	9.441	0.00212187	0.122495
ENSMUSG00000005716	Pvalb	parvalbumin [Source:MGI Symbol;Acc:MGI:97821]	-5.29458	-2.84149	9.43532	0.00212846	0.122495
ENSMUSG00000031125	3830403N18Rik	RIKEN cDNA 3830403N18 gene [Source:MGI Symbol;Acc:MGI:1917941]	-0.435052	2.40353	9.41217	0.00215549	0.123569
ENSMUSG00000066440	Zfyve26	zinc finger, FYVE domain containing 26 [Source:MGI Symbol;Acc:MGI:1924767]	-0.131601	6.58367	9.40598	0.00216279	0.123569
ENSMUSG00000079419	Ms4a6c	membrane-spanning 4-domains, subfamily A, member 6C [Source:MGI Symbol;Acc:MGI:2385644]	-0.11703	8.51212	9.38862	0.00218336	0.123941
ENSMUSG00000001445	Mrpl10	mitochondrial ribosomal protein L10 [Source:MGI Symbol;Acc:MGI:1333801]	0.138536	6.07285	9.38723	0.00218502	0.123941
ENSMUSG00000041219	Arhgap11a	Rho GTPase activating protein 11A [Source:MGI Symbol;Acc:MGI:2444300]	-0.182967	4.95418	9.35023	0.00222958	0.125923
ENSMUSG00000039323	Igfbp2	insulin-like growth factor binding protein 2 [Source:MGI Symbol;Acc:MGI:96437]	0.268325	4.22182	9.34501	0.00223594	0.125923
ENSMUSG00000048439	Nupl2	nucleoporin like 2 [Source:MGI Symbol;Acc:MGI:2387631]	-0.368943	2.74052	9.33539	0.0022477	0.126135
ENSMUSG00000052085	Dock8	dedicator of cytokinesis 8 [Source:MGI Symbol;Acc:MGI:1921396]	-0.133766	7.60773	9.32108	0.00226533	0.12623
ENSMUSG00000042426	Dhx29	DEAH (Asp-Glu-Ala-His) box polypeptide 29 [Source:MGI Symbol;Acc:MGI:2145374]	-0.177545	5.00854	9.32101	0.00226541	0.12623
ENSMUSG00000015501	Hivep2	human immunodeficiency virus type I enhancer binding protein 2 [Source:MGI Symbol;Acc:MGI:1338076]	-0.169982	5.3307	9.30909	0.00228019	0.126607
ENSMUSG00000024812	Tjp2	tight junction protein 2 [Source:MGI Symbol;Acc:MGI:1341872]	-0.213965	4.62409	9.28326	0.00231257	0.127622
ENSMUSG00000039585	Myo9a	myosin IXa [Source:MGI Symbol;Acc:MGI:107735]	-0.176749	5.78255	9.27684	0.0023207	0.127622
ENSMUSG00000036323	Srp72	signal recognition particle 72 [Source:MGI Symbol;Acc:MGI:1333795]	-0.12776	7.20957	9.2702	0.00232912	0.127622
ENSMUSG00000018932	Map2k3	mitogen-activated protein kinase kinase 3 [Source:MGI Symbol;Acc:MGI:1346868]	0.153387	5.78712	9.26885	0.00233084	0.127622
ENSMUSG00000051469	Zfp24	zinc finger protein 24 [Source:MGI Symbol;Acc:MGI:1929704]	-0.176486	5.12471	9.26075	0.00234118	0.127692
ENSMUSG00000039057	Myo16	myosin XVI [Source:MGI Symbol;Acc:MGI:2685951]	-1.67087	-1.11903	9.25517	0.00234832	0.127692
ENSMUSG00000035042	Ccl5	chemokine (C-C motif) ligand 5 [Source:MGI Symbol;Acc:MGI:98262]	-0.167541	7.27117	9.24408	0.00236258	0.128026
ENSMUSG00000020790	Ankfy1	ankyrin repeat and FYVE domain containing 1 [Source:MGI Symbol;Acc:MGI:1337008]	-0.124053	8.443	9.20022	0.00241986	0.130681
ENSMUSG00000027166	Dnajc24	DnaJ heat shock protein family (Hsp40) member C24 [Source:MGI Symbol;Acc:MGI:1919522]	0.325957	3.08408	9.18532	0.00243964	0.131299
ENSMUSG00000020023	Tmcc3	transmembrane and coiled coil domains 3 [Source:MGI Symbol;Acc:MGI:2442900]	-0.135475	6.52174	9.17161	0.00245799	0.131837
ENSMUSG00000010067	Rassf1	Ras association (RalGDS/AF-6) domain family member 1 [Source:MGI Symbol;Acc:MGI:1928386]	0.177688	5.38895	9.16372	0.0024686	0.131955
ENSMUSG00000020994	Pnn	pinin [Source:MGI Symbol;Acc:MGI:1100514]	0.177767	5.03556	9.15154	0.00248509	0.131955
ENSMUSG00000062488	Ifit3b	interferon-induced protein with tetratricopeptide repeats 3B [Source:MGI Symbol;Acc:MGI:3698419]	-0.117489	7.48369	9.146	0.00249263	0.131955
ENSMUSG00000079056	Kcnip3	Kv channel interacting protein 3, calsenilin [Source:MGI Symbol;Acc:MGI:1929258]	-1.40076	-0.940185	9.13006	0.00251443	0.131955
ENSMUSG00000059743	Fdps	farnesyl diphosphate synthetase [Source:MGI Symbol;Acc:MGI:104888]	0.139413	6.06704	9.12734	0.00251817	0.131955
ENSMUSG00000020385	Clk4	CDC like kinase 4 [Source:MGI Symbol;Acc:MGI:1098551]	0.321992	3.22741	9.12721	0.00251835	0.131955
ENSMUSG00000053580	Tanc2	tetratricopeptide repeat, ankyrin repeat and coiled-coil containing 2 [Source:MGI Symbol;Acc:MGI:2444121]	-0.146011	6.74485	9.1269	0.00251877	0.131955
ENSMUSG00000074179	Gm10639	predicted gene 10639 [Source:MGI Symbol;Acc:MGI:3704339]	3.16122	-2.63147	9.11663	0.00253296	0.132259
ENSMUSG00000009681	Bcr	breakpoint cluster region [Source:MGI Symbol;Acc:MGI:88141]	-0.403505	2.44534	9.092	0.00256729	0.133609
ENSMUSG00000021945	Zmym2	zinc finger, MYM-type 2 [Source:MGI Symbol;Acc:MGI:1923257]	-0.195691	4.78413	9.06564	0.00260458	0.135104
ENSMUSG00000067722	BC003965	cDNA sequence BC003965 [Source:MGI Symbol;Acc:MGI:2670966]	0.266309	3.61338	8.98156	0.00272718	0.141
ENSMUSG00000021583	Erap1	endoplasmic reticulum aminopeptidase 1 [Source:MGI Symbol;Acc:MGI:1933403]	-0.113766	8.01053	8.97371	0.00273891	0.141144
ENSMUSG00000046432	Bex3	brain expressed X-linked 3 [Source:MGI Symbol;Acc:MGI:1338016]	0.172946	5.11245	8.95271	0.00277058	0.141955
ENSMUSG00000026198	Abcb6	ATP-binding cassette, sub-family B (MDR/TAP), member 6 [Source:MGI Symbol;Acc:MGI:1921354]	-0.282924	3.63137	8.94565	0.00278131	0.141955
ENSMUSG00000025134	Alyref	Aly/REF export factor [Source:MGI Symbol;Acc:MGI:1341044]	0.22452	4.44584	8.94541	0.00278168	0.141955
ENSMUSG00000036606	Plxnb2	plexin B2 [Source:MGI Symbol;Acc:MGI:2154239]	-0.113191	9.5614	8.92158	0.0028182	0.143356
ENSMUSG00000053846	Lipg	lipase, endothelial [Source:MGI Symbol;Acc:MGI:1341803]	-0.272112	3.57455	8.90246	0.00284786	0.144399
ENSMUSG00000035725	Prkx	protein kinase, X-linked [Source:MGI Symbol;Acc:MGI:1309999]	-0.123006	8.01846	8.88241	0.00287931	0.145199
ENSMUSG00000004798	Ulk2	unc-51 like kinase 2 [Source:MGI Symbol;Acc:MGI:1352758]	-0.159582	5.48503	8.88066	0.00288207	0.145199
ENSMUSG00000026821	Ralgds	ral guanine nucleotide dissociation stimulator [Source:MGI Symbol;Acc:MGI:107485]	0.111162	8.32592	8.87288	0.00289437	0.145355
ENSMUSG00000030691	Fchsd2	FCH and double SH3 domains 2 [Source:MGI Symbol;Acc:MGI:2448475]	-0.150673	5.82358	8.86107	0.00291317	0.145834
ENSMUSG00000035559	Mpv17l2	MPV17 mitochondrial membrane protein-like 2 [Source:MGI Symbol;Acc:MGI:2681846]	0.165826	5.49115	8.85219	0.00292738	0.146082
ENSMUSG00000061535	C1qtnf7	C1q and tumor necrosis factor related protein 7 [Source:MGI Symbol;Acc:MGI:1925911]	-6.17261	-3.08902	8.83848	0.00294945	0.146361
ENSMUSG00000032278	Paqr5	progestin and adipoQ receptor family member V [Source:MGI Symbol;Acc:MGI:1921340]	-5.18046	-2.77002	8.83719	0.00295153	0.146361
ENSMUSG00000028300	3110043O21Rik	RIKEN cDNA 3110043O21 gene [Source:MGI Symbol;Acc:MGI:1920455]	0.153507	5.56738	8.78882	0.00303081	0.149396
ENSMUSG00000001542	Ell2	elongation factor RNA polymerase II 2 [Source:MGI Symbol;Acc:MGI:2183438]	-0.124851	7.65147	8.7883	0.00303169	0.149396
ENSMUSG00000002602	Axl	AXL receptor tyrosine kinase [Source:MGI Symbol;Acc:MGI:1347244]	-0.11924	8.43353	8.77642	0.0030515	0.149904
ENSMUSG00000070394	Tmem256	transmembrane protein 256 [Source:MGI Symbol;Acc:MGI:1916436]	0.143598	5.89944	8.75993	0.00307921	0.150795
ENSMUSG00000032179	Bmp5	bone morphogenetic protein 5 [Source:MGI Symbol;Acc:MGI:88181]	4.33876	-3.00268	8.73538	0.00312094	0.15223
ENSMUSG00000031824	6430548M08Rik	RIKEN cDNA 6430548M08 gene [Source:MGI Symbol;Acc:MGI:2443793]	-0.201892	4.44372	8.7299	0.00313034	0.15223
ENSMUSG00000030763	Lcmt1	leucine carboxyl methyltransferase 1 [Source:MGI Symbol;Acc:MGI:1353593]	-0.200897	4.50673	8.72575	0.00313747	0.15223
ENSMUSG00000026123	Plekhb2	pleckstrin homology domain containing, family B (evectins) member 2 [Source:MGI Symbol;Acc:MGI:2385825]	-0.113382	8.09315	8.71054	0.00316376	0.153035
ENSMUSG00000041695	Kcnj2	potassium inwardly-rectifying channel, subfamily J, member 2 [Source:MGI Symbol;Acc:MGI:104744]	0.237293	4.682	8.68625	0.00320619	0.154276
ENSMUSG00000006740	Kif5b	kinesin family member 5B [Source:MGI Symbol;Acc:MGI:1098268]	-0.130563	7.37731	8.68082	0.00321577	0.154276
ENSMUSG00000063047	Zfp780b	zinc finger protein 780B [Source:MGI Symbol;Acc:MGI:2444764]	-0.546657	1.76395	8.67532	0.00322548	0.154276
ENSMUSG00000063015	Ccni	cyclin I [Source:MGI Symbol;Acc:MGI:1341077]	-0.126641	7.32796	8.66921	0.00323631	0.154276
ENSMUSG00000033900	Map9	microtubule-associated protein 9 [Source:MGI Symbol;Acc:MGI:2442208]	-0.992601	-0.0937225	8.66807	0.00323834	0.154276
ENSMUSG00000032121	Tmem218	transmembrane protein 218 [Source:MGI Symbol;Acc:MGI:1913529]	-0.46511	1.94286	8.65188	0.00326725	0.155184
ENSMUSG00000039357	Fut11	fucosyltransferase 11 [Source:MGI Symbol;Acc:MGI:1920318]	-0.227551	4.23768	8.63933	0.00328982	0.155787
ENSMUSG00000026219	Trip12	thyroid hormone receptor interactor 12 [Source:MGI Symbol;Acc:MGI:1309481]	-0.119685	8.60124	8.61765	0.00332921	0.156716
ENSMUSG00000028883	Sema3a	sema domain, immunoglobulin domain (Ig), short basic domain, secreted, (semaphorin) 3A [Source:MGI Symbol;Acc:MGI:107558]	-3.51154	-2.50719	8.61466	0.00333468	0.156716
ENSMUSG00000024066	Xdh	xanthine dehydrogenase [Source:MGI Symbol;Acc:MGI:98973]	-0.140781	6.24446	8.61217	0.00333924	0.156716
ENSMUSG00000003269	Cyth2	cytohesin 2 [Source:MGI Symbol;Acc:MGI:1334255]	0.167184	5.16314	8.5981	0.00336514	0.157463
ENSMUSG00000000127	Fer	fer (fms/fps related) protein kinase [Source:MGI Symbol;Acc:MGI:105917]	-0.143431	5.91446	8.5875	0.00338478	0.157479
ENSMUSG00000056900	Usp13	ubiquitin specific peptidase 13 (isopeptidase T-3) [Source:MGI Symbol;Acc:MGI:1919857]	4.30941	-2.91758	8.57535	0.00340745	0.157479
ENSMUSG00000063687	Pcdhb5	protocadherin beta 5 [Source:MGI Symbol;Acc:MGI:2136739]	4.31234	-3.00147	8.57398	0.00341002	0.157479
ENSMUSG00000039414	Heatr5b	HEAT repeat containing 5B [Source:MGI Symbol;Acc:MGI:2444098]	-0.156664	5.44484	8.57257	0.00341266	0.157479
ENSMUSG00000050947	Amigo1	adhesion molecule with Ig like domain 1 [Source:MGI Symbol;Acc:MGI:2653612]	0.373753	2.54964	8.57109	0.00341543	0.157479
ENSMUSG00000055204	Ankrd17	ankyrin repeat domain 17 [Source:MGI Symbol;Acc:MGI:1932101]	-0.123466	7.21492	8.5644	0.003428	0.157598
ENSMUSG00000074873	AI606181	expressed sequence AI606181 [Source:MGI Symbol;Acc:MGI:2147586]	0.41611	2.18746	8.54702	0.00346088	0.158647
ENSMUSG00000017453	Pipox	pipecolic acid oxidase [Source:MGI Symbol;Acc:MGI:1197006]	3.11125	-2.69766	8.52517	0.00350269	0.159877
ENSMUSG00000079481	Nhsl2	NHS-like 2 [Source:MGI Symbol;Acc:MGI:3645090]	-0.548449	1.44628	8.51928	0.00351403	0.159877
ENSMUSG00000043635	Adamts3	a disintegrin-like and metallopeptidase (reprolysin type) with thrombospondin type 1 motif, 3 [Source:MGI Symbol;Acc:MGI:3045353]	-1.55018	-1.23254	8.50805	0.00353579	0.159877
ENSMUSG00000029675	Eln	elastin [Source:MGI Symbol;Acc:MGI:95317]	-5.22739	-2.92065	8.50221	0.00354716	0.159877
ENSMUSG00000041347	Bdkrb1	bradykinin receptor, beta 1 [Source:MGI Symbol;Acc:MGI:88144]	-5.22739	-2.92065	8.50221	0.00354716	0.159877
ENSMUSG00000030861	Acadsb	acyl-Coenzyme A dehydrogenase, short/branched chain [Source:MGI Symbol;Acc:MGI:1914135]	-0.168823	5.05305	8.48922	0.00357258	0.159877
ENSMUSG00000046879	Irgm1	immunity-related GTPase family M member 1 [Source:MGI Symbol;Acc:MGI:107567]	-0.11887	10.843	8.48781	0.00357533	0.159877
ENSMUSG00000027620	Rbm39	RNA binding motif protein 39 [Source:MGI Symbol;Acc:MGI:2157953]	0.130373	6.3835	8.48751	0.00357592	0.159877
ENSMUSG00000039262	Prrc2b	proline-rich coiled-coil 2B [Source:MGI Symbol;Acc:MGI:1923304]	-0.123817	6.73842	8.48597	0.00357896	0.159877
ENSMUSG00000024973	#N/A	#N/A	-4.70269	-2.84246	8.4758	0.00359902	0.160072
ENSMUSG00000026347	Tmem163	transmembrane protein 163 [Source:MGI Symbol;Acc:MGI:1919410]	-2.52866	-2.09045	8.47347	0.00360363	0.160072
ENSMUSG00000026288	Inpp5d	inositol polyphosphate-5-phosphatase D [Source:MGI Symbol;Acc:MGI:107357]	-0.112976	8.24476	8.46246	0.0036255	0.160571
ENSMUSG00000014633	Cmc2	COX assembly mitochondrial protein 2 [Source:MGI Symbol;Acc:MGI:1913781]	0.364732	2.54083	8.45389	0.00364263	0.160571
ENSMUSG00000010608	Rbm25	RNA binding motif protein 25 [Source:MGI Symbol;Acc:MGI:1914289]	0.138103	6.21103	8.45251	0.00364541	0.160571
ENSMUSG00000020826	Nos2	nitric oxide synthase 2, inducible [Source:MGI Symbol;Acc:MGI:97361]	0.122045	7.60898	8.44171	0.00366711	0.160869
ENSMUSG00000058932	Gm2174	predicted gene 2174 [Source:MGI Symbol;Acc:MGI:3780344]	-4.70748	-2.84435	8.43898	0.00367262	0.160869
ENSMUSG00000078502	Gm13212	predicted gene 13212 [Source:MGI Symbol;Acc:MGI:3651014]	-0.215914	4.42233	8.42656	0.00369779	0.160869
ENSMUSG00000040761	Spen	SPEN homolog, transcriptional regulator (Drosophila) [Source:MGI Symbol;Acc:MGI:1891706]	-0.140937	6.2187	8.42395	0.00370311	0.160869
ENSMUSG00000044712	Slc38a6	solute carrier family 38, member 6 [Source:MGI Symbol;Acc:MGI:3648156]	-0.144894	5.91699	8.42391	0.00370318	0.160869
ENSMUSG00000033192	Lpcat2	lysophosphatidylcholine acyltransferase 2 [Source:MGI Symbol;Acc:MGI:3606214]	-0.168615	5.09364	8.41447	0.00372246	0.161077
ENSMUSG00000024006	Stk38	serine/threonine kinase 38 [Source:MGI Symbol;Acc:MGI:2442572]	0.129006	6.18716	8.41157	0.0037284	0.161077
ENSMUSG00000018209	Stk4	serine/threonine kinase 4 [Source:MGI Symbol;Acc:MGI:1929004]	-0.114049	7.22419	8.38776	0.00377757	0.162755
ENSMUSG00000023084	Lrrc71	leucine rich repeat containing 71 [Source:MGI Symbol;Acc:MGI:1921735]	3.10352	-2.62799	8.378	0.0037979	0.163168
ENSMUSG00000057278	Snrpg	small nuclear ribonucleoprotein polypeptide G [Source:MGI Symbol;Acc:MGI:1915261]	0.176783	4.8772	8.36871	0.00381736	0.163168
ENSMUSG00000003810	Mast2	microtubule associated serine/threonine kinase 2 [Source:MGI Symbol;Acc:MGI:894676]	-0.133557	6.20583	8.36809	0.00381867	0.163168
ENSMUSG00000051703	Tmem198	transmembrane protein 198 [Source:MGI Symbol;Acc:MGI:2443133]	-3.29186	-2.22946	8.3634	0.00382853	0.163168
ENSMUSG00000029338	Antxr2	anthrax toxin receptor 2 [Source:MGI Symbol;Acc:MGI:1919164]	-0.132548	6.44105	8.34812	0.00386087	0.163791
ENSMUSG00000040407	Akap9	A kinase (PRKA) anchor protein (yotiao) 9 [Source:MGI Symbol;Acc:MGI:2178217]	-0.158035	5.3598	8.34669	0.00386392	0.163791
ENSMUSG00000074272	Ceacam1	carcinoembryonic antigen-related cell adhesion molecule 1 [Source:MGI Symbol;Acc:MGI:1347245]	-0.320596	3.20741	8.34008	0.003878	0.16389
ENSMUSG00000021756	Il6st	interleukin 6 signal transducer [Source:MGI Symbol;Acc:MGI:96560]	-0.117513	7.53465	8.33194	0.00389541	0.16389
ENSMUSG00000064357	mt-Atp6	mitochondrially encoded ATP synthase 6 [Source:MGI Symbol;Acc:MGI:99927]	-0.300609	6.9446	8.33099	0.00389744	0.16389
ENSMUSG00000021495	Fam193b	family with sequence similarity 193, member B [Source:MGI Symbol;Acc:MGI:2385851]	0.434111	2.04922	8.32372	0.00391306	0.164109
ENSMUSG00000002103	Acp2	acid phosphatase 2, lysosomal [Source:MGI Symbol;Acc:MGI:87882]	-0.107806	8.8495	8.30678	0.00394973	0.164533
ENSMUSG00000024962	Vegfb	vascular endothelial growth factor B [Source:MGI Symbol;Acc:MGI:106199]	0.161131	5.14375	8.30311	0.00395773	0.164533
ENSMUSG00000020057	Dram1	DNA-damage regulated autophagy modulator 1 [Source:MGI Symbol;Acc:MGI:1918962]	0.131522	6.14816	8.29716	0.00397071	0.164533
ENSMUSG00000048027	Rgmb	repulsive guidance molecule family member B [Source:MGI Symbol;Acc:MGI:1916049]	0.149608	6.26918	8.29608	0.00397308	0.164533
ENSMUSG00000027848	Olfml3	olfactomedin-like 3 [Source:MGI Symbol;Acc:MGI:1914877]	-0.472236	1.98693	8.29128	0.00398358	0.164533
ENSMUSG00000060012	Kif13b	kinesin family member 13B [Source:MGI Symbol;Acc:MGI:1098265]	-0.184607	4.85122	8.29029	0.00398576	0.164533
ENSMUSG00000026426	Arl8a	ADP-ribosylation factor-like 8A [Source:MGI Symbol;Acc:MGI:1915974]	0.109685	7.62393	8.27933	0.0040099	0.164551
ENSMUSG00000055670	Zzef1	zinc finger, ZZ-type with EF hand domain 1 [Source:MGI Symbol;Acc:MGI:2444286]	-0.150165	5.59501	8.27721	0.00401457	0.164551
ENSMUSG00000035107	Dcbld2	discoidin, CUB and LCCL domain containing 2 [Source:MGI Symbol;Acc:MGI:1920629]	0.212689	4.3835	8.27589	0.00401751	0.164551
ENSMUSG00000020519	Sap30l	SAP30-like [Source:MGI Symbol;Acc:MGI:1354709]	0.218711	4.10206	8.26189	0.0040486	0.165395
ENSMUSG00000014313	Cox6c	cytochrome c oxidase subunit VIc [Source:MGI Symbol;Acc:MGI:104614]	0.12368	6.5185	8.2554	0.0040631	0.165533
ENSMUSG00000034880	Mrpl34	mitochondrial ribosomal protein L34 [Source:MGI Symbol;Acc:MGI:2137227]	0.228197	4.08424	8.24924	0.00407691	0.165533
ENSMUSG00000037197	Rbm17	RNA binding motif protein 17 [Source:MGI Symbol;Acc:MGI:1924188]	0.146951	5.92003	8.24632	0.00408347	0.165533
ENSMUSG00000031451	Gas6	growth arrest specific 6 [Source:MGI Symbol;Acc:MGI:95660]	0.106054	8.06057	8.23894	0.00410011	0.165781
ENSMUSG00000029725	Ppp1r35	protein phosphatase 1, regulatory subunit 35 [Source:MGI Symbol;Acc:MGI:1922853]	0.318532	2.90839	8.21702	0.00414993	0.167366
ENSMUSG00000042284	Itga1	integrin alpha 1 [Source:MGI Symbol;Acc:MGI:96599]	-1.64394	-1.13481	8.20645	0.00417418	0.167548
ENSMUSG00000027010	Slc25a12	solute carrier family 25 (mitochondrial carrier, Aralar), member 12 [Source:MGI Symbol;Acc:MGI:1926080]	-0.120616	6.68519	8.20579	0.00417569	0.167548
ENSMUSG00000070733	Fryl	FRY like transcription coactivator [Source:MGI Symbol;Acc:MGI:1919563]	-0.144929	6.4212	8.19721	0.00419548	0.167601
ENSMUSG00000002205	Vrk3	vaccinia related kinase 3 [Source:MGI Symbol;Acc:MGI:2182465]	0.1519	5.71174	8.19369	0.00420364	0.167601
ENSMUSG00000028656	Cap1	CAP, adenylate cyclase-associated protein 1 (yeast) [Source:MGI Symbol;Acc:MGI:88262]	-0.11478	10.6927	8.19142	0.0042089	0.167601
ENSMUSG00000037408	Cnnm4	cyclin M4 [Source:MGI Symbol;Acc:MGI:2151060]	0.19532	4.55111	8.18272	0.00422913	0.167941
ENSMUSG00000022385	Gtse1	G two S phase expressed protein 1 [Source:MGI Symbol;Acc:MGI:1352755]	0.334687	2.70666	8.17861	0.00423872	0.167941
ENSMUSG00000033918	Parl	presenilin associated, rhomboid-like [Source:MGI Symbol;Acc:MGI:1277152]	0.147192	5.46106	8.16353	0.00427412	0.168105
ENSMUSG00000061306	Slc38a10	solute carrier family 38, member 10 [Source:MGI Symbol;Acc:MGI:1919305]	-0.111585	7.53938	8.16117	0.00427968	0.168105
ENSMUSG00000020100	Slc29a3	solute carrier family 29 (nucleoside transporters), member 3 [Source:MGI Symbol;Acc:MGI:1918529]	-0.131465	7.35541	8.15603	0.00429183	0.168105
ENSMUSG00000026116	Tmem131	transmembrane protein 131 [Source:MGI Symbol;Acc:MGI:1927110]	-0.117829	6.87329	8.15484	0.00429465	0.168105
ENSMUSG00000090115	Usp49	ubiquitin specific peptidase 49 [Source:MGI Symbol;Acc:MGI:2685391]	1.03657	-0.40629	8.1542	0.00429616	0.168105
ENSMUSG00000031818	Cox4i1	cytochrome c oxidase subunit 4I1 [Source:MGI Symbol;Acc:MGI:88473]	0.10637	8.55369	8.14154	0.00432625	0.168863
ENSMUSG00000029647	Pan3	PAN3 poly(A) specific ribonuclease subunit [Source:MGI Symbol;Acc:MGI:1919837]	0.188375	4.66003	8.12079	0.00437605	0.170221
ENSMUSG00000003227	Edar	ectodysplasin-A receptor [Source:MGI Symbol;Acc:MGI:1343498]	-2.88872	-2.3334	8.11806	0.00438263	0.170221
ENSMUSG00000033295	Ptprf	protein tyrosine phosphatase, receptor type, F [Source:MGI Symbol;Acc:MGI:102695]	-0.403669	2.38749	8.08341	0.00446724	0.172778
ENSMUSG00000035967	Ints6l	integrator complex subunit 6 like [Source:MGI Symbol;Acc:MGI:2442593]	0.240567	4.03905	8.08213	0.00447038	0.172778
ENSMUSG00000036362	P2ry13	purinergic receptor P2Y, G-protein coupled 13 [Source:MGI Symbol;Acc:MGI:1921441]	-0.144259	5.93551	8.06929	0.00450218	0.173408
ENSMUSG00000031210	Gpr165	G protein-coupled receptor 165 [Source:MGI Symbol;Acc:MGI:1923456]	-1.11789	-0.50659	8.05982	0.00452577	0.173408
ENSMUSG00000025255	Zfhx4	zinc finger homeodomain 4 [Source:MGI Symbol;Acc:MGI:2137668]	-1.78979	-1.4458	8.05852	0.004529	0.173408
ENSMUSG00000074736	Syndig1	synapse differentiation inducing 1 [Source:MGI Symbol;Acc:MGI:3702158]	4.26098	-2.99907	8.05786	0.00453068	0.173408
ENSMUSG00000043940	Wdfy3	WD repeat and FYVE domain containing 3 [Source:MGI Symbol;Acc:MGI:1096875]	-0.133826	7.30812	8.03592	0.00458586	0.174342
ENSMUSG00000057388	Mrpl18	mitochondrial ribosomal protein L18 [Source:MGI Symbol;Acc:MGI:1914931]	0.138143	5.69625	8.03233	0.00459497	0.174342
ENSMUSG00000018501	Ncor1	nuclear receptor co-repressor 1 [Source:MGI Symbol;Acc:MGI:1349717]	-0.118572	7.14592	8.02894	0.00460358	0.174342
ENSMUSG00000039116	Adgrg6	adhesion G protein-coupled receptor G6 [Source:MGI Symbol;Acc:MGI:1916151]	-0.603427	1.13541	8.02845	0.00460482	0.174342
ENSMUSG00000039501	Znfx1	zinc finger, NFX1-type containing 1 [Source:MGI Symbol;Acc:MGI:2138982]	-0.109237	9.95685	8.02292	0.00461891	0.174342
ENSMUSG00000000562	Adora3	adenosine A3 receptor [Source:MGI Symbol;Acc:MGI:104847]	-0.227326	4.04112	8.02194	0.00462142	0.174342
ENSMUSG00000038692	Hoxb4	homeobox B4 [Source:MGI Symbol;Acc:MGI:96185]	1.14497	-0.769104	8.01374	0.00464237	0.174715
ENSMUSG00000020917	Acly	ATP citrate lyase [Source:MGI Symbol;Acc:MGI:103251]	-0.113456	7.7714	7.97511	0.00474248	0.178058
ENSMUSG00000021591	Glrx	glutaredoxin [Source:MGI Symbol;Acc:MGI:2135625]	-0.122696	9.66623	7.96564	0.00476737	0.178567
ENSMUSG00000031938	4931406C07Rik	RIKEN cDNA 4931406C07 gene [Source:MGI Symbol;Acc:MGI:1918234]	0.171844	4.96628	7.9582	0.004787	0.178877
ENSMUSG00000022617	Chkb	choline kinase beta [Source:MGI Symbol;Acc:MGI:1328313]	0.22421	4.37322	7.95385	0.00479853	0.178884
ENSMUSG00000040028	Elavl1	ELAV (embryonic lethal, abnormal vision)-like 1 (Hu antigen R) [Source:MGI Symbol;Acc:MGI:1100851]	0.172059	5.28535	7.93294	0.00485429	0.180455
ENSMUSG00000025776	Crispld1	cysteine-rich secretory protein LCCL domain containing 1 [Source:MGI Symbol;Acc:MGI:1934666]	3.01768	-2.63191	7.92786	0.00486794	0.180455
ENSMUSG00000046541	Zfp526	zinc finger protein 526 [Source:MGI Symbol;Acc:MGI:2445181]	-0.302679	3.16999	7.92387	0.00487869	0.180455
ENSMUSG00000044043	Pcdhb14	protocadherin beta 14 [Source:MGI Symbol;Acc:MGI:2136749]	-3.48095	-2.44525	7.92099	0.00488645	0.180455
ENSMUSG00000073491	Ifi213	interferon activated gene 213 [Source:MGI Symbol;Acc:MGI:3695276]	-0.554075	1.51965	7.90765	0.00492261	0.181366
ENSMUSG00000024533	Spire1	spire homolog 1 (Drosophila) [Source:MGI Symbol;Acc:MGI:1915416]	-0.13872	5.80773	7.89302	0.00496259	0.18165
ENSMUSG00000018459	Slc13a3	solute carrier family 13 (sodium-dependent dicarboxylate transporter), member 3 [Source:MGI Symbol;Acc:MGI:2149635]	-0.117283	9.6545	7.89008	0.00497066	0.18165
ENSMUSG00000051367	Six1	sine oculis-related homeobox 1 [Source:MGI Symbol;Acc:MGI:102780]	-3.78363	-2.6331	7.88988	0.00497122	0.18165
ENSMUSG00000058152	Chsy3	chondroitin sulfate synthase 3 [Source:MGI Symbol;Acc:MGI:1926173]	2.29177	-2.23244	7.88799	0.00497641	0.18165
ENSMUSG00000067610	Klri1	killer cell lectin-like receptor family I member 1 [Source:MGI Symbol;Acc:MGI:3530275]	0.469764	1.70533	7.87316	0.00501738	0.182723
ENSMUSG00000017774	Myo1c	myosin IC [Source:MGI Symbol;Acc:MGI:106612]	-0.11485	7.51834	7.83273	0.00513086	0.186425
ENSMUSG00000056290	Ms4a4b	membrane-spanning 4-domains, subfamily A, member 4B [Source:MGI Symbol;Acc:MGI:1913083]	-0.405264	2.31074	7.80601	0.00520729	0.188767
ENSMUSG00000038508	Gdf15	growth differentiation factor 15 [Source:MGI Symbol;Acc:MGI:1346047]	0.233656	3.85554	7.8005	0.00522316	0.188908
ENSMUSG00000036528	Ppfibp2	PTPRF interacting protein, binding protein 2 (liprin beta 2) [Source:MGI Symbol;Acc:MGI:894649]	-0.135119	5.97721	7.79434	0.005241	0.18912
ENSMUSG00000069378	Prdm6	PR domain containing 6 [Source:MGI Symbol;Acc:MGI:2684938]	-4.28784	-2.84156	7.77948	0.00528429	0.190247
ENSMUSG00000036882	Arhgap33	Rho GTPase activating protein 33 [Source:MGI Symbol;Acc:MGI:2673998]	-1.31989	-0.839975	7.77361	0.00530149	0.190431
ENSMUSG00000006281	Tep1	telomerase associated protein 1 [Source:MGI Symbol;Acc:MGI:109573]	-0.111969	7.49043	7.76934	0.00531405	0.190448
ENSMUSG00000022429	Dmc1	DNA meiotic recombinase 1 [Source:MGI Symbol;Acc:MGI:105393]	4.16016	-2.84217	7.75015	0.00537081	0.192046
ENSMUSG00000025020	Slit1	slit homolog 1 (Drosophila) [Source:MGI Symbol;Acc:MGI:1315203]	1.3873	-1.27928	7.74072	0.00539894	0.192615
ENSMUSG00000039840	Epg5	ectopic P-granules autophagy protein 5 homolog (C. elegans) [Source:MGI Symbol;Acc:MGI:1918673]	-0.154047	5.24556	7.72444	0.00544782	0.19392
ENSMUSG00000040565	Btaf1	B-TFIID TATA-box binding protein associated factor 1 [Source:MGI Symbol;Acc:MGI:2147538]	-0.120037	6.61052	7.71154	0.00548689	0.194871
ENSMUSG00000043085	Tmem82	transmembrane protein 82 [Source:MGI Symbol;Acc:MGI:2384869]	0.539116	1.36524	7.70601	0.00550371	0.195029
ENSMUSG00000015879	Fam184b	family with sequence similarity 184, member B [Source:MGI Symbol;Acc:MGI:2442958]	-4.43245	-2.76912	7.68666	0.00556306	0.19669
ENSMUSG00000023845	Lnpep	leucyl/cystinyl aminopeptidase [Source:MGI Symbol;Acc:MGI:2387123]	-0.146869	6.23432	7.67358	0.00560351	0.197677
ENSMUSG00000022403	St13	suppression of tumorigenicity 13 [Source:MGI Symbol;Acc:MGI:1917606]	0.105591	7.56525	7.66796	0.00562099	0.197708
ENSMUSG00000037646	Vps13b	vacuolar protein sorting 13B [Source:MGI Symbol;Acc:MGI:1916380]	-0.186184	4.6369	7.66525	0.00562945	0.197708
ENSMUSG00000050234	Gja4	gap junction protein, alpha 4 [Source:MGI Symbol;Acc:MGI:95715]	-1.7519	-1.59981	7.65806	0.00565194	0.198057
ENSMUSG00000020973	Dnaaf2	dynein, axonemal assembly factor 2 [Source:MGI Symbol;Acc:MGI:1923566]	0.267339	3.33077	7.63596	0.00572158	0.200052
ENSMUSG00000021469	Msx2	msh homeobox 2 [Source:MGI Symbol;Acc:MGI:97169]	-5.15087	-3.00429	7.58095	0.00589884	0.204887
ENSMUSG00000048747	E130114P18Rik	RIKEN cDNA E130114P18 gene [Source:MGI Symbol;Acc:MGI:2442873]	-5.15087	-3.00429	7.58095	0.00589884	0.204887
ENSMUSG00000033579	Fa2h	fatty acid 2-hydroxylase [Source:MGI Symbol;Acc:MGI:2443327]	-5.15087	-3.00429	7.58095	0.00589884	0.204887
ENSMUSG00000053251	Olfr212	olfactory receptor 212 [Source:MGI Symbol;Acc:MGI:3030046]	-5.12781	-3.00238	7.56816	0.00594084	0.205875
ENSMUSG00000030282	Cmas	cytidine monophospho-N-acetylneuraminic acid synthetase [Source:MGI Symbol;Acc:MGI:1337124]	0.129776	5.92653	7.56096	0.00596461	0.205875
ENSMUSG00000039853	Trim14	tripartite motif-containing 14 [Source:MGI Symbol;Acc:MGI:1921985]	-0.14581	5.8828	7.56041	0.00596645	0.205875
ENSMUSG00000065968	Ifitm7	interferon induced transmembrane protein 7 [Source:MGI Symbol;Acc:MGI:1921732]	-3.60527	-2.44362	7.53233	0.00606013	0.208259
ENSMUSG00000059552	Trp53	transformation related protein 53 [Source:MGI Symbol;Acc:MGI:98834]	0.124789	6.24815	7.52939	0.00607006	0.208259
ENSMUSG00000041992	Rapgef5	Rap guanine nucleotide exchange factor (GEF) 5 [Source:MGI Symbol;Acc:MGI:2444365]	-0.15803	5.36136	7.52541	0.00608346	0.208259
ENSMUSG00000033307	Mif	macrophage migration inhibitory factor (glycosylation-inhibiting factor) [Source:MGI Symbol;Acc:MGI:96982]	0.11023	7.02487	7.52396	0.00608836	0.208259
ENSMUSG00000027597	Ahcy	S-adenosylhomocysteine hydrolase [Source:MGI Symbol;Acc:MGI:87968]	-0.179672	4.76759	7.51955	0.0061033	0.208318
ENSMUSG00000032633	Flcn	folliculin [Source:MGI Symbol;Acc:MGI:2442184]	0.122523	6.46293	7.48853	0.00620934	0.211479
ENSMUSG00000003528	Slc25a1	solute carrier family 25 (mitochondrial carrier, citrate transporter), member 1 [Source:MGI Symbol;Acc:MGI:1345283]	0.120043	6.36299	7.48294	0.00622862	0.211662
ENSMUSG00000039615	Stub1	STIP1 homology and U-Box containing protein 1 [Source:MGI Symbol;Acc:MGI:1891731]	0.129844	5.91729	7.47783	0.00624634	0.211662
ENSMUSG00000061778	Mospd2	motile sperm domain containing 2 [Source:MGI Symbol;Acc:MGI:1924013]	-0.13844	5.67417	7.47534	0.00625497	0.211662
ENSMUSG00000086784	Isoc2a	isochorismatase domain containing 2a [Source:MGI Symbol;Acc:MGI:3609243]	0.182125	4.47952	7.45607	0.00632228	0.213482
ENSMUSG00000033967	Rnf225	ring finger protein 225 [Source:MGI Symbol;Acc:MGI:1924198]	-1.14783	-0.646855	7.43793	0.00638634	0.215101
ENSMUSG00000026365	Cfh	complement component factor h [Source:MGI Symbol;Acc:MGI:88385]	0.174359	4.73968	7.43478	0.00639752	0.215101
ENSMUSG00000026271	Gpr35	G protein-coupled receptor 35 [Source:MGI Symbol;Acc:MGI:1929509]	-0.350275	2.60616	7.41209	0.00647871	0.217367
ENSMUSG00000057948	Unc13d	unc-13 homolog D (C. elegans) [Source:MGI Symbol;Acc:MGI:1917700]	-0.139362	5.69525	7.40731	0.00649595	0.217483
ENSMUSG00000026819	Slc25a25	solute carrier family 25 (mitochondrial carrier, phosphate carrier), member 25 [Source:MGI Symbol;Acc:MGI:1915913]	0.140447	5.56496	7.40293	0.00651177	0.217551
ENSMUSG00000036550	Cnot1	CCR4-NOT transcription complex, subunit 1 [Source:MGI Symbol;Acc:MGI:2442402]	-0.106171	7.27966	7.39045	0.00655709	0.218602
ENSMUSG00000034908	Sidt2	SID1 transmembrane family, member 2 [Source:MGI Symbol;Acc:MGI:2446134]	-0.135926	5.99924	7.37826	0.00660171	0.219625
ENSMUSG00000048677	Tpcn2	two pore segment channel 2 [Source:MGI Symbol;Acc:MGI:2385297]	0.144523	5.33067	7.3632	0.00665723	0.220923
ENSMUSG00000048833	Slc39a9	solute carrier family 39 (zinc transporter), member 9 [Source:MGI Symbol;Acc:MGI:1914820]	-0.127782	6.18542	7.36009	0.00666874	0.220923
ENSMUSG00000020904	Cfap52	cilia and flagella associated protein 52 [Source:MGI Symbol;Acc:MGI:1919110]	-1.21731	-0.963821	7.35392	0.00669165	0.221217
ENSMUSG00000022303	Dcstamp	dendrocyte expressed seven transmembrane protein [Source:MGI Symbol;Acc:MGI:1923016]	0.25142	3.67353	7.34287	0.00673294	0.222117
ENSMUSG00000003873	Bax	BCL2-associated X protein [Source:MGI Symbol;Acc:MGI:99702]	0.102966	7.7274	7.32299	0.00680782	0.224118
ENSMUSG00000039254	Pomt1	protein-O-mannosyltransferase 1 [Source:MGI Symbol;Acc:MGI:2138994]	-0.21191	4.16392	7.31325	0.00684479	0.224866
ENSMUSG00000018341	Il12rb2	interleukin 12 receptor, beta 2 [Source:MGI Symbol;Acc:MGI:1270861]	-0.170072	4.7393	7.30452	0.00687814	0.225491
ENSMUSG00000058239	Usf2	upstream transcription factor 2 [Source:MGI Symbol;Acc:MGI:99961]	0.123721	6.54022	7.29634	0.00690951	0.225668
ENSMUSG00000039599	Fam149b	family with sequence similarity 149, member B [Source:MGI Symbol;Acc:MGI:2145567]	-0.218412	3.95411	7.29566	0.00691214	0.225668
ENSMUSG00000079492	Gm11127	predicted gene 11127 [Source:MGI Symbol;Acc:MGI:3779381]	0.22738	6.54867	7.28653	0.00694734	0.225943
ENSMUSG00000003119	Cdk12	cyclin-dependent kinase 12 [Source:MGI Symbol;Acc:MGI:1098802]	-0.147252	5.43917	7.27866	0.00697786	0.225943
ENSMUSG00000036644	Tbc1d9b	TBC1 domain family, member 9B [Source:MGI Symbol;Acc:MGI:1924045]	-0.110263	6.82147	7.27495	0.00699227	0.225943
ENSMUSG00000045005	Fzd5	frizzled class receptor 5 [Source:MGI Symbol;Acc:MGI:108571]	0.250361	3.54423	7.26913	0.00701497	0.225943
ENSMUSG00000027887	Sypl2	synaptophysin-like 2 [Source:MGI Symbol;Acc:MGI:1328311]	4.06712	-3.00193	7.26516	0.00703049	0.225943
ENSMUSG00000078490	Cfap74	cilia and flagella associated protein 74 [Source:MGI Symbol;Acc:MGI:1917130]	4.06712	-3.00193	7.26516	0.00703049	0.225943
ENSMUSG00000045551	Fpr1	formyl peptide receptor 1 [Source:MGI Symbol;Acc:MGI:107443]	-0.154466	5.03345	7.25615	0.00706586	0.225943
ENSMUSG00000032402	Smad3	SMAD family member 3 [Source:MGI Symbol;Acc:MGI:1201674]	-0.151877	5.1577	7.25614	0.00706592	0.225943
ENSMUSG00000029502	Golga3	golgi autoantigen, golgin subfamily a, 3 [Source:MGI Symbol;Acc:MGI:96958]	-0.108642	6.98873	7.25366	0.00707567	0.225943
ENSMUSG00000023952	Gtpbp2	GTP binding protein 2 [Source:MGI Symbol;Acc:MGI:1860138]	0.125563	6.15365	7.24378	0.0071147	0.225943
ENSMUSG00000038463	Olfml2b	olfactomedin-like 2B [Source:MGI Symbol;Acc:MGI:2443310]	1.21562	-1.00834	7.24128	0.00712462	0.225943
ENSMUSG00000037868	Egr2	early growth response 2 [Source:MGI Symbol;Acc:MGI:95296]	0.251419	3.47747	7.23881	0.00713444	0.225943
ENSMUSG00000019845	Tube1	epsilon-tubulin 1 [Source:MGI Symbol;Acc:MGI:1919174]	0.88146	-0.232701	7.23548	0.00714769	0.225943
ENSMUSG00000001444	Tbx21	T-box 21 [Source:MGI Symbol;Acc:MGI:1888984]	1.88229	-2.04595	7.22871	0.00717468	0.225943
ENSMUSG00000069793	Slfn9	schlafen 9 [Source:MGI Symbol;Acc:MGI:2445121]	-0.129124	5.93927	7.21956	0.00721135	0.225943
ENSMUSG00000026484	Rnf2	ring finger protein 2 [Source:MGI Symbol;Acc:MGI:1101759]	-0.146373	5.41939	7.20277	0.0072791	0.225943
ENSMUSG00000024083	Pja2	praja ring finger ubiquitin ligase 2 [Source:MGI Symbol;Acc:MGI:2159342]	-0.150161	5.35034	7.19763	0.00730001	0.225943
ENSMUSG00000031007	Atp6ap2	ATPase, H+ transporting, lysosomal accessory protein 2 [Source:MGI Symbol;Acc:MGI:1917745]	0.101168	8.15784	7.19285	0.00731947	0.225943
ENSMUSG00000031765	Mt1	metallothionein 1 [Source:MGI Symbol;Acc:MGI:97171]	0.137774	5.8534	7.18484	0.00735221	0.225943
ENSMUSG00000071267	Zfp942	zinc finger protein 942 [Source:MGI Symbol;Acc:MGI:1920483]	-0.361604	2.743	7.17449	0.00739475	0.225943
ENSMUSG00000079043	Fastkd5	FAST kinase domains 5 [Source:MGI Symbol;Acc:MGI:2139469]	0.459596	1.93318	7.17252	0.00740285	0.225943
ENSMUSG00000061815	Rufy4	RUN and FYVE domain containing 4 [Source:MGI Symbol;Acc:MGI:3588214]	2.4734	-2.3907	7.17022	0.00741237	0.225943
ENSMUSG00000024843	Chka	choline kinase alpha [Source:MGI Symbol;Acc:MGI:107760]	0.214848	4.14546	7.16776	0.00742254	0.225943
ENSMUSG00000056536	Pign	phosphatidylinositol glycan anchor biosynthesis, class N [Source:MGI Symbol;Acc:MGI:1351629]	-0.169521	4.81487	7.16731	0.00742439	0.225943
ENSMUSG00000000555	Itga5	integrin alpha 5 (fibronectin receptor alpha) [Source:MGI Symbol;Acc:MGI:96604]	-0.105291	7.30648	7.16333	0.00744091	0.225943
ENSMUSG00000020900	Myh10	myosin, heavy polypeptide 10, non-muscle [Source:MGI Symbol;Acc:MGI:1930780]	-0.111527	7.3005	7.16187	0.00744696	0.225943
ENSMUSG00000005656	Snx6	sorting nexin 6 [Source:MGI Symbol;Acc:MGI:1919433]	-0.108833	8.003	7.15936	0.00745737	0.225943
ENSMUSG00000074115	#N/A	#N/A	-4.94646	-3.28216	7.15064	0.0074937	0.225943
ENSMUSG00000034239	Gm884	predicted gene 884 [Source:MGI Symbol;Acc:MGI:2685730]	-4.94646	-3.28216	7.15064	0.0074937	0.225943
ENSMUSG00000029320	1700016H13Rik	RIKEN cDNA 1700016H13 gene [Source:MGI Symbol;Acc:MGI:1921468]	-4.94646	-3.28216	7.15064	0.0074937	0.225943
ENSMUSG00000032394	Igdcc3	immunoglobulin superfamily, DCC subclass, member 3 [Source:MGI Symbol;Acc:MGI:1202390]	-4.94646	-3.28216	7.15064	0.0074937	0.225943
ENSMUSG00000026834	#N/A	#N/A	-4.94646	-3.28216	7.15064	0.0074937	0.225943
ENSMUSG00000071679	Rtl4	retrotransposon Gag like 4 [Source:MGI Symbol;Acc:MGI:3588192]	-4.94646	-3.28216	7.15064	0.0074937	0.225943
ENSMUSG00000056158	Car10	carbonic anhydrase 10 [Source:MGI Symbol;Acc:MGI:1919855]	-4.94646	-3.28216	7.15064	0.0074937	0.225943
ENSMUSG00000043013	Onecut1	one cut domain, family member 1 [Source:MGI Symbol;Acc:MGI:1196423]	-4.94646	-3.28216	7.15064	0.0074937	0.225943
ENSMUSG00000015957	Wnt11	wingless-type MMTV integration site family, member 11 [Source:MGI Symbol;Acc:MGI:101948]	-4.94646	-3.28216	7.15064	0.0074937	0.225943
ENSMUSG00000038583	#N/A	#N/A	-4.94646	-3.28216	7.15064	0.0074937	0.225943
ENSMUSG00000023914	Mep1a	meprin 1 alpha [Source:MGI Symbol;Acc:MGI:96963]	-4.94646	-3.28216	7.15064	0.0074937	0.225943
ENSMUSG00000020419	Hormad2	HORMA domain containing 2 [Source:MGI Symbol;Acc:MGI:1923078]	-4.94646	-3.28216	7.15064	0.0074937	0.225943
ENSMUSG00000046049	#N/A	#N/A	-4.94646	-3.28216	7.15064	0.0074937	0.225943
ENSMUSG00000015290	Ubl4a	ubiquitin-like 4A [Source:MGI Symbol;Acc:MGI:95049]	0.193549	4.39509	7.13676	0.00755193	0.226872
ENSMUSG00000026896	Ifih1	interferon induced with helicase C domain 1 [Source:MGI Symbol;Acc:MGI:1918836]	-0.101923	7.76639	7.13645	0.00755327	0.226872
ENSMUSG00000079317	Trappc2	trafficking protein particle complex 2 [Source:MGI Symbol;Acc:MGI:1913476]	0.258348	3.34534	7.12048	0.00762083	0.227517
ENSMUSG00000032353	Tmed3	transmembrane p24 trafficking protein 3 [Source:MGI Symbol;Acc:MGI:1913361]	0.126287	6.05024	7.11797	0.00763149	0.227517
ENSMUSG00000067795	4930444P10Rik	RIKEN cDNA 4930444P10 gene [Source:MGI Symbol;Acc:MGI:1923049]	4.05257	-3.09084	7.11774	0.00763247	0.227517
ENSMUSG00000052544	St6galnac3	ST6 (alpha-N-acetyl-neuraminyl-2,3-beta-galactosyl-1,3)-N-acetylgalactosaminide alpha-2,6-sialyltransferase 3 [Source:MGI Symbol;Acc:MGI:1341828]	4.05257	-3.09084	7.11774	0.00763247	0.227517
ENSMUSG00000003660	Snrnp200	small nuclear ribonucleoprotein 200 (U5) [Source:MGI Symbol;Acc:MGI:2444401]	-0.102317	7.69032	7.11267	0.00765409	0.227526
ENSMUSG00000036249	Rbm43	RNA binding motif protein 43 [Source:MGI Symbol;Acc:MGI:1918934]	-0.157607	4.96233	7.11091	0.00766164	0.227526
ENSMUSG00000078517	Emc1	ER membrane protein complex subunit 1 [Source:MGI Symbol;Acc:MGI:2443696]	0.198427	4.82365	7.10562	0.00768425	0.227769
ENSMUSG00000055652	Klhl25	kelch-like 25 [Source:MGI Symbol;Acc:MGI:2668031]	-0.220515	4.09578	7.10017	0.00770768	0.228035
ENSMUSG00000024571	Gm16286	predicted gene 16286 [Source:MGI Symbol;Acc:MGI:3833940]	0.108225	6.89359	7.09209	0.00774249	0.228635
ENSMUSG00000002496	Tsc2	tuberous sclerosis 2 [Source:MGI Symbol;Acc:MGI:102548]	-0.124413	6.31633	7.08222	0.00778523	0.229468
ENSMUSG00000035208	Slfn8	schlafen 8 [Source:MGI Symbol;Acc:MGI:2672859]	-0.102489	7.34745	7.07646	0.00781031	0.229581
ENSMUSG00000022016	Akap11	A kinase (PRKA) anchor protein 11 [Source:MGI Symbol;Acc:MGI:2684060]	-0.15852	4.94997	7.07133	0.00783273	0.229581
ENSMUSG00000038943	Prc1	protein regulator of cytokinesis 1 [Source:MGI Symbol;Acc:MGI:1858961]	0.408971	1.91226	7.07132	0.00783276	0.229581
ENSMUSG00000033054	Npat	nuclear protein in the AT region [Source:MGI Symbol;Acc:MGI:107605]	-0.22723	3.89543	7.05538	0.00790274	0.2306
ENSMUSG00000032727	Mier3	MIER family member 3 [Source:MGI Symbol;Acc:MGI:2442317]	0.319429	2.70777	7.05453	0.00790652	0.2306
ENSMUSG00000052776	Oas1a	2'-5' oligoadenylate synthetase 1A [Source:MGI Symbol;Acc:MGI:2180860]	-0.142452	8.32178	7.05342	0.00791139	0.2306
ENSMUSG00000045827	Serpinb9	serine (or cysteine) peptidase inhibitor, clade B, member 9 [Source:MGI Symbol;Acc:MGI:106603]	-0.111221	7.3248	7.04227	0.00796082	0.231613
ENSMUSG00000042129	Rassf4	Ras association (RalGDS/AF-6) domain family member 4 [Source:MGI Symbol;Acc:MGI:2386853]	-0.112354	9.59154	7.0373	0.00798294	0.231728
ENSMUSG00000019856	Fam184a	family with sequence similarity 184, member A [Source:MGI Symbol;Acc:MGI:1923156]	-2.55137	-1.919	7.03478	0.00799417	0.231728
ENSMUSG00000024491	Rbm27	RNA binding motif protein 27 [Source:MGI Symbol;Acc:MGI:2147194]	-0.144249	5.37396	7.01411	0.008087	0.233441
ENSMUSG00000079009	Gm14139	predicted gene 14139 [Source:MGI Symbol;Acc:MGI:3836251]	1.86023	-2.04526	7.00989	0.00810607	0.233441
ENSMUSG00000024410	3110002H16Rik	RIKEN cDNA 3110002H16 gene [Source:MGI Symbol;Acc:MGI:1916528]	0.166435	4.78806	7.00463	0.00812991	0.233441
ENSMUSG00000028447	Dctn3	dynactin 3 [Source:MGI Symbol;Acc:MGI:1859251]	0.14098	5.541	7.00235	0.00814026	0.233441
ENSMUSG00000032187	Smarca4	SWI/SNF related, matrix associated, actin dependent regulator of chromatin, subfamily a, member 4 [Source:MGI Symbol;Acc:MGI:88192]	-0.102962	7.84176	7.00046	0.00814888	0.233441
ENSMUSG00000030847	Bag3	BCL2-associated athanogene 3 [Source:MGI Symbol;Acc:MGI:1352493]	0.128096	6.13554	6.99992	0.00815132	0.233441
ENSMUSG00000071054	Safb	scaffold attachment factor B [Source:MGI Symbol;Acc:MGI:2146974]	0.153306	5.82337	6.99416	0.0081776	0.233441
ENSMUSG00000068606	Gm4841	predicted gene 4841 [Source:MGI Symbol;Acc:MGI:3643814]	-0.145384	6.47181	6.98861	0.00820299	0.233441
ENSMUSG00000034739	Mfrp	membrane frizzled-related protein [Source:MGI Symbol;Acc:MGI:2385957]	-0.311496	3.16256	6.98342	0.00822681	0.233441
ENSMUSG00000050379	38961	septin 6 [Source:MGI Symbol;Acc:MGI:1888939]	-0.184179	4.56022	6.97837	0.00825009	0.233441
ENSMUSG00000046516	Cox17	cytochrome c oxidase assembly protein 17 [Source:MGI Symbol;Acc:MGI:1333806]	0.127772	6.14741	6.96997	0.00828889	0.233441
ENSMUSG00000062518	Zfp534	zinc finger protein 534 [Source:MGI Symbol;Acc:MGI:3650650]	4.02098	-3.08963	6.9654	0.00831007	0.233441
ENSMUSG00000068122	Agtr2	angiotensin II receptor, type 2 [Source:MGI Symbol;Acc:MGI:87966]	4.02098	-3.08963	6.9654	0.00831007	0.233441
ENSMUSG00000010825	Grid2ip	glutamate receptor, ionotropic, delta 2 (Grid2) interacting protein 1 [Source:MGI Symbol;Acc:MGI:2176213]	4.02098	-3.08963	6.9654	0.00831007	0.233441
ENSMUSG00000047844	Bex4	brain expressed X-linked 4 [Source:MGI Symbol;Acc:MGI:3606746]	4.02098	-3.08963	6.9654	0.00831007	0.233441
ENSMUSG00000032420	Nt5e	5' nucleotidase, ecto [Source:MGI Symbol;Acc:MGI:99782]	4.02098	-3.08963	6.9654	0.00831007	0.233441
ENSMUSG00000029556	Hnf1a	HNF1 homeobox A [Source:MGI Symbol;Acc:MGI:98504]	4.02098	-3.08963	6.9654	0.00831007	0.233441
ENSMUSG00000060073	Psma3	proteasome (prosome, macropain) subunit, alpha type 3 [Source:MGI Symbol;Acc:MGI:104883]	0.0996499	8.18981	6.96328	0.00831994	0.233441
ENSMUSG00000028461	Ccdc107	coiled-coil domain containing 107 [Source:MGI Symbol;Acc:MGI:1913423]	0.209413	3.96528	6.96014	0.00833453	0.233441
ENSMUSG00000074582	Arfgef2	ADP-ribosylation factor guanine nucleotide-exchange factor 2 (brefeldin A-inhibited) [Source:MGI Symbol;Acc:MGI:2139354]	-0.110266	7.21326	6.94737	0.00839424	0.234696
ENSMUSG00000015243	Abca1	ATP-binding cassette, sub-family A (ABC1), member 1 [Source:MGI Symbol;Acc:MGI:99607]	-0.145006	5.94548	6.94147	0.00842199	0.235056
ENSMUSG00000015599	Ttbk1	tau tubulin kinase 1 [Source:MGI Symbol;Acc:MGI:2147036]	-1.70075	-1.53625	6.93363	0.00845898	0.235671
ENSMUSG00000014355	Anapc1	anaphase promoting complex subunit 1 [Source:MGI Symbol;Acc:MGI:103097]	-0.112157	6.9779	6.92966	0.00847778	0.235778
ENSMUSG00000050762	Prss27	protease, serine 27 [Source:MGI Symbol;Acc:MGI:2450123]	2.4515	-2.44772	6.9194	0.00852654	0.236717
ENSMUSG00000028454	Pigo	phosphatidylinositol glycan anchor biosynthesis, class O [Source:MGI Symbol;Acc:MGI:1861452]	-0.188984	4.282	6.89459	0.00864572	0.238573
ENSMUSG00000042323	Pbrm1	polybromo 1 [Source:MGI Symbol;Acc:MGI:1923998]	-0.130612	5.98292	6.89307	0.00865305	0.238573
ENSMUSG00000027942	4933434E20Rik	RIKEN cDNA 4933434E20 gene [Source:MGI Symbol;Acc:MGI:1914027]	0.123733	6.20061	6.88922	0.00867172	0.238573
ENSMUSG00000020576	Nbas	neuroblastoma amplified sequence [Source:MGI Symbol;Acc:MGI:1918419]	-0.158481	5.00731	6.88648	0.008685	0.238573
ENSMUSG00000004631	Sgce	sarcoglycan, epsilon [Source:MGI Symbol;Acc:MGI:1329042]	0.172972	4.79538	6.88618	0.00868648	0.238573
ENSMUSG00000054203	Ifi205	interferon activated gene 205 [Source:MGI Symbol;Acc:MGI:101847]	-0.154484	5.97469	6.88139	0.00870977	0.238573
ENSMUSG00000024446	Rpp21	ribonuclease P 21 subunit [Source:MGI Symbol;Acc:MGI:1914926]	0.227306	3.8147	6.87901	0.00872136	0.238573
ENSMUSG00000023961	Enpp4	ectonucleotide pyrophosphatase/phosphodiesterase 4 [Source:MGI Symbol;Acc:MGI:2682634]	-0.161479	4.91096	6.87701	0.00873116	0.238573
ENSMUSG00000020128	Vps54	VPS54 GARP complex subunit [Source:MGI Symbol;Acc:MGI:2178798]	0.131062	5.78426	6.87631	0.00873459	0.238573
ENSMUSG00000027746	Ufm1	ubiquitin-fold modifier 1 [Source:MGI Symbol;Acc:MGI:1915140]	0.118095	6.15685	6.87146	0.00875829	0.238573
ENSMUSG00000020649	Rrm2	ribonucleotide reductase M2 [Source:MGI Symbol;Acc:MGI:98181]	0.281933	3.04563	6.87115	0.00875982	0.238573
ENSMUSG00000028270	Gbp2	guanylate binding protein 2 [Source:MGI Symbol;Acc:MGI:102772]	-0.104693	11.6609	6.86267	0.00880151	0.239117
ENSMUSG00000026434	Nucks1	nuclear casein kinase and cyclin-dependent kinase substrate 1 [Source:MGI Symbol;Acc:MGI:1934811]	0.163983	5.25454	6.86092	0.00881013	0.239117
ENSMUSG00000046230	Vps13a	vacuolar protein sorting 13A [Source:MGI Symbol;Acc:MGI:2444304]	-0.193534	4.30187	6.85627	0.00883307	0.239327
ENSMUSG00000020169	Best3	bestrophin 3 [Source:MGI Symbol;Acc:MGI:3580298]	2.89537	-2.56911	6.85318	0.00884836	0.239331
ENSMUSG00000023913	Pla2g7	phospholipase A2, group VII (platelet-activating factor acetylhydrolase, plasma) [Source:MGI Symbol;Acc:MGI:1351327]	0.120456	8.5262	6.84626	0.0088827	0.239477
ENSMUSG00000074063	Osgin1	oxidative stress induced growth inhibitor 1 [Source:MGI Symbol;Acc:MGI:1919089]	-0.213675	3.90837	6.84357	0.0088961	0.239477
ENSMUSG00000068966	Zbtb34	zinc finger and BTB domain containing 34 [Source:MGI Symbol;Acc:MGI:2685195]	0.196991	4.1687	6.84189	0.00890444	0.239477
ENSMUSG00000038774	Ascc3	activating signal cointegrator 1 complex subunit 3 [Source:MGI Symbol;Acc:MGI:1925237]	-0.114322	6.68565	6.83627	0.00893252	0.239477
ENSMUSG00000057531	Dtnbp1	dystrobrevin binding protein 1 [Source:MGI Symbol;Acc:MGI:2137586]	0.108382	6.69731	6.83113	0.00895824	0.239477
ENSMUSG00000021290	2010107E04Rik	RIKEN cDNA 2010107E04 gene [Source:MGI Symbol;Acc:MGI:1917507]	0.126025	6.07126	6.82632	0.00898244	0.239477
ENSMUSG00000026885	Ttll11	tubulin tyrosine ligase-like family, member 11 [Source:MGI Symbol;Acc:MGI:1921660]	1.98415	-2.13441	6.82142	0.00900707	0.239477
ENSMUSG00000045322	Tlr9	toll-like receptor 9 [Source:MGI Symbol;Acc:MGI:1932389]	-0.115382	8.2127	6.81901	0.00901924	0.239477
ENSMUSG00000028771	Ptpn12	protein tyrosine phosphatase, non-receptor type 12 [Source:MGI Symbol;Acc:MGI:104673]	-0.132057	5.73444	6.80808	0.00907462	0.239477
ENSMUSG00000035085	1700020L24Rik	RIKEN cDNA 1700020L24 gene [Source:MGI Symbol;Acc:MGI:1913580]	-2.14017	-2.13584	6.80448	0.00909294	0.239477
ENSMUSG00000039680	Mrps6	mitochondrial ribosomal protein S6 [Source:MGI Symbol;Acc:MGI:2153111]	0.240103	3.65038	6.8029	0.00910101	0.239477
ENSMUSG00000027287	Snap23	synaptosomal-associated protein 23 [Source:MGI Symbol;Acc:MGI:109356]	-0.120217	6.65364	6.80251	0.00910299	0.239477
ENSMUSG00000066677	Ifi208	interferon activated gene 208 [Source:MGI Symbol;Acc:MGI:2442822]	-0.190293	4.38151	6.80034	0.00911404	0.239477
ENSMUSG00000048039	Isg20l2	interferon stimulated exonuclease gene 20-like 2 [Source:MGI Symbol;Acc:MGI:2140076]	0.213745	4.01277	6.79954	0.00911816	0.239477
ENSMUSG00000022350	Washc5	WASH complex subunit 5 [Source:MGI Symbol;Acc:MGI:2146110]	-0.108203	7.64868	6.79806	0.00912568	0.239477
ENSMUSG00000033943	Mga	MAX gene associated [Source:MGI Symbol;Acc:MGI:1352483]	-0.125081	6.29868	6.79693	0.00913145	0.239477
ENSMUSG00000028438	Kif24	kinesin family member 24 [Source:MGI Symbol;Acc:MGI:1918345]	-0.458327	1.68683	6.79542	0.00913921	0.239477
ENSMUSG00000027569	Mrgbp	MRG/MORF4L binding protein [Source:MGI Symbol;Acc:MGI:1920497]	0.294907	2.88692	6.79503	0.0091412	0.239477
ENSMUSG00000002881	Nab1	Ngfi-A binding protein 1 [Source:MGI Symbol;Acc:MGI:107564]	-0.117182	7.12159	6.79333	0.00914991	0.239477
ENSMUSG00000020686	Gas2l2	growth arrest-specific 2 like 2 [Source:MGI Symbol;Acc:MGI:3652048]	3.98185	-3.08842	6.78506	0.00919239	0.239477
ENSMUSG00000057863	Rpl36	ribosomal protein L36 [Source:MGI Symbol;Acc:MGI:1860603]	0.105177	7.43053	6.7795	0.00922106	0.239477
ENSMUSG00000019775	Rgs17	regulator of G-protein signaling 17 [Source:MGI Symbol;Acc:MGI:1927469]	-5.06143	-3.09102	6.77886	0.0092244	0.239477
ENSMUSG00000036198	Arhgap36	Rho GTPase activating protein 36 [Source:MGI Symbol;Acc:MGI:1922654]	-5.06143	-3.09102	6.77886	0.0092244	0.239477
ENSMUSG00000051627	Hist1h1e	histone cluster 1, H1e [Source:MGI Symbol;Acc:MGI:1931527]	-5.06143	-3.09102	6.77886	0.0092244	0.239477
ENSMUSG00000070880	Gad1	glutamate decarboxylase 1 [Source:MGI Symbol;Acc:MGI:95632]	-3.25167	-2.63132	6.77311	0.00925416	0.239477
ENSMUSG00000074519	Zfp971	zinc finger protein 971 [Source:MGI Symbol;Acc:MGI:1261426]	-0.541317	1.11874	6.7698	0.00927131	0.239477
ENSMUSG00000046691	Chtf8	CTF8, chromosome transmission fidelity factor 8 [Source:MGI Symbol;Acc:MGI:2443370]	-0.103525	7.1049	6.76898	0.00927558	0.239477
ENSMUSG00000023153	Tmem52	transmembrane protein 52 [Source:MGI Symbol;Acc:MGI:1916921]	1.22911	-1.18043	6.76466	0.00929804	0.239477
ENSMUSG00000026701	Prdx6	peroxiredoxin 6 [Source:MGI Symbol;Acc:MGI:894320]	0.120656	5.99337	6.76462	0.00929829	0.239477
ENSMUSG00000036875	Dna2	DNA replication helicase/nuclease 2 [Source:MGI Symbol;Acc:MGI:2443732]	0.34576	2.50846	6.76152	0.00931443	0.239477
ENSMUSG00000043733	Ptpn11	protein tyrosine phosphatase, non-receptor type 11 [Source:MGI Symbol;Acc:MGI:99511]	-0.106716	7.21063	6.75959	0.00932454	0.239477
ENSMUSG00000004730	Adgre1	adhesion G protein-coupled receptor E1 [Source:MGI Symbol;Acc:MGI:106912]	-0.101429	11.0956	6.75368	0.00935547	0.239669
ENSMUSG00000009418	Nav1	neuron navigator 1 [Source:MGI Symbol;Acc:MGI:2183683]	-0.156441	5.24652	6.75208	0.00936386	0.239669
ENSMUSG00000075376	Rc3h2	ring finger and CCCH-type zinc finger domains 2 [Source:MGI Symbol;Acc:MGI:2442789]	0.25286	3.83457	6.74458	0.00940327	0.239669
ENSMUSG00000031808	Slc27a1	solute carrier family 27 (fatty acid transporter), member 1 [Source:MGI Symbol;Acc:MGI:1347098]	0.124981	5.80988	6.7441	0.00940581	0.239669
ENSMUSG00000024014	Pim1	proviral integration site 1 [Source:MGI Symbol;Acc:MGI:97584]	0.117929	7.34746	6.74368	0.00940803	0.239669
ENSMUSG00000054604	Cggbp1	CGG triplet repeat binding protein 1 [Source:MGI Symbol;Acc:MGI:2146370]	-0.114744	7.06215	6.71648	0.0095526	0.242593
ENSMUSG00000075602	Ly6a	lymphocyte antigen 6 complex, locus A [Source:MGI Symbol;Acc:MGI:107527]	0.107243	7.87101	6.71508	0.0095601	0.242593
ENSMUSG00000028382	Ptbp3	polypyrimidine tract binding protein 3 [Source:MGI Symbol;Acc:MGI:1923334]	-0.119606	7.98963	6.70869	0.0095944	0.242593
ENSMUSG00000033961	Zfp446	zinc finger protein 446 [Source:MGI Symbol;Acc:MGI:2442185]	0.432516	1.82826	6.70771	0.00959971	0.242593
ENSMUSG00000023186	Vwa5a	von Willebrand factor A domain containing 5A [Source:MGI Symbol;Acc:MGI:1915026]	-0.0984876	8.35043	6.70771	0.00959971	0.242593
ENSMUSG00000030515	Tarsl2	threonyl-tRNA synthetase-like 2 [Source:MGI Symbol;Acc:MGI:2444486]	-0.41006	1.87547	6.70277	0.00962633	0.242876
ENSMUSG00000052336	Cx3cr1	chemokine (C-X3-C motif) receptor 1 [Source:MGI Symbol;Acc:MGI:1333815]	-0.23305	3.64651	6.69189	0.00968525	0.243972
ENSMUSG00000029623	Pdap1	PDGFA associated protein 1 [Source:MGI Symbol;Acc:MGI:2448536]	0.118481	6.00182	6.67756	0.00976341	0.245549
ENSMUSG00000048897	Zfp710	zinc finger protein 710 [Source:MGI Symbol;Acc:MGI:1921747]	0.109834	7.51602	6.6656	0.00982918	0.24681
ENSMUSG00000040177	2310057M21Rik	RIKEN cDNA 2310057M21 gene [Source:MGI Symbol;Acc:MGI:1915527]	0.361592	2.23332	6.66191	0.00984952	0.246927
ENSMUSG00000090000	Ier3ip1	immediate early response 3 interacting protein 1 [Source:MGI Symbol;Acc:MGI:1913441]	0.220388	3.92606	6.65427	0.00989187	0.247526
ENSMUSG00000034282	Evpl	envoplakin [Source:MGI Symbol;Acc:MGI:107507]	-4.07444	-2.92262	6.65194	0.0099048	0.247526
ENSMUSG00000028687	Mutyh	mutY DNA glycosylase [Source:MGI Symbol;Acc:MGI:1917853]	-1.25948	-1.02555	6.64732	0.00993049	0.247775
ENSMUSG00000029291	Rufy3	RUN and FYVE domain containing 3 [Source:MGI Symbol;Acc:MGI:106484]	0.111204	6.5921	6.64214	0.0099594	0.248104
ENSMUSG00000035545	Leng8	leukocyte receptor cluster (LRC) member 8 [Source:MGI Symbol;Acc:MGI:2142195]	0.187809	4.87363	6.6173	0.0100993	0.250726
ENSMUSG00000030638	Sh3gl3	SH3-domain GRB2-like 3 [Source:MGI Symbol;Acc:MGI:700011]	1.04227	-0.770402	6.61256	0.0101262	0.250726
ENSMUSG00000021619	Atg10	autophagy related 10 [Source:MGI Symbol;Acc:MGI:1914045]	0.214644	3.8919	6.61013	0.01014	0.250726
ENSMUSG00000020948	Klhl28	kelch-like 28 [Source:MGI Symbol;Acc:MGI:1913939]	-0.277536	3.28769	6.60694	0.0101582	0.250726
ENSMUSG00000037706	Cd81	CD81 antigen [Source:MGI Symbol;Acc:MGI:1096398]	0.116268	6.68954	6.60308	0.0101802	0.250726
ENSMUSG00000015852	Fcrls	Fc receptor-like S, scavenger receptor [Source:MGI Symbol;Acc:MGI:1933397]	-0.105837	7.34583	6.60246	0.0101838	0.250726
ENSMUSG00000035181	Heatr5a	HEAT repeat containing 5A [Source:MGI Symbol;Acc:MGI:2444133]	-0.120065	7.16342	6.60059	0.0101945	0.250726
ENSMUSG00000048349	Pou4f1	POU domain, class 4, transcription factor 1 [Source:MGI Symbol;Acc:MGI:102525]	-0.813442	0.122595	6.59957	0.0102003	0.250726
ENSMUSG00000028514	Usp24	ubiquitin specific peptidase 24 [Source:MGI Symbol;Acc:MGI:1919936]	-0.11264	6.85717	6.5966	0.0102174	0.250726
ENSMUSG00000033618	Map3k13	mitogen-activated protein kinase kinase kinase 13 [Source:MGI Symbol;Acc:MGI:2444243]	-1.61496	-1.57246	6.59527	0.010225	0.250726
ENSMUSG00000020573	Pik3cg	phosphatidylinositol-4,5-bisphosphate 3-kinase catalytic subunit gamma [Source:MGI Symbol;Acc:MGI:1353576]	-0.124285	5.88298	6.59274	0.0102396	0.250726
ENSMUSG00000030472	#N/A	#N/A	3.93655	-3.08721	6.56533	0.0103985	0.251747
ENSMUSG00000025735	#N/A	#N/A	3.93655	-3.08721	6.56533	0.0103985	0.251747
ENSMUSG00000079480	Pin4	protein (peptidyl-prolyl cis/trans isomerase) NIMA-interacting, 4 (parvulin) [Source:MGI Symbol;Acc:MGI:1916963]	0.174513	4.44759	6.56426	0.0104047	0.251747
ENSMUSG00000053490	#N/A	#N/A	3.69848	-3.18467	6.56353	0.010409	0.251747
ENSMUSG00000025081	Tdrd1	tudor domain containing 1 [Source:MGI Symbol;Acc:MGI:1933218]	3.69848	-3.18467	6.56353	0.010409	0.251747
ENSMUSG00000014030	Pax5	paired box 5 [Source:MGI Symbol;Acc:MGI:97489]	3.69848	-3.18467	6.56353	0.010409	0.251747
ENSMUSG00000025716	Myo3a	myosin IIIA [Source:MGI Symbol;Acc:MGI:2183924]	3.69848	-3.18467	6.56353	0.010409	0.251747
ENSMUSG00000062694	Cav3	caveolin 3 [Source:MGI Symbol;Acc:MGI:107570]	3.69848	-3.18467	6.56353	0.010409	0.251747
ENSMUSG00000032925	Itgbl1	integrin, beta-like 1 [Source:MGI Symbol;Acc:MGI:2443439]	-3.44763	-2.44606	6.55629	0.0104514	0.252387
ENSMUSG00000022912	Pros1	protein S (alpha) [Source:MGI Symbol;Acc:MGI:1095733]	0.0963224	7.90156	6.55119	0.0104814	0.252416
ENSMUSG00000038146	Notch3	notch 3 [Source:MGI Symbol;Acc:MGI:99460]	-0.753669	0.15678	6.55064	0.0104847	0.252416
ENSMUSG00000029438	Bcl7a	B cell CLL/lymphoma 7A [Source:MGI Symbol;Acc:MGI:1924295]	0.568243	1.47022	6.54789	0.0105009	0.252421
ENSMUSG00000051234	Rnf7	ring finger protein 7 [Source:MGI Symbol;Acc:MGI:1337096]	0.119093	6.49814	6.54077	0.010543	0.253048
ENSMUSG00000025470	Zfp511	zinc finger protein 511 [Source:MGI Symbol;Acc:MGI:1917002]	0.231593	3.71312	6.5254	0.0106345	0.254855
ENSMUSG00000004633	Chn2	chimerin 2 [Source:MGI Symbol;Acc:MGI:1917243]	0.619805	0.518557	6.5159	0.0106914	0.255832
ENSMUSG00000042606	Hirip3	HIRA interacting protein 3 [Source:MGI Symbol;Acc:MGI:2142364]	-0.348817	2.43082	6.50569	0.010753	0.256616
ENSMUSG00000030738	Eif3c	eukaryotic translation initiation factor 3, subunit C [Source:MGI Symbol;Acc:MGI:1926966]	-0.0948831	9.02563	6.50488	0.0107579	0.256616
ENSMUSG00000036863	Syde2	synapse defective 1, Rho GTPase, homolog 2 (C. elegans) [Source:MGI Symbol;Acc:MGI:3036264]	-4.61895	-2.69746	6.50201	0.0107752	0.256616
ENSMUSG00000018669	Cdk5rap3	CDK5 regulatory subunit associated protein 3 [Source:MGI Symbol;Acc:MGI:1933126]	-0.19256	4.13583	6.49963	0.0107897	0.256616
ENSMUSG00000049470	Aff4	AF4/FMR2 family, member 4 [Source:MGI Symbol;Acc:MGI:2136171]	-0.119228	6.15851	6.49386	0.0108248	0.256616
ENSMUSG00000021978	Extl3	exostoses (multiple)-like 3 [Source:MGI Symbol;Acc:MGI:1860765]	-0.108997	6.62375	6.49195	0.0108364	0.256616
ENSMUSG00000009630	Ppp2cb	protein phosphatase 2 (formerly 2A), catalytic subunit, beta isoform [Source:MGI Symbol;Acc:MGI:1321161]	0.118247	5.97067	6.49167	0.0108381	0.256616
ENSMUSG00000039844	Rapgef1	Rap guanine nucleotide exchange factor (GEF) 1 [Source:MGI Symbol;Acc:MGI:104580]	-0.109249	6.74043	6.48853	0.0108573	0.256684
ENSMUSG00000048905	4930539E08Rik	RIKEN cDNA 4930539E08 gene [Source:MGI Symbol;Acc:MGI:1925441]	-0.684082	0.589254	6.48344	0.0108884	0.257034
ENSMUSG00000032383	Ppib	peptidylprolyl isomerase B [Source:MGI Symbol;Acc:MGI:97750]	0.102064	7.88357	6.46352	0.0110111	0.259543
ENSMUSG00000067714	Lpar5	lysophosphatidic acid receptor 5 [Source:MGI Symbol;Acc:MGI:2685918]	-0.201522	4.17308	6.4578	0.0110466	0.259698
ENSMUSG00000027175	Tcp11l1	t-complex 11 like 1 [Source:MGI Symbol;Acc:MGI:2444263]	-0.160526	5.20634	6.45716	0.0110506	0.259698
ENSMUSG00000037826	Ppm1k	protein phosphatase 1K (PP2C domain containing) [Source:MGI Symbol;Acc:MGI:2442111]	0.278485	3.19248	6.45199	0.0110828	0.259748
ENSMUSG00000039108	Lsm14b	LSM family member 14B [Source:MGI Symbol;Acc:MGI:3040677]	0.251203	3.35772	6.45153	0.0110857	0.259748
ENSMUSG00000049709	Nlrp10	NLR family, pyrin domain containing 10 [Source:MGI Symbol;Acc:MGI:2444084]	-1.85178	-1.73574	6.44715	0.011113	0.260002
ENSMUSG00000064302	Clasp1	CLIP associating protein 1 [Source:MGI Symbol;Acc:MGI:1923957]	-0.121594	5.85106	6.44397	0.011133	0.260083
ENSMUSG00000035769	Xylb	xylulokinase homolog (H. influenzae) [Source:MGI Symbol;Acc:MGI:2142985]	0.284319	2.92851	6.43952	0.0111609	0.260349
ENSMUSG00000035314	Gdpd5	glycerophosphodiester phosphodiesterase domain containing 5 [Source:MGI Symbol;Acc:MGI:2686926]	-0.162651	4.86781	6.43175	0.0112098	0.260393
ENSMUSG00000071180	Smim15	small integral membrane protein 15 [Source:MGI Symbol;Acc:MGI:1922866]	-0.130492	5.6039	6.43015	0.0112199	0.260393
ENSMUSG00000047832	Cdca4	cell division cycle associated 4 [Source:MGI Symbol;Acc:MGI:1919213]	-0.161957	4.8703	6.42892	0.0112277	0.260393
ENSMUSG00000036430	Tbcc	tubulin-specific chaperone C [Source:MGI Symbol;Acc:MGI:1919976]	0.216578	3.76282	6.42654	0.0112427	0.260393
ENSMUSG00000030966	Trim21	tripartite motif-containing 21 [Source:MGI Symbol;Acc:MGI:106657]	-0.110388	6.63501	6.42613	0.0112453	0.260393
ENSMUSG00000028820	Sfpq	splicing factor proline/glutamine rich (polypyrimidine tract binding protein associated) [Source:MGI Symbol;Acc:MGI:1918764]	0.119582	6.60978	6.41998	0.0112843	0.26059
ENSMUSG00000023830	Igf2r	insulin-like growth factor 2 receptor [Source:MGI Symbol;Acc:MGI:96435]	0.17369	5.24628	6.41958	0.0112869	0.26059
ENSMUSG00000054293	A630033H20Rik	RIKEN cDNA A630033H20 gene [Source:MGI Symbol;Acc:MGI:2441814]	-0.159479	4.84694	6.41097	0.0113418	0.261456
ENSMUSG00000024054	Smchd1	SMC hinge domain containing 1 [Source:MGI Symbol;Acc:MGI:1921605]	-0.120123	5.99203	6.4085	0.0113575	0.261456
ENSMUSG00000031959	Wdr59	WD repeat domain 59 [Source:MGI Symbol;Acc:MGI:2442115]	-0.26463	3.21691	6.38573	0.0115041	0.264008
ENSMUSG00000021959	Lats2	large tumor suppressor 2 [Source:MGI Symbol;Acc:MGI:1354386]	-0.131062	5.69181	6.38478	0.0115103	0.264008
ENSMUSG00000026447	Pik3c2b	phosphatidylinositol-4-phosphate 3-kinase catalytic subunit type 2 beta [Source:MGI Symbol;Acc:MGI:2685045]	0.761447	0.0958387	6.38349	0.0115187	0.264008
ENSMUSG00000064280	Ccdc146	coiled-coil domain containing 146 [Source:MGI Symbol;Acc:MGI:1922422]	-2.03963	-2.04424	6.37509	0.0115733	0.264456
ENSMUSG00000027201	Myef2	myelin basic protein expression factor 2, repressor [Source:MGI Symbol;Acc:MGI:104592]	0.26225	3.35944	6.37177	0.011595	0.264456
ENSMUSG00000058488	Kl	klotho [Source:MGI Symbol;Acc:MGI:1101771]	-0.696036	0.388037	6.37095	0.0116003	0.264456
ENSMUSG00000022948	Setd4	SET domain containing 4 [Source:MGI Symbol;Acc:MGI:2136890]	0.504578	1.18001	6.37019	0.0116053	0.264456
ENSMUSG00000021460	Auh	AU RNA binding protein/enoyl-coenzyme A hydratase [Source:MGI Symbol;Acc:MGI:1338011]	0.193969	4.15546	6.3603	0.0116702	0.264878
ENSMUSG00000023106	Denr	density-regulated protein [Source:MGI Symbol;Acc:MGI:1915434]	0.0991175	7.50624	6.35828	0.0116835	0.264878
ENSMUSG00000029790	Cep41	centrosomal protein 41 [Source:MGI Symbol;Acc:MGI:1891414]	-0.321873	2.91637	6.35795	0.0116857	0.264878
ENSMUSG00000026034	Clk1	CDC-like kinase 1 [Source:MGI Symbol;Acc:MGI:107403]	0.175299	4.58479	6.3527	0.0117203	0.264878
ENSMUSG00000041343	Ankrd42	ankyrin repeat domain 42 [Source:MGI Symbol;Acc:MGI:1921095]	0.64046	0.563109	6.35225	0.0117232	0.264878
ENSMUSG00000026678	Rgs5	regulator of G-protein signaling 5 [Source:MGI Symbol;Acc:MGI:1098434]	-2.20703	-2.23407	6.35083	0.0117326	0.264878
ENSMUSG00000005514	Por	P450 (cytochrome) oxidoreductase [Source:MGI Symbol;Acc:MGI:97744]	0.0964672	8.44077	6.34636	0.0117622	0.264878
ENSMUSG00000021993	Mipep	mitochondrial intermediate peptidase [Source:MGI Symbol;Acc:MGI:1917728]	-0.182658	4.35395	6.34489	0.011772	0.264878
ENSMUSG00000044636	Csrnp2	cysteine-serine-rich nuclear protein 2 [Source:MGI Symbol;Acc:MGI:2386852]	0.418424	1.74403	6.34222	0.0117897	0.264878
ENSMUSG00000025612	Bach1	BTB and CNC homology 1, basic leucine zipper transcription factor 1 [Source:MGI Symbol;Acc:MGI:894680]	-0.102137	7.32375	6.34191	0.0117918	0.264878
ENSMUSG00000025212	Sfxn3	sideroflexin 3 [Source:MGI Symbol;Acc:MGI:2137679]	-0.131625	5.83278	6.33216	0.0118568	0.265931
ENSMUSG00000003955	Fam162a	family with sequence similarity 162, member A [Source:MGI Symbol;Acc:MGI:1917436]	0.186243	4.25242	6.32983	0.0118724	0.265931
ENSMUSG00000022433	Csnk1e	casein kinase 1, epsilon [Source:MGI Symbol;Acc:MGI:1351660]	0.173166	4.40278	6.3182	0.0119505	0.267301
ENSMUSG00000039007	Cpq	carboxypeptidase Q [Source:MGI Symbol;Acc:MGI:1889205]	0.295092	2.95117	6.31364	0.0119812	0.267609
ENSMUSG00000004285	Atp6v1f	ATPase, H+ transporting, lysosomal V1 subunit F [Source:MGI Symbol;Acc:MGI:1913394]	0.10206	7.35309	6.30433	0.0120443	0.268638
ENSMUSG00000021892	Sh3bp5	SH3-domain binding protein 5 (BTK-associated) [Source:MGI Symbol;Acc:MGI:1344391]	-0.10491	6.83019	6.29198	0.0121286	0.26981
ENSMUSG00000002825	Qtrt1	queuine tRNA-ribosyltransferase catalytic subunit 1 [Source:MGI Symbol;Acc:MGI:1931441]	0.281308	2.91035	6.28782	0.012157	0.26981
ENSMUSG00000007944	Ttc9b	tetratricopeptide repeat domain 9B [Source:MGI Symbol;Acc:MGI:1920282]	-3.77967	-2.9217	6.28585	0.0121705	0.26981
ENSMUSG00000037627	Rgs22	regulator of G-protein signalling 22 [Source:MGI Symbol;Acc:MGI:3613651]	-3.77967	-2.9217	6.28585	0.0121705	0.26981
ENSMUSG00000029270	Fam69a	family with sequence similarity 69, member A [Source:MGI Symbol;Acc:MGI:1914516]	0.252118	3.40822	6.28413	0.0121824	0.26981
ENSMUSG00000028037	Ifi44	interferon-induced protein 44 [Source:MGI Symbol;Acc:MGI:2443016]	-0.0991592	8.37078	6.27806	0.0122242	0.270354
ENSMUSG00000026104	Stat1	signal transducer and activator of transcription 1 [Source:MGI Symbol;Acc:MGI:103063]	-0.0960897	10.4549	6.27387	0.0122531	0.270616
ENSMUSG00000033149	Phldb2	pleckstrin homology like domain, family B, member 2 [Source:MGI Symbol;Acc:MGI:2444981]	-0.69351	0.403297	6.2677	0.0122959	0.271141
ENSMUSG00000025240	Sacm1l	SAC1 suppressor of actin mutations 1-like (yeast) [Source:MGI Symbol;Acc:MGI:1933169]	-0.125665	5.73561	6.26503	0.0123144	0.271141
ENSMUSG00000041782	Lad1	ladinin [Source:MGI Symbol;Acc:MGI:109343]	1.9457	-2.33731	6.26301	0.0123285	0.271141
ENSMUSG00000063296	Tmem117	transmembrane protein 117 [Source:MGI Symbol;Acc:MGI:2444580]	1.79375	-1.9564	6.25664	0.0123728	0.271737
ENSMUSG00000016344	Ppdpf	pancreatic progenitor cell differentiation and proliferation factor [Source:MGI Symbol;Acc:MGI:1913746]	0.156605	5.01144	6.2541	0.0123906	0.271749
ENSMUSG00000028822	Tmem50a	transmembrane protein 50A [Source:MGI Symbol;Acc:MGI:1919067]	0.0980409	7.77665	6.24719	0.012439	0.272301
ENSMUSG00000007817	Zmiz1	zinc finger, MIZ-type containing 1 [Source:MGI Symbol;Acc:MGI:3040693]	-0.118288	6.5582	6.24548	0.012451	0.272301
ENSMUSG00000029310	Nudt9	nudix (nucleoside diphosphate linked moiety X)-type motif 9 [Source:MGI Symbol;Acc:MGI:1921417]	0.106635	6.51445	6.24313	0.0124676	0.272301
ENSMUSG00000028530	Jak1	Janus kinase 1 [Source:MGI Symbol;Acc:MGI:96628]	-0.0968654	8.07582	6.24009	0.012489	0.272392
ENSMUSG00000074874	Ctla2b	cytotoxic T lymphocyte-associated protein 2 beta [Source:MGI Symbol;Acc:MGI:88555]	0.154352	4.91079	6.22927	0.0125656	0.273552
ENSMUSG00000049687	Fam109b	family with sequence similarity 109, member B [Source:MGI Symbol;Acc:MGI:2443609]	-0.701944	0.426697	6.22767	0.0125769	0.273552
ENSMUSG00000066938	Gm10190	predicted gene 10190 [Source:MGI Symbol;Acc:MGI:3642237]	-4.97972	-3.18338	6.21447	0.012671	0.273711
ENSMUSG00000074345	Tnfaip8l3	tumor necrosis factor, alpha-induced protein 8-like 3 [Source:MGI Symbol;Acc:MGI:2685363]	-4.97972	-3.18338	6.21447	0.012671	0.273711
ENSMUSG00000027978	Prss12	protease, serine 12 neurotrypsin (motopsin) [Source:MGI Symbol;Acc:MGI:1100881]	-4.97972	-3.18338	6.21447	0.012671	0.273711
ENSMUSG00000054034	Tceal5	transcription elongation factor A (SII)-like 5 [Source:MGI Symbol;Acc:MGI:3036236]	-4.97972	-3.18338	6.21447	0.012671	0.273711
ENSMUSG00000050097	Ces2b	carboxyesterase 2B [Source:MGI Symbol;Acc:MGI:2448547]	-4.97972	-3.18338	6.21447	0.012671	0.273711
ENSMUSG00000034690	Nlrp4c	NLR family, pyrin domain containing 4C [Source:MGI Symbol;Acc:MGI:1890518]	-3.05181	-2.56512	6.21064	0.0126985	0.273929
ENSMUSG00000038876	Rnf146	ring finger protein 146 [Source:MGI Symbol;Acc:MGI:1915281]	0.165149	4.90086	6.20003	0.0127748	0.275032
ENSMUSG00000048424	#N/A	#N/A	1.24741	-1.41702	6.19869	0.0127845	0.275032
ENSMUSG00000039156	Stim2	stromal interaction molecule 2 [Source:MGI Symbol;Acc:MGI:2151156]	0.150148	5.13535	6.19251	0.0128292	0.275248
ENSMUSG00000024926	Kat5	K(lysine) acetyltransferase 5 [Source:MGI Symbol;Acc:MGI:1932051]	0.144355	4.96903	6.18738	0.0128664	0.275248
ENSMUSG00000022949	Clic6	chloride intracellular channel 6 [Source:MGI Symbol;Acc:MGI:2146607]	-0.421437	1.87277	6.18606	0.0128761	0.275248
ENSMUSG00000022893	Adamts1	a disintegrin-like and metallopeptidase (reprolysin type) with thrombospondin type 1 motif, 1 [Source:MGI Symbol;Acc:MGI:109249]	0.105375	6.72546	6.18393	0.0128915	0.275248
ENSMUSG00000024393	Prrc2a	proline-rich coiled-coil 2A [Source:MGI Symbol;Acc:MGI:1915467]	-0.0992699	8.78617	6.18258	0.0129014	0.275248
ENSMUSG00000002981	Clptm1	cleft lip and palate associated transmembrane protein 1 [Source:MGI Symbol;Acc:MGI:1927155]	-0.0935238	8.172	6.17991	0.0129209	0.275248
ENSMUSG00000020069	Hnrnph3	heterogeneous nuclear ribonucleoprotein H3 [Source:MGI Symbol;Acc:MGI:1926462]	0.298324	2.80523	6.17863	0.0129302	0.275248
ENSMUSG00000040054	Baz2a	bromodomain adjacent to zinc finger domain, 2A [Source:MGI Symbol;Acc:MGI:2151152]	-0.113898	6.74517	6.17583	0.0129507	0.275248
ENSMUSG00000034271	Jdp2	Jun dimerization protein 2 [Source:MGI Symbol;Acc:MGI:1932093]	0.121964	5.81199	6.17571	0.0129516	0.275248
ENSMUSG00000051510	Mafg	v-maf musculoaponeurotic fibrosarcoma oncogene family, protein G (avian) [Source:MGI Symbol;Acc:MGI:96911]	0.129805	5.74243	6.1702	0.012992	0.275734
ENSMUSG00000009090	Ap1b1	adaptor protein complex AP-1, beta 1 subunit [Source:MGI Symbol;Acc:MGI:1096368]	-0.0995174	7.42928	6.15815	0.0130808	0.277091
ENSMUSG00000016559	H3f3b	H3 histone, family 3B [Source:MGI Symbol;Acc:MGI:1101768]	0.0917522	8.05823	6.15676	0.013091	0.277091
ENSMUSG00000015133	Lrrk1	leucine-rich repeat kinase 1 [Source:MGI Symbol;Acc:MGI:2142227]	-0.116519	6.4119	6.1541	0.0131108	0.277137
ENSMUSG00000049532	Sall2	sal-like 2 (Drosophila) [Source:MGI Symbol;Acc:MGI:1354373]	-0.307826	2.58909	6.13794	0.0132311	0.279306
ENSMUSG00000026565	Pou2f1	POU domain, class 2, transcription factor 1 [Source:MGI Symbol;Acc:MGI:101898]	-0.19882	4.13201	6.12829	0.0133035	0.280459
ENSMUSG00000032178	Ilf3	interleukin enhancer binding factor 3 [Source:MGI Symbol;Acc:MGI:1339973]	0.124638	5.71568	6.12483	0.0133296	0.280633
ENSMUSG00000061143	Maml3	mastermind like 3 (Drosophila) [Source:MGI Symbol;Acc:MGI:2389461]	-0.387527	1.94445	6.11255	0.0134225	0.282213
ENSMUSG00000022501	#N/A	#N/A	-3.9298	-2.69753	6.09927	0.0135238	0.283964
ENSMUSG00000015747	Vps45	vacuolar protein sorting 45 [Source:MGI Symbol;Acc:MGI:891965]	-0.184099	4.29001	6.09669	0.0135435	0.284
ENSMUSG00000072235	Tuba1a	tubulin, alpha 1A [Source:MGI Symbol;Acc:MGI:98869]	-0.112179	6.61148	6.08975	0.0135969	0.284049
ENSMUSG00000033237	Arid2	AT rich interactive domain 2 (ARID, RFX-like) [Source:MGI Symbol;Acc:MGI:1924294]	-0.172933	4.59687	6.08924	0.0136008	0.284049
ENSMUSG00000035551	Igfbpl1	insulin-like growth factor binding protein-like 1 [Source:MGI Symbol;Acc:MGI:1933198]	0.544991	0.868766	6.08304	0.0136485	0.284049
ENSMUSG00000026177	Slc11a1	solute carrier family 11 (proton-coupled divalent metal ion transporters), member 1 [Source:MGI Symbol;Acc:MGI:1345275]	-0.10399	10.3699	6.08233	0.013654	0.284049
ENSMUSG00000049553	Polr1a	polymerase (RNA) I polypeptide A [Source:MGI Symbol;Acc:MGI:1096397]	-0.118749	6.10936	6.08005	0.0136717	0.284049
ENSMUSG00000004896	Rrnad1	ribosomal RNA adenine dimethylase domain containing 1 [Source:MGI Symbol;Acc:MGI:2387197]	0.392935	2.03499	6.07925	0.0136779	0.284049
ENSMUSG00000041827	Oasl1	2'-5' oligoadenylate synthetase-like 1 [Source:MGI Symbol;Acc:MGI:2180849]	-0.0918029	9.13101	6.07856	0.0136832	0.284049
ENSMUSG00000063455	D630045J12Rik	RIKEN cDNA D630045J12 gene [Source:MGI Symbol;Acc:MGI:2669829]	-0.548386	0.998836	6.07659	0.0136985	0.284049
ENSMUSG00000069539	Scyl2	SCY1-like 2 (S. cerevisiae) [Source:MGI Symbol;Acc:MGI:1289172]	-0.128166	5.50363	6.07536	0.013708	0.284049
ENSMUSG00000068917	Clk2	CDC-like kinase 2 [Source:MGI Symbol;Acc:MGI:1098669]	0.252311	3.19228	6.05893	0.0138361	0.28607
ENSMUSG00000030536	Iqgap1	IQ motif containing GTPase activating protein 1 [Source:MGI Symbol;Acc:MGI:1352757]	-0.103979	9.53673	6.05821	0.0138418	0.28607
ENSMUSG00000027009	Itga4	integrin alpha 4 [Source:MGI Symbol;Acc:MGI:96603]	-0.132803	5.40465	6.05472	0.0138692	0.286261
ENSMUSG00000041323	Ak7	adenylate kinase 7 [Source:MGI Symbol;Acc:MGI:1926051]	-2.89486	-2.63184	6.05089	0.0138993	0.286506
ENSMUSG00000091811	Inafm1	InaF motif containing 1 [Source:MGI Symbol;Acc:MGI:1913550]	0.347276	2.19131	6.04688	0.0139309	0.286748
ENSMUSG00000027068	Dhrs9	dehydrogenase/reductase (SDR family) member 9 [Source:MGI Symbol;Acc:MGI:2442798]	-0.405806	1.86956	6.0448	0.0139473	0.286748
ENSMUSG00000074646	6430550D23Rik	RIKEN cDNA 6430550D23 gene [Source:MGI Symbol;Acc:MGI:2443361]	-1.40094	-1.47679	6.03851	0.0139971	0.286779
ENSMUSG00000038037	Socs1	suppressor of cytokine signaling 1 [Source:MGI Symbol;Acc:MGI:1354910]	0.101088	7.24418	6.03692	0.0140097	0.286779
ENSMUSG00000029233	Srd5a3	steroid 5 alpha-reductase 3 [Source:MGI Symbol;Acc:MGI:1930252]	-0.124605	5.5546	6.03684	0.0140104	0.286779
ENSMUSG00000021890	Eaf1	ELL associated factor 1 [Source:MGI Symbol;Acc:MGI:1921677]	0.110043	6.41392	6.0352	0.0140234	0.286779
ENSMUSG00000056004	9330182L06Rik	RIKEN cDNA 9330182L06 gene [Source:MGI Symbol;Acc:MGI:2443264]	-2.23939	-2.09181	6.03313	0.0140398	0.286779
ENSMUSG00000041229	Phf8	PHD finger protein 8 [Source:MGI Symbol;Acc:MGI:2444341]	-0.122689	5.69484	6.01896	0.014153	0.288717
ENSMUSG00000038759	Nup205	nucleoporin 205 [Source:MGI Symbol;Acc:MGI:2141625]	-0.10707	6.52727	6.00068	0.0143004	0.290864
ENSMUSG00000003299	Mrpl4	mitochondrial ribosomal protein L4 [Source:MGI Symbol;Acc:MGI:2137210]	0.117456	5.84316	5.99987	0.0143069	0.290864
ENSMUSG00000087687	Pet100	PET100 homolog [Source:MGI Symbol;Acc:MGI:3615306]	0.218239	3.61062	5.9983	0.0143197	0.290864
ENSMUSG00000063882	Uqcrh	ubiquinol-cytochrome c reductase hinge protein [Source:MGI Symbol;Acc:MGI:1913826]	0.101759	6.91395	5.99635	0.0143355	0.290864
ENSMUSG00000004891	Nes	nestin [Source:MGI Symbol;Acc:MGI:101784]	-0.343922	2.46361	5.99451	0.0143504	0.290864
ENSMUSG00000027796	Smad9	SMAD family member 9 [Source:MGI Symbol;Acc:MGI:1859993]	2.76064	-2.84252	5.99115	0.0143779	0.291045
ENSMUSG00000049699	Ucn2	urocortin 2 [Source:MGI Symbol;Acc:MGI:2176375]	1.65452	-1.96106	5.98782	0.014405	0.29117
ENSMUSG00000044393	Dsg2	desmoglein 2 [Source:MGI Symbol;Acc:MGI:1196466]	-1.26261	-1.26042	5.9847	0.0144305	0.29117
ENSMUSG00000019432	Ddx39b	DEAD (Asp-Glu-Ala-Asp) box polypeptide 39B [Source:MGI Symbol;Acc:MGI:99240]	0.116222	6.06601	5.98361	0.0144394	0.29117
ENSMUSG00000053334	Ficd	FIC domain containing [Source:MGI Symbol;Acc:MGI:1098550]	-0.268265	3.12697	5.9741	0.0145175	0.292019
ENSMUSG00000030545	Pex11a	peroxisomal biogenesis factor 11 alpha [Source:MGI Symbol;Acc:MGI:1338788]	0.213666	3.64576	5.97397	0.0145186	0.292019
ENSMUSG00000053559	Smagp	small cell adhesion glycoprotein [Source:MGI Symbol;Acc:MGI:2448476]	0.132292	5.2556	5.96681	0.0145776	0.292832
ENSMUSG00000091764	Zfp964	zinc finger protein 964 [Source:MGI Symbol;Acc:MGI:3646490]	1.21812	-1.15469	5.96458	0.0145961	0.292832
ENSMUSG00000032215	Rsl24d1	ribosomal L24 domain containing 1 [Source:MGI Symbol;Acc:MGI:2681840]	0.181484	4.49406	5.95232	0.0146979	0.2945
ENSMUSG00000028629	Exo5	exonuclease 5 [Source:MGI Symbol;Acc:MGI:1920422]	0.179632	4.23857	5.94762	0.0147372	0.294912
ENSMUSG00000026113	Inpp4a	inositol polyphosphate-4-phosphatase, type I [Source:MGI Symbol;Acc:MGI:1931123]	0.200353	4.05415	5.9345	0.0148473	0.296739
ENSMUSG00000041841	Rpl37	ribosomal protein L37 [Source:MGI Symbol;Acc:MGI:1914531]	0.0940514	7.76954	5.93027	0.014883	0.297076
ENSMUSG00000034218	Atm	ataxia telangiectasia mutated [Source:MGI Symbol;Acc:MGI:107202]	-0.151554	5.08933	5.92749	0.0149064	0.297168
ENSMUSG00000020689	Itgb3	integrin beta 3 [Source:MGI Symbol;Acc:MGI:96612]	0.40237	1.69486	5.92455	0.0149313	0.297288
ENSMUSG00000005237	Dnah2	dynein, axonemal, heavy chain 2 [Source:MGI Symbol;Acc:MGI:107731]	-1.75498	-1.73304	5.91112	0.0150456	0.298408
ENSMUSG00000001054	Rmnd5b	required for meiotic nuclear division 5 homolog B [Source:MGI Symbol;Acc:MGI:1913339]	-0.181286	4.17044	5.90957	0.0150588	0.298408
ENSMUSG00000028917	Plekhm2	pleckstrin homology domain containing, family M (with RUN domain) member 2 [Source:MGI Symbol;Acc:MGI:1916832]	0.103145	6.65062	5.90945	0.0150599	0.298408
ENSMUSG00000053754	Chd8	chromodomain helicase DNA binding protein 8 [Source:MGI Symbol;Acc:MGI:1915022]	-0.115558	6.72169	5.90905	0.0150633	0.298408
ENSMUSG00000042433	#N/A	#N/A	3.77949	-3.0913	5.89766	0.015161	0.299338
ENSMUSG00000040629	Mael	maelstrom spermatogenic transposon silencer [Source:MGI Symbol;Acc:MGI:2138453]	3.77949	-3.0913	5.89766	0.015161	0.299338
ENSMUSG00000030894	Tpp1	tripeptidyl peptidase I [Source:MGI Symbol;Acc:MGI:1336194]	-0.0933083	8.81159	5.89548	0.0151798	0.299338
ENSMUSG00000067851	Arfgef1	ADP-ribosylation factor guanine nucleotide-exchange factor 1(brefeldin A-inhibited) [Source:MGI Symbol;Acc:MGI:2442988]	-0.102346	7.27679	5.89239	0.0152064	0.299338
ENSMUSG00000054640	Slc8a1	solute carrier family 8 (sodium/calcium exchanger), member 1 [Source:MGI Symbol;Acc:MGI:107956]	-0.133847	5.8027	5.89105	0.015218	0.299338
ENSMUSG00000021250	Fos	FBJ osteosarcoma oncogene [Source:MGI Symbol;Acc:MGI:95574]	0.153916	5.17497	5.89035	0.0152241	0.299338
ENSMUSG00000034088	Hdlbp	high density lipoprotein (HDL) binding protein [Source:MGI Symbol;Acc:MGI:99256]	-0.0921183	8.39361	5.87895	0.015323	0.300729
ENSMUSG00000031787	Katnb1	katanin p80 (WD40-containing) subunit B 1 [Source:MGI Symbol;Acc:MGI:1921437]	-0.194602	3.95732	5.87683	0.0153414	0.300729
ENSMUSG00000022514	Il1rap	interleukin 1 receptor accessory protein [Source:MGI Symbol;Acc:MGI:104975]	-0.304382	2.66919	5.87561	0.0153521	0.300729
ENSMUSG00000019920	Lims1	LIM and senescent cell antigen-like domains 1 [Source:MGI Symbol;Acc:MGI:1195263]	-0.118925	6.5823	5.86913	0.0154087	0.301464
ENSMUSG00000040554	Aipl1	aryl hydrocarbon receptor-interacting protein-like 1 [Source:MGI Symbol;Acc:MGI:2148800]	-3.79219	-2.84338	5.86357	0.0154574	0.302041
ENSMUSG00000041957	Pkp2	plakophilin 2 [Source:MGI Symbol;Acc:MGI:1914701]	-0.459076	1.33943	5.85892	0.0154983	0.302467
ENSMUSG00000048096	Lmod1	leiomodin 1 (smooth muscle) [Source:MGI Symbol;Acc:MGI:2135671]	-1.59628	-1.70189	5.85144	0.0155643	0.303242
ENSMUSG00000009470	Tnpo1	transportin 1 [Source:MGI Symbol;Acc:MGI:2681523]	-0.0962137	7.26968	5.84913	0.0155847	0.303242
ENSMUSG00000026516	Nvl	nuclear VCP-like [Source:MGI Symbol;Acc:MGI:1914709]	-0.142155	4.96103	5.84763	0.015598	0.303242
ENSMUSG00000022235	Cmbl	carboxymethylenebutenolidase-like (Pseudomonas) [Source:MGI Symbol;Acc:MGI:1916824]	1.31549	-1.4448	5.84336	0.0156359	0.303242
ENSMUSG00000034101	Ctnnd1	catenin (cadherin associated protein), delta 1 [Source:MGI Symbol;Acc:MGI:105100]	-0.0898581	8.09067	5.84327	0.0156367	0.303242
ENSMUSG00000029761	Cald1	caldesmon 1 [Source:MGI Symbol;Acc:MGI:88250]	-0.278061	3.16227	5.83692	0.0156932	0.303242
ENSMUSG00000039704	Lmbrd2	LMBR1 domain containing 2 [Source:MGI Symbol;Acc:MGI:2444173]	-0.215513	3.91196	5.83331	0.0157255	0.303242
ENSMUSG00000029005	Draxin	dorsal inhibitory axon guidance protein [Source:MGI Symbol;Acc:MGI:1917683]	1.12959	-1.01976	5.83248	0.0157329	0.303242
ENSMUSG00000021226	Acot2	acyl-CoA thioesterase 2 [Source:MGI Symbol;Acc:MGI:2159605]	0.376845	2.05275	5.83085	0.0157475	0.303242
ENSMUSG00000039236	Isg20	interferon-stimulated protein [Source:MGI Symbol;Acc:MGI:1928895]	-0.149872	4.72015	5.82777	0.0157751	0.303242
ENSMUSG00000035953	Tmem55b	transmembrane protein 55b [Source:MGI Symbol;Acc:MGI:2448501]	0.104313	6.54147	5.82742	0.0157782	0.303242
ENSMUSG00000021211	Akr1c12	aldo-keto reductase family 1, member C12 [Source:MGI Symbol;Acc:MGI:1351661]	1.20368	-1.30546	5.82659	0.0157857	0.303242
ENSMUSG00000030786	Itgam	integrin alpha M [Source:MGI Symbol;Acc:MGI:96607]	-0.0894166	8.24177	5.82405	0.0158085	0.303242
ENSMUSG00000092035	Peg10	paternally expressed 10 [Source:MGI Symbol;Acc:MGI:2157785]	-0.392279	1.87238	5.8228	0.0158197	0.303242
ENSMUSG00000020949	Fkbp3	FK506 binding protein 3 [Source:MGI Symbol;Acc:MGI:1353460]	0.163043	4.72999	5.82205	0.0158265	0.303242
ENSMUSG00000042272	Sestd1	SEC14 and spectrin domains 1 [Source:MGI Symbol;Acc:MGI:1916262]	0.188631	4.1834	5.81719	0.0158703	0.303712
ENSMUSG00000033972	Zfp944	zinc finger protein 944 [Source:MGI Symbol;Acc:MGI:2442394]	0.392206	2.0364	5.81149	0.0159218	0.303807
ENSMUSG00000022772	Senp5	SUMO/sentrin specific peptidase 5 [Source:MGI Symbol;Acc:MGI:2443596]	-0.13225	5.342	5.81056	0.0159302	0.303807
ENSMUSG00000030486	Zfp108	zinc finger protein 108 [Source:MGI Symbol;Acc:MGI:1891198]	-1.1697	-0.762595	5.81025	0.0159331	0.303807
ENSMUSG00000031207	Msn	moesin [Source:MGI Symbol;Acc:MGI:97167]	-0.093205	10.4442	5.80317	0.0159973	0.304663
ENSMUSG00000045294	Insig1	insulin induced gene 1 [Source:MGI Symbol;Acc:MGI:1916289]	0.115821	5.98075	5.80077	0.0160191	0.304711
ENSMUSG00000055024	Ep300	E1A binding protein p300 [Source:MGI Symbol;Acc:MGI:1276116]	-0.100939	7.08468	5.78963	0.016121	0.306
ENSMUSG00000068117	Mei1	meiotic double-stranded break formation protein 1 [Source:MGI Symbol;Acc:MGI:3028590]	1.60746	-1.92316	5.78912	0.0161257	0.306
ENSMUSG00000028608	0610037L13Rik	RIKEN cDNA 0610037L13 gene [Source:MGI Symbol;Acc:MGI:1921348]	0.190039	4.17974	5.78542	0.0161597	0.306276
ENSMUSG00000050244	Heatr1	HEAT repeat containing 1 [Source:MGI Symbol;Acc:MGI:2442524]	-0.107719	6.28989	5.78295	0.0161824	0.306339
ENSMUSG00000060860	Ube2s	ubiquitin-conjugating enzyme E2S [Source:MGI Symbol;Acc:MGI:1925141]	0.110042	6.40849	5.77127	0.0162903	0.306489
ENSMUSG00000017057	Il13ra1	interleukin 13 receptor, alpha 1 [Source:MGI Symbol;Acc:MGI:105052]	-0.127744	5.40977	5.77076	0.016295	0.306489
ENSMUSG00000018750	Zbtb4	zinc finger and BTB domain containing 4 [Source:MGI Symbol;Acc:MGI:1922830]	-0.123723	5.82147	5.76943	0.0163074	0.306489
ENSMUSG00000015289	Lage3	L antigen family, member 3 [Source:MGI Symbol;Acc:MGI:1913442]	0.201775	3.80783	5.76425	0.0163555	0.306489
ENSMUSG00000047789	Slc38a9	solute carrier family 38, member 9 [Source:MGI Symbol;Acc:MGI:1918839]	-0.170569	4.47324	5.75958	0.016399	0.306489
ENSMUSG00000027438	Napb	N-ethylmaleimide sensitive fusion protein attachment protein beta [Source:MGI Symbol;Acc:MGI:104562]	0.433993	1.59711	5.75955	0.0163992	0.306489
ENSMUSG00000058997	Vwa8	von Willebrand factor A domain containing 8 [Source:MGI Symbol;Acc:MGI:1919008]	-0.129832	5.49145	5.75111	0.0164783	0.306489
ENSMUSG00000041570	Camsap2	calmodulin regulated spectrin-associated protein family, member 2 [Source:MGI Symbol;Acc:MGI:1922434]	-0.132007	5.43727	5.74996	0.0164891	0.306489
ENSMUSG00000036751	Cox6b1	cytochrome c oxidase, subunit VIb polypeptide 1 [Source:MGI Symbol;Acc:MGI:107460]	0.0915308	7.81793	5.74548	0.0165311	0.306489
ENSMUSG00000001844	Zdhhc4	zinc finger, DHHC domain containing 4 [Source:MGI Symbol;Acc:MGI:1920131]	0.254328	3.17225	5.74165	0.0165672	0.306489
ENSMUSG00000041720	Pi4ka	phosphatidylinositol 4-kinase alpha [Source:MGI Symbol;Acc:MGI:2448506]	-0.0926979	7.70902	5.74115	0.016572	0.306489
ENSMUSG00000052302	Tbc1d30	TBC1 domain family, member 30 [Source:MGI Symbol;Acc:MGI:1921944]	-0.501594	1.29536	5.741	0.0165733	0.306489
ENSMUSG00000023885	Thbs2	thrombospondin 2 [Source:MGI Symbol;Acc:MGI:98738]	0.729804	0.153321	5.73923	0.01659	0.306489
ENSMUSG00000021994	Wnt5a	wingless-type MMTV integration site family, member 5A [Source:MGI Symbol;Acc:MGI:98958]	-1.2478	-1.04842	5.73743	0.0166071	0.306489
ENSMUSG00000047759	Hs3st3a1	heparan sulfate (glucosamine) 3-O-sulfotransferase 3A1 [Source:MGI Symbol;Acc:MGI:1333861]	-4.18895	-3.18238	5.73678	0.0166132	0.306489
ENSMUSG00000028222	Calb1	calbindin 1 [Source:MGI Symbol;Acc:MGI:88248]	-4.18895	-3.18238	5.73678	0.0166132	0.306489
ENSMUSG00000046480	#N/A	#N/A	-4.18895	-3.18238	5.73678	0.0166132	0.306489
ENSMUSG00000033053	1700028P14Rik	RIKEN cDNA 1700028P14 gene [Source:MGI Symbol;Acc:MGI:1914733]	-4.18895	-3.18238	5.73678	0.0166132	0.306489
ENSMUSG00000068314	#N/A	#N/A	-4.18895	-3.18238	5.73678	0.0166132	0.306489
ENSMUSG00000030858	#N/A	#N/A	-4.18895	-3.18238	5.73678	0.0166132	0.306489
ENSMUSG00000053395	#N/A	#N/A	-4.18895	-3.18238	5.73678	0.0166132	0.306489
ENSMUSG00000021707	Dhfr	dihydrofolate reductase [Source:MGI Symbol;Acc:MGI:94890]	-0.222096	3.69817	5.73628	0.016618	0.306489
ENSMUSG00000029714	Gigyf1	GRB10 interacting GYF protein 1 [Source:MGI Symbol;Acc:MGI:1888677]	0.157686	4.67285	5.7259	0.0167165	0.307947
ENSMUSG00000060636	Rpl35a	ribosomal protein L35A [Source:MGI Symbol;Acc:MGI:1928894]	0.0973726	6.8679	5.69876	0.0169769	0.312378
ENSMUSG00000032997	Chpf	chondroitin polymerizing factor [Source:MGI Symbol;Acc:MGI:106576]	0.220768	3.59727	5.69541	0.0170094	0.312612
ENSMUSG00000032035	Ets1	E26 avian leukemia oncogene 1, 5' domain [Source:MGI Symbol;Acc:MGI:95455]	-0.313253	2.52691	5.68988	0.017063	0.313233
ENSMUSG00000036553	Sh3tc1	SH3 domain and tetratricopeptide repeats 1 [Source:MGI Symbol;Acc:MGI:2678949]	-0.158084	4.69803	5.68297	0.0171303	0.31391
ENSMUSG00000049932	H2afx	H2A histone family, member X [Source:MGI Symbol;Acc:MGI:102688]	0.182894	4.23378	5.68201	0.0171398	0.31391
ENSMUSG00000022488	Nckap1l	NCK associated protein 1 like [Source:MGI Symbol;Acc:MGI:1926063]	-0.0966842	10.3491	5.67605	0.0171981	0.314582
ENSMUSG00000034430	Zxdc	ZXD family zinc finger C [Source:MGI Symbol;Acc:MGI:1933108]	-0.170247	4.40331	5.67219	0.0172359	0.314582
ENSMUSG00000057337	Chst3	carbohydrate (chondroitin 6/keratan) sulfotransferase 3 [Source:MGI Symbol;Acc:MGI:1858224]	-1.80242	-1.8057	5.67215	0.0172363	0.314582
ENSMUSG00000044792	Isca1	iron-sulfur cluster assembly 1 [Source:MGI Symbol;Acc:MGI:1916296]	-0.131296	5.52128	5.65941	0.017362	0.31651
ENSMUSG00000029859	Epha1	Eph receptor A1 [Source:MGI Symbol;Acc:MGI:107381]	2.2834	-2.56364	5.64942	0.0174612	0.317165
ENSMUSG00000025246	Tbl1x	transducin (beta)-like 1 X-linked [Source:MGI Symbol;Acc:MGI:1336172]	-0.110427	6.65986	5.64797	0.0174756	0.317165
ENSMUSG00000034290	Nek9	NIMA (never in mitosis gene a)-related expressed kinase 9 [Source:MGI Symbol;Acc:MGI:2387995]	-0.0938748	7.51006	5.64619	0.0174933	0.317165
ENSMUSG00000028249	Sdcbp	syndecan binding protein [Source:MGI Symbol;Acc:MGI:1337026]	-0.092782	10.1687	5.64332	0.017522	0.317165
ENSMUSG00000025128	Bhlhe22	basic helix-loop-helix family, member e22 [Source:MGI Symbol;Acc:MGI:1930001]	3.72086	-3.09009	5.63763	0.017579	0.317165
ENSMUSG00000027716	Trpc3	transient receptor potential cation channel, subfamily C, member 3 [Source:MGI Symbol;Acc:MGI:109526]	3.72086	-3.09009	5.63763	0.017579	0.317165
ENSMUSG00000031898	Dpep3	dipeptidase 3 [Source:MGI Symbol;Acc:MGI:1919104]	3.72086	-3.09009	5.63763	0.017579	0.317165
ENSMUSG00000032978	Guca2b	guanylate cyclase activator 2b (retina) [Source:MGI Symbol;Acc:MGI:1270851]	3.72086	-3.09009	5.63763	0.017579	0.317165
ENSMUSG00000025927	Tfap2b	transcription factor AP-2 beta [Source:MGI Symbol;Acc:MGI:104672]	3.72086	-3.09009	5.63763	0.017579	0.317165
ENSMUSG00000028646	Rragc	Ras-related GTP binding C [Source:MGI Symbol;Acc:MGI:1858751]	0.0955373	7.89837	5.63347	0.0176208	0.317241
ENSMUSG00000050029	Rap2c	RAP2C, member of RAS oncogene family [Source:MGI Symbol;Acc:MGI:1919315]	-0.106325	7.7569	5.6332	0.0176234	0.317241
ENSMUSG00000027274	Mkks	McKusick-Kaufman syndrome [Source:MGI Symbol;Acc:MGI:1891836]	0.163283	4.46139	5.62902	0.0176655	0.317637
ENSMUSG00000074417	Gm14548	predicted gene 14548 [Source:MGI Symbol;Acc:MGI:3709645]	-0.220167	3.68357	5.61958	0.0177609	0.318988
ENSMUSG00000037499	Nenf	neuron derived neurotrophic factor [Source:MGI Symbol;Acc:MGI:1913458]	0.193743	4.24555	5.61658	0.0177913	0.31917
ENSMUSG00000029924	Slc37a3	solute carrier family 37 (glycerol-3-phosphate transporter), member 3 [Source:MGI Symbol;Acc:MGI:1919394]	0.170426	4.34267	5.60888	0.0178697	0.320213
ENSMUSG00000027422	Rrbp1	ribosome binding protein 1 [Source:MGI Symbol;Acc:MGI:1932395]	-0.0967956	10.1514	5.593	0.0180324	0.322761
ENSMUSG00000023806	Rsph3b	radial spoke 3B homolog (Chlamydomonas) [Source:MGI Symbol;Acc:MGI:3630308]	-0.239284	3.27606	5.58959	0.0180675	0.323023
ENSMUSG00000026958	Dpp7	dipeptidylpeptidase 7 [Source:MGI Symbol;Acc:MGI:1933213]	0.112255	6.89665	5.58171	0.018149	0.323973
ENSMUSG00000034959	Rubcnl	RUN and cysteine rich domain containing beclin 1 interacting protein like [Source:MGI Symbol;Acc:MGI:2685590]	-0.248495	3.21656	5.57671	0.0182009	0.323973
ENSMUSG00000049562	Ap5b1	adaptor-related protein complex 5, beta 1 subunit [Source:MGI Symbol;Acc:MGI:2685808]	-0.129677	5.42404	5.57524	0.0182162	0.323973
ENSMUSG00000020812	1810032O08Rik	RIKEN cDNA 1810032O08 gene [Source:MGI Symbol;Acc:MGI:1913543]	0.703389	0.152493	5.57466	0.0182222	0.323973
ENSMUSG00000079049	Serpinb1c	serine (or cysteine) peptidase inhibitor, clade B, member 1c [Source:MGI Symbol;Acc:MGI:2445363]	0.154494	4.63739	5.57455	0.0182234	0.323973
ENSMUSG00000024979	Tectb	tectorin beta [Source:MGI Symbol;Acc:MGI:109574]	-3.514	-2.92086	5.57243	0.0182454	0.324
ENSMUSG00000022280	Rnf19a	ring finger protein 19A [Source:MGI Symbol;Acc:MGI:1353623]	0.163147	4.79203	5.57037	0.0182669	0.324016
ENSMUSG00000000628	Hk2	hexokinase 2 [Source:MGI Symbol;Acc:MGI:1315197]	0.120022	5.96832	5.5634	0.0183397	0.324943
ENSMUSG00000032621	Srek1	splicing regulatory glutamine/lysine-rich protein 1 [Source:MGI Symbol;Acc:MGI:2145245]	0.222088	3.66568	5.56043	0.0183709	0.32513
ENSMUSG00000026715	Serpinc1	serine (or cysteine) peptidase inhibitor, clade C (antithrombin), member 1 [Source:MGI Symbol;Acc:MGI:88095]	2.68784	-2.84106	5.55777	0.0183988	0.325259
ENSMUSG00000030451	Herc2	HECT and RLD domain containing E3 ubiquitin protein ligase 2 [Source:MGI Symbol;Acc:MGI:103234]	-0.119463	6.11077	5.55083	0.0184719	0.325573
ENSMUSG00000066278	Vps37b	vacuolar protein sorting 37B [Source:MGI Symbol;Acc:MGI:1916724]	0.149779	4.6394	5.55	0.0184807	0.325573
ENSMUSG00000039048	Foxred1	FAD-dependent oxidoreductase domain containing 1 [Source:MGI Symbol;Acc:MGI:2446262]	-0.181552	4.06984	5.54784	0.0185035	0.325573
ENSMUSG00000024091	Vapa	vesicle-associated membrane protein, associated protein A [Source:MGI Symbol;Acc:MGI:1353561]	0.112352	6.6151	5.54621	0.0185208	0.325573
ENSMUSG00000001942	Siae	sialic acid acetylesterase [Source:MGI Symbol;Acc:MGI:104803]	-0.143534	5.16648	5.54462	0.0185376	0.325573
ENSMUSG00000024807	Syvn1	synovial apoptosis inhibitor 1, synoviolin [Source:MGI Symbol;Acc:MGI:1921376]	0.108323	6.04149	5.54367	0.0185477	0.325573
ENSMUSG00000032092	Mpzl2	myelin protein zero-like 2 [Source:MGI Symbol;Acc:MGI:1289160]	-3.51128	-2.91896	5.5424	0.0185611	0.325573
ENSMUSG00000032902	Slc16a1	solute carrier family 16 (monocarboxylic acid transporters), member 1 [Source:MGI Symbol;Acc:MGI:106013]	0.145925	5.01666	5.52375	0.01876	0.328696
ENSMUSG00000035530	Eif1	eukaryotic translation initiation factor 1 [Source:MGI Symbol;Acc:MGI:105125]	0.105948	8.66116	5.50774	0.0189325	0.33116
ENSMUSG00000023072	Cep89	centrosomal protein 89 [Source:MGI Symbol;Acc:MGI:1919390]	-0.302966	2.75654	5.50681	0.0189426	0.33116
ENSMUSG00000049354	Dcaf7	DDB1 and CUL4 associated factor 7 [Source:MGI Symbol;Acc:MGI:1919083]	-0.0955968	7.15501	5.49887	0.0190288	0.331535
ENSMUSG00000020105	Lrig3	leucine-rich repeats and immunoglobulin-like domains 3 [Source:MGI Symbol;Acc:MGI:2443955]	-0.621047	0.462747	5.49623	0.0190576	0.331535
ENSMUSG00000066892	Fbxl12	F-box and leucine-rich repeat protein 12 [Source:MGI Symbol;Acc:MGI:1354738]	0.4042	1.88698	5.49614	0.0190585	0.331535
ENSMUSG00000025357	Dgka	diacylglycerol kinase, alpha [Source:MGI Symbol;Acc:MGI:102952]	0.208105	3.56805	5.49598	0.0190603	0.331535
ENSMUSG00000069814	Ccdc92b	coiled-coil domain containing 92B [Source:MGI Symbol;Acc:MGI:3588240]	1.82198	-2.18054	5.49283	0.0190946	0.331535
ENSMUSG00000033732	Sf3b3	splicing factor 3b, subunit 3 [Source:MGI Symbol;Acc:MGI:1289341]	-0.0925854	7.33507	5.48906	0.0191359	0.331535
ENSMUSG00000032314	Etfa	electron transferring flavoprotein, alpha polypeptide [Source:MGI Symbol;Acc:MGI:106092]	0.107855	6.13842	5.48744	0.0191536	0.331535
ENSMUSG00000028773	Fabp3	fatty acid binding protein 3, muscle and heart [Source:MGI Symbol;Acc:MGI:95476]	0.115906	5.79066	5.48651	0.0191637	0.331535
ENSMUSG00000029371	Cxcl5	chemokine (C-X-C motif) ligand 5 [Source:MGI Symbol;Acc:MGI:1096868]	0.308752	2.46546	5.48592	0.0191702	0.331535
ENSMUSG00000043832	Clec4a3	C-type lectin domain family 4, member a3 [Source:MGI Symbol;Acc:MGI:1920399]	-0.0926314	7.23618	5.48555	0.0191743	0.331535
ENSMUSG00000067297	Ifit1bl2	interferon induced protein with tetratricopeptide repeats 1B like 2 [Source:MGI Symbol;Acc:MGI:2148249]	-0.232244	3.45475	5.48224	0.0192106	0.331799
ENSMUSG00000058099	Nfam1	Nfat activating molecule with ITAM motif 1 [Source:MGI Symbol;Acc:MGI:1921289]	-0.106074	6.71983	5.4781	0.0192562	0.332222
ENSMUSG00000027447	Cst3	cystatin C [Source:MGI Symbol;Acc:MGI:102519]	0.133995	9.5451	5.47044	0.0193407	0.333066
ENSMUSG00000074896	Ifit3	interferon-induced protein with tetratricopeptide repeats 3 [Source:MGI Symbol;Acc:MGI:1101055]	-0.0941458	8.86065	5.46984	0.0193474	0.333066
ENSMUSG00000054408	Spcs3	signal peptidase complex subunit 3 homolog (S. cerevisiae) [Source:MGI Symbol;Acc:MGI:1923937]	0.112814	6.30063	5.46464	0.019405	0.333641
ENSMUSG00000022415	Syngr1	synaptogyrin 1 [Source:MGI Symbol;Acc:MGI:1328323]	0.110867	6.61449	5.46302	0.0194231	0.333641
ENSMUSG00000024208	Uqcc2	ubiquinol-cytochrome c reductase complex assembly factor 2 [Source:MGI Symbol;Acc:MGI:1914517]	0.127885	5.57515	5.46012	0.0194553	0.333831
ENSMUSG00000070469	Adamtsl3	ADAMTS-like 3 [Source:MGI Symbol;Acc:MGI:3028499]	1.99692	-2.38688	5.45261	0.0195391	0.334438
ENSMUSG00000022193	Psmb5	proteasome (prosome, macropain) subunit, beta type 5 [Source:MGI Symbol;Acc:MGI:1194513]	0.0996381	6.55432	5.45233	0.0195422	0.334438
ENSMUSG00000027670	Ocstamp	osteoclast stimulatory transmembrane protein [Source:MGI Symbol;Acc:MGI:1921864]	0.2608	3.16791	5.45125	0.0195543	0.334438
ENSMUSG00000057246	BC051142	cDNA sequence BC051142 [Source:MGI Symbol;Acc:MGI:3039565]	2.70595	-2.76357	5.44517	0.0196225	0.33524
ENSMUSG00000044701	Il27	interleukin 27 [Source:MGI Symbol;Acc:MGI:2384409]	0.328184	2.20994	5.44023	0.0196781	0.335606
ENSMUSG00000035498	Cdcp1	CUB domain containing protein 1 [Source:MGI Symbol;Acc:MGI:2442010]	2.65429	-2.63073	5.43898	0.0196922	0.335606
ENSMUSG00000028439	Fam219a	family with sequence similarity 219, member A [Source:MGI Symbol;Acc:MGI:1919151]	0.119991	5.53964	5.4376	0.0197077	0.335606
ENSMUSG00000029545	Acads	acyl-Coenzyme A dehydrogenase, short chain [Source:MGI Symbol;Acc:MGI:87868]	0.115095	5.67588	5.43498	0.0197373	0.335747
ENSMUSG00000055436	Srsf11	serine/arginine-rich splicing factor 11 [Source:MGI Symbol;Acc:MGI:1916457]	0.138958	5.04135	5.42912	0.0198037	0.336513
ENSMUSG00000029504	Ddx51	DEAD (Asp-Glu-Ala-Asp) box polypeptide 51 [Source:MGI Symbol;Acc:MGI:1916913]	0.162265	4.54458	5.41964	0.0199115	0.337981
ENSMUSG00000040225	Prrc2c	proline-rich coiled-coil 2C [Source:MGI Symbol;Acc:MGI:1913754]	-0.0963414	7.05047	5.41599	0.0199531	0.338323
ENSMUSG00000002580	Mien1	migration and invasion enhancer 1 [Source:MGI Symbol;Acc:MGI:1913678]	0.111491	5.96417	5.41267	0.0199912	0.338391
ENSMUSG00000021326	Trim27	tripartite motif-containing 27 [Source:MGI Symbol;Acc:MGI:97904]	0.119594	5.64266	5.41189	0.02	0.338391
ENSMUSG00000063317	Usp31	ubiquitin specific peptidase 31 [Source:MGI Symbol;Acc:MGI:1923429]	-0.133267	5.17221	5.40705	0.0200556	0.338967
ENSMUSG00000036718	Micall2	MICAL-like 2 [Source:MGI Symbol;Acc:MGI:2444818]	-0.365234	1.83991	5.39969	0.0201404	0.340036
ENSMUSG00000044786	Zfp36	zinc finger protein 36 [Source:MGI Symbol;Acc:MGI:99180]	0.0882631	7.62434	5.39571	0.0201863	0.340447
ENSMUSG00000072949	Acot1	acyl-CoA thioesterase 1 [Source:MGI Symbol;Acc:MGI:1349396]	0.334514	2.11464	5.39074	0.0202439	0.341054
ENSMUSG00000057058	Skap1	src family associated phosphoprotein 1 [Source:MGI Symbol;Acc:MGI:1925723]	2.65016	-2.7699	5.38522	0.020308	0.341328
ENSMUSG00000001056	Nhp2	NHP2 ribonucleoprotein [Source:MGI Symbol;Acc:MGI:1098547]	0.127062	5.24415	5.38193	0.0203464	0.341328
ENSMUSG00000032966	Fkbp1a	FK506 binding protein 1a [Source:MGI Symbol;Acc:MGI:95541]	0.0941641	7.27919	5.38013	0.0203673	0.341328
ENSMUSG00000029419	Gm996	predicted gene 996 [Source:MGI Symbol;Acc:MGI:2685842]	-3.93395	-3.08903	5.38004	0.0203684	0.341328
ENSMUSG00000022780	Meltf	melanotransferrin [Source:MGI Symbol;Acc:MGI:1353421]	-3.93395	-3.08903	5.38004	0.0203684	0.341328
ENSMUSG00000036620	Mgat4b	mannoside acetylglucosaminyltransferase 4, isoenzyme B [Source:MGI Symbol;Acc:MGI:2143974]	0.105421	6.23219	5.37156	0.0204676	0.341688
ENSMUSG00000000826	Dnajc5	DnaJ heat shock protein family (Hsp40) member C5 [Source:MGI Symbol;Acc:MGI:892995]	-0.0961648	7.47057	5.36975	0.0204889	0.341688
ENSMUSG00000015966	Il17rb	interleukin 17 receptor B [Source:MGI Symbol;Acc:MGI:1355292]	3.65698	-3.08888	5.36714	0.0205196	0.341688
ENSMUSG00000054679	Srsf12	serine/arginine-rich splicing factor 12 [Source:MGI Symbol;Acc:MGI:2661424]	3.65698	-3.08888	5.36714	0.0205196	0.341688
ENSMUSG00000029864	Gstk1	glutathione S-transferase kappa 1 [Source:MGI Symbol;Acc:MGI:1923513]	-0.464241	1.29433	5.36709	0.0205202	0.341688
ENSMUSG00000025854	Fam20c	family with sequence similarity 20, member C [Source:MGI Symbol;Acc:MGI:2136853]	0.0972701	6.84211	5.36684	0.0205232	0.341688
ENSMUSG00000045594	Glb1	galactosidase, beta 1 [Source:MGI Symbol;Acc:MGI:88151]	0.128885	6.2749	5.36527	0.0205416	0.341688
ENSMUSG00000037999	Arap2	ArfGAP with RhoGAP domain, ankyrin repeat and PH domain 2 [Source:MGI Symbol;Acc:MGI:2684416]	-0.246174	3.24257	5.36213	0.0205787	0.341944
ENSMUSG00000022400	Rbx1	ring-box 1 [Source:MGI Symbol;Acc:MGI:1891829]	0.0959812	6.7738	5.35909	0.0206145	0.34218
ENSMUSG00000028909	Ptpru	protein tyrosine phosphatase, receptor type, U [Source:MGI Symbol;Acc:MGI:1321151]	-1.67029	-1.96275	5.35645	0.0206458	0.342338
ENSMUSG00000019872	Smpdl3a	sphingomyelin phosphodiesterase, acid-like 3A [Source:MGI Symbol;Acc:MGI:1931437]	0.110428	6.74868	5.35318	0.0206846	0.342621
ENSMUSG00000038683	Pak1ip1	PAK1 interacting protein 1 [Source:MGI Symbol;Acc:MGI:1915333]	0.125947	5.25386	5.34792	0.020747	0.34301
ENSMUSG00000042644	Itpr3	inositol 1,4,5-triphosphate receptor 3 [Source:MGI Symbol;Acc:MGI:96624]	-0.129744	5.54936	5.34574	0.020773	0.34301
ENSMUSG00000062510	Nsl1	NSL1, MIS12 kinetochore complex component [Source:MGI Symbol;Acc:MGI:2685830]	0.484655	1.23575	5.34571	0.0207733	0.34301
ENSMUSG00000020300	Cpeb4	cytoplasmic polyadenylation element binding protein 4 [Source:MGI Symbol;Acc:MGI:1914829]	0.129444	5.53197	5.33807	0.0208646	0.343878
ENSMUSG00000062627	Mysm1	myb-like, SWIRM and MPN domains 1 [Source:MGI Symbol;Acc:MGI:2444584]	0.226825	3.45061	5.33638	0.0208848	0.343878
ENSMUSG00000026433	Rab29	RAB29, member RAS oncogene family [Source:MGI Symbol;Acc:MGI:2385107]	0.129537	5.26486	5.32807	0.0209846	0.343878
ENSMUSG00000026003	Acadl	acyl-Coenzyme A dehydrogenase, long-chain [Source:MGI Symbol;Acc:MGI:87866]	0.116817	5.71577	5.32451	0.0210275	0.343878
ENSMUSG00000001910	Nacc1	nucleus accumbens associated 1, BEN and BTB (POZ) domain containing [Source:MGI Symbol;Acc:MGI:1914080]	-0.0937385	7.22806	5.3242	0.0210313	0.343878
ENSMUSG00000028539	Artn	artemin [Source:MGI Symbol;Acc:MGI:1333791]	3.65793	-3.18345	5.32168	0.0210617	0.343878
ENSMUSG00000073414	Mpig6b	megakaryocyte and platelet inhibitory receptor G6b [Source:MGI Symbol;Acc:MGI:2146995]	3.65793	-3.18345	5.32168	0.0210617	0.343878
ENSMUSG00000027375	Mal	myelin and lymphocyte protein, T cell differentiation protein [Source:MGI Symbol;Acc:MGI:892970]	3.65793	-3.18345	5.32168	0.0210617	0.343878
ENSMUSG00000091814	Gm8050	predicted gene 8050 [Source:MGI Symbol;Acc:MGI:3779779]	3.65793	-3.18345	5.32168	0.0210617	0.343878
ENSMUSG00000079162	Trim43b	tripartite motif-containing 43B [Source:MGI Symbol;Acc:MGI:3648996]	3.65793	-3.18345	5.32168	0.0210617	0.343878
ENSMUSG00000020834	Dhrs13	dehydrogenase/reductase (SDR family) member 13 [Source:MGI Symbol;Acc:MGI:1917701]	0.539027	0.664849	5.31937	0.0210896	0.343878
ENSMUSG00000001156	Mxd1	MAX dimerization protein 1 [Source:MGI Symbol;Acc:MGI:96908]	0.149617	4.68018	5.31884	0.0210961	0.343878
ENSMUSG00000034330	Plcg2	phospholipase C, gamma 2 [Source:MGI Symbol;Acc:MGI:97616]	-0.0897708	7.85898	5.31652	0.0211241	0.343878
ENSMUSG00000041747	Utp15	UTP15 small subunit processome component [Source:MGI Symbol;Acc:MGI:2145443]	0.1314	5.07235	5.31594	0.0211312	0.343878
ENSMUSG00000044447	Dock5	dedicator of cytokinesis 5 [Source:MGI Symbol;Acc:MGI:2652871]	-0.525152	0.879289	5.3131	0.0211657	0.344085
ENSMUSG00000036040	Adamtsl2	ADAMTS-like 2 [Source:MGI Symbol;Acc:MGI:1925044]	-4.10762	-3.09202	5.30845	0.0212222	0.344396
ENSMUSG00000023923	Tbc1d5	TBC1 domain family, member 5 [Source:MGI Symbol;Acc:MGI:1919488]	-0.10271	6.36022	5.30757	0.021233	0.344396
ENSMUSG00000075419	Dolk	dolichol kinase [Source:MGI Symbol;Acc:MGI:2677836]	0.161071	4.58827	5.30614	0.0212504	0.344396
ENSMUSG00000093668	Pou5f2	POU domain class 5, transcription factor 2 [Source:MGI Symbol;Acc:MGI:1922757]	-4.09867	-3.09009	5.3003	0.0213218	0.344844
ENSMUSG00000055639	Dach1	dachshund 1 (Drosophila) [Source:MGI Symbol;Acc:MGI:1277991]	-4.09867	-3.09009	5.3003	0.0213218	0.344844
ENSMUSG00000022680	Pdxdc1	pyridoxal-dependent decarboxylase domain containing 1 [Source:MGI Symbol;Acc:MGI:1920909]	-0.100268	6.36555	5.29695	0.0213629	0.345155
ENSMUSG00000030554	Synm	synemin, intermediate filament protein [Source:MGI Symbol;Acc:MGI:2661187]	-2.02359	-2.23141	5.2907	0.0214396	0.345736
ENSMUSG00000067377	Tspan6	tetraspanin 6 [Source:MGI Symbol;Acc:MGI:1926264]	0.817814	-0.475742	5.29045	0.0214427	0.345736
ENSMUSG00000047810	Ccdc88b	coiled-coil domain containing 88B [Source:MGI Symbol;Acc:MGI:1925567]	-0.102382	6.5218	5.28798	0.0214731	0.345873
ENSMUSG00000025026	Add3	adducin 3 (gamma) [Source:MGI Symbol;Acc:MGI:1351615]	0.259611	2.9106	5.28438	0.0215176	0.346191
ENSMUSG00000031375	Bgn	biglycan [Source:MGI Symbol;Acc:MGI:88158]	-0.252488	3.007	5.28283	0.0215368	0.346191
ENSMUSG00000030657	Xylt1	xylosyltransferase 1 [Source:MGI Symbol;Acc:MGI:2451073]	-0.498176	1.18048	5.27726	0.0216058	0.346946
ENSMUSG00000020656	Grhl1	grainyhead-like 1 (Drosophila) [Source:MGI Symbol;Acc:MGI:2182540]	1.48652	-1.76783	5.27202	0.0216708	0.347509
ENSMUSG00000038521	C1s1	complement component 1, s subcomponent 1 [Source:MGI Symbol;Acc:MGI:1355312]	0.194301	3.98465	5.27027	0.0216927	0.347509
ENSMUSG00000015759	Cnih1	cornichon family AMPA receptor auxiliary protein 1 [Source:MGI Symbol;Acc:MGI:1277202]	0.120943	5.49235	5.26912	0.0217069	0.347509
ENSMUSG00000078853	Igtp	interferon gamma induced GTPase [Source:MGI Symbol;Acc:MGI:107729]	-0.093581	10.4555	5.26093	0.0218093	0.348594
ENSMUSG00000062464	Cyp4f37	cytochrome P450, family 4, subfamily f, polypeptide 37 [Source:MGI Symbol;Acc:MGI:3780112]	2.20099	-2.56753	5.25705	0.0218581	0.348594
ENSMUSG00000039621	Prex1	phosphatidylinositol-3,4,5-trisphosphate-dependent Rac exchange factor 1 [Source:MGI Symbol;Acc:MGI:3040696]	-0.0858614	8.40397	5.25628	0.0218677	0.348594
ENSMUSG00000071072	Ptges3	prostaglandin E synthase 3 [Source:MGI Symbol;Acc:MGI:1929282]	0.108343	6.31074	5.25586	0.0218729	0.348594
ENSMUSG00000055137	Sugct	succinyl-CoA glutarate-CoA transferase [Source:MGI Symbol;Acc:MGI:1923221]	-1.2631	-1.36455	5.25477	0.0218867	0.348594
ENSMUSG00000020409	Slu7	SLU7 splicing factor homolog (S. cerevisiae) [Source:MGI Symbol;Acc:MGI:2385598]	-0.0976199	6.59107	5.25313	0.0219074	0.348594
ENSMUSG00000004980	Hnrnpa2b1	heterogeneous nuclear ribonucleoprotein A2/B1 [Source:MGI Symbol;Acc:MGI:104819]	0.0935831	8.35241	5.25136	0.0219296	0.348596
ENSMUSG00000024902	Mrpl11	mitochondrial ribosomal protein L11 [Source:MGI Symbol;Acc:MGI:2137215]	0.132064	5.15542	5.24745	0.021979	0.34903
ENSMUSG00000024601	Isoc1	isochorismatase domain containing 1 [Source:MGI Symbol;Acc:MGI:1913557]	-0.109075	6.26052	5.24525	0.0220067	0.349074
ENSMUSG00000020250	Txnrd1	thioredoxin reductase 1 [Source:MGI Symbol;Acc:MGI:1354175]	0.0935423	7.10692	5.24235	0.0220435	0.349074
ENSMUSG00000022272	Myo10	myosin X [Source:MGI Symbol;Acc:MGI:107716]	-0.134153	5.09475	5.24198	0.0220482	0.349074
ENSMUSG00000020363	Gfpt2	glutamine fructose-6-phosphate transaminase 2 [Source:MGI Symbol;Acc:MGI:1338883]	-1.87992	-2.09427	5.23916	0.022084	0.349187
ENSMUSG00000022774	Ncbp2	nuclear cap binding protein subunit 2 [Source:MGI Symbol;Acc:MGI:1915342]	0.123311	5.40195	5.23637	0.0221194	0.349187
ENSMUSG00000035868	Zfp983	zinc finger protein 983 [Source:MGI Symbol;Acc:MGI:1920479]	-0.444778	1.47253	5.23561	0.0221291	0.349187
ENSMUSG00000022106	Rcbtb2	regulator of chromosome condensation (RCC1) and BTB (POZ) domain containing protein 2 [Source:MGI Symbol;Acc:MGI:1917200]	0.109999	5.83303	5.23278	0.0221651	0.349187
ENSMUSG00000024219	Anks1	ankyrin repeat and SAM domain containing 1 [Source:MGI Symbol;Acc:MGI:2446180]	-0.103093	6.24631	5.2327	0.0221661	0.349187
ENSMUSG00000019143	Hars2	histidyl-tRNA synthetase 2 [Source:MGI Symbol;Acc:MGI:1918041]	0.18411	4.02454	5.22777	0.022229	0.349249
ENSMUSG00000054405	Dnajc8	DnaJ heat shock protein family (Hsp40) member C8 [Source:MGI Symbol;Acc:MGI:1915848]	0.102393	6.22733	5.22766	0.0222304	0.349249
ENSMUSG00000022812	Gsk3b	glycogen synthase kinase 3 beta [Source:MGI Symbol;Acc:MGI:1861437]	-0.10047	6.52325	5.22719	0.0222364	0.349249
ENSMUSG00000007659	Bcl2l1	BCL2-like 1 [Source:MGI Symbol;Acc:MGI:88139]	0.0855858	8.29786	5.22377	0.0222802	0.349325
ENSMUSG00000090071	Cdk5r2	cyclin-dependent kinase 5, regulatory subunit 2 (p39) [Source:MGI Symbol;Acc:MGI:1330828]	-3.51331	-3.00344	5.22162	0.0223077	0.349325
ENSMUSG00000032899	#N/A	#N/A	-3.51331	-3.00344	5.22162	0.0223077	0.349325
ENSMUSG00000038527	C1rl	complement component 1, r subcomponent-like [Source:MGI Symbol;Acc:MGI:2660692]	-0.227184	3.31352	5.21247	0.0224255	0.350821
ENSMUSG00000016427	Ndufa1	NADH dehydrogenase (ubiquinone) 1 alpha subcomplex, 1 [Source:MGI Symbol;Acc:MGI:1929511]	0.142326	5.47968	5.20631	0.0225051	0.351654
ENSMUSG00000029033	Acap3	ArfGAP with coiled-coil, ankyrin repeat and PH domains 3 [Source:MGI Symbol;Acc:MGI:2153589]	-0.212652	3.51153	5.2049	0.0225233	0.351654
ENSMUSG00000026309	Ilkap	integrin-linked kinase-associated serine/threonine phosphatase 2C [Source:MGI Symbol;Acc:MGI:1914694]	0.171445	4.43853	5.20083	0.0225761	0.352115
ENSMUSG00000035245	Eogt	EGF domain-specific O-linked N-acetylglucosamine (GlcNAc) transferase [Source:MGI Symbol;Acc:MGI:2141669]	-0.200674	4.1823	5.19817	0.0226106	0.352115
ENSMUSG00000022185	Acin1	apoptotic chromatin condensation inducer 1 [Source:MGI Symbol;Acc:MGI:1891824]	0.100756	6.53481	5.19746	0.0226199	0.352115
ENSMUSG00000060538	Tmem219	transmembrane protein 219 [Source:MGI Symbol;Acc:MGI:1915992]	-0.10829	6.37691	5.19472	0.0226556	0.352324
ENSMUSG00000044475	Ascc1	activating signal cointegrator 1 complex subunit 1 [Source:MGI Symbol;Acc:MGI:1916340]	-0.166634	4.30902	5.18593	0.0227705	0.3535
ENSMUSG00000019726	Lyst	lysosomal trafficking regulator [Source:MGI Symbol;Acc:MGI:107448]	-0.13111	6.3437	5.18474	0.0227861	0.3535
ENSMUSG00000027656	Wisp2	WNT1 inducible signaling pathway protein 2 [Source:MGI Symbol;Acc:MGI:1328326]	-2.3937	-2.5657	5.18375	0.022799	0.3535
ENSMUSG00000024911	Fibp	fibroblast growth factor (acidic) intracellular binding protein [Source:MGI Symbol;Acc:MGI:1926233]	0.159773	4.46354	5.18127	0.0228317	0.3535
ENSMUSG00000022051	Bnip3l	BCL2/adenovirus E1B interacting protein 3-like [Source:MGI Symbol;Acc:MGI:1332659]	-0.109655	6.13359	5.18038	0.0228433	0.3535
ENSMUSG00000023873	1700010I14Rik	RIKEN cDNA 1700010I14 gene [Source:MGI Symbol;Acc:MGI:1914181]	0.525847	0.705961	5.17152	0.0229601	0.354618
ENSMUSG00000023328	Ache	acetylcholinesterase [Source:MGI Symbol;Acc:MGI:87876]	-3.50714	-3.00535	5.17141	0.0229615	0.354618
ENSMUSG00000002105	Slc39a13	solute carrier family 39 (metal ion transporter), member 13 [Source:MGI Symbol;Acc:MGI:1915677]	0.127883	5.1219	5.16883	0.0229958	0.354618
ENSMUSG00000026895	Ndufa8	NADH dehydrogenase (ubiquinone) 1 alpha subcomplex, 8 [Source:MGI Symbol;Acc:MGI:1915625]	0.0975453	6.4124	5.16809	0.0230056	0.354618
ENSMUSG00000021910	Nisch	nischarin [Source:MGI Symbol;Acc:MGI:1928323]	-0.0860816	7.92763	5.1648	0.0230491	0.354943
ENSMUSG00000034402	Kcnh5	potassium voltage-gated channel, subfamily H (eag-related), member 5 [Source:MGI Symbol;Acc:MGI:3584508]	3.60849	-3.18223	5.15874	0.0231297	0.355397
ENSMUSG00000067780	Pi15	peptidase inhibitor 15 [Source:MGI Symbol;Acc:MGI:1934659]	3.60849	-3.18223	5.15874	0.0231297	0.355397
ENSMUSG00000050578	Mmp13	matrix metallopeptidase 13 [Source:MGI Symbol;Acc:MGI:1340026]	-0.0954746	7.39483	5.15468	0.0231839	0.355397
ENSMUSG00000042354	Gnl3	guanine nucleotide binding protein-like 3 (nucleolar) [Source:MGI Symbol;Acc:MGI:1353651]	0.140493	4.76324	5.15429	0.023189	0.355397
ENSMUSG00000032536	Trak1	trafficking protein, kinesin binding 1 [Source:MGI Symbol;Acc:MGI:1914345]	-0.0980484	6.44285	5.15412	0.0231913	0.355397
ENSMUSG00000020219	Timm13	translocase of inner mitochondrial membrane 13 [Source:MGI Symbol;Acc:MGI:1353432]	0.100258	6.50503	5.14942	0.0232541	0.356014
ENSMUSG00000044501	Zfp758	zinc finger protein 758 [Source:MGI Symbol;Acc:MGI:2385044]	-0.298704	2.55546	5.13853	0.0234005	0.357547
ENSMUSG00000029681	Bcl7b	B cell CLL/lymphoma 7B [Source:MGI Symbol;Acc:MGI:1332238]	0.120005	5.64175	5.13643	0.0234288	0.357547
ENSMUSG00000039771	Polr2j	polymerase (RNA) II (DNA directed) polypeptide J [Source:MGI Symbol;Acc:MGI:109582]	0.151283	4.47781	5.13574	0.0234381	0.357547
ENSMUSG00000068129	Cst7	cystatin F (leukocystatin) [Source:MGI Symbol;Acc:MGI:1298217]	0.15404	4.5765	5.13523	0.0234449	0.357547
ENSMUSG00000033991	Ttc37	tetratricopeptide repeat domain 37 [Source:MGI Symbol;Acc:MGI:2679923]	-0.176056	4.46278	5.13003	0.0235154	0.358059
ENSMUSG00000048756	Foxo3	forkhead box O3 [Source:MGI Symbol;Acc:MGI:1890081]	-0.11871	5.74875	5.12939	0.0235239	0.358059
ENSMUSG00000019969	Psen1	presenilin 1 [Source:MGI Symbol;Acc:MGI:1202717]	-0.0847251	8.21241	5.12427	0.0235935	0.358565
ENSMUSG00000000787	Ddx3x	DEAD/H (Asp-Glu-Ala-Asp/His) box polypeptide 3, X-linked [Source:MGI Symbol;Acc:MGI:103064]	-0.0849354	7.84162	5.12359	0.0236027	0.358565
ENSMUSG00000032575	Manf	mesencephalic astrocyte-derived neurotrophic factor [Source:MGI Symbol;Acc:MGI:1922090]	0.101996	6.98715	5.12163	0.0236295	0.358626
ENSMUSG00000040040	Ift88	intraflagellar transport 88 [Source:MGI Symbol;Acc:MGI:98715]	-0.295326	2.53321	5.11878	0.0236683	0.358871
ENSMUSG00000049323	Smcr8	Smith-Magenis syndrome chromosome region, candidate 8 homolog (human) [Source:MGI Symbol;Acc:MGI:2444720]	-0.0898435	7.45442	5.11341	0.0237416	0.359635
ENSMUSG00000034551	Hdx	highly divergent homeobox [Source:MGI Symbol;Acc:MGI:2685226]	-3.36881	-2.84435	5.1086	0.0238075	0.360005
ENSMUSG00000044339	Alkbh2	alkB homolog 2, alpha-ketoglutarate-dependent dioxygenase [Source:MGI Symbol;Acc:MGI:2141032]	0.278442	2.60194	5.1083	0.0238116	0.360005
ENSMUSG00000034353	Ramp1	receptor (calcitonin) activity modifying protein 1 [Source:MGI Symbol;Acc:MGI:1858418]	0.941892	-0.943208	5.10478	0.0238601	0.360392
ENSMUSG00000020362	Cnot6	CCR4-NOT transcription complex, subunit 6 [Source:MGI Symbol;Acc:MGI:2144529]	-0.105434	6.21939	5.09797	0.0239539	0.361463
ENSMUSG00000035759	Bbs10	Bardet-Biedl syndrome 10 (human) [Source:MGI Symbol;Acc:MGI:1919019]	0.688829	0.125025	5.08712	0.0241041	0.363182
ENSMUSG00000079550	Mpp4	membrane protein, palmitoylated 4 (MAGUK p55 subfamily member 4) [Source:MGI Symbol;Acc:MGI:2386681]	2.17404	-2.6319	5.08642	0.0241139	0.363182
ENSMUSG00000034820	Cpsf7	cleavage and polyadenylation specific factor 7 [Source:MGI Symbol;Acc:MGI:1917826]	0.121072	5.57033	5.08386	0.0241496	0.363373
ENSMUSG00000019139	Isyna1	myo-inositol 1-phosphate synthase A1 [Source:MGI Symbol;Acc:MGI:1919030]	0.117463	5.575	5.07668	0.0242498	0.364353
ENSMUSG00000037526	Atg14	autophagy related 14 [Source:MGI Symbol;Acc:MGI:1261775]	-0.202546	3.77636	5.07554	0.0242657	0.364353
ENSMUSG00000034401	Spata6	spermatogenesis associated 6 [Source:MGI Symbol;Acc:MGI:1915196]	-0.13736	4.83843	5.07423	0.0242841	0.364353
ENSMUSG00000063362	Alg11	asparagine-linked glycosylation 11 (alpha-1,2-mannosyltransferase) [Source:MGI Symbol;Acc:MGI:2142632]	-0.159316	4.51268	5.07154	0.0243218	0.364554
ENSMUSG00000020376	Rnf130	ring finger protein 130 [Source:MGI Symbol;Acc:MGI:1891717]	0.0862116	7.50566	5.06998	0.0243436	0.364554
ENSMUSG00000027405	Nop56	NOP56 ribonucleoprotein [Source:MGI Symbol;Acc:MGI:1914384]	0.102395	6.1663	5.0624	0.0244504	0.364858
ENSMUSG00000059173	Pde1a	phosphodiesterase 1A, calmodulin-dependent [Source:MGI Symbol;Acc:MGI:1201792]	-1.31225	-1.3615	5.06173	0.0244598	0.364858
ENSMUSG00000018585	Atox1	antioxidant 1 copper chaperone [Source:MGI Symbol;Acc:MGI:1333855]	0.101984	6.35771	5.06159	0.0244619	0.364858
ENSMUSG00000017550	Atad5	ATPase family, AAA domain containing 5 [Source:MGI Symbol;Acc:MGI:2442925]	0.343939	1.96079	5.05785	0.0245147	0.364858
ENSMUSG00000052270	Fpr2	formyl peptide receptor 2 [Source:MGI Symbol;Acc:MGI:1278319]	-0.120177	5.84278	5.0568	0.0245294	0.364858
ENSMUSG00000040732	#N/A	#N/A	-3.3555	-3.00251	5.05428	0.0245652	0.364858
ENSMUSG00000057363	Uxs1	UDP-glucuronate decarboxylase 1 [Source:MGI Symbol;Acc:MGI:1915133]	0.152374	4.49436	5.05423	0.0245659	0.364858
ENSMUSG00000032691	Nlrp3	NLR family, pyrin domain containing 3 [Source:MGI Symbol;Acc:MGI:2653833]	0.124704	5.54129	5.05379	0.0245722	0.364858
ENSMUSG00000028214	Gem	GTP binding protein (gene overexpressed in skeletal muscle) [Source:MGI Symbol;Acc:MGI:99844]	0.393033	1.58593	5.05378	0.0245722	0.364858
ENSMUSG00000002769	Gnmt	glycine N-methyltransferase [Source:MGI Symbol;Acc:MGI:1202304]	1.9305	-2.3905	5.05002	0.0246256	0.3649
ENSMUSG00000022111	Uchl3	ubiquitin carboxyl-terminal esterase L3 (ubiquitin thiolesterase) [Source:MGI Symbol;Acc:MGI:1355274]	0.190159	3.88332	5.0487	0.0246444	0.3649
ENSMUSG00000026553	Copa	coatomer protein complex subunit alpha [Source:MGI Symbol;Acc:MGI:1334462]	-0.0861741	8.59267	5.0485	0.0246473	0.3649
ENSMUSG00000071311	Gpr31b	G protein-coupled receptor 31, D17Leh66b region [Source:MGI Symbol;Acc:MGI:1354372]	-0.180472	4.18744	5.04574	0.0246866	0.3649
ENSMUSG00000039410	Prdm16	PR domain containing 16 [Source:MGI Symbol;Acc:MGI:1917923]	-0.712737	-0.0248485	5.04475	0.0247007	0.3649
ENSMUSG00000058163	Gm5431	predicted gene 5431 [Source:MGI Symbol;Acc:MGI:3645205]	-0.0915778	7.64029	5.04382	0.0247139	0.3649
ENSMUSG00000019487	Trip10	thyroid hormone receptor interactor 10 [Source:MGI Symbol;Acc:MGI:2146901]	0.129906	5.02279	5.03423	0.0248511	0.366429
ENSMUSG00000037548	H2-DMb2	histocompatibility 2, class II, locus Mb2 [Source:MGI Symbol;Acc:MGI:95923]	0.153971	4.38743	5.02805	0.02494	0.366429
ENSMUSG00000029640	Usp12	ubiquitin specific peptidase 12 [Source:MGI Symbol;Acc:MGI:1270128]	0.0989259	6.61628	5.02699	0.0249553	0.366429
ENSMUSG00000069520	Tmem19	transmembrane protein 19 [Source:MGI Symbol;Acc:MGI:1914476]	0.130945	5.01368	5.0267	0.0249594	0.366429
ENSMUSG00000021496	Pcbd2	pterin 4 alpha carbinolamine dehydratase/dimerization cofactor of hepatocyte nuclear factor 1 alpha (TCF1) 2 [Source:MGI Symbol;Acc:MGI:1919812]	0.229444	3.27964	5.02668	0.0249597	0.366429
ENSMUSG00000017314	Mpp2	membrane protein, palmitoylated 2 (MAGUK p55 subfamily member 2) [Source:MGI Symbol;Acc:MGI:1858257]	-0.833914	-0.474435	5.02667	0.0249599	0.366429
ENSMUSG00000023805	Synj2	synaptojanin 2 [Source:MGI Symbol;Acc:MGI:1201671]	-0.234194	3.35063	5.02518	0.0249813	0.366429
ENSMUSG00000041268	Dmxl2	Dmx-like 2 [Source:MGI Symbol;Acc:MGI:2444630]	0.226066	3.30551	5.02366	0.0250033	0.366429
ENSMUSG00000026355	Mcm6	minichromosome maintenance complex component 6 [Source:MGI Symbol;Acc:MGI:1298227]	0.111236	5.72139	5.02157	0.0250334	0.36653
ENSMUSG00000026700	Tnfsf4	tumor necrosis factor (ligand) superfamily, member 4 [Source:MGI Symbol;Acc:MGI:104511]	2.57917	-2.84506	5.01622	0.0251109	0.366902
ENSMUSG00000067653	Ankrd23	ankyrin repeat domain 23 [Source:MGI Symbol;Acc:MGI:1925571]	1.21582	-1.44108	5.01561	0.0251197	0.366902
ENSMUSG00000026385	Dbi	diazepam binding inhibitor [Source:MGI Symbol;Acc:MGI:94865]	0.110654	5.83848	5.01414	0.0251411	0.366902
ENSMUSG00000053746	Ptrh1	peptidyl-tRNA hydrolase 1 homolog [Source:MGI Symbol;Acc:MGI:1913779]	0.212814	3.42505	5.01339	0.025152	0.366902
ENSMUSG00000032122	Slc37a2	solute carrier family 37 (glycerol-3-phosphate transporter), member 2 [Source:MGI Symbol;Acc:MGI:1929693]	-0.0923308	7.5459	5.01118	0.0251841	0.367031
ENSMUSG00000050545	Fam228b	family with sequence similarity 228, member B [Source:MGI Symbol;Acc:MGI:2442121]	2.3017	-3.00439	5.00707	0.0252439	0.367225
ENSMUSG00000054422	Fabp1	fatty acid binding protein 1, liver [Source:MGI Symbol;Acc:MGI:95479]	2.3017	-3.00439	5.00707	0.0252439	0.367225
ENSMUSG00000070883	Ccdc173	coiled-coil domain containing 173 [Source:MGI Symbol;Acc:MGI:1923100]	-0.590556	0.483036	4.99723	0.0253879	0.368978
ENSMUSG00000047126	Cltc	clathrin, heavy polypeptide (Hc) [Source:MGI Symbol;Acc:MGI:2388633]	-0.0843872	9.5049	4.99246	0.025458	0.369656
ENSMUSG00000042446	Zmym4	zinc finger, MYM-type 4 [Source:MGI Symbol;Acc:MGI:1915035]	-0.143703	4.74104	4.98458	0.0255742	0.370712
ENSMUSG00000058444	Map2k5	mitogen-activated protein kinase kinase 5 [Source:MGI Symbol;Acc:MGI:1346345]	0.14855	4.58781	4.98357	0.0255892	0.370712
ENSMUSG00000034413	Neurl1b	neuralized E3 ubiquitin protein ligase 1B [Source:MGI Symbol;Acc:MGI:3643092]	1.38513	-1.66107	4.98275	0.0256012	0.370712
ENSMUSG00000012640	Zfp715	zinc finger protein 715 [Source:MGI Symbol;Acc:MGI:1917180]	-0.176323	4.12044	4.97706	0.0256856	0.371402
ENSMUSG00000019977	Hbs1l	Hbs1-like (S. cerevisiae) [Source:MGI Symbol;Acc:MGI:1891704]	0.145785	4.69029	4.97636	0.025696	0.371402
ENSMUSG00000028693	Nasp	nuclear autoantigenic sperm protein (histone-binding) [Source:MGI Symbol;Acc:MGI:1355328]	0.131838	5.02804	4.97412	0.0257293	0.371408
ENSMUSG00000020638	Cmpk2	cytidine monophosphate (UMP-CMP) kinase 2, mitochondrial [Source:MGI Symbol;Acc:MGI:99830]	-0.083635	8.77649	4.97317	0.0257435	0.371408
ENSMUSG00000002957	Ap2a2	adaptor-related protein complex 2, alpha 2 subunit [Source:MGI Symbol;Acc:MGI:101920]	-0.0900617	7.06839	4.96868	0.0258103	0.372032
ENSMUSG00000030754	Copb1	coatomer protein complex, subunit beta 1 [Source:MGI Symbol;Acc:MGI:1917599]	-0.0930788	7.16506	4.9652	0.0258624	0.372442
ENSMUSG00000053552	Ebf4	early B cell factor 4 [Source:MGI Symbol;Acc:MGI:2385972]	-2.16407	-2.44813	4.96344	0.0258886	0.372479
ENSMUSG00000030469	Zfp719	zinc finger protein 719 [Source:MGI Symbol;Acc:MGI:2444708]	-0.273849	2.80423	4.95948	0.0259479	0.372863
ENSMUSG00000025351	Cd63	CD63 antigen [Source:MGI Symbol;Acc:MGI:99529]	0.0866751	9.62519	4.95851	0.0259625	0.372863
ENSMUSG00000029203	Ube2k	ubiquitin-conjugating enzyme E2K [Source:MGI Symbol;Acc:MGI:1858216]	0.105133	6.22072	4.95378	0.0260338	0.373545
ENSMUSG00000023272	Creld2	cysteine-rich with EGF-like domains 2 [Source:MGI Symbol;Acc:MGI:1923987]	0.10556	5.87117	4.94791	0.0261222	0.373618
ENSMUSG00000026435	Slc45a3	solute carrier family 45, member 3 [Source:MGI Symbol;Acc:MGI:1922082]	0.207377	3.49415	4.94458	0.0261726	0.373618
ENSMUSG00000031790	Mmp15	matrix metallopeptidase 15 [Source:MGI Symbol;Acc:MGI:109320]	-0.642202	0.302295	4.94255	0.0262034	0.373618
ENSMUSG00000026349	Ccnt2	cyclin T2 [Source:MGI Symbol;Acc:MGI:1920199]	0.186478	4.03098	4.94212	0.0262099	0.373618
ENSMUSG00000024109	Nrxn1	neurexin I [Source:MGI Symbol;Acc:MGI:1096391]	-1.11968	-1.15674	4.93992	0.0262432	0.373618
ENSMUSG00000041660	Bbox1	butyrobetaine (gamma), 2-oxoglutarate dioxygenase 1 (gamma-butyrobetaine hydroxylase) [Source:MGI Symbol;Acc:MGI:1891372]	3.54879	-3.18101	4.93934	0.0262521	0.373618
ENSMUSG00000028139	Riiad1	regulatory subunit of type II PKA R-subunit (RIIa) domain containing 1 [Source:MGI Symbol;Acc:MGI:1913603]	3.54879	-3.18101	4.93934	0.0262521	0.373618
ENSMUSG00000054013	Tmem179	transmembrane protein 179 [Source:MGI Symbol;Acc:MGI:2144891]	3.54879	-3.18101	4.93934	0.0262521	0.373618
ENSMUSG00000019987	Arg1	arginase, liver [Source:MGI Symbol;Acc:MGI:88070]	3.54879	-3.18101	4.93934	0.0262521	0.373618
ENSMUSG00000055200	Sertad3	SERTA domain containing 3 [Source:MGI Symbol;Acc:MGI:2180697]	0.155823	4.3679	4.93489	0.0263197	0.374046
ENSMUSG00000036940	Kdm1a	lysine (K)-specific demethylase 1A [Source:MGI Symbol;Acc:MGI:1196256]	0.136404	5.49122	4.93255	0.0263555	0.374046
ENSMUSG00000042064	Myo3b	myosin IIIB [Source:MGI Symbol;Acc:MGI:2448580]	-3.62345	-2.91875	4.92844	0.0264181	0.374046
ENSMUSG00000005611	Mrvi1	MRV integration site 1 [Source:MGI Symbol;Acc:MGI:1338023]	-1.42135	-1.66535	4.92818	0.0264221	0.374046
ENSMUSG00000039168	Dap	death-associated protein [Source:MGI Symbol;Acc:MGI:1918190]	0.101106	6.05815	4.92736	0.0264346	0.374046
ENSMUSG00000022962	Gart	phosphoribosylglycinamide formyltransferase [Source:MGI Symbol;Acc:MGI:95654]	-0.117419	5.61234	4.92601	0.0264553	0.374046
ENSMUSG00000090553	Snrpe	small nuclear ribonucleoprotein E [Source:MGI Symbol;Acc:MGI:98346]	0.112652	5.5688	4.92301	0.0265013	0.374046
ENSMUSG00000020042	Btbd11	BTB (POZ) domain containing 11 [Source:MGI Symbol;Acc:MGI:1921257]	-1.30461	-1.44764	4.92268	0.0265063	0.374046
ENSMUSG00000021639	Gtf2h2	general transcription factor II H, polypeptide 2 [Source:MGI Symbol;Acc:MGI:1345669]	0.246166	3.27994	4.92188	0.0265187	0.374046
ENSMUSG00000020282	Rhbdf1	rhomboid 5 homolog 1 [Source:MGI Symbol;Acc:MGI:104328]	0.397268	1.46599	4.92183	0.0265194	0.374046
ENSMUSG00000026192	Atic	5-aminoimidazole-4-carboxamide ribonucleotide formyltransferase/IMP cyclohydrolase [Source:MGI Symbol;Acc:MGI:1351352]	-0.109872	5.75568	4.91893	0.026564	0.374341
ENSMUSG00000029231	Pdgfra	platelet derived growth factor receptor, alpha polypeptide [Source:MGI Symbol;Acc:MGI:97530]	-0.657501	0.160173	4.91307	0.0266543	0.375226
ENSMUSG00000031246	Sh3bgrl	SH3-binding domain glutamic acid-rich protein like [Source:MGI Symbol;Acc:MGI:1930849]	-0.0948696	7.24698	4.91176	0.0266744	0.375226
ENSMUSG00000030761	Myo7a	myosin VIIA [Source:MGI Symbol;Acc:MGI:104510]	-0.0908922	7.1164	4.91018	0.0266989	0.375236
ENSMUSG00000037640	Zfp60	zinc finger protein 60 [Source:MGI Symbol;Acc:MGI:99207]	-0.25335	2.91444	4.90425	0.0267907	0.375986
ENSMUSG00000071715	Ncf4	neutrophil cytosolic factor 4 [Source:MGI Symbol;Acc:MGI:109186]	-0.0844465	7.55047	4.90159	0.026832	0.375986
ENSMUSG00000024194	Cuta	cutA divalent cation tolerance homolog [Source:MGI Symbol;Acc:MGI:1914925]	0.138661	5.63853	4.90123	0.0268376	0.375986
ENSMUSG00000072964	Bhlhb9	basic helix-loop-helix domain containing, class B9 [Source:MGI Symbol;Acc:MGI:1917487]	-0.421652	1.4585	4.89949	0.0268646	0.375986
ENSMUSG00000023927	Satb1	special AT-rich sequence binding protein 1 [Source:MGI Symbol;Acc:MGI:105084]	0.406047	1.47211	4.89831	0.0268829	0.375986
ENSMUSG00000093661	Eif4e3	eukaryotic translation initiation factor 4E member 3 [Source:MGI Symbol;Acc:MGI:1914142]	0.155951	4.70769	4.89752	0.0268953	0.375986
ENSMUSG00000027715	Ccna2	cyclin A2 [Source:MGI Symbol;Acc:MGI:108069]	0.332726	1.99656	4.88943	0.0270217	0.377274
ENSMUSG00000028958	Tmub1	transmembrane and ubiquitin-like domain containing 1 [Source:MGI Symbol;Acc:MGI:1923764]	0.167968	4.09529	4.88829	0.0270395	0.377274
ENSMUSG00000020593	Lpin1	lipin 1 [Source:MGI Symbol;Acc:MGI:1891340]	0.386541	1.5429	4.88703	0.0270592	0.377274
ENSMUSG00000006731	B4galnt1	beta-1,4-N-acetyl-galactosaminyl transferase 1 [Source:MGI Symbol;Acc:MGI:1342057]	-0.147323	4.61398	4.88544	0.0270841	0.377287
ENSMUSG00000049404	Rarres1	retinoic acid receptor responder (tazarotene induced) 1 [Source:MGI Symbol;Acc:MGI:1924461]	-0.884794	-0.666069	4.88134	0.0271485	0.377851
ENSMUSG00000022684	Bfar	bifunctional apoptosis regulator [Source:MGI Symbol;Acc:MGI:1914368]	0.104209	5.99992	4.87869	0.0271903	0.377928
ENSMUSG00000038415	Foxq1	forkhead box Q1 [Source:MGI Symbol;Acc:MGI:1298228]	-1.62863	-1.84208	4.87795	0.027202	0.377928
ENSMUSG00000022383	Ppara	peroxisome proliferator activated receptor alpha [Source:MGI Symbol;Acc:MGI:104740]	2.54541	-2.76845	4.87526	0.0272444	0.378078
ENSMUSG00000028476	Reck	reversion-inducing-cysteine-rich protein with kazal motifs [Source:MGI Symbol;Acc:MGI:1855698]	0.753431	-0.377197	4.87083	0.0273144	0.378078
ENSMUSG00000034075	Zdhhc5	zinc finger, DHHC domain containing 5 [Source:MGI Symbol;Acc:MGI:1923573]	-0.0857226	7.47361	4.87004	0.0273269	0.378078
ENSMUSG00000032841	Prr5l	proline rich 5 like [Source:MGI Symbol;Acc:MGI:1919696]	-0.140396	4.75772	4.86996	0.0273281	0.378078
ENSMUSG00000025085	Ablim1	actin-binding LIM protein 1 [Source:MGI Symbol;Acc:MGI:1194500]	-0.527981	0.788074	4.86796	0.0273599	0.378078
ENSMUSG00000034493	4930556J24Rik	RIKEN cDNA 4930556J24 gene [Source:MGI Symbol;Acc:MGI:1922592]	-2.12556	-2.39037	4.86551	0.0273987	0.378078
ENSMUSG00000020156	Mum1	melanoma associated antigen (mutated) 1 [Source:MGI Symbol;Acc:MGI:1915364]	0.314051	2.25739	4.86534	0.0274014	0.378078
ENSMUSG00000031065	Cdk16	cyclin-dependent kinase 16 [Source:MGI Symbol;Acc:MGI:97516]	0.112872	5.61632	4.86514	0.0274046	0.378078
ENSMUSG00000031283	Chrdl1	chordin-like 1 [Source:MGI Symbol;Acc:MGI:1933172]	2.54282	-2.76865	4.86151	0.0274622	0.378542
ENSMUSG00000074254	Cyp2a4	cytochrome P450, family 2, subfamily a, polypeptide 4 [Source:MGI Symbol;Acc:MGI:88596]	2.15828	-2.69954	4.85652	0.0275419	0.379176
ENSMUSG00000019990	Pde7b	phosphodiesterase 7B [Source:MGI Symbol;Acc:MGI:1352752]	-0.175176	4.01583	4.85458	0.0275728	0.379176
ENSMUSG00000069805	Fbp1	fructose bisphosphatase 1 [Source:MGI Symbol;Acc:MGI:95492]	-1.42881	-1.7379	4.85384	0.0275847	0.379176
ENSMUSG00000028032	Papss1	3'-phosphoadenosine 5'-phosphosulfate synthase 1 [Source:MGI Symbol;Acc:MGI:1330587]	-0.130802	5.07224	4.85118	0.0276272	0.379176
ENSMUSG00000058056	Palld	palladin, cytoskeletal associated protein [Source:MGI Symbol;Acc:MGI:1919583]	0.194871	3.75322	4.84983	0.0276488	0.379176
ENSMUSG00000035239	Neu3	neuraminidase 3 [Source:MGI Symbol;Acc:MGI:1355305]	0.44513	1.23543	4.8496	0.0276525	0.379176
ENSMUSG00000020400	Tnip1	TNFAIP3 interacting protein 1 [Source:MGI Symbol;Acc:MGI:1926194]	-0.102571	6.21038	4.84664	0.0277001	0.379498
ENSMUSG00000069094	Pde7a	phosphodiesterase 7A [Source:MGI Symbol;Acc:MGI:1202402]	0.24382	3.10723	4.84488	0.0277283	0.379555
ENSMUSG00000059555	Tor4a	torsin family 4, member A [Source:MGI Symbol;Acc:MGI:2442720]	-0.0888052	7.62502	4.83906	0.0278221	0.380194
ENSMUSG00000030671	Pde3b	phosphodiesterase 3B, cGMP-inhibited [Source:MGI Symbol;Acc:MGI:1333863]	-0.110613	5.88067	4.83899	0.0278232	0.380194
ENSMUSG00000050138	Kcnk12	potassium channel, subfamily K, member 12 [Source:MGI Symbol;Acc:MGI:2684043]	-0.378251	1.65916	4.83544	0.0278805	0.380647
ENSMUSG00000015027	Galns	galactosamine (N-acetyl)-6-sulfate sulfatase [Source:MGI Symbol;Acc:MGI:1355303]	-0.0960726	6.4109	4.83357	0.0279108	0.380731
ENSMUSG00000021131	Erh	enhancer of rudimentary homolog (Drosophila) [Source:MGI Symbol;Acc:MGI:108089]	0.102001	6.02805	4.82911	0.027983	0.381065
ENSMUSG00000026600	Soat1	sterol O-acyltransferase 1 [Source:MGI Symbol;Acc:MGI:104665]	0.0872556	8.00815	4.82908	0.0279836	0.381065
ENSMUSG00000071528	Usmg5	upregulated during skeletal muscle growth 5 [Source:MGI Symbol;Acc:MGI:1891435]	0.0976714	6.43341	4.81827	0.0281597	0.382072
ENSMUSG00000034854	Mfsd12	major facilitator superfamily domain containing 12 [Source:MGI Symbol;Acc:MGI:3604804]	0.0857582	8.49427	4.81721	0.028177	0.382072
ENSMUSG00000024678	Ms4a4d	membrane-spanning 4-domains, subfamily A, member 4D [Source:MGI Symbol;Acc:MGI:1913857]	-0.516691	0.844416	4.81565	0.0282025	0.382072
ENSMUSG00000057637	Prdm2	PR domain containing 2, with ZNF domain [Source:MGI Symbol;Acc:MGI:107628]	-0.112245	5.56511	4.81522	0.0282095	0.382072
ENSMUSG00000022221	Ripk3	receptor-interacting serine-threonine kinase 3 [Source:MGI Symbol;Acc:MGI:2154952]	-0.113194	5.51769	4.81443	0.0282223	0.382072
ENSMUSG00000039046	Usp6nl	USP6 N-terminal like [Source:MGI Symbol;Acc:MGI:2138893]	-0.134094	4.92951	4.81431	0.0282243	0.382072
ENSMUSG00000028868	Wasf2	WAS protein family, member 2 [Source:MGI Symbol;Acc:MGI:1098641]	-0.0847451	7.88901	4.81414	0.0282272	0.382072
ENSMUSG00000039047	Pigk	phosphatidylinositol glycan anchor biosynthesis, class K [Source:MGI Symbol;Acc:MGI:1913863]	0.102221	6.20154	4.812	0.0282622	0.382072
ENSMUSG00000024782	Ak3	adenylate kinase 3 [Source:MGI Symbol;Acc:MGI:1860835]	-0.12316	5.61296	4.8102	0.0282918	0.382072
ENSMUSG00000031584	Gsr	glutathione reductase [Source:MGI Symbol;Acc:MGI:95804]	0.117128	6.00666	4.80971	0.0282998	0.382072
ENSMUSG00000033510	Otud7a	OTU domain containing 7A [Source:MGI Symbol;Acc:MGI:2158505]	2.15337	-2.697	4.79958	0.0284666	0.383783
ENSMUSG00000070390	Nlrp1b	NLR family, pyrin domain containing 1B [Source:MGI Symbol;Acc:MGI:3582959]	-0.17345	4.07186	4.79581	0.0285291	0.383783
ENSMUSG00000040146	Rgl3	ral guanine nucleotide dissociation stimulator-like 3 [Source:MGI Symbol;Acc:MGI:1918996]	0.312868	2.1587	4.79532	0.0285372	0.383783
ENSMUSG00000034297	Med13	mediator complex subunit 13 [Source:MGI Symbol;Acc:MGI:3029632]	-0.0890003	7.0527	4.79501	0.0285422	0.383783
ENSMUSG00000030544	Mesp1	mesoderm posterior 1 [Source:MGI Symbol;Acc:MGI:107785]	-3.29276	-3.00159	4.79405	0.0285582	0.383783
ENSMUSG00000034252	Senp6	SUMO/sentrin specific peptidase 6 [Source:MGI Symbol;Acc:MGI:1922075]	0.124757	5.17739	4.79276	0.0285796	0.383783
ENSMUSG00000021773	Comtd1	catechol-O-methyltransferase domain containing 1 [Source:MGI Symbol;Acc:MGI:1916406]	0.11296	5.51339	4.79171	0.028597	0.383783
ENSMUSG00000005699	Pard6a	par-6 family cell polarity regulator alpha [Source:MGI Symbol;Acc:MGI:1927223]	0.300124	2.23016	4.7882	0.0286554	0.384032
ENSMUSG00000022940	Pigp	phosphatidylinositol glycan anchor biosynthesis, class P [Source:MGI Symbol;Acc:MGI:1860433]	-0.318058	2.15309	4.78767	0.0286642	0.384032
ENSMUSG00000029765	Plxna4	plexin A4 [Source:MGI Symbol;Acc:MGI:2179061]	-0.170231	4.31624	4.78271	0.0287469	0.384705
ENSMUSG00000032078	Zpr1	ZPR1 zinc finger [Source:MGI Symbol;Acc:MGI:1330262]	0.104054	5.84194	4.77887	0.0288111	0.384705
ENSMUSG00000011306	Sugp1	SURP and G patch domain containing 1 [Source:MGI Symbol;Acc:MGI:1917866]	-0.11665	5.32229	4.77881	0.028812	0.384705
ENSMUSG00000055900	Tmem69	transmembrane protein 69 [Source:MGI Symbol;Acc:MGI:3045357]	0.264551	2.67084	4.77727	0.0288377	0.384705
ENSMUSG00000022529	Zfp263	zinc finger protein 263 [Source:MGI Symbol;Acc:MGI:1921370]	0.127372	5.15813	4.77623	0.0288553	0.384705
ENSMUSG00000009378	Slc16a12	solute carrier family 16 (monocarboxylic acid transporters), member 12 [Source:MGI Symbol;Acc:MGI:2147716]	-3.15097	-2.76822	4.77498	0.0288761	0.384705
ENSMUSG00000024856	Cdk2ap2	CDK2-associated protein 2 [Source:MGI Symbol;Acc:MGI:1098779]	0.129724	4.95792	4.77444	0.0288852	0.384705
ENSMUSG00000038127	Ccdc50	coiled-coil domain containing 50 [Source:MGI Symbol;Acc:MGI:1914751]	-0.0927391	7.49661	4.77	0.0289598	0.385374
ENSMUSG00000060981	Hist1h4h	histone cluster 1, H4h [Source:MGI Symbol;Acc:MGI:2448427]	-2.12939	-2.33808	4.7685	0.028985	0.385384
ENSMUSG00000037221	Mospd3	motile sperm domain containing 3 [Source:MGI Symbol;Acc:MGI:1916179]	-0.189195	3.80134	4.76522	0.0290403	0.385792
ENSMUSG00000028456	Unc13b	unc-13 homolog B (C. elegans) [Source:MGI Symbol;Acc:MGI:1342278]	-0.146038	4.67047	4.76349	0.0290695	0.385792
ENSMUSG00000054477	Kcnn2	potassium intermediate/small conductance calcium-activated channel, subfamily N, member 2 [Source:MGI Symbol;Acc:MGI:2153182]	-4.20737	-3.09002	4.76088	0.0291136	0.385792
ENSMUSG00000042788	Fam166b	family with sequence similarity 166, member B [Source:MGI Symbol;Acc:MGI:2445194]	-4.20737	-3.09002	4.76088	0.0291136	0.385792
ENSMUSG00000020120	Plek	pleckstrin [Source:MGI Symbol;Acc:MGI:1860485]	-0.0848072	10.0331	4.75151	0.0292725	0.387198
ENSMUSG00000021123	Rdh12	retinol dehydrogenase 12 [Source:MGI Symbol;Acc:MGI:1925224]	-1.42663	-1.80605	4.75116	0.0292785	0.387198
ENSMUSG00000001323	Srr	serine racemase [Source:MGI Symbol;Acc:MGI:1351636]	-0.190703	3.71816	4.75029	0.0292934	0.387198
ENSMUSG00000040455	Usp45	ubiquitin specific petidase 45 [Source:MGI Symbol;Acc:MGI:101850]	0.206508	3.60603	4.74611	0.0293647	0.387364
ENSMUSG00000025785	Exosc7	exosome component 7 [Source:MGI Symbol;Acc:MGI:1913696]	0.249641	3.02271	4.74537	0.0293772	0.387364
ENSMUSG00000044645	Gm7334	predicted gene 7334 [Source:MGI Symbol;Acc:MGI:3647393]	1.73832	-2.44949	4.74422	0.0293969	0.387364
ENSMUSG00000055022	Cntn1	contactin 1 [Source:MGI Symbol;Acc:MGI:105980]	-0.621174	0.524037	4.74379	0.0294042	0.387364
ENSMUSG00000014782	Plekhg4	pleckstrin homology domain containing, family G (with RhoGef domain) member 4 [Source:MGI Symbol;Acc:MGI:2142544]	1.63527	-2.23697	4.73855	0.0294938	0.388221
ENSMUSG00000058833	Rex1bd	required for excision 1-B domain containing [Source:MGI Symbol;Acc:MGI:1913712]	0.108651	5.67688	4.73631	0.0295324	0.388312
ENSMUSG00000073096	Lrrc61	leucine rich repeat containing 61 [Source:MGI Symbol;Acc:MGI:2652848]	-0.162246	4.17375	4.73269	0.0295946	0.388312
ENSMUSG00000024077	Strn	striatin, calmodulin binding protein [Source:MGI Symbol;Acc:MGI:1333757]	-0.108015	5.7605	4.73268	0.0295947	0.388312
ENSMUSG00000015013	Trappc2l	trafficking protein particle complex 2-like [Source:MGI Symbol;Acc:MGI:1916295]	0.112125	5.61063	4.73077	0.0296276	0.388312
ENSMUSG00000040747	Cd53	CD53 antigen [Source:MGI Symbol;Acc:MGI:88341]	-0.0955457	9.12953	4.72992	0.0296423	0.388312
ENSMUSG00000043284	Tmem11	transmembrane protein 11 [Source:MGI Symbol;Acc:MGI:2144726]	0.12371	5.17638	4.72956	0.0296485	0.388312
ENSMUSG00000045210	Vcpip1	valosin containing protein (p97)/p47 complex interacting protein 1 [Source:MGI Symbol;Acc:MGI:1917925]	-0.10562	6.70944	4.72244	0.0297715	0.389599
ENSMUSG00000023021	Cers5	ceramide synthase 5 [Source:MGI Symbol;Acc:MGI:1919199]	0.130247	4.96531	4.72073	0.029801	0.389662
ENSMUSG00000025359	Pmel	premelanosome protein [Source:MGI Symbol;Acc:MGI:98301]	-1.71174	-2.09221	4.7174	0.0298588	0.390094
ENSMUSG00000042770	Hebp1	heme binding protein 1 [Source:MGI Symbol;Acc:MGI:1333880]	0.132413	4.87421	4.7152	0.0298972	0.390272
ENSMUSG00000014554	Dguok	deoxyguanosine kinase [Source:MGI Symbol;Acc:MGI:1351602]	0.18204	3.80117	4.70473	0.0300798	0.392331
ENSMUSG00000002500	Rpl3l	ribosomal protein L3-like [Source:MGI Symbol;Acc:MGI:1913461]	-1.88745	-2.04224	4.69222	0.0302996	0.394871
ENSMUSG00000078606	Gm4070	predicted gene 4070 [Source:MGI Symbol;Acc:MGI:3782245]	-0.14162	4.74199	4.68954	0.0303467	0.395029
ENSMUSG00000051920	Rspo2	R-spondin 2 [Source:MGI Symbol;Acc:MGI:1922667]	-1.7522	-2.0896	4.6881	0.0303722	0.395029
ENSMUSG00000031659	Adcy7	adenylate cyclase 7 [Source:MGI Symbol;Acc:MGI:102891]	-0.102816	6.81536	4.68727	0.0303869	0.395029
ENSMUSG00000047721	Bola2	bolA-like 2 (E. coli) [Source:MGI Symbol;Acc:MGI:1913412]	0.132449	4.97306	4.67689	0.0305711	0.397097
ENSMUSG00000037849	Ifi206	interferon activated gene 206 [Source:MGI Symbol;Acc:MGI:3646410]	-0.364318	1.89265	4.67299	0.0306405	0.397671
ENSMUSG00000031483	Erlin2	ER lipid raft associated 2 [Source:MGI Symbol;Acc:MGI:2387215]	0.102253	6.07343	4.66764	0.0307362	0.398585
ENSMUSG00000019837	Gtf3c6	general transcription factor IIIC, polypeptide 6, alpha [Source:MGI Symbol;Acc:MGI:1914621]	0.1335	4.83019	4.66328	0.0308143	0.399269
ENSMUSG00000036686	Cc2d1a	coiled-coil and C2 domain containing 1A [Source:MGI Symbol;Acc:MGI:2384831]	-0.108184	5.71362	4.66121	0.0308514	0.399422
ENSMUSG00000016349	Eef1a2	eukaryotic translation elongation factor 1 alpha 2 [Source:MGI Symbol;Acc:MGI:1096317]	-1.06708	-1.08826	4.65887	0.0308935	0.399638
ENSMUSG00000036902	Neto2	neuropilin (NRP) and tolloid (TLL)-like 2 [Source:MGI Symbol;Acc:MGI:1921763]	-0.331819	2.24293	4.65717	0.0309242	0.399708
ENSMUSG00000037503	Fam168b	family with sequence similarity 168, member B [Source:MGI Symbol;Acc:MGI:2448487]	0.0945982	6.86586	4.65506	0.0309621	0.39987
ENSMUSG00000041236	Vps41	VPS41 HOPS complex subunit [Source:MGI Symbol;Acc:MGI:1929215]	-0.0970865	6.92294	4.6506	0.0310428	0.400584
ENSMUSG00000042719	Naa25	N(alpha)-acetyltransferase 25, NatB auxiliary subunit [Source:MGI Symbol;Acc:MGI:2442563]	-0.0844088	7.74905	4.64532	0.0311383	0.401128
ENSMUSG00000073678	Pgap1	post-GPI attachment to proteins 1 [Source:MGI Symbol;Acc:MGI:2443342]	0.328136	2.09171	4.64454	0.0311526	0.401128
ENSMUSG00000005204	Senp3	SUMO/sentrin specific peptidase 3 [Source:MGI Symbol;Acc:MGI:2158736]	0.0934338	6.4459	4.64406	0.0311613	0.401128
ENSMUSG00000030123	Plxnd1	plexin D1 [Source:MGI Symbol;Acc:MGI:2154244]	-0.0869447	7.2856	4.64212	0.0311965	0.401254
ENSMUSG00000024423	Impact	impact, RWD domain protein [Source:MGI Symbol;Acc:MGI:1098233]	0.133348	5.47801	4.63944	0.0312452	0.401554
ENSMUSG00000041264	Uspl1	ubiquitin specific peptidase like 1 [Source:MGI Symbol;Acc:MGI:2442342]	-0.116773	5.32943	4.63573	0.0313128	0.402094
ENSMUSG00000027435	Cd93	CD93 antigen [Source:MGI Symbol;Acc:MGI:106664]	-0.134163	4.76075	4.63016	0.0314147	0.402805
ENSMUSG00000059895	Ptp4a3	protein tyrosine phosphatase 4a3 [Source:MGI Symbol;Acc:MGI:1277098]	0.109424	5.61898	4.62816	0.0314513	0.402805
ENSMUSG00000002416	Ndufb2	NADH dehydrogenase (ubiquinone) 1 beta subcomplex, 2 [Source:MGI Symbol;Acc:MGI:1915448]	0.340414	1.94078	4.62656	0.0314806	0.402805
ENSMUSG00000035597	Prpf39	pre-mRNA processing factor 39 [Source:MGI Symbol;Acc:MGI:104602]	0.295715	2.4804	4.62599	0.031491	0.402805
ENSMUSG00000026096	Osgepl1	O-sialoglycoprotein endopeptidase-like 1 [Source:MGI Symbol;Acc:MGI:1919335]	0.386916	1.50949	4.62491	0.0315109	0.402805
ENSMUSG00000039005	Tlr4	toll-like receptor 4 [Source:MGI Symbol;Acc:MGI:96824]	-0.106205	7.67513	4.61918	0.0316163	0.402805
ENSMUSG00000061904	Slc25a3	solute carrier family 25 (mitochondrial carrier, phosphate carrier), member 3 [Source:MGI Symbol;Acc:MGI:1353498]	0.0839107	8.80711	4.61807	0.0316369	0.402805
ENSMUSG00000026111	Unc50	unc-50 homolog (C. elegans) [Source:MGI Symbol;Acc:MGI:1914637]	0.133999	5.3542	4.61605	0.0316741	0.402805
ENSMUSG00000071658	Gng3	guanine nucleotide binding protein (G protein), gamma 3 [Source:MGI Symbol;Acc:MGI:102704]	-2.30109	-2.33973	4.61463	0.0317003	0.402805
ENSMUSG00000005534	Insr	insulin receptor [Source:MGI Symbol;Acc:MGI:96575]	-0.15651	4.50292	4.61399	0.0317122	0.402805
ENSMUSG00000007216	Zfp775	zinc finger protein 775 [Source:MGI Symbol;Acc:MGI:2683557]	0.491738	0.800959	4.61387	0.0317143	0.402805
ENSMUSG00000022759	Lrrc74b	leucine rich repeat containing 74B [Source:MGI Symbol;Acc:MGI:1921935]	-3.46191	-2.84429	4.61305	0.0317296	0.402805
ENSMUSG00000051343	Rab11fip5	RAB11 family interacting protein 5 (class I) [Source:MGI Symbol;Acc:MGI:1098586]	-0.102342	6.17845	4.61196	0.0317498	0.402805
ENSMUSG00000015843	Rxrg	retinoid X receptor gamma [Source:MGI Symbol;Acc:MGI:98216]	-2.35027	-2.62925	4.61006	0.0317849	0.402805
ENSMUSG00000038331	Satb2	special AT-rich sequence binding protein 2 [Source:MGI Symbol;Acc:MGI:2679336]	0.326925	2.11215	4.6095	0.0317953	0.402805
ENSMUSG00000026181	Ppm1f	protein phosphatase 1F (PP2C domain containing) [Source:MGI Symbol;Acc:MGI:1918464]	-0.14181	4.94042	4.60933	0.0317984	0.402805
ENSMUSG00000035152	Ap2b1	adaptor-related protein complex 2, beta 1 subunit [Source:MGI Symbol;Acc:MGI:1919020]	-0.0890758	8.35311	4.60875	0.0318092	0.402805
ENSMUSG00000022026	Olfm4	olfactomedin 4 [Source:MGI Symbol;Acc:MGI:2685142]	0.892043	-0.767257	4.60727	0.0318367	0.402805
ENSMUSG00000007827	Ankrd26	ankyrin repeat domain 26 [Source:MGI Symbol;Acc:MGI:1917887]	-0.322194	2.08891	4.60636	0.0318535	0.402805
ENSMUSG00000015016	Acsf3	acyl-CoA synthetase family member 3 [Source:MGI Symbol;Acc:MGI:2182591]	0.170588	3.9669	4.60396	0.0318982	0.403047
ENSMUSG00000035198	Tubg1	tubulin, gamma 1 [Source:MGI Symbol;Acc:MGI:101834]	0.137774	4.72964	4.59817	0.0320062	0.403205
ENSMUSG00000041997	Tlk1	tousled-like kinase 1 [Source:MGI Symbol;Acc:MGI:2441683]	-0.0888428	6.87747	4.59759	0.0320169	0.403205
ENSMUSG00000037143	Cfap61	cilia and flagella associated protein 61 [Source:MGI Symbol;Acc:MGI:1926024]	-0.869929	-0.696056	4.59695	0.0320288	0.403205
ENSMUSG00000048878	Hexim1	hexamethylene bis-acetamide inducible 1 [Source:MGI Symbol;Acc:MGI:2385923]	0.109194	5.75749	4.59665	0.0320345	0.403205
ENSMUSG00000075272	Ttc30a2	tetratricopeptide repeat domain 30A2 [Source:MGI Symbol;Acc:MGI:3700200]	1.482	-2.04439	4.59643	0.0320386	0.403205
ENSMUSG00000062901	Klhl24	kelch-like 24 [Source:MGI Symbol;Acc:MGI:1923035]	0.159643	4.30283	4.59408	0.0320827	0.403438
ENSMUSG00000066026	Dhrs3	dehydrogenase/reductase (SDR family) member 3 [Source:MGI Symbol;Acc:MGI:1315215]	0.0991258	7.21627	4.59095	0.0321412	0.403654
ENSMUSG00000022615	Tymp	thymidine phosphorylase [Source:MGI Symbol;Acc:MGI:1920212]	-0.243329	2.98402	4.59043	0.032151	0.403654
ENSMUSG00000005161	Prdx2	peroxiredoxin 2 [Source:MGI Symbol;Acc:MGI:109486]	0.0848376	7.34268	4.58431	0.0322659	0.40451
ENSMUSG00000027823	Gmps	guanine monophosphate synthetase [Source:MGI Symbol;Acc:MGI:2448526]	-0.114877	5.56186	4.5826	0.0322982	0.40451
ENSMUSG00000009739	Pou6f1	POU domain, class 6, transcription factor 1 [Source:MGI Symbol;Acc:MGI:102935]	-0.1363	4.79539	4.58183	0.0323127	0.40451
ENSMUSG00000027091	Zc3h15	zinc finger CCCH-type containing 15 [Source:MGI Symbol;Acc:MGI:1919747]	0.105121	5.79371	4.58061	0.0323357	0.40451
ENSMUSG00000040997	Abhd4	abhydrolase domain containing 4 [Source:MGI Symbol;Acc:MGI:1915938]	-0.0986551	6.40415	4.57964	0.0323539	0.40451
ENSMUSG00000029050	Ski	ski sarcoma viral oncogene homolog (avian) [Source:MGI Symbol;Acc:MGI:98310]	-0.0904313	6.57496	4.57863	0.0323731	0.40451
ENSMUSG00000049504	Proser1	proline and serine rich 1 [Source:MGI Symbol;Acc:MGI:1919933]	0.134765	4.74565	4.57232	0.0324926	0.405682
ENSMUSG00000028575	Eqtn	equatorin, sperm acrosome associated [Source:MGI Symbol;Acc:MGI:1915003]	-3.03768	-2.69759	4.57016	0.0325336	0.405872
ENSMUSG00000041859	Mcm3	minichromosome maintenance complex component 3 [Source:MGI Symbol;Acc:MGI:101845]	0.111003	5.46505	4.56591	0.0326143	0.405992
ENSMUSG00000033768	Nrxn2	neurexin II [Source:MGI Symbol;Acc:MGI:1096362]	-0.569477	0.571801	4.56512	0.0326294	0.405992
ENSMUSG00000039110	Mycbpap	MYCBP associated protein [Source:MGI Symbol;Acc:MGI:2388726]	-2.28395	-2.63204	4.56451	0.0326411	0.405992
ENSMUSG00000050350	Gpr18	G protein-coupled receptor 18 [Source:MGI Symbol;Acc:MGI:107859]	-0.192257	3.56166	4.56424	0.0326462	0.405992
ENSMUSG00000031816	Mthfsd	methenyltetrahydrofolate synthetase domain containing [Source:MGI Symbol;Acc:MGI:2679252]	0.183669	3.86678	4.56107	0.0327067	0.406082
ENSMUSG00000025645	Ccdc51	coiled-coil domain containing 51 [Source:MGI Symbol;Acc:MGI:1913908]	-0.234673	2.96479	4.56049	0.0327178	0.406082
ENSMUSG00000021967	Mrpl57	mitochondrial ribosomal protein L57 [Source:MGI Symbol;Acc:MGI:1915090]	0.147783	4.54421	4.55634	0.032797	0.406082
ENSMUSG00000017119	Nbr1	neighbor of Brca1 gene 1 [Source:MGI Symbol;Acc:MGI:108498]	-0.094954	6.36184	4.55528	0.0328174	0.406082
ENSMUSG00000070520	Nsmce3	NSE3 homolog, SMC5-SMC6 complex component [Source:MGI Symbol;Acc:MGI:1913897]	0.212724	3.42359	4.55429	0.0328365	0.406082
ENSMUSG00000079450	Cldn34c1	claudin 34C1 [Source:MGI Symbol;Acc:MGI:1920311]	0.969767	-0.816528	4.55278	0.0328653	0.406082
ENSMUSG00000005899	Smpd4	sphingomyelin phosphodiesterase 4 [Source:MGI Symbol;Acc:MGI:1924876]	-0.133799	4.96121	4.55222	0.0328761	0.406082
ENSMUSG00000054717	Hmgb2	high mobility group box 2 [Source:MGI Symbol;Acc:MGI:96157]	0.199902	3.45339	4.55177	0.0328847	0.406082
ENSMUSG00000032911	Cspg4	chondroitin sulfate proteoglycan 4 [Source:MGI Symbol;Acc:MGI:2153093]	-0.702306	0.00251384	4.55045	0.0329101	0.406082
ENSMUSG00000037295	Ldlrap1	low density lipoprotein receptor adaptor protein 1 [Source:MGI Symbol;Acc:MGI:2140175]	0.099639	6.02724	4.55041	0.0329109	0.406082
ENSMUSG00000030934	Oat	ornithine aminotransferase [Source:MGI Symbol;Acc:MGI:97394]	0.0925385	6.53417	4.54415	0.0330314	0.406522
ENSMUSG00000030043	Tacr1	tachykinin receptor 1 [Source:MGI Symbol;Acc:MGI:98475]	2.47872	-2.84172	4.54335	0.0330469	0.406522
ENSMUSG00000042485	Mustn1	musculoskeletal, embryonic nuclear protein 1 [Source:MGI Symbol;Acc:MGI:1913425]	2.47872	-2.84172	4.54335	0.0330469	0.406522
ENSMUSG00000023087	Noct	nocturnin [Source:MGI Symbol;Acc:MGI:109382]	0.16832	4.04504	4.5432	0.0330498	0.406522
ENSMUSG00000021047	Nova1	neuro-oncological ventral antigen 1 [Source:MGI Symbol;Acc:MGI:104297]	0.286889	2.41207	4.54076	0.0330969	0.40672
ENSMUSG00000071533	Pcnp	PEST proteolytic signal containing nuclear protein [Source:MGI Symbol;Acc:MGI:1923552]	0.115609	5.42769	4.5397	0.0331174	0.40672
ENSMUSG00000025508	Rplp2	ribosomal protein, large P2 [Source:MGI Symbol;Acc:MGI:1914436]	0.0868057	8.2806	4.53574	0.033194	0.40672
ENSMUSG00000021792	Fam213a	family with sequence similarity 213, member A [Source:MGI Symbol;Acc:MGI:1917814]	-0.141744	4.58148	4.53552	0.0331983	0.40672
ENSMUSG00000020473	Aebp1	AE binding protein 1 [Source:MGI Symbol;Acc:MGI:1197012]	-0.306722	2.17719	4.53169	0.0332727	0.40672
ENSMUSG00000024298	Zfp871	zinc finger protein 871 [Source:MGI Symbol;Acc:MGI:1921793]	-0.18975	3.97184	4.53029	0.0332999	0.40672
ENSMUSG00000035933	Cog5	component of oligomeric golgi complex 5 [Source:MGI Symbol;Acc:MGI:2145130]	-0.192008	3.89934	4.52965	0.0333125	0.40672
ENSMUSG00000090066	1110002E22Rik	RIKEN cDNA 1110002E22 gene [Source:MGI Symbol;Acc:MGI:1915066]	1.70801	-2.33874	4.52807	0.0333433	0.40672
ENSMUSG00000021629	Slc30a5	solute carrier family 30 (zinc transporter), member 5 [Source:MGI Symbol;Acc:MGI:1916298]	0.101895	5.89354	4.52773	0.0333499	0.40672
ENSMUSG00000031303	Map3k15	mitogen-activated protein kinase kinase kinase 15 [Source:MGI Symbol;Acc:MGI:2448588]	0.409619	1.34889	4.52752	0.033354	0.40672
ENSMUSG00000032501	Trib1	tribbles pseudokinase 1 [Source:MGI Symbol;Acc:MGI:2443397]	0.118419	5.20825	4.52746	0.0333551	0.40672
ENSMUSG00000044098	Rsbn1	rosbin, round spermatid basic protein 1 [Source:MGI Symbol;Acc:MGI:2444993]	-0.154972	4.36415	4.52642	0.0333753	0.40672
ENSMUSG00000021709	Erbin	Erbb2 interacting protein [Source:MGI Symbol;Acc:MGI:1890169]	-0.0923378	6.7653	4.52063	0.0334886	0.407785
ENSMUSG00000040690	Col16a1	collagen, type XVI, alpha 1 [Source:MGI Symbol;Acc:MGI:1095396]	-1.07436	-1.21073	4.51644	0.0335706	0.408468
ENSMUSG00000001211	Agpat3	1-acylglycerol-3-phosphate O-acyltransferase 3 [Source:MGI Symbol;Acc:MGI:1336186]	-0.0857157	7.48685	4.5121	0.0336558	0.409189
ENSMUSG00000024610	Cd74	CD74 antigen (invariant polypeptide of major histocompatibility complex, class II antigen-associated) [Source:MGI Symbol;Acc:MGI:96534]	0.120582	9.30913	4.50552	0.0337856	0.409845
ENSMUSG00000018415	Gid4	GID complex subunit 4, VID24 homolog [Source:MGI Symbol;Acc:MGI:1914021]	0.187087	3.58566	4.50528	0.0337905	0.409845
ENSMUSG00000074899	Sptbn5	spectrin beta, non-erythrocytic 5 [Source:MGI Symbol;Acc:MGI:2685200]	1.23893	-1.59654	4.50267	0.0338419	0.409845
ENSMUSG00000028885	Smpdl3b	sphingomyelin phosphodiesterase, acid-like 3B [Source:MGI Symbol;Acc:MGI:1916022]	-0.097165	6.20666	4.50133	0.0338685	0.409845
ENSMUSG00000027087	Itgav	integrin alpha V [Source:MGI Symbol;Acc:MGI:96608]	-0.0964602	6.28972	4.5001	0.033893	0.409845
ENSMUSG00000029608	Rph3a	rabphilin 3A [Source:MGI Symbol;Acc:MGI:102788]	-3.53356	-3.08916	4.49682	0.033958	0.409845
ENSMUSG00000001583	Tnk1	tyrosine kinase, non-receptor, 1 [Source:MGI Symbol;Acc:MGI:1930958]	-3.53356	-3.08916	4.49682	0.033958	0.409845
ENSMUSG00000004565	Pnpla6	patatin-like phospholipase domain containing 6 [Source:MGI Symbol;Acc:MGI:1354723]	-0.173025	3.97342	4.49141	0.0340655	0.409845
ENSMUSG00000038544	Inip	INTS3 and NABP interacting protein [Source:MGI Symbol;Acc:MGI:1913459]	0.128779	5.20087	4.48877	0.0341182	0.409845
ENSMUSG00000032359	Ctsh	cathepsin H [Source:MGI Symbol;Acc:MGI:107285]	0.0993227	8.70013	4.48876	0.0341184	0.409845
ENSMUSG00000030205	#N/A	#N/A	-3.53215	-3.09109	4.48871	0.0341194	0.409845
ENSMUSG00000037482	#N/A	#N/A	-3.53215	-3.09109	4.48871	0.0341194	0.409845
ENSMUSG00000036923	Stox1	storkhead box 1 [Source:MGI Symbol;Acc:MGI:2684909]	-3.53215	-3.09109	4.48871	0.0341194	0.409845
ENSMUSG00000039457	Ppl	periplakin [Source:MGI Symbol;Acc:MGI:1194898]	1.43065	-1.88368	4.48823	0.034129	0.409845
ENSMUSG00000035370	Adat3	adenosine deaminase, tRNA-specific 3 [Source:MGI Symbol;Acc:MGI:1924344]	-0.441512	1.13079	4.48649	0.0341637	0.409845
ENSMUSG00000001663	Gstt1	glutathione S-transferase, theta 1 [Source:MGI Symbol;Acc:MGI:107379]	-1.05841	-0.936468	4.48578	0.034178	0.409845
ENSMUSG00000028906	Epb41	erythrocyte membrane protein band 4.1 [Source:MGI Symbol;Acc:MGI:95401]	-0.0873043	7.0364	4.48441	0.0342054	0.409845
ENSMUSG00000022194	Pabpn1	poly(A) binding protein, nuclear 1 [Source:MGI Symbol;Acc:MGI:1859158]	0.367663	1.63736	4.48319	0.0342298	0.409845
ENSMUSG00000020522	Mfap3	microfibrillar-associated protein 3 [Source:MGI Symbol;Acc:MGI:1924068]	-0.100469	6.28342	4.48211	0.0342514	0.409845
ENSMUSG00000000902	Smarcb1	SWI/SNF related, matrix associated, actin dependent regulator of chromatin, subfamily b, member 1 [Source:MGI Symbol;Acc:MGI:1328366]	0.103344	5.95986	4.48079	0.0342779	0.409845
ENSMUSG00000030256	Bhlhe41	basic helix-loop-helix family, member e41 [Source:MGI Symbol;Acc:MGI:1930704]	0.110314	5.53001	4.48063	0.0342811	0.409845
ENSMUSG00000008658	Rbfox1	RNA binding protein, fox-1 homolog (C. elegans) 1 [Source:MGI Symbol;Acc:MGI:1926224]	-3.53078	-3.09301	4.48061	0.0342815	0.409845
ENSMUSG00000074649	BC029722	cDNA sequence BC029722 [Source:MGI Symbol;Acc:MGI:3584273]	0.122949	4.9691	4.47894	0.0343151	0.409935
ENSMUSG00000030805	Stx4a	syntaxin 4A (placental) [Source:MGI Symbol;Acc:MGI:893577]	0.0880602	6.73938	4.47074	0.03448	0.40994
ENSMUSG00000028841	Cnksr1	connector enhancer of kinase suppressor of Ras 1 [Source:MGI Symbol;Acc:MGI:2670958]	-1.71203	-2.08916	4.46864	0.0345224	0.40994
ENSMUSG00000066721	Zfp575	zinc finger protein 575 [Source:MGI Symbol;Acc:MGI:2141921]	1.06834	-1.30462	4.46631	0.0345695	0.40994
ENSMUSG00000015944	Gatsl2	GATS protein-like 2 [Source:MGI Symbol;Acc:MGI:1933384]	-0.115462	5.38486	4.46227	0.0346515	0.40994
ENSMUSG00000042043	Tbca	tubulin cofactor A [Source:MGI Symbol;Acc:MGI:107549]	0.0986988	6.29528	4.45736	0.0347513	0.40994
ENSMUSG00000072572	Slc39a2	solute carrier family 39 (zinc transporter), member 2 [Source:MGI Symbol;Acc:MGI:2684326]	0.16218	4.07667	4.45292	0.0348416	0.40994
ENSMUSG00000038936	Sccpdh	saccharopine dehydrogenase (putative) [Source:MGI Symbol;Acc:MGI:1924486]	0.173732	3.97504	4.4474	0.0349544	0.40994
ENSMUSG00000001627	Ifrd1	interferon-related developmental regulator 1 [Source:MGI Symbol;Acc:MGI:1316717]	0.0992785	6.22457	4.44659	0.034971	0.40994
ENSMUSG00000027366	Sppl2a	signal peptide peptidase like 2A [Source:MGI Symbol;Acc:MGI:1913802]	-0.0840084	8.46763	4.44574	0.0349884	0.40994
ENSMUSG00000026029	Casp8	caspase 8 [Source:MGI Symbol;Acc:MGI:1261423]	-0.0924324	6.97396	4.4417	0.0350712	0.40994
ENSMUSG00000065954	Tacc1	transforming, acidic coiled-coil containing protein 1 [Source:MGI Symbol;Acc:MGI:2443510]	0.106315	5.71123	4.44108	0.035084	0.40994
ENSMUSG00000025804	Ccr1	chemokine (C-C motif) receptor 1 [Source:MGI Symbol;Acc:MGI:104618]	-0.125245	5.16856	4.43981	0.0351101	0.40994
ENSMUSG00000021806	Nid2	nidogen 2 [Source:MGI Symbol;Acc:MGI:1298229]	-0.24099	3.08619	4.43943	0.035118	0.40994
ENSMUSG00000031029	Eif3f	eukaryotic translation initiation factor 3, subunit F [Source:MGI Symbol;Acc:MGI:1913335]	0.079523	7.63923	4.43757	0.0351563	0.40994
ENSMUSG00000019779	Frk	fyn-related kinase [Source:MGI Symbol;Acc:MGI:103265]	-1.0056	-0.843984	4.43732	0.0351615	0.40994
ENSMUSG00000022858	Tra2b	transformer 2 beta homolog (Drosophila) [Source:MGI Symbol;Acc:MGI:106016]	0.102548	5.77985	4.435	0.0352092	0.40994
ENSMUSG00000073002	Vamp5	vesicle-associated membrane protein 5 [Source:MGI Symbol;Acc:MGI:1858622]	-0.204856	3.34867	4.43429	0.0352239	0.40994
ENSMUSG00000049493	Pls1	plastin 1 (I-isoform) [Source:MGI Symbol;Acc:MGI:104809]	-1.40113	-1.73149	4.43377	0.0352346	0.40994
ENSMUSG00000069633	Pex11g	peroxisomal biogenesis factor 11 gamma [Source:MGI Symbol;Acc:MGI:1920905]	0.609196	0.0778146	4.43016	0.0353093	0.40994
ENSMUSG00000006057	Atp5g1	ATP synthase, H+ transporting, mitochondrial F0 complex, subunit C1 (subunit 9) [Source:MGI Symbol;Acc:MGI:107653]	0.104366	6.5734	4.42813	0.0353513	0.40994
ENSMUSG00000027342	Pcna	proliferating cell nuclear antigen [Source:MGI Symbol;Acc:MGI:97503]	0.0816197	8.70732	4.42599	0.0353957	0.40994
ENSMUSG00000042744	Hectd4	HECT domain E3 ubiquitin protein ligase 4 [Source:MGI Symbol;Acc:MGI:3647820]	-0.12002	5.17556	4.42583	0.035399	0.40994
ENSMUSG00000025794	Rpl14	ribosomal protein L14 [Source:MGI Symbol;Acc:MGI:1914365]	0.0803328	8.1042	4.42581	0.0353992	0.40994
ENSMUSG00000040249	Lrp1	low density lipoprotein receptor-related protein 1 [Source:MGI Symbol;Acc:MGI:96828]	-0.0873869	8.93705	4.42015	0.035517	0.40994
ENSMUSG00000028360	Slc44a5	solute carrier family 44, member 5 [Source:MGI Symbol;Acc:MGI:3035141]	3.17178	-3.2837	4.41901	0.0355407	0.40994
ENSMUSG00000029659	Medag	mesenteric estrogen dependent adipogenesis [Source:MGI Symbol;Acc:MGI:1917967]	3.17178	-3.2837	4.41901	0.0355407	0.40994
ENSMUSG00000060560	#N/A	#N/A	3.17178	-3.2837	4.41901	0.0355407	0.40994
ENSMUSG00000061701	#N/A	#N/A	3.17178	-3.2837	4.41901	0.0355407	0.40994
ENSMUSG00000026567	#N/A	#N/A	3.17178	-3.2837	4.41901	0.0355407	0.40994
ENSMUSG00000064310	Zpld1	zona pellucida like domain containing 1 [Source:MGI Symbol;Acc:MGI:2443415]	3.17178	-3.2837	4.41901	0.0355407	0.40994
ENSMUSG00000041681	#N/A	#N/A	3.17178	-3.2837	4.41901	0.0355407	0.40994
ENSMUSG00000074991	#N/A	#N/A	3.17178	-3.2837	4.41901	0.0355407	0.40994
ENSMUSG00000059481	#N/A	#N/A	3.17178	-3.2837	4.41901	0.0355407	0.40994
ENSMUSG00000022935	Grik1	glutamate receptor, ionotropic, kainate 1 [Source:MGI Symbol;Acc:MGI:95814]	3.17178	-3.2837	4.41901	0.0355407	0.40994
ENSMUSG00000034701	Neurod1	neurogenic differentiation 1 [Source:MGI Symbol;Acc:MGI:1339708]	3.17178	-3.2837	4.41901	0.0355407	0.40994
ENSMUSG00000026417	Pigr	polymeric immunoglobulin receptor [Source:MGI Symbol;Acc:MGI:103080]	3.17178	-3.2837	4.41901	0.0355407	0.40994
ENSMUSG00000021456	Fbp2	fructose bisphosphatase 2 [Source:MGI Symbol;Acc:MGI:95491]	3.17178	-3.2837	4.41901	0.0355407	0.40994
ENSMUSG00000023906	Cldn6	claudin 6 [Source:MGI Symbol;Acc:MGI:1859284]	3.17178	-3.2837	4.41901	0.0355407	0.40994
ENSMUSG00000020672	Sntg2	syntrophin, gamma 2 [Source:MGI Symbol;Acc:MGI:1919541]	3.17178	-3.2837	4.41901	0.0355407	0.40994
ENSMUSG00000034891	Sncb	synuclein, beta [Source:MGI Symbol;Acc:MGI:1889011]	3.17178	-3.2837	4.41901	0.0355407	0.40994
ENSMUSG00000055360	Prl2c5	prolactin family 2, subfamily c, member 5 [Source:MGI Symbol;Acc:MGI:1858413]	3.17178	-3.2837	4.41901	0.0355407	0.40994
ENSMUSG00000072845	Tmprss11a	transmembrane protease, serine 11a [Source:MGI Symbol;Acc:MGI:2684853]	3.17178	-3.2837	4.41901	0.0355407	0.40994
ENSMUSG00000051048	P4ha3	procollagen-proline, 2-oxoglutarate 4-dioxygenase (proline 4-hydroxylase), alpha polypeptide III [Source:MGI Symbol;Acc:MGI:2444049]	3.17178	-3.2837	4.41901	0.0355407	0.40994
ENSMUSG00000056258	Kcnq3	potassium voltage-gated channel, subfamily Q, member 3 [Source:MGI Symbol;Acc:MGI:1336181]	3.17178	-3.2837	4.41901	0.0355407	0.40994
ENSMUSG00000049265	Kcnk3	potassium channel, subfamily K, member 3 [Source:MGI Symbol;Acc:MGI:1100509]	3.17178	-3.2837	4.41901	0.0355407	0.40994
ENSMUSG00000043230	#N/A	#N/A	3.17178	-3.2837	4.41901	0.0355407	0.40994
ENSMUSG00000015665	Awat1	acyl-CoA wax alcohol acyltransferase 1 [Source:MGI Symbol;Acc:MGI:3588200]	3.17178	-3.2837	4.41901	0.0355407	0.40994
ENSMUSG00000005813	Metap1	methionyl aminopeptidase 1 [Source:MGI Symbol;Acc:MGI:1922874]	0.111643	5.75452	4.41792	0.0355633	0.40994
ENSMUSG00000027878	Notch2	notch 2 [Source:MGI Symbol;Acc:MGI:97364]	-0.0865005	6.87025	4.41382	0.0356489	0.410626
ENSMUSG00000040550	Otud6b	OTU domain containing 6B [Source:MGI Symbol;Acc:MGI:1919451]	0.128185	4.88113	4.40994	0.0357301	0.411076
ENSMUSG00000045482	Trrap	transformation/transcription domain-associated protein [Source:MGI Symbol;Acc:MGI:2153272]	-0.0965855	6.21524	4.40947	0.03574	0.411076
ENSMUSG00000052698	Tln2	talin 2 [Source:MGI Symbol;Acc:MGI:1917799]	-0.157998	4.18063	4.40571	0.0358189	0.411682
ENSMUSG00000031755	Bbs2	Bardet-Biedl syndrome 2 (human) [Source:MGI Symbol;Acc:MGI:2135267]	-0.569029	0.434626	4.40413	0.0358519	0.411712
ENSMUSG00000022197	Pdzd2	PDZ domain containing 2 [Source:MGI Symbol;Acc:MGI:1922394]	-0.677848	0.0339538	4.40107	0.0359164	0.411712
ENSMUSG00000075318	Scn2a	sodium channel, voltage-gated, type II, alpha [Source:MGI Symbol;Acc:MGI:98248]	-3.9512	-3.00231	4.40062	0.0359259	0.411712
ENSMUSG00000001988	Npas1	neuronal PAS domain protein 1 [Source:MGI Symbol;Acc:MGI:109205]	-3.9512	-3.00231	4.40062	0.0359259	0.411712
ENSMUSG00000029547	Ints1	integrator complex subunit 1 [Source:MGI Symbol;Acc:MGI:1915760]	-0.107492	6.11191	4.39752	0.0359913	0.412162
ENSMUSG00000031370	Zrsr2	zinc finger (CCCH type), RNA binding motif and serine/arginine rich 2 [Source:MGI Symbol;Acc:MGI:103287]	0.141393	4.44614	4.39237	0.0361001	0.412388
ENSMUSG00000036356	Csgalnact1	chondroitin sulfate N-acetylgalactosaminyltransferase 1 [Source:MGI Symbol;Acc:MGI:2442354]	-1.15298	-1.31095	4.39198	0.0361084	0.412388
ENSMUSG00000049969	Plekhf2	pleckstrin homology domain containing, family F (with FYVE domain) member 2 [Source:MGI Symbol;Acc:MGI:1919051]	0.0938628	6.48866	4.3919	0.03611	0.412388
ENSMUSG00000059970	Hspa2	heat shock protein 2 [Source:MGI Symbol;Acc:MGI:96243]	0.246609	2.81071	4.39163	0.0361157	0.412388
ENSMUSG00000023800	Tiam2	T cell lymphoma invasion and metastasis 2 [Source:MGI Symbol;Acc:MGI:1344338]	-1.58758	-1.92396	4.39022	0.0361456	0.412432
ENSMUSG00000006169	Clint1	clathrin interactor 1 [Source:MGI Symbol;Acc:MGI:2144243]	-0.0847462	7.02263	4.38407	0.0362763	0.413623
ENSMUSG00000068604	Gm8225	predicted gene 8225 [Source:MGI Symbol;Acc:MGI:3643826]	1.10947	-1.47143	4.37688	0.0364296	0.415071
ENSMUSG00000008435	Rdh13	retinol dehydrogenase 13 (all-trans and 9-cis) [Source:MGI Symbol;Acc:MGI:1918732]	0.151684	4.45468	4.37075	0.036561	0.416267
ENSMUSG00000047230	Cldn2	claudin 2 [Source:MGI Symbol;Acc:MGI:1276110]	-0.391679	1.50764	4.36648	0.0366526	0.416306
ENSMUSG00000040726	Hesx1	homeobox gene expressed in ES cells [Source:MGI Symbol;Acc:MGI:96071]	1.10448	-1.35891	4.36614	0.0366599	0.416306
ENSMUSG00000036334	Igsf10	immunoglobulin superfamily, member 10 [Source:MGI Symbol;Acc:MGI:1923481]	-0.969351	-0.906835	4.36287	0.0367303	0.416306
ENSMUSG00000027809	Etfdh	electron transferring flavoprotein, dehydrogenase [Source:MGI Symbol;Acc:MGI:106100]	0.118159	5.27621	4.3625	0.0367384	0.416306
ENSMUSG00000026278	Bok	BCL2-related ovarian killer [Source:MGI Symbol;Acc:MGI:1858494]	-1.68522	-2.23287	4.36218	0.0367453	0.416306
ENSMUSG00000055480	Zfp458	zinc finger protein 458 [Source:MGI Symbol;Acc:MGI:3040691]	-0.4181	1.30006	4.36205	0.0367481	0.416306
ENSMUSG00000044813	Shb	src homology 2 domain-containing transforming protein B [Source:MGI Symbol;Acc:MGI:98294]	0.179927	3.76919	4.362	0.0367492	0.416306
ENSMUSG00000074994	Qser1	glutamine and serine rich 1 [Source:MGI Symbol;Acc:MGI:2138986]	-0.174381	3.97732	4.35691	0.036859	0.416681
ENSMUSG00000022900	Ildr1	immunoglobulin-like domain containing receptor 1 [Source:MGI Symbol;Acc:MGI:2146574]	0.546835	0.412184	4.35635	0.0368711	0.416681
ENSMUSG00000054716	Zfp771	zinc finger protein 771 [Source:MGI Symbol;Acc:MGI:2442050]	0.250465	2.65834	4.35529	0.0368943	0.416681
ENSMUSG00000040774	Cept1	choline/ethanolaminephosphotransferase 1 [Source:MGI Symbol;Acc:MGI:2139793]	-0.0815953	7.72902	4.35206	0.0369643	0.416681
ENSMUSG00000021576	Pdcd6	programmed cell death 6 [Source:MGI Symbol;Acc:MGI:109283]	0.097102	6.07633	4.35087	0.03699	0.416681
ENSMUSG00000028600	Podn	podocan [Source:MGI Symbol;Acc:MGI:2674939]	-1.42103	-1.66097	4.35082	0.0369911	0.416681
ENSMUSG00000031226	Pbdc1	polysaccharide biosynthesis domain containing 1 [Source:MGI Symbol;Acc:MGI:1914933]	0.0958643	5.97161	4.35002	0.0370085	0.416681
ENSMUSG00000020277	Pfkl	phosphofructokinase, liver, B-type [Source:MGI Symbol;Acc:MGI:97547]	0.10548	5.73417	4.34988	0.0370115	0.416681
ENSMUSG00000048827	Pkd1l3	polycystic kidney disease 1 like 3 [Source:MGI Symbol;Acc:MGI:2664670]	-0.353694	1.89962	4.34949	0.0370201	0.416681
ENSMUSG00000029314	Gpat3	glycerol-3-phosphate acyltransferase 3 [Source:MGI Symbol;Acc:MGI:3603816]	0.241175	2.76687	4.34666	0.0370815	0.417074
ENSMUSG00000038437	Mllt6	myeloid/lymphoid or mixed-lineage leukemia; translocated to, 6 [Source:MGI Symbol;Acc:MGI:1935145]	0.144527	5.23169	4.34481	0.037122	0.417232
ENSMUSG00000028399	Ptprd	protein tyrosine phosphatase, receptor type, D [Source:MGI Symbol;Acc:MGI:97812]	-0.955741	-0.863508	4.3419	0.0371855	0.417648
ENSMUSG00000021701	Plk2	polo like kinase 2 [Source:MGI Symbol;Acc:MGI:1099790]	0.0780817	7.84493	4.34046	0.0372169	0.417704
ENSMUSG00000027598	Itch	itchy, E3 ubiquitin protein ligase [Source:MGI Symbol;Acc:MGI:1202301]	-0.0917329	6.47874	4.33572	0.0373206	0.41857
ENSMUSG00000028318	Polr1e	polymerase (RNA) I polypeptide E [Source:MGI Symbol;Acc:MGI:1929022]	0.297206	2.24603	4.3328	0.0373848	0.418784
ENSMUSG00000027884	Clcc1	chloride channel CLIC-like 1 [Source:MGI Symbol;Acc:MGI:2385186]	-0.121021	5.14135	4.33243	0.0373928	0.418784
ENSMUSG00000032624	Eml4	echinoderm microtubule associated protein like 4 [Source:MGI Symbol;Acc:MGI:1926048]	-0.0992905	5.99017	4.33114	0.0374212	0.418804
ENSMUSG00000034064	Poglut1	protein O-glucosyltransferase 1 [Source:MGI Symbol;Acc:MGI:2444232]	0.169683	4.00918	4.32835	0.0374827	0.41896
ENSMUSG00000022096	Hr	hairless [Source:MGI Symbol;Acc:MGI:96223]	-1.24019	-1.50493	4.32489	0.0375589	0.41896
ENSMUSG00000043460	Elfn2	leucine rich repeat and fibronectin type III, extracellular 2 [Source:MGI Symbol;Acc:MGI:3608416]	-1.41124	-1.8404	4.32405	0.0375773	0.41896
ENSMUSG00000003070	Efna2	ephrin A2 [Source:MGI Symbol;Acc:MGI:102707]	-2.09458	-2.44488	4.32354	0.0375886	0.41896
ENSMUSG00000020135	Apc2	adenomatosis polyposis coli 2 [Source:MGI Symbol;Acc:MGI:1346052]	-0.501599	0.713101	4.31673	0.0377394	0.41896
ENSMUSG00000092021	Gbp11	guanylate binding protein 11 [Source:MGI Symbol;Acc:MGI:3646307]	-0.122793	5.18005	4.31481	0.037782	0.41896
ENSMUSG00000018412	Kansl1	KAT8 regulatory NSL complex subunit 1 [Source:MGI Symbol;Acc:MGI:1923969]	0.103637	5.74602	4.31432	0.0377929	0.41896
ENSMUSG00000042104	Uggt2	UDP-glucose glycoprotein glucosyltransferase 2 [Source:MGI Symbol;Acc:MGI:1913685]	-0.459254	0.992942	4.31424	0.0377946	0.41896
ENSMUSG00000059534	Uqcr10	ubiquinol-cytochrome c reductase, complex III subunit X [Source:MGI Symbol;Acc:MGI:1913402]	0.0975874	6.03048	4.31321	0.0378176	0.41896
ENSMUSG00000078486	Perm1	PPARGC1 and ESRR induced regulator, muscle 1 [Source:MGI Symbol;Acc:MGI:1921433]	2.4458	-2.84033	4.31176	0.0378499	0.41896
ENSMUSG00000024074	Crim1	cysteine rich transmembrane BMP regulator 1 (chordin like) [Source:MGI Symbol;Acc:MGI:1354756]	-0.108012	5.51798	4.3117	0.0378511	0.41896
ENSMUSG00000031775	Pllp	plasma membrane proteolipid [Source:MGI Symbol;Acc:MGI:1915051]	-1.48372	-1.88072	4.30893	0.0379129	0.41896
ENSMUSG00000042050	Wdr60	WD repeat domain 60 [Source:MGI Symbol;Acc:MGI:2445085]	0.28878	2.25855	4.30882	0.0379153	0.41896
ENSMUSG00000038056	Kmt2c	lysine (K)-specific methyltransferase 2C [Source:MGI Symbol;Acc:MGI:2444959]	-0.115762	5.84131	4.30743	0.0379462	0.41896
ENSMUSG00000068762	Gstm6	glutathione S-transferase, mu 6 [Source:MGI Symbol;Acc:MGI:1309467]	-3.80871	-3.18439	4.30652	0.0379665	0.41896
ENSMUSG00000046408	1700067K01Rik	RIKEN cDNA 1700067K01 gene [Source:MGI Symbol;Acc:MGI:1920703]	-3.80871	-3.18439	4.30652	0.0379665	0.41896
ENSMUSG00000031997	Trpc6	transient receptor potential cation channel, subfamily C, member 6 [Source:MGI Symbol;Acc:MGI:109523]	-3.80871	-3.18439	4.30652	0.0379665	0.41896
ENSMUSG00000060257	Scrt2	scratch family zinc finger 2 [Source:MGI Symbol;Acc:MGI:2139287]	-3.80871	-3.18439	4.30652	0.0379665	0.41896
ENSMUSG00000037843	#N/A	#N/A	-3.80871	-3.18439	4.30652	0.0379665	0.41896
ENSMUSG00000048347	Pcdhb18	protocadherin beta 18 [Source:MGI Symbol;Acc:MGI:2136756]	-3.80871	-3.18439	4.30652	0.0379665	0.41896
ENSMUSG00000045404	Kcnk13	potassium channel, subfamily K, member 13 [Source:MGI Symbol;Acc:MGI:2384976]	0.12579	4.80693	4.30304	0.0380444	0.419139
ENSMUSG00000037572	Wdhd1	WD repeat and HMG-box DNA binding protein 1 [Source:MGI Symbol;Acc:MGI:2443514]	0.21905	3.36157	4.30265	0.0380531	0.419139
ENSMUSG00000009614	Sardh	sarcosine dehydrogenase [Source:MGI Symbol;Acc:MGI:2183102]	-0.436348	1.28816	4.30159	0.0380768	0.419139
ENSMUSG00000079003	Samd1	sterile alpha motif domain containing 1 [Source:MGI Symbol;Acc:MGI:2142433]	0.176919	3.75811	4.29931	0.0381279	0.419139
ENSMUSG00000052593	Adam17	a disintegrin and metallopeptidase domain 17 [Source:MGI Symbol;Acc:MGI:1096335]	0.088232	7.48222	4.29907	0.0381332	0.419139
ENSMUSG00000005583	Mef2c	myocyte enhancer factor 2C [Source:MGI Symbol;Acc:MGI:99458]	-0.109837	5.99604	4.29701	0.0381794	0.419139
ENSMUSG00000030158	Clec12b	C-type lectin domain family 12, member B [Source:MGI Symbol;Acc:MGI:1918433]	-1.75071	-2.23329	4.2963	0.0381954	0.419139
ENSMUSG00000001687	Ubl3	ubiquitin-like 3 [Source:MGI Symbol;Acc:MGI:1344373]	0.0909912	6.90273	4.29599	0.0382024	0.419139
ENSMUSG00000021572	Cep72	centrosomal protein 72 [Source:MGI Symbol;Acc:MGI:1921720]	0.643897	-0.0523679	4.29462	0.0382331	0.419139
ENSMUSG00000026114	Cnga3	cyclic nucleotide gated channel alpha 3 [Source:MGI Symbol;Acc:MGI:1341818]	-3.79942	-3.18245	4.29131	0.0383076	0.419139
ENSMUSG00000050304	Slc25a2	solute carrier family 25 (mitochondrial carrier, ornithine transporter) member 2 [Source:MGI Symbol;Acc:MGI:2137907]	-3.79942	-3.18245	4.29131	0.0383076	0.419139
ENSMUSG00000002588	Pon1	paraoxonase 1 [Source:MGI Symbol;Acc:MGI:103295]	-3.79942	-3.18245	4.29131	0.0383076	0.419139
ENSMUSG00000002475	Abhd3	abhydrolase domain containing 3 [Source:MGI Symbol;Acc:MGI:2147183]	0.672172	-0.294488	4.29039	0.0383283	0.419139
ENSMUSG00000030697	Ppp4c	protein phosphatase 4, catalytic subunit [Source:MGI Symbol;Acc:MGI:1891763]	0.0848477	7.00304	4.28328	0.038489	0.420605
ENSMUSG00000048895	Cdk5r1	cyclin-dependent kinase 5, regulatory subunit 1 (p35) [Source:MGI Symbol;Acc:MGI:101764]	0.848561	-0.821256	4.27198	0.0387458	0.423118
ENSMUSG00000024742	Fen1	flap structure specific endonuclease 1 [Source:MGI Symbol;Acc:MGI:102779]	0.116401	5.2828	4.26809	0.0388345	0.423793
ENSMUSG00000048450	Msx1	msh homeobox 1 [Source:MGI Symbol;Acc:MGI:97168]	-0.46589	1.06882	4.26005	0.0390188	0.425298
ENSMUSG00000005718	Tfap4	transcription factor AP4 [Source:MGI Symbol;Acc:MGI:103239]	0.414422	1.2143	4.25972	0.0390263	0.425298
ENSMUSG00000037225	#N/A	#N/A	-2.35518	-2.69907	4.25626	0.039106	0.425872
ENSMUSG00000022748	Cmss1	cms small ribosomal subunit 1 [Source:MGI Symbol;Acc:MGI:1913747]	0.309876	2.02555	4.24303	0.0394118	0.428906
ENSMUSG00000059142	Zfp945	zinc finger protein 945 [Source:MGI Symbol;Acc:MGI:2445132]	0.163756	4.05885	4.23955	0.0394927	0.42949
ENSMUSG00000079608	Stard6	StAR-related lipid transfer (START) domain containing 6 [Source:MGI Symbol;Acc:MGI:2156774]	0.589493	0.111374	4.23816	0.039525	0.429545
ENSMUSG00000021374	Nup153	nucleoporin 153 [Source:MGI Symbol;Acc:MGI:2385621]	-0.0924876	6.53687	4.23515	0.0395952	0.430011
ENSMUSG00000016921	Srsf6	serine/arginine-rich splicing factor 6 [Source:MGI Symbol;Acc:MGI:1915246]	0.0958976	6.04728	4.23262	0.0396542	0.430144
ENSMUSG00000002059	Rab34	RAB34, member RAS oncogene family [Source:MGI Symbol;Acc:MGI:104606]	0.151533	4.24428	4.23193	0.0396702	0.430144
ENSMUSG00000015291	Gdi1	guanosine diphosphate (GDP) dissociation inhibitor 1 [Source:MGI Symbol;Acc:MGI:99846]	-0.142541	4.40462	4.23112	0.0396892	0.430144
ENSMUSG00000075232	Amd1	S-adenosylmethionine decarboxylase 1 [Source:MGI Symbol;Acc:MGI:88004]	0.102702	5.91791	4.22708	0.0397838	0.430536
ENSMUSG00000062515	Fabp4	fatty acid binding protein 4, adipocyte [Source:MGI Symbol;Acc:MGI:88038]	0.333003	1.92435	4.22574	0.0398151	0.430536
ENSMUSG00000022676	Snai2	snail family zinc finger 2 [Source:MGI Symbol;Acc:MGI:1096393]	1.53227	-2.18061	4.22567	0.039817	0.430536
ENSMUSG00000026679	Enkur	enkurin, TRPC channel interacting protein [Source:MGI Symbol;Acc:MGI:1918483]	1.8043	-2.38725	4.22491	0.0398346	0.430536
ENSMUSG00000032554	Trf	transferrin [Source:MGI Symbol;Acc:MGI:98821]	0.842683	-0.65922	4.21711	0.0400182	0.430855
ENSMUSG00000052040	Klf13	Kruppel-like factor 13 [Source:MGI Symbol;Acc:MGI:1354948]	0.106176	6.30261	4.21572	0.0400512	0.430855
ENSMUSG00000025868	Higd2a	HIG1 domain family, member 2A [Source:MGI Symbol;Acc:MGI:1914294]	0.104735	5.56847	4.21545	0.0400575	0.430855
ENSMUSG00000027533	Fabp5	fatty acid binding protein 5, epidermal [Source:MGI Symbol;Acc:MGI:101790]	0.0829712	9.89482	4.21362	0.0401007	0.430855
ENSMUSG00000035139	Secisbp2	SECIS binding protein 2 [Source:MGI Symbol;Acc:MGI:1922670]	0.143965	4.34516	4.2123	0.0401318	0.430855
ENSMUSG00000072770	Acrbp	proacrosin binding protein [Source:MGI Symbol;Acc:MGI:1859515]	1.15722	-1.33085	4.21179	0.0401441	0.430855
ENSMUSG00000040771	Oard1	O-acyl-ADP-ribose deacylase 1 [Source:MGI Symbol;Acc:MGI:2146818]	0.199284	3.39452	4.20995	0.0401875	0.430855
ENSMUSG00000037712	Fermt2	fermitin family member 2 [Source:MGI Symbol;Acc:MGI:2385001]	-0.378132	1.43853	4.20953	0.0401975	0.430855
ENSMUSG00000043421	Hilpda	hypoxia inducible lipid droplet associated [Source:MGI Symbol;Acc:MGI:1916823]	0.131127	4.65538	4.20828	0.0402271	0.430855
ENSMUSG00000020264	#N/A	#N/A	-1.51831	-2.04596	4.20819	0.0402293	0.430855
ENSMUSG00000022408	Fam83f	family with sequence similarity 83, member F [Source:MGI Symbol;Acc:MGI:2146227]	0.554307	0.305073	4.20719	0.0402529	0.430855
ENSMUSG00000053129	Gsx1	GS homeobox 1 [Source:MGI Symbol;Acc:MGI:95842]	-3.16092	-2.91974	4.2061	0.0402789	0.430855
ENSMUSG00000030313	Dennd5b	DENN/MADD domain containing 5B [Source:MGI Symbol;Acc:MGI:2444273]	0.313207	1.98056	4.20603	0.0402805	0.430855
ENSMUSG00000032604	Qars	glutaminyl-tRNA synthetase [Source:MGI Symbol;Acc:MGI:1915851]	-0.0892055	6.55572	4.20584	0.040285	0.430855
ENSMUSG00000055172	C1ra	complement component 1, r subcomponent A [Source:MGI Symbol;Acc:MGI:1355313]	0.163797	4.73511	4.20491	0.040307	0.430855
ENSMUSG00000050229	Pigm	phosphatidylinositol glycan anchor biosynthesis, class M [Source:MGI Symbol;Acc:MGI:1914806]	0.13772	4.5521	4.20429	0.0403218	0.430855
ENSMUSG00000021079	Timm9	translocase of inner mitochondrial membrane 9 [Source:MGI Symbol;Acc:MGI:1353436]	0.231957	2.89116	4.2036	0.0403384	0.430855
ENSMUSG00000041203	Trir	telomerase RNA component interacting RNase [Source:MGI Symbol;Acc:MGI:1922833]	0.0897717	6.58724	4.20286	0.0403559	0.430855
ENSMUSG00000028576	Ift74	intraflagellar transport 74 [Source:MGI Symbol;Acc:MGI:1914944]	-0.271372	2.65502	4.20136	0.0403917	0.430909
ENSMUSG00000053318	Slamf8	SLAM family member 8 [Source:MGI Symbol;Acc:MGI:1921998]	0.0780464	9.20365	4.20035	0.0404156	0.430909
ENSMUSG00000051344	Plekhm3	pleckstrin homology domain containing, family M, member 3 [Source:MGI Symbol;Acc:MGI:2443627]	-0.0914197	6.48182	4.19882	0.0404522	0.431007
ENSMUSG00000021260	Hhipl1	hedgehog interacting protein-like 1 [Source:MGI Symbol;Acc:MGI:1919265]	-2.83925	-2.76919	4.19591	0.0405215	0.431454
ENSMUSG00000023118	Sympk	symplekin [Source:MGI Symbol;Acc:MGI:1915438]	-0.0783157	7.39554	4.19351	0.040579	0.431746
ENSMUSG00000040721	Zfhx2	zinc finger homeobox 2 [Source:MGI Symbol;Acc:MGI:2686934]	-0.176876	3.7674	4.19218	0.0406107	0.431746
ENSMUSG00000058761	Rnf169	ring finger protein 169 [Source:MGI Symbol;Acc:MGI:1920257]	-0.14052	4.77522	4.19134	0.040631	0.431746
ENSMUSG00000047361	Gm973	predicted gene 973 [Source:MGI Symbol;Acc:MGI:2685819]	-3.15262	-2.63018	4.18743	0.0407248	0.432434
ENSMUSG00000028248	Pnisr	PNN interacting serine/arginine-rich [Source:MGI Symbol;Acc:MGI:1913875]	0.206265	3.59533	4.18581	0.0407637	0.432434
ENSMUSG00000039997	Ifi203	interferon activated gene 203 [Source:MGI Symbol;Acc:MGI:96428]	-0.0867465	7.43208	4.18479	0.0407883	0.432434
ENSMUSG00000020027	Socs2	suppressor of cytokine signaling 2 [Source:MGI Symbol;Acc:MGI:1201787]	-1.13786	-1.41894	4.18341	0.0408215	0.432434
ENSMUSG00000018446	C1qbp	complement component 1, q subcomponent binding protein [Source:MGI Symbol;Acc:MGI:1194505]	0.0927734	6.22877	4.18209	0.0408533	0.432434
ENSMUSG00000015653	Steap2	six transmembrane epithelial antigen of prostate 2 [Source:MGI Symbol;Acc:MGI:1921301]	-0.615019	0.263238	4.18129	0.0408726	0.432434
ENSMUSG00000004934	Pias4	protein inhibitor of activated STAT 4 [Source:MGI Symbol;Acc:MGI:2136940]	0.112456	5.20255	4.18066	0.0408877	0.432434
ENSMUSG00000048852	Gm12185	predicted gene 12185 [Source:MGI Symbol;Acc:MGI:3652173]	-0.0831938	7.41631	4.17742	0.0409661	0.432729
ENSMUSG00000000120	Ngfr	nerve growth factor receptor (TNFR superfamily, member 16) [Source:MGI Symbol;Acc:MGI:97323]	0.609224	-0.059914	4.17723	0.0409705	0.432729
ENSMUSG00000027881	Prpf38b	PRP38 pre-mRNA processing factor 38 (yeast) domain containing B [Source:MGI Symbol;Acc:MGI:1914171]	0.114682	5.40659	4.17485	0.0410281	0.433047
ENSMUSG00000055839	Elob	elongin B [Source:MGI Symbol;Acc:MGI:1914923]	-0.0793817	7.59089	4.17288	0.0410758	0.433091
ENSMUSG00000042589	Cux2	cut-like homeobox 2 [Source:MGI Symbol;Acc:MGI:107321]	-0.713484	-0.275759	4.17241	0.0410872	0.433091
ENSMUSG00000029627	Zkscan14	zinc finger with KRAB and SCAN domains 14 [Source:MGI Symbol;Acc:MGI:1914485]	-0.300025	2.13541	4.16966	0.0411542	0.433244
ENSMUSG00000050890	Pdik1l	PDLIM1 interacting kinase 1 like [Source:MGI Symbol;Acc:MGI:2385213]	0.179514	3.73085	4.16955	0.0411567	0.433244
ENSMUSG00000031379	Pir	pirin [Source:MGI Symbol;Acc:MGI:1916906]	-0.564166	0.257119	4.16675	0.0412249	0.433405
ENSMUSG00000021608	Lpcat1	lysophosphatidylcholine acyltransferase 1 [Source:MGI Symbol;Acc:MGI:2384812]	0.113066	5.408	4.1656	0.0412529	0.433405
ENSMUSG00000026807	Ak8	adenylate kinase 8 [Source:MGI Symbol;Acc:MGI:1916120]	-0.638329	-0.0473845	4.16553	0.0412544	0.433405
ENSMUSG00000030741	Spns1	spinster homolog 1 [Source:MGI Symbol;Acc:MGI:1920908]	0.0930183	6.05402	4.16383	0.041296	0.433553
ENSMUSG00000042510	AA986860	expressed sequence AA986860 [Source:MGI Symbol;Acc:MGI:2138143]	1.06981	-1.41809	4.15861	0.0414234	0.434598
ENSMUSG00000063179	Pstk	phosphoseryl-tRNA kinase [Source:MGI Symbol;Acc:MGI:2685945]	0.207591	3.24638	4.1575	0.0414506	0.434598
ENSMUSG00000044966	Fbxo48	F-box protein 48 [Source:MGI Symbol;Acc:MGI:2442569]	1.15236	-1.4475	4.15552	0.0414991	0.434817
ENSMUSG00000025931	Paqr8	progestin and adipoQ receptor family member VIII [Source:MGI Symbol;Acc:MGI:1921479]	-0.51427	0.6791	4.1503	0.0416272	0.434821
ENSMUSG00000023000	Dhh	desert hedgehog [Source:MGI Symbol;Acc:MGI:94891]	-3.19266	-3.09016	4.14927	0.0416526	0.434821
ENSMUSG00000074452	Pate2	prostate and testis expressed 2 [Source:MGI Symbol;Acc:MGI:2685692]	-3.19266	-3.09016	4.14927	0.0416526	0.434821
ENSMUSG00000007880	Arid1a	AT rich interactive domain 1A (SWI-like) [Source:MGI Symbol;Acc:MGI:1935147]	-0.083863	6.95012	4.14904	0.0416582	0.434821
ENSMUSG00000044338	Aplnr	apelin receptor [Source:MGI Symbol;Acc:MGI:1346086]	-3.18741	-3.09209	4.14539	0.041748	0.434821
ENSMUSG00000009093	Gstt4	glutathione S-transferase, theta 4 [Source:MGI Symbol;Acc:MGI:1923136]	-3.18741	-3.09209	4.14539	0.041748	0.434821
ENSMUSG00000032936	Camkv	CaM kinase-like vesicle-associated [Source:MGI Symbol;Acc:MGI:2384296]	-3.18741	-3.09209	4.14539	0.041748	0.434821
ENSMUSG00000031872	Bean1	brain expressed, associated with Nedd4, 1 [Source:MGI Symbol;Acc:MGI:1929597]	-3.18741	-3.09209	4.14539	0.041748	0.434821
ENSMUSG00000027316	Gfra4	glial cell line derived neurotrophic factor family receptor alpha 4 [Source:MGI Symbol;Acc:MGI:1341873]	-3.18741	-3.09209	4.14539	0.041748	0.434821
ENSMUSG00000022123	Scel	sciellin [Source:MGI Symbol;Acc:MGI:1891228]	1.09984	-1.36061	4.14429	0.0417753	0.434821
ENSMUSG00000054693	Adam10	a disintegrin and metallopeptidase domain 10 [Source:MGI Symbol;Acc:MGI:109548]	-0.0899615	6.33905	4.14094	0.0418578	0.43511
ENSMUSG00000049751	Rpl36al	ribosomal protein L36A-like [Source:MGI Symbol;Acc:MGI:1913733]	0.0838213	6.8199	4.14093	0.0418582	0.43511
ENSMUSG00000044092	C130050O18Rik	RIKEN cDNA C130050O18 gene [Source:MGI Symbol;Acc:MGI:2442694]	-0.444424	0.999387	4.13843	0.0419201	0.435386
ENSMUSG00000034156	Tspoap1	TSPO associated protein 1 [Source:MGI Symbol;Acc:MGI:2450877]	1.14431	-1.69697	4.1368	0.0419605	0.435386
ENSMUSG00000042590	Ipo11	importin 11 [Source:MGI Symbol;Acc:MGI:2442377]	-0.157134	4.18008	4.13394	0.0420313	0.435386
ENSMUSG00000056724	Nbeal2	neurobeachin-like 2 [Source:MGI Symbol;Acc:MGI:2448554]	-0.137813	4.80354	4.13362	0.0420394	0.435386
ENSMUSG00000039128	Cdc123	cell division cycle 123 [Source:MGI Symbol;Acc:MGI:2138811]	0.106146	5.43371	4.13352	0.0420418	0.435386
ENSMUSG00000057722	Lepr	leptin receptor [Source:MGI Symbol;Acc:MGI:104993]	1.51824	-2.08855	4.13318	0.0420504	0.435386
ENSMUSG00000014226	Cacybp	calcyclin binding protein [Source:MGI Symbol;Acc:MGI:1270839]	0.0889577	6.46568	4.12672	0.0422111	0.436638
ENSMUSG00000026502	Desi2	desumoylating isopeptidase 2 [Source:MGI Symbol;Acc:MGI:1926075]	-0.116827	5.35888	4.12297	0.0423047	0.436638
ENSMUSG00000031438	Rnf128	ring finger protein 128 [Source:MGI Symbol;Acc:MGI:1914139]	0.0942186	6.25651	4.12281	0.0423087	0.436638
ENSMUSG00000007805	Twist2	twist basic helix-loop-helix transcription factor 2 [Source:MGI Symbol;Acc:MGI:104685]	2.40724	-2.69853	4.12249	0.0423169	0.436638
ENSMUSG00000027661	Slc2a10	solute carrier family 2 (facilitated glucose transporter), member 10 [Source:MGI Symbol;Acc:MGI:2156687]	1.34731	-1.92003	4.12235	0.0423201	0.436638
ENSMUSG00000010205	Raver1	ribonucleoprotein, PTB-binding 1 [Source:MGI Symbol;Acc:MGI:1919016]	-0.083024	6.94429	4.11919	0.0423993	0.436638
ENSMUSG00000046207	Pik3r6	phosphoinositide-3-kinase regulatory subunit 5 [Source:MGI Symbol;Acc:MGI:2144613]	-0.13442	4.52049	4.11864	0.0424132	0.436638
ENSMUSG00000046157	Tmem229b	transmembrane protein 229B [Source:MGI Symbol;Acc:MGI:2444389]	-0.0801479	7.96168	4.11746	0.0424429	0.436638
ENSMUSG00000039720	Got1l1	glutamic-oxaloacetic transaminase 1-like 1 [Source:MGI Symbol;Acc:MGI:1923865]	2.41532	-2.91856	4.11659	0.0424645	0.436638
ENSMUSG00000032257	Ankk1	ankyrin repeat and kinase domain containing 1 [Source:MGI Symbol;Acc:MGI:3045301]	2.41532	-2.91856	4.11659	0.0424645	0.436638
ENSMUSG00000073609	D2hgdh	D-2-hydroxyglutarate dehydrogenase [Source:MGI Symbol;Acc:MGI:2138209]	-0.187951	3.55046	4.11376	0.0425356	0.436638
ENSMUSG00000022708	Zbtb20	zinc finger and BTB domain containing 20 [Source:MGI Symbol;Acc:MGI:1929213]	-0.215805	3.11034	4.11358	0.0425402	0.436638
ENSMUSG00000030306	Tmtc1	transmembrane and tetratricopeptide repeat containing 1 [Source:MGI Symbol;Acc:MGI:3039590]	-0.608485	0.450511	4.11282	0.0425594	0.436638
ENSMUSG00000062997	Rpl35	ribosomal protein L35 [Source:MGI Symbol;Acc:MGI:1913739]	0.0767582	8.13947	4.11146	0.0425936	0.436638
ENSMUSG00000045672	Col27a1	collagen, type XXVII, alpha 1 [Source:MGI Symbol;Acc:MGI:2672118]	0.790242	-0.627032	4.11007	0.0426285	0.436638
ENSMUSG00000038930	Rccd1	RCC1 domain containing 1 [Source:MGI Symbol;Acc:MGI:2444156]	0.577841	0.155945	4.10853	0.0426674	0.436638
ENSMUSG00000002968	Med25	mediator complex subunit 25 [Source:MGI Symbol;Acc:MGI:1922863]	-0.106679	5.45563	4.10648	0.0427193	0.436638
ENSMUSG00000035067	Xkr6	X-linked Kx blood group related 6 [Source:MGI Symbol;Acc:MGI:2447765]	0.545281	0.364677	4.10629	0.0427241	0.436638
ENSMUSG00000040506	Ambra1	autophagy/beclin 1 regulator 1 [Source:MGI Symbol;Acc:MGI:2443564]	-0.0947217	6.01372	4.10143	0.0428471	0.436638
ENSMUSG00000027016	Zfp385b	zinc finger protein 385B [Source:MGI Symbol;Acc:MGI:2444734]	1.23403	-1.73069	4.101	0.0428579	0.436638
ENSMUSG00000032175	Tyk2	tyrosine kinase 2 [Source:MGI Symbol;Acc:MGI:1929470]	-0.0942088	6.66638	4.10062	0.0428675	0.436638
ENSMUSG00000024927	Rela	v-rel reticuloendotheliosis viral oncogene homolog A (avian) [Source:MGI Symbol;Acc:MGI:103290]	-0.0861413	6.64638	4.09936	0.0428995	0.436638
ENSMUSG00000035620	Ric8b	RIC8 guanine nucleotide exchange factor B [Source:MGI Symbol;Acc:MGI:2682307]	0.200595	3.33355	4.09811	0.0429311	0.436638
ENSMUSG00000019866	Crybg1	crystallin beta-gamma domain containing 1 [Source:MGI Symbol;Acc:MGI:109544]	-0.0792221	7.24956	4.098	0.0429341	0.436638
ENSMUSG00000029664	Tfpi2	tissue factor pathway inhibitor 2 [Source:MGI Symbol;Acc:MGI:108543]	3.30103	-3.09054	4.09718	0.0429549	0.436638
ENSMUSG00000066090	Insl5	insulin-like 5 [Source:MGI Symbol;Acc:MGI:1346085]	3.30103	-3.09054	4.09718	0.0429549	0.436638
ENSMUSG00000052616	Terb1	telomere repeat binding bouquet formation protein 1 [Source:MGI Symbol;Acc:MGI:2443187]	3.30103	-3.09054	4.09718	0.0429549	0.436638
ENSMUSG00000059208	Hnrnpm	heterogeneous nuclear ribonucleoprotein M [Source:MGI Symbol;Acc:MGI:1926465]	0.0813681	7.20543	4.09632	0.0429767	0.436638
ENSMUSG00000043008	Klhl6	kelch-like 6 [Source:MGI Symbol;Acc:MGI:2686922]	-0.118116	4.97982	4.09623	0.0429789	0.436638
ENSMUSG00000023908	Pkmyt1	protein kinase, membrane associated tyrosine/threonine 1 [Source:MGI Symbol;Acc:MGI:2137630]	0.312175	2.01317	4.09532	0.043002	0.436638
ENSMUSG00000033578	Tmem35a	transmembrane protein 35A [Source:MGI Symbol;Acc:MGI:1914814]	1.78478	-2.39092	4.09269	0.043069	0.437037
ENSMUSG00000007338	Mrpl49	mitochondrial ribosomal protein L49 [Source:MGI Symbol;Acc:MGI:108180]	0.129681	4.9169	4.09156	0.0430979	0.437049
ENSMUSG00000038014	Fam120a	family with sequence similarity 120, member A [Source:MGI Symbol;Acc:MGI:2446163]	-0.0776103	8.0269	4.08962	0.0431474	0.437269
ENSMUSG00000038451	Spsb2	splA/ryanodine receptor domain and SOCS box containing 2 [Source:MGI Symbol;Acc:MGI:1315199]	0.122704	4.90324	4.08782	0.0431933	0.437415
ENSMUSG00000019853	Hebp2	heme binding protein 2 [Source:MGI Symbol;Acc:MGI:1860084]	0.221986	3.04488	4.08689	0.0432172	0.437415
ENSMUSG00000055053	Nfic	nuclear factor I/C [Source:MGI Symbol;Acc:MGI:109591]	-0.0974314	7.04171	4.0854	0.0432552	0.437518
ENSMUSG00000055491	Pprc1	peroxisome proliferative activated receptor, gamma, coactivator-related 1 [Source:MGI Symbol;Acc:MGI:2385096]	0.0897269	6.36152	4.07732	0.0434624	0.438082
ENSMUSG00000056204	Pgpep1	pyroglutamyl-peptidase I [Source:MGI Symbol;Acc:MGI:1913772]	-0.102838	5.68947	4.07672	0.0434779	0.438082
ENSMUSG00000070427	Il18bp	interleukin 18 binding protein [Source:MGI Symbol;Acc:MGI:1333800]	-0.0889613	8.44552	4.07558	0.0435073	0.438082
ENSMUSG00000029452	Tmem116	transmembrane protein 116 [Source:MGI Symbol;Acc:MGI:1924712]	0.691703	-0.431548	4.0741	0.0435455	0.438082
ENSMUSG00000024379	Tslp	thymic stromal lymphopoietin [Source:MGI Symbol;Acc:MGI:1855696]	1.79362	-2.44385	4.07285	0.0435778	0.438082
ENSMUSG00000045382	Cxcr4	chemokine (C-X-C motif) receptor 4 [Source:MGI Symbol;Acc:MGI:109563]	0.189308	3.76064	4.07242	0.0435888	0.438082
ENSMUSG00000045215	Asxl3	additional sex combs like 3 (Drosophila) [Source:MGI Symbol;Acc:MGI:2685175]	-3.48238	-3.00429	4.07175	0.0436061	0.438082
ENSMUSG00000027577	Chrna4	cholinergic receptor, nicotinic, alpha polypeptide 4 [Source:MGI Symbol;Acc:MGI:87888]	-1.20256	-1.47448	4.0683	0.0436951	0.438082
ENSMUSG00000019850	Tnfaip3	tumor necrosis factor, alpha-induced protein 3 [Source:MGI Symbol;Acc:MGI:1196377]	0.0821611	7.37014	4.06818	0.0436983	0.438082
ENSMUSG00000005677	Nr1i3	nuclear receptor subfamily 1, group I, member 3 [Source:MGI Symbol;Acc:MGI:1346307]	-3.46171	-3.00238	4.0681	0.0437003	0.438082
ENSMUSG00000032101	Ddx25	DEAD (Asp-Glu-Ala-Asp) box polypeptide 25 [Source:MGI Symbol;Acc:MGI:1353582]	-3.46171	-3.00238	4.0681	0.0437003	0.438082
ENSMUSG00000016493	Cd46	CD46 antigen, complement regulatory protein [Source:MGI Symbol;Acc:MGI:1203290]	-3.46171	-3.00238	4.0681	0.0437003	0.438082
ENSMUSG00000022769	Sdf2l1	stromal cell-derived factor 2-like 1 [Source:MGI Symbol;Acc:MGI:2149842]	0.121829	5.92161	4.06763	0.0437126	0.438082
ENSMUSG00000032469	Dbr1	debranching RNA lariats 1 [Source:MGI Symbol;Acc:MGI:1931520]	0.16897	3.91198	4.06719	0.043724	0.438082
ENSMUSG00000042675	Ypel3	yippee-like 3 (Drosophila) [Source:MGI Symbol;Acc:MGI:1913340]	0.235515	2.83628	4.06705	0.0437276	0.438082
ENSMUSG00000018425	Dhx40	DEAH (Asp-Glu-Ala-His) box polypeptide 40 [Source:MGI Symbol;Acc:MGI:1914737]	-0.151547	4.14319	4.05589	0.0440176	0.440433
ENSMUSG00000026470	Stx6	syntaxin 6 [Source:MGI Symbol;Acc:MGI:1926235]	-0.102763	5.76488	4.05528	0.0440335	0.440433
ENSMUSG00000031295	Phka2	phosphorylase kinase alpha 2 [Source:MGI Symbol;Acc:MGI:97577]	-0.0946862	6.39903	4.05479	0.0440461	0.440433
ENSMUSG00000030203	Dusp16	dual specificity phosphatase 16 [Source:MGI Symbol;Acc:MGI:1917936]	-0.115049	5.09583	4.04988	0.0441744	0.441351
ENSMUSG00000042423	Fbrs	fibrosin [Source:MGI Symbol;Acc:MGI:104648]	0.0859684	6.80102	4.04914	0.0441939	0.441351
ENSMUSG00000057093	Zfp607b	zinc finger protein 607B [Source:MGI Symbol;Acc:MGI:2148237]	0.9852	-1.23367	4.04663	0.0442597	0.441729
ENSMUSG00000007670	Khsrp	KH-type splicing regulatory protein [Source:MGI Symbol;Acc:MGI:1336214]	0.138308	5.50079	4.04554	0.0442883	0.441734
ENSMUSG00000028890	Mtf1	metal response element binding transcription factor 1 [Source:MGI Symbol;Acc:MGI:101786]	-0.112616	5.32711	4.04269	0.0443632	0.44184
ENSMUSG00000034538	Zfp418	zinc finger protein 418 [Source:MGI Symbol;Acc:MGI:2444763]	-0.427579	1.03934	4.04226	0.0443743	0.44184
ENSMUSG00000062352	Itgb1bp1	integrin beta 1 binding protein 1 [Source:MGI Symbol;Acc:MGI:1306802]	0.102734	5.73198	4.04193	0.0443829	0.44184
ENSMUSG00000006299	Aamp	angio-associated migratory protein [Source:MGI Symbol;Acc:MGI:107809]	0.0855178	6.86282	4.03947	0.0444478	0.441977
ENSMUSG00000039145	Camk1d	calcium/calmodulin-dependent protein kinase ID [Source:MGI Symbol;Acc:MGI:2442190]	-0.103889	5.77376	4.03928	0.0444528	0.441977
ENSMUSG00000017652	Cd40	CD40 antigen [Source:MGI Symbol;Acc:MGI:88336]	-0.0980869	5.86506	4.0366	0.0445235	0.442074
ENSMUSG00000002718	Cse1l	chromosome segregation 1-like (S. cerevisiae) [Source:MGI Symbol;Acc:MGI:1339951]	-0.0915463	6.11152	4.03578	0.044545	0.442074
ENSMUSG00000032085	Tagln	transgelin [Source:MGI Symbol;Acc:MGI:106012]	-0.316733	2.0155	4.03572	0.0445466	0.442074
ENSMUSG00000035448	Ccr3	chemokine (C-C motif) receptor 3 [Source:MGI Symbol;Acc:MGI:104616]	-0.832671	-0.650826	4.03358	0.0446032	0.442358
ENSMUSG00000043067	Dpy19l1	dpy-19-like 1 (C. elegans) [Source:MGI Symbol;Acc:MGI:1915685]	0.113269	5.31843	4.028	0.044751	0.44311
ENSMUSG00000021241	Isca2	iron-sulfur cluster assembly 2 [Source:MGI Symbol;Acc:MGI:1921566]	0.145907	4.23075	4.02592	0.0448062	0.44311
ENSMUSG00000029602	Rasal1	RAS protein activator like 1 (GAP1 like) [Source:MGI Symbol;Acc:MGI:1330842]	0.879238	-0.959774	4.02558	0.0448153	0.44311
ENSMUSG00000079487	Med12	mediator complex subunit 12 [Source:MGI Symbol;Acc:MGI:1926212]	-0.11799	5.91613	4.02535	0.0448213	0.44311
ENSMUSG00000049103	Ccr2	chemokine (C-C motif) receptor 2 [Source:MGI Symbol;Acc:MGI:106185]	-0.660227	-0.194089	4.02176	0.0449169	0.44311
ENSMUSG00000044709	Gemin7	gem nuclear organelle associated protein 7 [Source:MGI Symbol;Acc:MGI:1916981]	0.110207	5.40776	4.02156	0.0449222	0.44311
ENSMUSG00000026683	Nuf2	NUF2, NDC80 kinetochore complex component [Source:MGI Symbol;Acc:MGI:1914227]	0.409828	1.13195	4.02054	0.0449493	0.44311
ENSMUSG00000032118	Fez1	fasciculation and elongation protein zeta 1 (zygin I) [Source:MGI Symbol;Acc:MGI:2670976]	0.635416	-0.146496	4.0194	0.0449797	0.44311
ENSMUSG00000004263	Atn1	atrophin 1 [Source:MGI Symbol;Acc:MGI:104725]	-0.093825	6.32617	4.01869	0.0449986	0.44311
ENSMUSG00000044707	Ccnjl	cyclin J-like [Source:MGI Symbol;Acc:MGI:2685723]	1.09934	-1.66391	4.01789	0.0450199	0.44311
ENSMUSG00000038023	Atp6v0a2	ATPase, H+ transporting, lysosomal V0 subunit A2 [Source:MGI Symbol;Acc:MGI:104855]	-0.0820769	6.9728	4.01724	0.0450374	0.44311
ENSMUSG00000034612	Chst11	carbohydrate sulfotransferase 11 [Source:MGI Symbol;Acc:MGI:1927166]	-0.193053	3.61632	4.01722	0.0450378	0.44311
ENSMUSG00000029366	Dck	deoxycytidine kinase [Source:MGI Symbol;Acc:MGI:102726]	0.0914226	6.9704	4.01506	0.0450957	0.44311
ENSMUSG00000020922	Lsm12	LSM12 homolog [Source:MGI Symbol;Acc:MGI:1919592]	0.136478	4.80591	4.01354	0.0451363	0.44311
ENSMUSG00000030051	Aplf	aprataxin and PNKP like factor [Source:MGI Symbol;Acc:MGI:1919353]	0.290676	2.22186	4.01175	0.0451841	0.44311
ENSMUSG00000041915	Ammecr1l	AMME chromosomal region gene 1-like [Source:MGI Symbol;Acc:MGI:2442711]	-0.107957	5.48804	4.00984	0.0452354	0.44311
ENSMUSG00000031803	B3gnt3	UDP-GlcNAc:betaGal beta-1,3-N-acetylglucosaminyltransferase 3 [Source:MGI Symbol;Acc:MGI:2152535]	-0.137816	4.48123	4.00743	0.0453001	0.44311
ENSMUSG00000078554	Fam229a	family with sequence similarity 229, member A [Source:MGI Symbol;Acc:MGI:1915483]	3.26562	-3.18391	4.00649	0.0453254	0.44311
ENSMUSG00000071540	3425401B19Rik	RIKEN cDNA 3425401B19 gene [Source:MGI Symbol;Acc:MGI:3588196]	3.26562	-3.18391	4.00649	0.0453254	0.44311
ENSMUSG00000032680	6820408C15Rik	RIKEN cDNA 6820408C15 gene [Source:MGI Symbol;Acc:MGI:3045333]	3.26562	-3.18391	4.00649	0.0453254	0.44311
ENSMUSG00000049357	4933408B17Rik	RIKEN cDNA 4933408B17 gene [Source:MGI Symbol;Acc:MGI:3045347]	3.26562	-3.18391	4.00649	0.0453254	0.44311
ENSMUSG00000018924	Alox15	arachidonate 15-lipoxygenase [Source:MGI Symbol;Acc:MGI:87997]	3.26562	-3.18391	4.00649	0.0453254	0.44311
ENSMUSG00000031289	Il13ra2	interleukin 13 receptor, alpha 2 [Source:MGI Symbol;Acc:MGI:1277954]	3.26562	-3.18391	4.00649	0.0453254	0.44311
ENSMUSG00000039952	Dag1	dystroglycan 1 [Source:MGI Symbol;Acc:MGI:101864]	-0.109384	5.94838	4.00507	0.0453636	0.443208
ENSMUSG00000020133	2310011J03Rik	RIKEN cDNA 2310011J03 gene [Source:MGI Symbol;Acc:MGI:1913624]	-0.0918557	6.29297	3.9995	0.0455138	0.4444
ENSMUSG00000040724	Kcna2	potassium voltage-gated channel, shaker-related subfamily, member 2 [Source:MGI Symbol;Acc:MGI:96659]	-2.26529	-2.6326	3.99534	0.0456263	0.445118
ENSMUSG00000037852	Cpe	carboxypeptidase E [Source:MGI Symbol;Acc:MGI:101932]	0.213027	3.50714	3.99376	0.045669	0.445118
ENSMUSG00000040044	Orc3	origin recognition complex, subunit 3 [Source:MGI Symbol;Acc:MGI:1354944]	-0.128398	4.82571	3.99281	0.0456947	0.445118
ENSMUSG00000002477	Snrpd1	small nuclear ribonucleoprotein D1 [Source:MGI Symbol;Acc:MGI:98344]	0.12132	4.99854	3.99261	0.0457001	0.445118
ENSMUSG00000025813	Homer2	homer scaffolding protein 2 [Source:MGI Symbol;Acc:MGI:1347354]	-3.03405	-3.09116	3.98922	0.0457924	0.445191
ENSMUSG00000039391	Ccdc81	coiled-coil domain containing 81 [Source:MGI Symbol;Acc:MGI:1918134]	-3.03405	-3.09116	3.98922	0.0457924	0.445191
ENSMUSG00000022055	Nefl	neurofilament, light polypeptide [Source:MGI Symbol;Acc:MGI:97313]	-3.03405	-3.09116	3.98922	0.0457924	0.445191
ENSMUSG00000056531	Ccdc18	coiled-coil domain containing 18 [Source:MGI Symbol;Acc:MGI:1922974]	1.98459	-2.69764	3.98734	0.0458433	0.445412
ENSMUSG00000060183	Cxcl11	chemokine (C-X-C motif) ligand 11 [Source:MGI Symbol;Acc:MGI:1860203]	-0.101018	6.20208	3.98576	0.0458865	0.445551
ENSMUSG00000061882	Ccdc62	coiled-coil domain containing 62 [Source:MGI Symbol;Acc:MGI:2684996]	0.713919	-0.355552	3.98346	0.0459491	0.445551
ENSMUSG00000038729	Akap2	A kinase (PRKA) anchor protein 2 [Source:MGI Symbol;Acc:MGI:1306795]	1.989	-2.4429	3.98269	0.0459702	0.445551
ENSMUSG00000030110	Ret	ret proto-oncogene [Source:MGI Symbol;Acc:MGI:97902]	-3.03683	-3.08923	3.98164	0.0459989	0.445551
ENSMUSG00000037166	Ppp1r14a	protein phosphatase 1, regulatory (inhibitor) subunit 14A [Source:MGI Symbol;Acc:MGI:1931139]	-3.03683	-3.08923	3.98164	0.0459989	0.445551
ENSMUSG00000020017	Hal	histidine ammonia lyase [Source:MGI Symbol;Acc:MGI:96010]	0.220447	2.99478	3.98018	0.0460387	0.445662
ENSMUSG00000021192	Golga5	golgi autoantigen, golgin subfamily a, 5 [Source:MGI Symbol;Acc:MGI:1351475]	0.128554	4.73451	3.97888	0.0460742	0.445733
ENSMUSG00000048329	Mfsd6l	major facilitator superfamily domain containing 6-like [Source:MGI Symbol;Acc:MGI:2384904]	1.98115	-2.63118	3.97675	0.0461324	0.445976
ENSMUSG00000069830	Nlrp1a	NLR family, pyrin domain containing 1A [Source:MGI Symbol;Acc:MGI:2684861]	-0.209552	3.12294	3.97589	0.0461559	0.445976
ENSMUSG00000031671	Setd6	SET domain containing 6 [Source:MGI Symbol;Acc:MGI:1913333]	0.211061	3.04485	3.97328	0.0462276	0.446153
ENSMUSG00000020717	Pecam1	platelet/endothelial cell adhesion molecule 1 [Source:MGI Symbol;Acc:MGI:97537]	-0.46048	0.923042	3.97316	0.0462308	0.446153
ENSMUSG00000034601	2700049A03Rik	RIKEN cDNA 2700049A03 gene [Source:MGI Symbol;Acc:MGI:1924217]	-0.273955	2.40254	3.97122	0.0462842	0.446395
ENSMUSG00000024319	Vps52	VPS52 GARP complex subunit [Source:MGI Symbol;Acc:MGI:1330304]	-0.0903272	6.17971	3.96474	0.0464626	0.44695
ENSMUSG00000035754	Wdr18	WD repeat domain 18 [Source:MGI Symbol;Acc:MGI:2158400]	-0.0951483	5.93476	3.96443	0.0464713	0.44695
ENSMUSG00000073702	Rpl31	ribosomal protein L31 [Source:MGI Symbol;Acc:MGI:2149632]	0.0767574	8.47233	3.96427	0.0464757	0.44695
ENSMUSG00000028441	1110017D15Rik	RIKEN cDNA 1110017D15 gene [Source:MGI Symbol;Acc:MGI:1920971]	0.888252	-1.04566	3.96403	0.0464823	0.44695
ENSMUSG00000028999	Rint1	RAD50 interactor 1 [Source:MGI Symbol;Acc:MGI:1916233]	-0.247009	2.76208	3.96289	0.0465138	0.44695
ENSMUSG00000075706	Gpx4	glutathione peroxidase 4 [Source:MGI Symbol;Acc:MGI:104767]	0.0798067	7.57875	3.96207	0.0465364	0.44695
ENSMUSG00000028884	Rpa2	replication protein A2 [Source:MGI Symbol;Acc:MGI:1339939]	0.1676	3.87414	3.96194	0.0465401	0.44695
ENSMUSG00000030987	Stim1	stromal interaction molecule 1 [Source:MGI Symbol;Acc:MGI:107476]	-0.109104	6.04246	3.9604	0.0465826	0.447082
ENSMUSG00000026617	Bpnt1	bisphosphate 3'-nucleotidase 1 [Source:MGI Symbol;Acc:MGI:1338800]	0.109121	5.32782	3.95939	0.0466106	0.447082
ENSMUSG00000066232	Ipo7	importin 7 [Source:MGI Symbol;Acc:MGI:2152414]	-0.0893553	6.35857	3.9573	0.0466685	0.447365
ENSMUSG00000018476	Kdm6b	KDM1 lysine (K)-specific demethylase 6B [Source:MGI Symbol;Acc:MGI:2448492]	0.172617	3.73923	3.95499	0.0467325	0.44756
ENSMUSG00000045948	Mrps12	mitochondrial ribosomal protein S12 [Source:MGI Symbol;Acc:MGI:1346333]	0.150937	4.14231	3.95452	0.0467456	0.44756
ENSMUSG00000023861	Mpc1	mitochondrial pyruvate carrier 1 [Source:MGI Symbol;Acc:MGI:1915240]	-0.12078	5.1949	3.94962	0.046882	0.448572
ENSMUSG00000036285	Noa1	nitric oxide associated 1 [Source:MGI Symbol;Acc:MGI:1914306]	0.148582	4.13765	3.94782	0.0469321	0.448572
ENSMUSG00000020184	Mdm2	transformed mouse 3T3 cell double minute 2 [Source:MGI Symbol;Acc:MGI:96952]	0.0775799	7.45893	3.94766	0.0469366	0.448572
ENSMUSG00000006782	Cnp	2',3'-cyclic nucleotide 3' phosphodiesterase [Source:MGI Symbol;Acc:MGI:88437]	-0.0844722	6.57613	3.94357	0.0470509	0.449392
ENSMUSG00000042548	Asxl1	additional sex combs like 1 [Source:MGI Symbol;Acc:MGI:2684063]	-0.102394	5.69521	3.94249	0.0470809	0.449406
ENSMUSG00000057497	Fam136a	family with sequence similarity 136, member A [Source:MGI Symbol;Acc:MGI:1913738]	0.142505	4.4437	3.94024	0.047144	0.449671
ENSMUSG00000035493	Tgfbi	transforming growth factor, beta induced [Source:MGI Symbol;Acc:MGI:99959]	-0.171772	3.65854	3.93947	0.0471657	0.449671
ENSMUSG00000030226	Lmo3	LIM domain only 3 [Source:MGI Symbol;Acc:MGI:102810]	2.36896	-2.91758	3.93629	0.047255	0.45025
ENSMUSG00000034636	Zyg11b	zyg-ll family member B, cell cycle regulator [Source:MGI Symbol;Acc:MGI:2685277]	-0.103625	5.5972	3.93216	0.0473711	0.451084
ENSMUSG00000029249	Rest	RE1-silencing transcription factor [Source:MGI Symbol;Acc:MGI:104897]	0.141228	4.46958	3.92991	0.0474346	0.451221
ENSMUSG00000029026	Trp73	transformation related protein 73 [Source:MGI Symbol;Acc:MGI:1336991]	1.60826	-2.1787	3.92962	0.0474427	0.451221
ENSMUSG00000025165	Sectm1a	secreted and transmembrane 1A [Source:MGI Symbol;Acc:MGI:2384805]	0.137655	4.44372	3.9279	0.0474911	0.451409
ENSMUSG00000021903	Galnt15	polypeptide N-acetylgalactosaminyltransferase 15 [Source:MGI Symbol;Acc:MGI:1926004]	-2.43015	-2.77055	3.92162	0.047669	0.452593
ENSMUSG00000027555	Car13	carbonic anhydrase 13 [Source:MGI Symbol;Acc:MGI:1931322]	-0.0838868	6.58414	3.92147	0.0476731	0.452593
ENSMUSG00000073409	H2-Q6	histocompatibility 2, Q region locus 6 [Source:MGI Symbol;Acc:MGI:95935]	-0.0837576	7.829	3.92044	0.0477023	0.452598
ENSMUSG00000021090	Lrrc9	leucine rich repeat containing 9 [Source:MGI Symbol;Acc:MGI:1925507]	0.692907	-0.370816	3.91641	0.0478168	0.453412
ENSMUSG00000054612	Mgmt	O-6-methylguanine-DNA methyltransferase [Source:MGI Symbol;Acc:MGI:96977]	0.16493	3.80098	3.91464	0.0478674	0.453464
ENSMUSG00000030468	Siglecg	sialic acid binding Ig-like lectin G [Source:MGI Symbol;Acc:MGI:2443630]	-2.99199	-2.84338	3.91326	0.0479066	0.453464
ENSMUSG00000028076	Cd1d1	CD1d1 antigen [Source:MGI Symbol;Acc:MGI:107674]	0.289619	2.09408	3.91319	0.0479086	0.453464
ENSMUSG00000005057	Sh2b2	SH2B adaptor protein 2 [Source:MGI Symbol;Acc:MGI:1345171]	-0.283395	2.24443	3.91053	0.0479846	0.45391
ENSMUSG00000038646	Fam103a1	family with sequence similarity 103, member A1 [Source:MGI Symbol;Acc:MGI:1914398]	0.171251	3.77209	3.90821	0.0480509	0.454062
ENSMUSG00000030868	Dctn5	dynactin 5 [Source:MGI Symbol;Acc:MGI:1891689]	-0.0869775	6.24707	3.90795	0.0480582	0.454062
ENSMUSG00000058147	Xlr3c	X-linked lymphocyte-regulated 3C [Source:MGI Symbol;Acc:MGI:3047103]	-1.68366	-2.28161	3.90554	0.048127	0.45444
ENSMUSG00000040296	Ddx58	DEAD (Asp-Glu-Ala-Asp) box polypeptide 58 [Source:MGI Symbol;Acc:MGI:2442858]	-0.0770016	7.48721	3.89994	0.0482879	0.455687
ENSMUSG00000029538	Srsf9	serine/arginine-rich splicing factor 9 [Source:MGI Symbol;Acc:MGI:104896]	0.102198	5.7075	3.89723	0.0483657	0.455694
ENSMUSG00000029299	Abcg3	ATP binding cassette subfamily G member 3 [Source:MGI Symbol;Acc:MGI:1351624]	-0.275454	2.30252	3.89673	0.0483802	0.455694
ENSMUSG00000073490	Ifi207	interferon activated gene 207 [Source:MGI Symbol;Acc:MGI:2138302]	-0.078475	8.60395	3.89583	0.048406	0.455694
ENSMUSG00000009733	Tfcp2	transcription factor CP2 [Source:MGI Symbol;Acc:MGI:98509]	0.294417	2.14893	3.89532	0.0484209	0.455694
ENSMUSG00000037029	Zfp146	zinc finger protein 146 [Source:MGI Symbol;Acc:MGI:1347092]	0.120621	4.86014	3.89437	0.0484481	0.455694
ENSMUSG00000002781	Tmem143	transmembrane protein 143 [Source:MGI Symbol;Acc:MGI:1917459]	0.194289	3.39524	3.89322	0.0484814	0.455694
ENSMUSG00000025899	Alkbh8	alkB homolog 8, tRNA methyltransferase [Source:MGI Symbol;Acc:MGI:1914917]	-0.20908	3.19653	3.89071	0.0485539	0.455694
ENSMUSG00000053199	Arhgap20	Rho GTPase activating protein 20 [Source:MGI Symbol;Acc:MGI:2445175]	-1.09757	-1.27905	3.89003	0.0485735	0.455694
ENSMUSG00000018537	Pcgf2	polycomb group ring finger 2 [Source:MGI Symbol;Acc:MGI:99161]	-0.370352	1.36855	3.88699	0.0486617	0.455694
ENSMUSG00000046330	Rpl37a	ribosomal protein L37a [Source:MGI Symbol;Acc:MGI:98068]	0.072493	8.22697	3.88589	0.0486935	0.455694
ENSMUSG00000025786	Zdhhc3	zinc finger, DHHC domain containing 3 [Source:MGI Symbol;Acc:MGI:1926134]	-0.0789103	7.37345	3.88373	0.0487561	0.455694
ENSMUSG00000033379	Atp6v0b	ATPase, H+ transporting, lysosomal V0 subunit B [Source:MGI Symbol;Acc:MGI:1890510]	0.0746079	8.20028	3.88302	0.0487767	0.455694
ENSMUSG00000020063	Sirt1	sirtuin 1 [Source:MGI Symbol;Acc:MGI:2135607]	0.147155	4.2051	3.88158	0.0488186	0.455694
ENSMUSG00000033906	Zdhhc15	zinc finger, DHHC domain containing 15 [Source:MGI Symbol;Acc:MGI:1915336]	-0.695843	-0.33839	3.88075	0.0488428	0.455694
ENSMUSG00000029254	Stap1	signal transducing adaptor family member 1 [Source:MGI Symbol;Acc:MGI:1926193]	-0.148005	4.33639	3.88019	0.0488589	0.455694
ENSMUSG00000036743	Psma8	proteasome (prosome, macropain) subunit, alpha type, 8 [Source:MGI Symbol;Acc:MGI:1920927]	0.341061	1.70723	3.87955	0.0488777	0.455694
ENSMUSG00000060152	Pop5	processing of precursor 5, ribonuclease P/MRP family (S. cerevisiae) [Source:MGI Symbol;Acc:MGI:2151221]	0.162447	3.79667	3.87774	0.0489302	0.455694
ENSMUSG00000024269	Tpgs2	tubulin polyglutamylase complex subunit 2 [Source:MGI Symbol;Acc:MGI:1913898]	-0.182085	3.93686	3.87566	0.0489911	0.455694
ENSMUSG00000043019	Edem3	ER degradation enhancer, mannosidase alpha-like 3 [Source:MGI Symbol;Acc:MGI:1914217]	-0.103576	5.47067	3.87247	0.0490841	0.455694
ENSMUSG00000022673	Mcm4	minichromosome maintenance complex component 4 [Source:MGI Symbol;Acc:MGI:103199]	0.142682	4.29062	3.86094	0.0494227	0.455694
ENSMUSG00000062545	Tlr12	toll-like receptor 12 [Source:MGI Symbol;Acc:MGI:3045221]	-0.110289	5.15038	3.85828	0.0495012	0.455694
ENSMUSG00000022456	37865	septin 3 [Source:MGI Symbol;Acc:MGI:1345148]	-0.682602	-0.205821	3.85463	0.0496088	0.455694
ENSMUSG00000046798	Cldn12	claudin 12 [Source:MGI Symbol;Acc:MGI:1929288]	-0.267294	2.53573	3.85122	0.0497097	0.455694
ENSMUSG00000025648	Pfkfb4	6-phosphofructo-2-kinase/fructose-2,6-biphosphatase 4 [Source:MGI Symbol;Acc:MGI:2687284]	-0.119927	5.10619	3.84786	0.0498095	0.455694
ENSMUSG00000005732	Ranbp1	RAN binding protein 1 [Source:MGI Symbol;Acc:MGI:96269]	0.0848267	6.41169	3.84771	0.0498139	0.455694
ENSMUSG00000040339	Fam102b	family with sequence similarity 102, member B [Source:MGI Symbol;Acc:MGI:3036259]	0.110175	5.19215	3.84671	0.0498435	0.455694
ENSMUSG00000030604	Zfp626	zinc finger protein 626 [Source:MGI Symbol;Acc:MGI:1918413]	0.466936	0.782967	3.84641	0.0498526	0.455694
ENSMUSG00000022957	Itsn1	intersectin 1 (SH3 domain protein 1A) [Source:MGI Symbol;Acc:MGI:1338069]	0.0851898	6.75646	3.84605	0.0498632	0.455694
ENSMUSG00000027455	Nsfl1c	NSFL1 (p97) cofactor (p47) [Source:MGI Symbol;Acc:MGI:3042273]	0.086845	6.33037	3.84576	0.0498718	0.455694
ENSMUSG00000006058	Snf8	SNF8, ESCRT-II complex subunit, homolog (S. cerevisiae) [Source:MGI Symbol;Acc:MGI:1343161]	0.092374	6.06705	3.8443	0.0499152	0.455694
ENSMUSG00000031990	Jam3	junction adhesion molecule 3 [Source:MGI Symbol;Acc:MGI:1933825]	0.289243	2.02293	3.84256	0.0499671	0.455694
ENSMUSG00000031862	Atp13a1	ATPase type 13A1 [Source:MGI Symbol;Acc:MGI:2180801]	-0.0805408	7.31271	3.8406	0.0500255	0.455694
ENSMUSG00000030737	Slco2b1	solute carrier organic anion transporter family, member 2b1 [Source:MGI Symbol;Acc:MGI:1351872]	1.03571	-1.41555	3.8402	0.0500375	0.455694
ENSMUSG00000000409	Lck	lymphocyte protein tyrosine kinase [Source:MGI Symbol;Acc:MGI:96756]	-0.427274	1.03732	3.83869	0.0500827	0.455694
ENSMUSG00000090122	Kcne1l	potassium voltage-gated channel, Isk-related family, member 1-like, pseudogene [Source:MGI Symbol;Acc:MGI:1913490]	1.95669	-2.69648	3.83718	0.0501277	0.455694
ENSMUSG00000033066	Gas7	growth arrest specific 7 [Source:MGI Symbol;Acc:MGI:1202388]	-0.0839866	7.36253	3.82914	0.0503689	0.455694
ENSMUSG00000022012	Enox1	ecto-NOX disulfide-thiol exchanger 1 [Source:MGI Symbol;Acc:MGI:2444896]	1.51216	-2.04457	3.82877	0.0503798	0.455694
ENSMUSG00000057894	Zfp329	zinc finger protein 329 [Source:MGI Symbol;Acc:MGI:1921283]	0.343104	1.75326	3.82866	0.0503832	0.455694
ENSMUSG00000035173	Ccdc186	coiled-coil domain containing 186 [Source:MGI Symbol;Acc:MGI:2445022]	-0.145364	4.34165	3.8273	0.0504242	0.455694
ENSMUSG00000047878	A4galt	alpha 1,4-galactosyltransferase [Source:MGI Symbol;Acc:MGI:3512453]	0.800631	-0.728143	3.82591	0.050466	0.455694
ENSMUSG00000090213	Tmem189	transmembrane protein 189 [Source:MGI Symbol;Acc:MGI:2142624]	0.0758839	7.21139	3.82391	0.0505263	0.455694
ENSMUSG00000020173	Cobl	cordon-bleu WH2 repeat [Source:MGI Symbol;Acc:MGI:105056]	0.949432	-1.15655	3.82228	0.0505753	0.455694
ENSMUSG00000026615	Eprs	glutamyl-prolyl-tRNA synthetase [Source:MGI Symbol;Acc:MGI:97838]	-0.0781685	7.9405	3.81939	0.0506626	0.455694
ENSMUSG00000020865	Abcc3	ATP-binding cassette, sub-family C (CFTR/MRP), member 3 [Source:MGI Symbol;Acc:MGI:1923658]	-0.0954423	5.89405	3.8193	0.0506654	0.455694
ENSMUSG00000039395	Mreg	melanoregulin [Source:MGI Symbol;Acc:MGI:2151839]	0.48248	0.518312	3.81929	0.0506657	0.455694
ENSMUSG00000053646	Plxnb1	plexin B1 [Source:MGI Symbol;Acc:MGI:2154238]	-0.423837	1.12793	3.81925	0.050667	0.455694
ENSMUSG00000048707	Tprn	taperin [Source:MGI Symbol;Acc:MGI:2139535]	0.206422	3.32732	3.81636	0.0507543	0.455694
ENSMUSG00000044042	Fmn1	formin 1 [Source:MGI Symbol;Acc:MGI:101815]	-0.101409	5.70565	3.816	0.0507652	0.455694
ENSMUSG00000026839	Upp2	uridine phosphorylase 2 [Source:MGI Symbol;Acc:MGI:1923904]	0.430832	0.820463	3.8139	0.0508289	0.455694
ENSMUSG00000035623	Rsf1	remodeling and spacing factor 1 [Source:MGI Symbol;Acc:MGI:2682305]	-0.106741	5.28154	3.80903	0.0509769	0.455694
ENSMUSG00000025017	Pik3ap1	phosphoinositide-3-kinase adaptor protein 1 [Source:MGI Symbol;Acc:MGI:1933177]	-0.0747116	10.4255	3.80826	0.0510005	0.455694
ENSMUSG00000040351	Ankib1	ankyrin repeat and IBR domain containing 1 [Source:MGI Symbol;Acc:MGI:1918047]	-0.0995219	6.16508	3.80782	0.0510139	0.455694
ENSMUSG00000040521	Tsfm	Ts translation elongation factor, mitochondrial [Source:MGI Symbol;Acc:MGI:1913649]	0.194334	3.39075	3.80595	0.0510708	0.455694
ENSMUSG00000048218	Amigo2	adhesion molecule with Ig like domain 2 [Source:MGI Symbol;Acc:MGI:2145995]	-0.474099	0.671674	3.80592	0.0510717	0.455694
ENSMUSG00000078899	Gm4631	predicted gene 4631 [Source:MGI Symbol;Acc:MGI:3782813]	0.153137	4.13411	3.80428	0.0511217	0.455694
ENSMUSG00000031506	Ptpn7	protein tyrosine phosphatase, non-receptor type 7 [Source:MGI Symbol;Acc:MGI:2156893]	-0.120254	4.87425	3.80294	0.0511627	0.455694
ENSMUSG00000019852	Arfgef3	ARFGEF family member 3 [Source:MGI Symbol;Acc:MGI:106387]	-0.864681	-0.694759	3.80063	0.0512333	0.455694
ENSMUSG00000041673	Lrrc18	leucine rich repeat containing 18 [Source:MGI Symbol;Acc:MGI:1914830]	-1.55365	-2.18219	3.79598	0.0513757	0.455694
ENSMUSG00000020859	Spag9	sperm associated antigen 9 [Source:MGI Symbol;Acc:MGI:1918084]	-0.0844626	6.49181	3.79466	0.0514164	0.455694
ENSMUSG00000046191	Pcdhb20	protocadherin beta 20 [Source:MGI Symbol;Acc:MGI:2136758]	-3.28733	-2.92157	3.79418	0.0514312	0.455694
ENSMUSG00000027955	Fam198b	family with sequence similarity 198, member B [Source:MGI Symbol;Acc:MGI:1915909]	0.32781	1.71532	3.79103	0.0515279	0.455694
ENSMUSG00000038718	Pbx3	pre B cell leukemia homeobox 3 [Source:MGI Symbol;Acc:MGI:97496]	-0.183391	3.99067	3.7898	0.0515659	0.455694
ENSMUSG00000028062	Lamtor2	late endosomal/lysosomal adaptor, MAPK and MTOR activator 2 [Source:MGI Symbol;Acc:MGI:1932697]	0.107251	5.34067	3.78548	0.0516991	0.455694
ENSMUSG00000045062	Pcdhb7	protocadherin beta 7 [Source:MGI Symbol;Acc:MGI:2136741]	-3.26232	-2.91967	3.78522	0.051707	0.455694
ENSMUSG00000024370	Cdc23	CDC23 cell division cycle 23 [Source:MGI Symbol;Acc:MGI:1098815]	-0.127483	4.67723	3.78372	0.0517535	0.455694
ENSMUSG00000059474	Mbtd1	mbt domain containing 1 [Source:MGI Symbol;Acc:MGI:2143977]	0.15752	3.96979	3.78259	0.0517885	0.455694
ENSMUSG00000025949	Pikfyve	phosphoinositide kinase, FYVE type zinc finger containing [Source:MGI Symbol;Acc:MGI:1335106]	0.122129	4.82869	3.78186	0.0518109	0.455694
ENSMUSG00000063550	Nup98	nucleoporin 98 [Source:MGI Symbol;Acc:MGI:109404]	-0.0876671	6.46385	3.7809	0.0518407	0.455694
ENSMUSG00000031555	Adam9	a disintegrin and metallopeptidase domain 9 (meltrin gamma) [Source:MGI Symbol;Acc:MGI:105376]	0.0778967	7.52416	3.77957	0.051882	0.455694
ENSMUSG00000035236	Scai	suppressor of cancer cell invasion [Source:MGI Symbol;Acc:MGI:2443716]	0.468012	0.61752	3.77764	0.051942	0.455694
ENSMUSG00000002265	Peg3	paternally expressed 3 [Source:MGI Symbol;Acc:MGI:104748]	-0.276695	2.54987	3.77752	0.0519457	0.455694
ENSMUSG00000021981	Cab39l	calcium binding protein 39-like [Source:MGI Symbol;Acc:MGI:1914081]	-0.110944	5.2934	3.77683	0.0519671	0.455694
ENSMUSG00000015994	Fnta	farnesyltransferase, CAAX box, alpha [Source:MGI Symbol;Acc:MGI:104683]	0.119732	4.96833	3.77479	0.0520305	0.455694
ENSMUSG00000015401	Tmem27	transmembrane protein 27 [Source:MGI Symbol;Acc:MGI:1926234]	-1.76983	-2.2324	3.77287	0.0520901	0.455694
ENSMUSG00000038552	Fndc4	fibronectin type III domain containing 4 [Source:MGI Symbol;Acc:MGI:1917195]	0.983519	-1.30417	3.77116	0.0521436	0.455694
ENSMUSG00000052102	Gnpda1	glucosamine-6-phosphate deaminase 1 [Source:MGI Symbol;Acc:MGI:1347054]	0.0769198	7.14758	3.77034	0.0521689	0.455694
ENSMUSG00000040522	Tlr8	toll-like receptor 8 [Source:MGI Symbol;Acc:MGI:2176887]	-0.152768	4.02803	3.76857	0.0522242	0.455694
ENSMUSG00000057666	Gapdh	glyceraldehyde-3-phosphate dehydrogenase [Source:MGI Symbol;Acc:MGI:95640]	-0.0763641	9.86927	3.76723	0.0522662	0.455694
ENSMUSG00000078317	F8a	factor 8-associated gene A [Source:MGI Symbol;Acc:MGI:95474]	0.196572	3.31788	3.76536	0.0523245	0.455694
ENSMUSG00000008384	Sertad1	SERTA domain containing 1 [Source:MGI Symbol;Acc:MGI:1913438]	0.10454	5.56339	3.76318	0.0523929	0.455694
ENSMUSG00000039967	Zfp292	zinc finger protein 292 [Source:MGI Symbol;Acc:MGI:1353423]	-0.130739	4.63249	3.76302	0.0523979	0.455694
ENSMUSG00000033623	Pcgf3	polycomb group ring finger 3 [Source:MGI Symbol;Acc:MGI:1916837]	0.11236	5.05009	3.75966	0.0525032	0.455694
ENSMUSG00000053158	Fes	feline sarcoma oncogene [Source:MGI Symbol;Acc:MGI:95514]	-0.0784816	6.99949	3.75398	0.052682	0.455694
ENSMUSG00000037720	Tmem33	transmembrane protein 33 [Source:MGI Symbol;Acc:MGI:1915128]	-0.102825	6.20275	3.75325	0.052705	0.455694
ENSMUSG00000028495	Rps6	ribosomal protein S6 [Source:MGI Symbol;Acc:MGI:98159]	0.0722725	8.59981	3.75104	0.0527748	0.455694
ENSMUSG00000035133	Arhgap5	Rho GTPase activating protein 5 [Source:MGI Symbol;Acc:MGI:1332637]	-0.14902	5.04663	3.74931	0.0528295	0.455694
ENSMUSG00000000631	Myo18a	myosin XVIIIA [Source:MGI Symbol;Acc:MGI:2667185]	-0.0769526	7.2599	3.74906	0.0528373	0.455694
ENSMUSG00000025921	Rdh10	retinol dehydrogenase 10 (all-trans) [Source:MGI Symbol;Acc:MGI:1924238]	0.301631	1.95134	3.747	0.0529023	0.455694
ENSMUSG00000026255	Efhd1	EF hand domain containing 1 [Source:MGI Symbol;Acc:MGI:1921607]	-1.7749	-2.44585	3.74625	0.0529262	0.455694
ENSMUSG00000043384	Gprasp1	G protein-coupled receptor associated sorting protein 1 [Source:MGI Symbol;Acc:MGI:1917418]	-0.256487	2.69316	3.74302	0.0530285	0.455694
ENSMUSG00000049327	Kmt5a	lysine methyltransferase 5A [Source:MGI Symbol;Acc:MGI:1915206]	0.0927604	6.00784	3.74185	0.0530657	0.455694
ENSMUSG00000059689	Zfp637	zinc finger protein 637 [Source:MGI Symbol;Acc:MGI:2448537]	0.181293	3.62947	3.7402	0.0531181	0.455694
ENSMUSG00000030263	Lrmp	lymphoid-restricted membrane protein [Source:MGI Symbol;Acc:MGI:108424]	-0.0903348	6.36665	3.73933	0.0531456	0.455694
ENSMUSG00000034243	Golgb1	golgi autoantigen, golgin subfamily b, macrogolgin 1 [Source:MGI Symbol;Acc:MGI:1099447]	-0.086974	6.27203	3.73894	0.0531582	0.455694
ENSMUSG00000060961	Slc4a4	solute carrier family 4 (anion exchanger), member 4 [Source:MGI Symbol;Acc:MGI:1927555]	0.586808	0.00867111	3.73777	0.0531954	0.455694
ENSMUSG00000019699	Akt3	thymoma viral proto-oncogene 3 [Source:MGI Symbol;Acc:MGI:1345147]	-0.0967892	5.80025	3.73668	0.05323	0.455694
ENSMUSG00000051550	Zfp579	zinc finger protein 579 [Source:MGI Symbol;Acc:MGI:1915740]	0.377333	1.37278	3.7357	0.0532612	0.455694
ENSMUSG00000033685	Ucp2	uncoupling protein 2 (mitochondrial, proton carrier) [Source:MGI Symbol;Acc:MGI:109354]	0.0776287	10.2638	3.72913	0.0534712	0.455694
ENSMUSG00000066975	Cryba4	crystallin, beta A4 [Source:MGI Symbol;Acc:MGI:102716]	0.488725	0.552859	3.72854	0.0534901	0.455694
ENSMUSG00000028601	Echdc2	enoyl Coenzyme A hydratase domain containing 2 [Source:MGI Symbol;Acc:MGI:1289238]	-1.46577	-2.00089	3.72811	0.0535039	0.455694
ENSMUSG00000021816	Ppp3cb	protein phosphatase 3, catalytic subunit, beta isoform [Source:MGI Symbol;Acc:MGI:107163]	0.104216	5.37064	3.72699	0.0535399	0.455694
ENSMUSG00000057182	Scn3a	sodium channel, voltage-gated, type III, alpha [Source:MGI Symbol;Acc:MGI:98249]	3.17414	-3.18269	3.72535	0.0535924	0.455694
ENSMUSG00000008438	Adam21	a disintegrin and metallopeptidase domain 21 [Source:MGI Symbol;Acc:MGI:1861229]	3.17414	-3.18269	3.72535	0.0535924	0.455694
ENSMUSG00000032735	Ablim3	actin binding LIM protein family, member 3 [Source:MGI Symbol;Acc:MGI:2442582]	3.17414	-3.18269	3.72535	0.0535924	0.455694
ENSMUSG00000050108	Bpifc	BPI fold containing family C [Source:MGI Symbol;Acc:MGI:3026884]	3.17414	-3.18269	3.72535	0.0535924	0.455694
ENSMUSG00000022755	Adgrg7	adhesion G protein-coupled receptor G7 [Source:MGI Symbol;Acc:MGI:2441732]	3.17414	-3.18269	3.72535	0.0535924	0.455694
ENSMUSG00000034940	Synrg	synergin, gamma [Source:MGI Symbol;Acc:MGI:1354742]	-0.0896292	6.49202	3.72459	0.0536166	0.455694
ENSMUSG00000090258	Churc1	churchill domain containing 1 [Source:MGI Symbol;Acc:MGI:1923684]	-0.238045	2.64192	3.72455	0.0536181	0.455694
ENSMUSG00000033486	Catsper2	cation channel, sperm associated 2 [Source:MGI Symbol;Acc:MGI:2387404]	-1.06398	-1.39273	3.72441	0.0536226	0.455694
ENSMUSG00000051495	Irf2bp2	interferon regulatory factor 2 binding protein 2 [Source:MGI Symbol;Acc:MGI:2443921]	0.168162	3.95325	3.72118	0.0537265	0.455694
ENSMUSG00000003273	Car11	carbonic anhydrase 11 [Source:MGI Symbol;Acc:MGI:1336193]	-1.86434	-2.39017	3.71984	0.0537695	0.455694
ENSMUSG00000020700	Map3k3	mitogen-activated protein kinase kinase kinase 3 [Source:MGI Symbol;Acc:MGI:1346874]	-0.0863283	6.76279	3.71607	0.053891	0.455694
ENSMUSG00000075270	Pde11a	phosphodiesterase 11A [Source:MGI Symbol;Acc:MGI:3036251]	1.13996	-1.56689	3.71023	0.0540801	0.455694
ENSMUSG00000006651	Aplp1	amyloid beta (A4) precursor-like protein 1 [Source:MGI Symbol;Acc:MGI:88046]	-0.270004	2.69291	3.70919	0.0541136	0.455694
ENSMUSG00000027699	Ect2	ect2 oncogene [Source:MGI Symbol;Acc:MGI:95281]	-0.353636	1.49943	3.7089	0.0541231	0.455694
ENSMUSG00000030769	Slc5a11	solute carrier family 5 (sodium/glucose cotransporter), member 11 [Source:MGI Symbol;Acc:MGI:1919316]	-1.88813	-2.33433	3.70652	0.0542003	0.455694
ENSMUSG00000057672	Pkn1	protein kinase N1 [Source:MGI Symbol;Acc:MGI:108022]	-0.0737852	7.89282	3.70369	0.0542921	0.455694
ENSMUSG00000030125	Lrrc23	leucine rich repeat containing 23 [Source:MGI Symbol;Acc:MGI:1315192]	1.71199	-2.44588	3.70011	0.0544088	0.455694
ENSMUSG00000054676	1600014C10Rik	RIKEN cDNA 1600014C10 gene [Source:MGI Symbol;Acc:MGI:1919494]	-0.0849134	6.29929	3.70003	0.0544114	0.455694
ENSMUSG00000039158	Akna	AT-hook transcription factor [Source:MGI Symbol;Acc:MGI:2140340]	-0.0921633	6.01896	3.69881	0.0544514	0.455694
ENSMUSG00000063236	1110038F14Rik	RIKEN cDNA 1110038F14 gene [Source:MGI Symbol;Acc:MGI:2152337]	0.0884716	6.05148	3.69326	0.0546329	0.455694
ENSMUSG00000026024	Als2	amyotrophic lateral sclerosis 2 (juvenile) [Source:MGI Symbol;Acc:MGI:1921268]	-0.102654	5.75059	3.69267	0.054652	0.455694
ENSMUSG00000037820	Tgm2	transglutaminase 2, C polypeptide [Source:MGI Symbol;Acc:MGI:98731]	-0.0816296	6.84538	3.69231	0.0546637	0.455694
ENSMUSG00000068040	Tm9sf4	transmembrane 9 superfamily protein member 4 [Source:MGI Symbol;Acc:MGI:2139220]	-0.075401	7.50703	3.69158	0.0546877	0.455694
ENSMUSG00000030884	Uqcrc2	ubiquinol cytochrome c reductase core protein 2 [Source:MGI Symbol;Acc:MGI:1914253]	-0.072967	7.6084	3.69121	0.0546998	0.455694
ENSMUSG00000022983	Scaf4	SR-related CTD-associated factor 4 [Source:MGI Symbol;Acc:MGI:2146350]	0.113862	5.02554	3.69031	0.0547293	0.455694
ENSMUSG00000058569	Tmed9	transmembrane p24 trafficking protein 9 [Source:MGI Symbol;Acc:MGI:1914761]	0.0836841	6.96629	3.68997	0.0547406	0.455694
ENSMUSG00000031652	N4bp1	NEDD4 binding protein 1 [Source:MGI Symbol;Acc:MGI:2136825]	-0.0787624	7.21929	3.68971	0.0547492	0.455694
ENSMUSG00000066406	Akap13	A kinase (PRKA) anchor protein 13 [Source:MGI Symbol;Acc:MGI:2676556]	-0.0880192	6.1976	3.68859	0.054786	0.455694
ENSMUSG00000047146	Tet1	tet methylcytosine dioxygenase 1 [Source:MGI Symbol;Acc:MGI:1098693]	1.4625	-2.23206	3.68209	0.055	0.455694
ENSMUSG00000030530	Furin	furin (paired basic amino acid cleaving enzyme) [Source:MGI Symbol;Acc:MGI:97513]	0.0907286	5.93877	3.68052	0.0550517	0.455694
ENSMUSG00000051243	Islr2	immunoglobulin superfamily containing leucine-rich repeat 2 [Source:MGI Symbol;Acc:MGI:2444277]	-1.74249	-2.33562	3.67707	0.0551657	0.455694
ENSMUSG00000035212	Leprot	leptin receptor overlapping transcript [Source:MGI Symbol;Acc:MGI:2687005]	0.078412	6.92196	3.67673	0.0551771	0.455694
ENSMUSG00000022661	Cd200	CD200 antigen [Source:MGI Symbol;Acc:MGI:1196990]	-0.667647	-0.406239	3.67642	0.0551872	0.455694
ENSMUSG00000021311	Mtr	5-methyltetrahydrofolate-homocysteine methyltransferase [Source:MGI Symbol;Acc:MGI:894292]	-0.110001	5.13571	3.67626	0.0551924	0.455694
ENSMUSG00000028703	Lrrc41	leucine rich repeat containing 41 [Source:MGI Symbol;Acc:MGI:2441984]	-0.0837578	6.4579	3.6758	0.0552077	0.455694
ENSMUSG00000039678	Tbc1d13	TBC1 domain family, member 13 [Source:MGI Symbol;Acc:MGI:2385326]	-0.0725383	7.92235	3.67348	0.0552848	0.455694
ENSMUSG00000051373	Plpp7	phospholipid phosphatase 7 (inactive) [Source:MGI Symbol;Acc:MGI:2445183]	0.23372	2.63171	3.67216	0.0553284	0.455694
ENSMUSG00000030674	Qprt	quinolinate phosphoribosyltransferase [Source:MGI Symbol;Acc:MGI:1914625]	1.21926	-1.87921	3.67075	0.0553754	0.455694
ENSMUSG00000024164	C3	complement component 3 [Source:MGI Symbol;Acc:MGI:88227]	-0.106371	8.82705	3.67027	0.0553913	0.455694
ENSMUSG00000025352	Gdf11	growth differentiation factor 11 [Source:MGI Symbol;Acc:MGI:1338027]	-0.999344	-1.25636	3.66961	0.055413	0.455694
ENSMUSG00000031605	Klhl2	kelch-like 2, Mayven [Source:MGI Symbol;Acc:MGI:1924363]	0.166963	3.65648	3.66892	0.055436	0.455694
ENSMUSG00000036309	Skp1a	S-phase kinase-associated protein 1A [Source:MGI Symbol;Acc:MGI:103575]	0.0933762	6.10459	3.66522	0.0555592	0.455694
ENSMUSG00000022517	Mgrn1	mahogunin, ring finger 1 [Source:MGI Symbol;Acc:MGI:2447670]	-0.0800563	7.7384	3.66195	0.0556685	0.455694
ENSMUSG00000049241	Hcar1	hydrocarboxylic acid receptor 1 [Source:MGI Symbol;Acc:MGI:2441671]	0.472	0.599398	3.66191	0.0556699	0.455694
ENSMUSG00000018819	Lsp1	lymphocyte specific 1 [Source:MGI Symbol;Acc:MGI:96832]	-0.276224	2.19225	3.6607	0.0557103	0.455694
ENSMUSG00000021179	Nrde2	nrde-2 necessary for RNA interference, domain containing [Source:MGI Symbol;Acc:MGI:2670969]	-0.148314	4.06208	3.65953	0.0557494	0.455694
ENSMUSG00000021028	Mbip	MAP3K12 binding inhibitory protein 1 [Source:MGI Symbol;Acc:MGI:1918320]	0.255921	2.55801	3.65861	0.0557801	0.455694
ENSMUSG00000055541	Lair1	leukocyte-associated Ig-like receptor 1 [Source:MGI Symbol;Acc:MGI:105492]	-0.0720469	7.97551	3.65686	0.0558388	0.455694
ENSMUSG00000053093	Myh7	myosin, heavy polypeptide 7, cardiac muscle, beta [Source:MGI Symbol;Acc:MGI:2155600]	-1.30697	-1.73465	3.6557	0.0558778	0.455694
ENSMUSG00000057697	Vmn1r53	vomeronasal 1 receptor 53 [Source:MGI Symbol;Acc:MGI:2148516]	1.91887	-2.69758	3.65549	0.0558847	0.455694
ENSMUSG00000027429	Sec23b	SEC23 homolog B, COPII coat complex component [Source:MGI Symbol;Acc:MGI:1350925]	-0.0841757	6.37584	3.65489	0.0559047	0.455694
ENSMUSG00000030102	Itpr1	inositol 1,4,5-trisphosphate receptor 1 [Source:MGI Symbol;Acc:MGI:96623]	-0.0924685	5.9785	3.65328	0.0559589	0.455694
ENSMUSG00000003032	Klf4	Kruppel-like factor 4 (gut) [Source:MGI Symbol;Acc:MGI:1342287]	-0.120097	4.79133	3.65313	0.055964	0.455694
ENSMUSG00000020644	Id2	inhibitor of DNA binding 2 [Source:MGI Symbol;Acc:MGI:96397]	0.0822924	6.61461	3.65143	0.0560212	0.455694
ENSMUSG00000022884	Eif4a2	eukaryotic translation initiation factor 4A2 [Source:MGI Symbol;Acc:MGI:106906]	0.0878044	6.38049	3.65058	0.0560496	0.455694
ENSMUSG00000031609	Sap30	sin3 associated polypeptide [Source:MGI Symbol;Acc:MGI:1929129]	0.116308	4.83307	3.65006	0.056067	0.455694
ENSMUSG00000061288	Taok3	TAO kinase 3 [Source:MGI Symbol;Acc:MGI:3041177]	-0.0739221	7.47499	3.64876	0.0561111	0.455694
ENSMUSG00000022452	Smdt1	single-pass membrane protein with aspartate rich tail 1 [Source:MGI Symbol;Acc:MGI:1916279]	0.0865986	6.42044	3.64763	0.056149	0.455694
ENSMUSG00000032754	Slc8b1	solute carrier family 8 (sodium/lithium/calcium exchanger), member B1 [Source:MGI Symbol;Acc:MGI:2180781]	0.0884702	6.28243	3.64616	0.0561986	0.455694
ENSMUSG00000078763	Slfn1	schlafen 1 [Source:MGI Symbol;Acc:MGI:1313259]	-0.0783501	6.85473	3.64338	0.0562924	0.455694
ENSMUSG00000052310	Slc39a1	solute carrier family 39 (zinc transporter), member 1 [Source:MGI Symbol;Acc:MGI:1353474]	0.0810866	7.25145	3.64157	0.0563539	0.455694
ENSMUSG00000038141	Tmem181a	transmembrane protein 181A [Source:MGI Symbol;Acc:MGI:1924356]	0.24741	2.50764	3.63755	0.0564899	0.455694
ENSMUSG00000028716	Pdzk1ip1	PDZK1 interacting protein 1 [Source:MGI Symbol;Acc:MGI:1914432]	0.352246	1.41761	3.63669	0.0565191	0.455694
ENSMUSG00000071669	Snx29	sorting nexin 29 [Source:MGI Symbol;Acc:MGI:1921728]	-0.238585	2.59185	3.63478	0.0565839	0.455694
ENSMUSG00000021285	Ppp1r13b	protein phosphatase 1, regulatory (inhibitor) subunit 13B [Source:MGI Symbol;Acc:MGI:1336199]	-0.110543	5.09812	3.63297	0.0566457	0.455694
ENSMUSG00000067608	Pcna-ps2	proliferating cell nuclear antigen pseudogene 2 [Source:MGI Symbol;Acc:MGI:97505]	0.107326	5.60013	3.63202	0.0566779	0.455694
ENSMUSG00000064367	mt-Nd5	mitochondrially encoded NADH dehydrogenase 5 [Source:MGI Symbol;Acc:MGI:102496]	-0.174185	9.52702	3.62932	0.0567702	0.455694
ENSMUSG00000020691	Mettl2	methyltransferase like 2 [Source:MGI Symbol;Acc:MGI:1289171]	-0.225858	2.89813	3.62797	0.056816	0.455694
ENSMUSG00000029577	Ube3b	ubiquitin protein ligase E3B [Source:MGI Symbol;Acc:MGI:1891295]	-0.0809902	6.58841	3.6277	0.0568253	0.455694
ENSMUSG00000030060	Hmces	5-hydroxymethylcytosine (hmC) binding, ES cell specific [Source:MGI Symbol;Acc:MGI:1914053]	0.156091	3.8287	3.62228	0.0570106	0.455694
ENSMUSG00000074698	Csnk2a1	casein kinase 2, alpha 1 polypeptide [Source:MGI Symbol;Acc:MGI:88543]	0.107075	6.20806	3.62182	0.0570264	0.455694
ENSMUSG00000033769	Exoc6b	exocyst complex component 6B [Source:MGI Symbol;Acc:MGI:1923164]	-0.096504	5.89683	3.62177	0.0570282	0.455694
ENSMUSG00000026201	Stk16	serine/threonine kinase 16 [Source:MGI Symbol;Acc:MGI:1313271]	0.132905	4.45901	3.61974	0.0570979	0.455694
ENSMUSG00000027408	Cpxm1	carboxypeptidase X 1 (M14 family) [Source:MGI Symbol;Acc:MGI:1934569]	0.668609	-0.420118	3.61824	0.0571494	0.455694
ENSMUSG00000039801	2410089E03Rik	RIKEN cDNA 2410089E03 gene [Source:MGI Symbol;Acc:MGI:1920942]	-0.186763	3.54736	3.61802	0.057157	0.455694
ENSMUSG00000060227	Casc4	cancer susceptibility candidate 4 [Source:MGI Symbol;Acc:MGI:2443129]	0.192673	3.29204	3.61797	0.0571584	0.455694
ENSMUSG00000036944	Tmem71	transmembrane protein 71 [Source:MGI Symbol;Acc:MGI:2146049]	-0.287434	1.99352	3.61744	0.0571767	0.455694
ENSMUSG00000014543	Klra17	killer cell lectin-like receptor, subfamily A, member 17 [Source:MGI Symbol;Acc:MGI:2180674]	0.662155	-0.342319	3.61369	0.0573057	0.455694
ENSMUSG00000047712	Ust	uronyl-2-sulfotransferase [Source:MGI Symbol;Acc:MGI:2442406]	-0.123768	4.64791	3.61254	0.0573456	0.455694
ENSMUSG00000051037	Zfp455	zinc finger protein 455 [Source:MGI Symbol;Acc:MGI:3040708]	-0.250088	2.64398	3.61125	0.0573899	0.455694
ENSMUSG00000036206	Sh3bp4	SH3-domain binding protein 4 [Source:MGI Symbol;Acc:MGI:2138297]	-0.123266	4.71184	3.61109	0.0573954	0.455694
ENSMUSG00000003379	#N/A	#N/A	-2.26141	-2.56537	3.60982	0.0574394	0.455694
ENSMUSG00000024462	Gabbr1	gamma-aminobutyric acid (GABA) B receptor, 1 [Source:MGI Symbol;Acc:MGI:1860139]	-0.349479	1.51602	3.60946	0.0574519	0.455694
ENSMUSG00000051154	Commd3	COMM domain containing 3 [Source:MGI Symbol;Acc:MGI:88218]	-0.0930526	6.26324	3.60904	0.0574663	0.455694
ENSMUSG00000000441	Raf1	v-raf-leukemia viral oncogene 1 [Source:MGI Symbol;Acc:MGI:97847]	-0.0799486	6.71709	3.60875	0.0574764	0.455694
ENSMUSG00000050567	Maml1	mastermind like 1 (Drosophila) [Source:MGI Symbol;Acc:MGI:1890504]	-0.108804	5.06771	3.60872	0.0574775	0.455694
ENSMUSG00000000600	Krit1	KRIT1, ankyrin repeat containing [Source:MGI Symbol;Acc:MGI:1930618]	0.154926	3.87668	3.60814	0.0574974	0.455694
ENSMUSG00000027508	Pag1	phosphoprotein associated with glycosphingolipid microdomains 1 [Source:MGI Symbol;Acc:MGI:2443160]	-0.143395	4.28244	3.60802	0.0575014	0.455694
ENSMUSG00000041483	Zfp281	zinc finger protein 281 [Source:MGI Symbol;Acc:MGI:3029290]	-0.0936222	6.56084	3.60609	0.0575681	0.455694
ENSMUSG00000063275	Hacd1	3-hydroxyacyl-CoA dehydratase 1 [Source:MGI Symbol;Acc:MGI:1353592]	0.222189	2.86337	3.60533	0.0575945	0.455694
ENSMUSG00000031386	Hcfc1	host cell factor C1 [Source:MGI Symbol;Acc:MGI:105942]	-0.0732746	7.68143	3.60513	0.0576016	0.455694
ENSMUSG00000073676	Hspe1	heat shock protein 1 (chaperonin 10) [Source:MGI Symbol;Acc:MGI:104680]	0.0795131	6.64272	3.60458	0.0576206	0.455694
ENSMUSG00000029478	Ncor2	nuclear receptor co-repressor 2 [Source:MGI Symbol;Acc:MGI:1337080]	-0.0760633	7.19221	3.60447	0.0576244	0.455694
ENSMUSG00000047514	Tspyl1	testis-specific protein, Y-encoded-like 1 [Source:MGI Symbol;Acc:MGI:1298395]	0.0980094	5.59776	3.60416	0.0576353	0.455694
ENSMUSG00000043510	Hscb	HscB iron-sulfur cluster co-chaperone [Source:MGI Symbol;Acc:MGI:2141135]	0.151782	4.07507	3.60271	0.0576856	0.455694
ENSMUSG00000061536	Sec22c	SEC22 homolog C, vesicle trafficking protein [Source:MGI Symbol;Acc:MGI:2447871]	0.175217	3.51817	3.60258	0.05769	0.455694
ENSMUSG00000019899	Lama2	laminin, alpha 2 [Source:MGI Symbol;Acc:MGI:99912]	-1.57197	-2.1364	3.60219	0.0577035	0.455694
ENSMUSG00000024391	#N/A	#N/A	-2.75524	-3.38933	3.60119	0.0577384	0.455694
ENSMUSG00000059562	Ccdc154	coiled-coil domain containing 154 [Source:MGI Symbol;Acc:MGI:2685163]	-2.75524	-3.38933	3.60119	0.0577384	0.455694
ENSMUSG00000057457	Phex	phosphate regulating endopeptidase homolog, X-linked [Source:MGI Symbol;Acc:MGI:107489]	-2.75524	-3.38933	3.60119	0.0577384	0.455694
ENSMUSG00000067215	Usp51	ubiquitin specific protease 51 [Source:MGI Symbol;Acc:MGI:3588217]	-2.75524	-3.38933	3.60119	0.0577384	0.455694
ENSMUSG00000029797	Sspo	SCO-spondin [Source:MGI Symbol;Acc:MGI:2674311]	-2.75524	-3.38933	3.60119	0.0577384	0.455694
ENSMUSG00000072473	1700024G13Rik	RIKEN cDNA 1700024G13 gene [Source:MGI Symbol;Acc:MGI:1914335]	-2.75524	-3.38933	3.60119	0.0577384	0.455694
ENSMUSG00000000159	#N/A	#N/A	-2.75524	-3.38933	3.60119	0.0577384	0.455694
ENSMUSG00000010797	#N/A	#N/A	-2.75524	-3.38933	3.60119	0.0577384	0.455694
ENSMUSG00000055561	Spink5	serine peptidase inhibitor, Kazal type 5 [Source:MGI Symbol;Acc:MGI:1919682]	-2.75524	-3.38933	3.60119	0.0577384	0.455694
ENSMUSG00000025515	Muc2	mucin 2 [Source:MGI Symbol;Acc:MGI:1339364]	-2.75524	-3.38933	3.60119	0.0577384	0.455694
ENSMUSG00000046811	Gltpd2	glycolipid transfer protein domain containing 2 [Source:MGI Symbol;Acc:MGI:2444527]	-2.75524	-3.38933	3.60119	0.0577384	0.455694
ENSMUSG00000029306	#N/A	#N/A	-2.75524	-3.38933	3.60119	0.0577384	0.455694
ENSMUSG00000023151	Lrrc69	leucine rich repeat containing 69 [Source:MGI Symbol;Acc:MGI:1920564]	-2.75524	-3.38933	3.60119	0.0577384	0.455694
ENSMUSG00000017007	Rbpjl	recombination signal binding protein for immunoglobulin kappa J region-like [Source:MGI Symbol;Acc:MGI:1196616]	-2.75524	-3.38933	3.60119	0.0577384	0.455694
ENSMUSG00000029706	#N/A	#N/A	-2.75524	-3.38933	3.60119	0.0577384	0.455694
ENSMUSG00000066009	Zfp987	zinc finger protein 987 [Source:MGI Symbol;Acc:MGI:3702694]	-2.75524	-3.38933	3.60119	0.0577384	0.455694
ENSMUSG00000047988	4933428G20Rik	RIKEN cDNA 4933428G20 gene [Source:MGI Symbol;Acc:MGI:1918475]	-2.75524	-3.38933	3.60119	0.0577384	0.455694
ENSMUSG00000033520	Idi2	isopentenyl-diphosphate delta isomerase 2 [Source:MGI Symbol;Acc:MGI:2444315]	-2.75524	-3.38933	3.60119	0.0577384	0.455694
ENSMUSG00000048721	Fndc9	fibronectin type III domain containing 9 [Source:MGI Symbol;Acc:MGI:2443410]	-2.75524	-3.38933	3.60119	0.0577384	0.455694
ENSMUSG00000037379	Spon2	spondin 2, extracellular matrix protein [Source:MGI Symbol;Acc:MGI:1923724]	-2.75524	-3.38933	3.60119	0.0577384	0.455694
ENSMUSG00000047040	#N/A	#N/A	-2.75524	-3.38933	3.60119	0.0577384	0.455694
ENSMUSG00000074595	Wfdc6a	WAP four-disulfide core domain 6A [Source:MGI Symbol;Acc:MGI:2684968]	-2.75524	-3.38933	3.60119	0.0577384	0.455694
ENSMUSG00000002057	#N/A	#N/A	-2.75524	-3.38933	3.60119	0.0577384	0.455694
ENSMUSG00000019890	#N/A	#N/A	-2.75524	-3.38933	3.60119	0.0577384	0.455694
ENSMUSG00000049897	Stkld1	serine/threonine kinase-like domain containing 1 [Source:MGI Symbol;Acc:MGI:2685557]	-2.75524	-3.38933	3.60119	0.0577384	0.455694
ENSMUSG00000071893	#N/A	#N/A	-2.75524	-3.38933	3.60119	0.0577384	0.455694
ENSMUSG00000044912	Syt16	synaptotagmin XVI [Source:MGI Symbol;Acc:MGI:2673872]	-2.75524	-3.38933	3.60119	0.0577384	0.455694
ENSMUSG00000049892	Rasd1	RAS, dexamethasone-induced 1 [Source:MGI Symbol;Acc:MGI:1270848]	-2.75524	-3.38933	3.60119	0.0577384	0.455694
ENSMUSG00000025557	Slc15a1	solute carrier family 15 (oligopeptide transporter), member 1 [Source:MGI Symbol;Acc:MGI:1861376]	-2.75524	-3.38933	3.60119	0.0577384	0.455694
ENSMUSG00000071001	#N/A	#N/A	-2.75524	-3.38933	3.60119	0.0577384	0.455694
ENSMUSG00000031727	#N/A	#N/A	-2.75524	-3.38933	3.60119	0.0577384	0.455694
ENSMUSG00000019906	Lin7a	lin-7 homolog A (C. elegans) [Source:MGI Symbol;Acc:MGI:2135609]	-2.75524	-3.38933	3.60119	0.0577384	0.455694
ENSMUSG00000044499	#N/A	#N/A	-2.75524	-3.38933	3.60119	0.0577384	0.455694
ENSMUSG00000042477	Tfap2e	transcription factor AP-2, epsilon [Source:MGI Symbol;Acc:MGI:2679630]	-2.75524	-3.38933	3.60119	0.0577384	0.455694
ENSMUSG00000029712	Actl6b	actin-like 6B [Source:MGI Symbol;Acc:MGI:1933548]	-2.75524	-3.38933	3.60119	0.0577384	0.455694
ENSMUSG00000050468	#N/A	#N/A	-2.75524	-3.38933	3.60119	0.0577384	0.455694
ENSMUSG00000030167	#N/A	#N/A	-2.75524	-3.38933	3.60119	0.0577384	0.455694
ENSMUSG00000067591	Klra3	killer cell lectin-like receptor, subfamily A, member 3 [Source:MGI Symbol;Acc:MGI:101905]	-2.75524	-3.38933	3.60119	0.0577384	0.455694
ENSMUSG00000079262	Slco1a6	solute carrier organic anion transporter family, member 1a6 [Source:MGI Symbol;Acc:MGI:1351906]	-2.75524	-3.38933	3.60119	0.0577384	0.455694
ENSMUSG00000068105	Tnfrsf13c	tumor necrosis factor receptor superfamily, member 13c [Source:MGI Symbol;Acc:MGI:1919299]	-2.75524	-3.38933	3.60119	0.0577384	0.455694
ENSMUSG00000072693	#N/A	#N/A	-2.75524	-3.38933	3.60119	0.0577384	0.455694
ENSMUSG00000041247	#N/A	#N/A	-2.75524	-3.38933	3.60119	0.0577384	0.455694
ENSMUSG00000062561	#N/A	#N/A	-2.75524	-3.38933	3.60119	0.0577384	0.455694
ENSMUSG00000024749	Tmc1	transmembrane channel-like gene family 1 [Source:MGI Symbol;Acc:MGI:2151016]	-2.75524	-3.38933	3.60119	0.0577384	0.455694
ENSMUSG00000023828	#N/A	#N/A	-2.75524	-3.38933	3.60119	0.0577384	0.455694
ENSMUSG00000043501	Lgals2	lectin, galactose-binding, soluble 2 [Source:MGI Symbol;Acc:MGI:895068]	-2.75524	-3.38933	3.60119	0.0577384	0.455694
ENSMUSG00000090853	#N/A	#N/A	-2.75524	-3.38933	3.60119	0.0577384	0.455694
ENSMUSG00000074852	#N/A	#N/A	-2.75524	-3.38933	3.60119	0.0577384	0.455694
ENSMUSG00000044294	#N/A	#N/A	-2.75524	-3.38933	3.60119	0.0577384	0.455694
ENSMUSG00000025202	Scd3	stearoyl-coenzyme A desaturase 3 [Source:MGI Symbol;Acc:MGI:1353437]	-2.75524	-3.38933	3.60119	0.0577384	0.455694
ENSMUSG00000091768	#N/A	#N/A	-2.75524	-3.38933	3.60119	0.0577384	0.455694
ENSMUSG00000073568	#N/A	#N/A	-2.75524	-3.38933	3.60119	0.0577384	0.455694
ENSMUSG00000047061	Gm9817	predicted gene 9817 [Source:MGI Symbol;Acc:MGI:3809102]	-2.75524	-3.38933	3.60119	0.0577384	0.455694
ENSMUSG00000024485	Slc4a9	solute carrier family 4, sodium bicarbonate cotransporter, member 9 [Source:MGI Symbol;Acc:MGI:2443384]	-2.75524	-3.38933	3.60119	0.0577384	0.455694
ENSMUSG00000090107	#N/A	#N/A	-2.75524	-3.38933	3.60119	0.0577384	0.455694
ENSMUSG00000069804	Gm10277	predicted gene 10277 [Source:MGI Symbol;Acc:MGI:3641921]	-2.75524	-3.38933	3.60119	0.0577384	0.455694
ENSMUSG00000033860	#N/A	#N/A	-2.75524	-3.38933	3.60119	0.0577384	0.455694
ENSMUSG00000073012	#N/A	#N/A	-2.75524	-3.38933	3.60119	0.0577384	0.455694
ENSMUSG00000034209	Rasl10a	RAS-like, family 10, member A [Source:MGI Symbol;Acc:MGI:1922918]	-2.75524	-3.38933	3.60119	0.0577384	0.455694
ENSMUSG00000021337	Scgn	secretagogin, EF-hand calcium binding protein [Source:MGI Symbol;Acc:MGI:2384873]	-2.75524	-3.38933	3.60119	0.0577384	0.455694
ENSMUSG00000050876	#N/A	#N/A	-2.75524	-3.38933	3.60119	0.0577384	0.455694
ENSMUSG00000014725	Adam28	a disintegrin and metallopeptidase domain 28 [Source:MGI Symbol;Acc:MGI:105988]	-2.75524	-3.38933	3.60119	0.0577384	0.455694
ENSMUSG00000059645	#N/A	#N/A	-2.75524	-3.38933	3.60119	0.0577384	0.455694
ENSMUSG00000072553	#N/A	#N/A	-2.75524	-3.38933	3.60119	0.0577384	0.455694
ENSMUSG00000008307	1700109H08Rik	RIKEN cDNA 1700109H08 gene [Source:MGI Symbol;Acc:MGI:1924286]	-2.75524	-3.38933	3.60119	0.0577384	0.455694
ENSMUSG00000034871	Fam151a	family with sequence simliarity 151, member A [Source:MGI Symbol;Acc:MGI:2657115]	-2.75524	-3.38933	3.60119	0.0577384	0.455694
ENSMUSG00000032517	#N/A	#N/A	-2.75524	-3.38933	3.60119	0.0577384	0.455694
ENSMUSG00000058669	#N/A	#N/A	-2.75524	-3.38933	3.60119	0.0577384	0.455694
ENSMUSG00000059149	Mfsd4a	major facilitator superfamily domain containing 4A [Source:MGI Symbol;Acc:MGI:2442786]	-2.75524	-3.38933	3.60119	0.0577384	0.455694
ENSMUSG00000070421	Olfr658	olfactory receptor 658 [Source:MGI Symbol;Acc:MGI:3030492]	-2.75524	-3.38933	3.60119	0.0577384	0.455694
ENSMUSG00000060735	Rxfp3	relaxin family peptide receptor 3 [Source:MGI Symbol;Acc:MGI:2441827]	-2.75524	-3.38933	3.60119	0.0577384	0.455694
ENSMUSG00000017195	Zpbp2	zona pellucida binding protein 2 [Source:MGI Symbol;Acc:MGI:1916626]	-2.75524	-3.38933	3.60119	0.0577384	0.455694
ENSMUSG00000026415	Fcamr	Fc receptor, IgA, IgM, high affinity [Source:MGI Symbol;Acc:MGI:1927803]	-2.75524	-3.38933	3.60119	0.0577384	0.455694
ENSMUSG00000040125	Gpr26	G protein-coupled receptor 26 [Source:MGI Symbol;Acc:MGI:2441758]	-2.75524	-3.38933	3.60119	0.0577384	0.455694
ENSMUSG00000028314	#N/A	#N/A	-2.75524	-3.38933	3.60119	0.0577384	0.455694
ENSMUSG00000031766	#N/A	#N/A	-2.75524	-3.38933	3.60119	0.0577384	0.455694
ENSMUSG00000035337	Uchl4	ubiquitin carboxyl-terminal esterase L4 [Source:MGI Symbol;Acc:MGI:1890440]	-2.75524	-3.38933	3.60119	0.0577384	0.455694
ENSMUSG00000037005	Xpnpep2	X-prolyl aminopeptidase (aminopeptidase P) 2, membrane-bound [Source:MGI Symbol;Acc:MGI:2180001]	-2.75524	-3.38933	3.60119	0.0577384	0.455694
ENSMUSG00000045587	BC049730	cDNA sequence BC049730 [Source:MGI Symbol;Acc:MGI:2681843]	-2.75524	-3.38933	3.60119	0.0577384	0.455694
ENSMUSG00000074340	Ovgp1	oviductal glycoprotein 1 [Source:MGI Symbol;Acc:MGI:106661]	-2.75524	-3.38933	3.60119	0.0577384	0.455694
ENSMUSG00000074127	#N/A	#N/A	-2.75524	-3.38933	3.60119	0.0577384	0.455694
ENSMUSG00000089943	Ugt1a5	UDP glucuronosyltransferase 1 family, polypeptide A5 [Source:MGI Symbol;Acc:MGI:3032634]	-2.75524	-3.38933	3.60119	0.0577384	0.455694
ENSMUSG00000042371	Slc5a10	solute carrier family 5 (sodium/glucose cotransporter), member 10 [Source:MGI Symbol;Acc:MGI:1926089]	-2.75524	-3.38933	3.60119	0.0577384	0.455694
ENSMUSG00000051262	Nat8f3	N-acetyltransferase 8 (GCN5-related) family member 3 [Source:MGI Symbol;Acc:MGI:2136449]	-2.75524	-3.38933	3.60119	0.0577384	0.455694
ENSMUSG00000047990	#N/A	#N/A	-2.75524	-3.38933	3.60119	0.0577384	0.455694
ENSMUSG00000070870	#N/A	#N/A	-2.75524	-3.38933	3.60119	0.0577384	0.455694
ENSMUSG00000032845	Alpk2	alpha-kinase 2 [Source:MGI Symbol;Acc:MGI:2449492]	-2.75524	-3.38933	3.60119	0.0577384	0.455694
ENSMUSG00000020848	Doc2b	double C2, beta [Source:MGI Symbol;Acc:MGI:1100497]	-2.75524	-3.38933	3.60119	0.0577384	0.455694
ENSMUSG00000070419	#N/A	#N/A	-2.75524	-3.38933	3.60119	0.0577384	0.455694
ENSMUSG00000075520	Malrd1	MAM and LDL receptor class A domain containing 1 [Source:MGI Symbol;Acc:MGI:1928271]	-2.75524	-3.38933	3.60119	0.0577384	0.455694
ENSMUSG00000031147	Magix	MAGI family member, X-linked [Source:MGI Symbol;Acc:MGI:1859644]	-2.75524	-3.38933	3.60119	0.0577384	0.455694
ENSMUSG00000039904	Gpr37	G protein-coupled receptor 37 [Source:MGI Symbol;Acc:MGI:1313297]	-2.75524	-3.38933	3.60119	0.0577384	0.455694
ENSMUSG00000027249	F2	coagulation factor II [Source:MGI Symbol;Acc:MGI:88380]	-2.75524	-3.38933	3.60119	0.0577384	0.455694
ENSMUSG00000037169	Mycn	v-myc avian myelocytomatosis viral related oncogene, neuroblastoma derived [Source:MGI Symbol;Acc:MGI:97357]	-2.75524	-3.38933	3.60119	0.0577384	0.455694
ENSMUSG00000042532	Golga7b	golgi autoantigen, golgin subfamily a, 7B [Source:MGI Symbol;Acc:MGI:1918396]	-2.75524	-3.38933	3.60119	0.0577384	0.455694
ENSMUSG00000044743	Defb10	defensin beta 10 [Source:MGI Symbol;Acc:MGI:2179205]	-2.75524	-3.38933	3.60119	0.0577384	0.455694
ENSMUSG00000035189	#N/A	#N/A	-2.75524	-3.38933	3.60119	0.0577384	0.455694
ENSMUSG00000022101	#N/A	#N/A	-2.75524	-3.38933	3.60119	0.0577384	0.455694
ENSMUSG00000062151	Unc13c	unc-13 homolog C (C. elegans) [Source:MGI Symbol;Acc:MGI:2149021]	-2.75524	-3.38933	3.60119	0.0577384	0.455694
ENSMUSG00000078597	Cyp4a12b	cytochrome P450, family 4, subfamily a, polypeptide 12B [Source:MGI Symbol;Acc:MGI:3611747]	-2.75524	-3.38933	3.60119	0.0577384	0.455694
ENSMUSG00000051879	#N/A	#N/A	-2.75524	-3.38933	3.60119	0.0577384	0.455694
ENSMUSG00000089992	#N/A	#N/A	-2.75524	-3.38933	3.60119	0.0577384	0.455694
ENSMUSG00000079157	Fam155a	family with sequence similarity 155, member A [Source:MGI Symbol;Acc:MGI:2142765]	-2.75524	-3.38933	3.60119	0.0577384	0.455694
ENSMUSG00000066097	#N/A	#N/A	-2.75524	-3.38933	3.60119	0.0577384	0.455694
ENSMUSG00000031445	Proz	protein Z, vitamin K-dependent plasma glycoprotein [Source:MGI Symbol;Acc:MGI:1860488]	-2.75524	-3.38933	3.60119	0.0577384	0.455694
ENSMUSG00000051599	Pcdhb2	protocadherin beta 2 [Source:MGI Symbol;Acc:MGI:2136735]	-2.75524	-3.38933	3.60119	0.0577384	0.455694
ENSMUSG00000044220	#N/A	#N/A	-2.75524	-3.38933	3.60119	0.0577384	0.455694
ENSMUSG00000004651	Tyr	tyrosinase [Source:MGI Symbol;Acc:MGI:98880]	-2.75524	-3.38933	3.60119	0.0577384	0.455694
ENSMUSG00000045083	Lingo2	leucine rich repeat and Ig domain containing 2 [Source:MGI Symbol;Acc:MGI:2442298]	-2.75524	-3.38933	3.60119	0.0577384	0.455694
ENSMUSG00000023918	Adgrf4	adhesion G protein-coupled receptor F4 [Source:MGI Symbol;Acc:MGI:1925499]	-2.75524	-3.38933	3.60119	0.0577384	0.455694
ENSMUSG00000041984	#N/A	#N/A	-2.75524	-3.38933	3.60119	0.0577384	0.455694
ENSMUSG00000079644	Gm1110	predicted gene 1110 [Source:MGI Symbol;Acc:MGI:2685956]	-2.75524	-3.38933	3.60119	0.0577384	0.455694
ENSMUSG00000001493	Meox1	mesenchyme homeobox 1 [Source:MGI Symbol;Acc:MGI:103220]	-2.75524	-3.38933	3.60119	0.0577384	0.455694
ENSMUSG00000028280	#N/A	#N/A	-2.75524	-3.38933	3.60119	0.0577384	0.455694
ENSMUSG00000019146	#N/A	#N/A	-2.75524	-3.38933	3.60119	0.0577384	0.455694
ENSMUSG00000059371	#N/A	#N/A	-2.75524	-3.38933	3.60119	0.0577384	0.455694
ENSMUSG00000050296	#N/A	#N/A	-2.75524	-3.38933	3.60119	0.0577384	0.455694
ENSMUSG00000021404	Serpinb9c	serine (or cysteine) peptidase inhibitor, clade B, member 9c [Source:MGI Symbol;Acc:MGI:894669]	-2.75524	-3.38933	3.60119	0.0577384	0.455694
ENSMUSG00000020907	Rcvrn	recoverin [Source:MGI Symbol;Acc:MGI:97883]	-2.75524	-3.38933	3.60119	0.0577384	0.455694
ENSMUSG00000013158	#N/A	#N/A	-2.75524	-3.38933	3.60119	0.0577384	0.455694
ENSMUSG00000037653	#N/A	#N/A	-2.75524	-3.38933	3.60119	0.0577384	0.455694
ENSMUSG00000091185	#N/A	#N/A	-2.75524	-3.38933	3.60119	0.0577384	0.455694
ENSMUSG00000079383	Gm3298	predicted gene 3298 [Source:MGI Symbol;Acc:MGI:3781476]	-2.75524	-3.38933	3.60119	0.0577384	0.455694
ENSMUSG00000038044	Cct8l1	chaperonin containing TCP1, subunit 8 (theta)-like 1 [Source:MGI Symbol;Acc:MGI:2685289]	-2.75524	-3.38933	3.60119	0.0577384	0.455694
ENSMUSG00000057068	Fam47e	family with sequence similarity 47, member E [Source:MGI Symbol;Acc:MGI:2686227]	-2.75524	-3.38933	3.60119	0.0577384	0.455694
ENSMUSG00000053044	Cd8b1	CD8 antigen, beta chain 1 [Source:MGI Symbol;Acc:MGI:88347]	-2.75524	-3.38933	3.60119	0.0577384	0.455694
ENSMUSG00000021439	#N/A	#N/A	-2.75524	-3.38933	3.60119	0.0577384	0.455694
ENSMUSG00000092083	Kcnb2	potassium voltage gated channel, Shab-related subfamily, member 2 [Source:MGI Symbol;Acc:MGI:99632]	-2.75524	-3.38933	3.60119	0.0577384	0.455694
ENSMUSG00000027744	#N/A	#N/A	-2.75524	-3.38933	3.60119	0.0577384	0.455694
ENSMUSG00000015312	Gadd45b	growth arrest and DNA-damage-inducible 45 beta [Source:MGI Symbol;Acc:MGI:107776]	0.102244	5.69297	3.59733	0.0578724	0.45634
[truncated: 13,770 more rows]
