# Supplementary material for: A systems-level framework for drug discovery identifies Csf1R as an anti-epileptic drug target
Source: Nat Commun. 2018 Sep 3;9:3561. doi: 10.1038/s41467-018-06008-4 (PMC6120885; doi:10.1038/s41467-018-06008-4)
Supplement: Supplementary file 17 — Supplementary Data 14 [file 41467_2018_6008_MOESM17_ESM.xlsx]

## Sheet: ST_11a_basal.txt
NAME	GS<br> follow link to MSigDB	GS DETAILS	SIZE	ES	NES	NOM p-val	FDR q-val	FWER p-val	RANK AT MAX	LEADING EDGE
POSITIVE_REGULATION_OF_NEURON_APOPTOTIC_PROCESS(6)	POSITIVE_REGULATION_OF_NEURON_APOPTOTIC_PROCESS(6)	Details ...	21	0.2574	1.41031	0.105818	1	0.9868	4857	tags=62%, list=36%, signal=97%
REGULATION_OF_MITOCHONDRIAL_MEMBRANE_PERMEABILITY_INVOLVED_IN_APOPTOTIC_PROCESS(6)	REGULATION_OF_MITOCHONDRIAL_MEMBRANE_PERMEABILITY_INVOLVED_IN_APOPTOTIC_PROCESS(6)	Details ...	16	0.238845	1.14512	0.284306	1	1	10216	tags=100%, list=76%, signal=419%
MITOCHONDRIAL_OUTER_MEMBRANE_PERMEABILIZATION_INVOLVED_IN_PROGRAMMED_CELL_DEATH(6)&POSITIVE_REGULATION_OF_MITOCHONDRIAL_MEMBRANE_PERMEABILITY_INVOLVED_IN_APOPTOTIC_PROCESS(7)	MITOCHONDRIAL_OUTER_MEMBRANE_PERMEABILIZATION_INVOLVED_IN_PROGRAMMED_CELL_DEATH(6)&POSITIVE_REGULATION_OF_MITOCHONDRIAL_MEMBRANE_PERMEABILITY_INVOLVED_IN_APOPTOTIC_PROCESS(7)	Details ...	12	0.253469	1.06739	0.353806	1	1	10019	tags=100%, list=75%, signal=394%
NEGATIVE_REGULATION_OF_MESENCHYMAL_CELL_APOPTOTIC_PROCESS(7)	NEGATIVE_REGULATION_OF_MESENCHYMAL_CELL_APOPTOTIC_PROCESS(7)	Details ...	4	0.407187	1.02259	0.420293	1	1	1246	tags=50%, list=9%, signal=55%
POSITIVE_REGULATION_OF_APOPTOTIC_PROCESS(6)	POSITIVE_REGULATION_OF_APOPTOTIC_PROCESS(6)	Details ...	186	0.0582768	0.919834	0.53418	1	1	6514	tags=54%, list=49%, signal=104%
POSITIVE_REGULATION_OF_LEUKOCYTE_APOPTOTIC_PROCESS(7)	POSITIVE_REGULATION_OF_LEUKOCYTE_APOPTOTIC_PROCESS(7)	Details ...	21	0.164152	0.903496	0.566361	1	1	9301	tags=86%, list=69%, signal=279%
REGULATION_OF_MYELOID_CELL_APOPTOTIC_PROCESS(7)	REGULATION_OF_MYELOID_CELL_APOPTOTIC_PROCESS(7)	Details ...	15	0.18856	0.885327	0.596669	1	1	4628	tags=53%, list=34%, signal=81%
REGULATION_OF_LEUKOCYTE_APOPTOTIC_PROCESS(7)	REGULATION_OF_LEUKOCYTE_APOPTOTIC_PROCESS(7)	Details ...	42	0.109371	0.833067	0.670187	1	1	5884	tags=55%, list=44%, signal=97%
POSITIVE_REGULATION_OF_APOPTOTIC_SIGNALING_PATHWAY(5)	POSITIVE_REGULATION_OF_APOPTOTIC_SIGNALING_PATHWAY(5)	Details ...	84	0.0768265	0.828986	0.668418	1	1	10316	tags=85%, list=77%, signal=363%
POSITIVE_REGULATION_OF_LYMPHOCYTE_APOPTOTIC_PROCESS(8)	POSITIVE_REGULATION_OF_LYMPHOCYTE_APOPTOTIC_PROCESS(8)	Details ...	14	0.182003	0.823022	0.679332	0.951886	1	10019	tags=93%, list=75%, signal=366%
CARDIAC_MUSCLE_CELL_APOPTOTIC_PROCESS(10)	CARDIAC_MUSCLE_CELL_APOPTOTIC_PROCESS(10)	Details ...	8	0.232308	0.803035	0.712612	0.901231	1	5270	tags=63%, list=39%, signal=103%
MUSCLE_CELL_APOPTOTIC_PROCESS(8)	MUSCLE_CELL_APOPTOTIC_PROCESS(8)	Details ...	14	0.153195	0.691961	0.851291	0.996094	1	5613	tags=57%, list=42%, signal=98%
NEGATIVE_REGULATION_OF_MYELOID_CELL_APOPTOTIC_PROCESS(7)	NEGATIVE_REGULATION_OF_MYELOID_CELL_APOPTOTIC_PROCESS(7)	Details ...	8	0.172483	0.598665	0.941441	1	1	4395	tags=50%, list=33%, signal=74%
APOPTOTIC_CELL_CLEARANCE(5)	APOPTOTIC_CELL_CLEARANCE(5)	Details ...	14	0.130611	0.592257	0.944467	0.946373	1	2082	tags=29%, list=16%, signal=34%
NEGATIVE_REGULATION_OF_SIGNAL_TRANSDUCTION_IN_ABSENCE_OF_LIGAND(5)&NEGATIVE_REGULATION_OF_EXTRINSIC_APOPTOTIC_SIGNALING_PATHWAY_IN_ABSENCE_OF_LIGAND(6)	NEGATIVE_REGULATION_OF_SIGNAL_TRANSDUCTION_IN_ABSENCE_OF_LIGAND(5)&NEGATIVE_REGULATION_OF_EXTRINSIC_APOPTOTIC_SIGNALING_PATHWAY_IN_ABSENCE_OF_LIGAND(6)	Details ...	13	-0.505236	-2.21474	0.00179892	0.087881	0.0521	4582	tags=85%, list=34%, signal=128%
REGULATION_OF_EXTRINSIC_APOPTOTIC_SIGNALING_PATHWAY_IN_ABSENCE_OF_LIGAND(7)	REGULATION_OF_EXTRINSIC_APOPTOTIC_SIGNALING_PATHWAY_IN_ABSENCE_OF_LIGAND(7)	Details ...	21	-0.340097	-1.8703	0.0137126	0.37128	0.3678	5029	tags=71%, list=37%, signal=114%
SIGNAL_TRANSDUCTION_IN_ABSENCE_OF_LIGAND(5)&EXTRINSIC_APOPTOTIC_SIGNALING_PATHWAY_IN_ABSENCE_OF_LIGAND(6)	SIGNAL_TRANSDUCTION_IN_ABSENCE_OF_LIGAND(5)&EXTRINSIC_APOPTOTIC_SIGNALING_PATHWAY_IN_ABSENCE_OF_LIGAND(6)	Details ...	45	-0.226038	-1.78755	0.0172239	0.390179	0.5158	5029	tags=60%, list=37%, signal=96%
T_CELL_APOPTOTIC_PROCESS(10)	T_CELL_APOPTOTIC_PROCESS(10)	Details ...	29	-0.271911	-1.73695	0.0208	0.379567	0.6101	8853	tags=93%, list=66%, signal=273%
NEGATIVE_REGULATION_OF_APOPTOTIC_PROCESS(6)	NEGATIVE_REGULATION_OF_APOPTOTIC_PROCESS(6)	Details ...	330	-0.0791635	-1.66571	0.0311439	0.436418	0.7455	5064	tags=45%, list=38%, signal=71%
LYMPHOCYTE_APOPTOTIC_PROCESS(9)	LYMPHOCYTE_APOPTOTIC_PROCESS(9)	Details ...	42	-0.198052	-1.51906	0.0680326	0.725838	0.9348	8853	tags=86%, list=66%, signal=251%
APOPTOTIC_PROCESS_INVOLVED_IN_MORPHOGENESIS(4)	APOPTOTIC_PROCESS_INVOLVED_IN_MORPHOGENESIS(4)	Details ...	17	-0.296549	-1.47557	0.0816327	0.756641	0.9655	1552	tags=41%, list=12%, signal=47%
NEGATIVE_REGULATION_OF_NEURON_APOPTOTIC_PROCESS(6)	NEGATIVE_REGULATION_OF_NEURON_APOPTOTIC_PROCESS(6)	Details ...	81	-0.137049	-1.45154	0.08568	0.734321	0.9746	4965	tags=51%, list=37%, signal=80%
POSITIVE_REGULATION_OF_EXTRINSIC_APOPTOTIC_SIGNALING_PATHWAY(6)	POSITIVE_REGULATION_OF_EXTRINSIC_APOPTOTIC_SIGNALING_PATHWAY(6)	Details ...	28	-0.228134	-1.43905	0.0912548	0.688613	0.9791	7489	tags=79%, list=56%, signal=177%
APOPTOTIC_PROCESS_INVOLVED_IN_DEVELOPMENT(4)	APOPTOTIC_PROCESS_INVOLVED_IN_DEVELOPMENT(4)	Details ...	18	-0.273665	-1.39589	0.112523	0.741377	0.9904	1552	tags=39%, list=12%, signal=44%
THYMOCYTE_APOPTOTIC_PROCESS(11)	THYMOCYTE_APOPTOTIC_PROCESS(11)	Details ...	15	-0.29564	-1.39045	0.116223	0.68881	0.9912	8562	tags=93%, list=64%, signal=258%
NEGATIVE_REGULATION_OF_MUSCLE_CELL_APOPTOTIC_PROCESS(7)	NEGATIVE_REGULATION_OF_MUSCLE_CELL_APOPTOTIC_PROCESS(7)	Details ...	6	-0.435058	-1.32341	0.148772	0.824026	0.9983	875	tags=50%, list=7%, signal=53%
NEGATIVE_REGULATION_OF_INTRINSIC_APOPTOTIC_SIGNALING_PATHWAY(6)	NEGATIVE_REGULATION_OF_INTRINSIC_APOPTOTIC_SIGNALING_PATHWAY(6)	Details ...	33	-0.183383	-1.25685	0.185509	0.975495	0.9998	9338	tags=88%, list=70%, signal=288%
NEGATIVE_REGULATION_OF_ENDOPLASMIC_RETICULUM_STRESS_INDUCED_INTRINSIC_APOPTOTIC_SIGNALING_PATHWAY(5)	NEGATIVE_REGULATION_OF_ENDOPLASMIC_RETICULUM_STRESS_INDUCED_INTRINSIC_APOPTOTIC_SIGNALING_PATHWAY(5)	Details ...	11	-0.307119	-1.24528	0.202962	0.944415	0.9999	5642	tags=73%, list=42%, signal=125%
REGULATION_OF_T_CELL_APOPTOTIC_PROCESS(9)	REGULATION_OF_T_CELL_APOPTOTIC_PROCESS(9)	Details ...	19	-0.235359	-1.2367	0.202158	0.909344	0.9999	8853	tags=89%, list=66%, signal=263%
NEGATIVE_REGULATION_OF_LYMPHOCYTE_APOPTOTIC_PROCESS(8)	NEGATIVE_REGULATION_OF_LYMPHOCYTE_APOPTOTIC_PROCESS(8)	Details ...	13	-0.27414	-1.19711	0.235062	0.980707	1	8712	tags=92%, list=65%, signal=263%
REGULATION_OF_NEURON_APOPTOTIC_PROCESS(6)	REGULATION_OF_NEURON_APOPTOTIC_PROCESS(6)	Details ...	105	-0.0974786	-1.17778	0.251128	0.986654	1	4965	tags=47%, list=37%, signal=73%
REGULATION_OF_APOPTOTIC_SIGNALING_PATHWAY(5)	REGULATION_OF_APOPTOTIC_SIGNALING_PATHWAY(5)	Details ...	180	-0.0736944	-1.14118	0.275055	1	1	10878	tags=88%, list=81%, signal=460%
REGULATION_OF_LYMPHOCYTE_APOPTOTIC_PROCESS(8)	REGULATION_OF_LYMPHOCYTE_APOPTOTIC_PROCESS(8)	Details ...	30	-0.174012	-1.13464	0.291055	1	1	8853	tags=83%, list=66%, signal=244%
NEGATIVE_REGULATION_OF_APOPTOTIC_SIGNALING_PATHWAY(5)	NEGATIVE_REGULATION_OF_APOPTOTIC_SIGNALING_PATHWAY(5)	Details ...	98	-0.0984158	-1.13296	0.295979	0.976199	1	10602	tags=89%, list=79%, signal=420%
REGULATION_OF_INTRINSIC_APOPTOTIC_SIGNALING_PATHWAY(6)	REGULATION_OF_INTRINSIC_APOPTOTIC_SIGNALING_PATHWAY(6)		57	-0.12472	-1.10626	0.314325	1	1	10811	tags=93%, list=81%, signal=477%
POSITIVE_REGULATION_OF_EXTRINSIC_APOPTOTIC_SIGNALING_PATHWAY_IN_ABSENCE_OF_LIGAND(7)	POSITIVE_REGULATION_OF_EXTRINSIC_APOPTOTIC_SIGNALING_PATHWAY_IN_ABSENCE_OF_LIGAND(7)		8	-0.317133	-1.10015	0.327444	0.987526	1	7489	tags=88%, list=56%, signal=198%
NEGATIVE_REGULATION_OF_EXTRINSIC_APOPTOTIC_SIGNALING_PATHWAY(6)	NEGATIVE_REGULATION_OF_EXTRINSIC_APOPTOTIC_SIGNALING_PATHWAY(6)		39	-0.146197	-1.08184	0.337002	1	1	4582	tags=49%, list=34%, signal=74%
INTRINSIC_APOPTOTIC_SIGNALING_PATHWAY_IN_RESPONSE_TO_DNA_DAMAGE_BY_P53_CLASS_MEDIATOR(7)	INTRINSIC_APOPTOTIC_SIGNALING_PATHWAY_IN_RESPONSE_TO_DNA_DAMAGE_BY_P53_CLASS_MEDIATOR(7)		21	-0.195161	-1.08172	0.342126	0.958804	1	3137	tags=43%, list=23%, signal=56%
REGULATION_OF_THYMOCYTE_APOPTOTIC_PROCESS(10)	REGULATION_OF_THYMOCYTE_APOPTOTIC_PROCESS(10)		10	-0.269854	-1.05021	0.375025	1	1	8459	tags=90%, list=63%, signal=243%
APOPTOTIC_MITOCHONDRIAL_CHANGES(5)	APOPTOTIC_MITOCHONDRIAL_CHANGES(5)		47	-0.128788	-1.04668	0.376355	0.985432	1	11126	tags=96%, list=83%, signal=559%
REGULATION_OF_APOPTOTIC_PROCESS(6)	REGULATION_OF_APOPTOTIC_PROCESS(6)		491	-0.0408843	-1.03825	0.389681	0.973878	1	1932	tags=18%, list=14%, signal=21%
INTRINSIC_APOPTOTIC_SIGNALING_PATHWAY_IN_RESPONSE_TO_OXIDATIVE_STRESS(6)	INTRINSIC_APOPTOTIC_SIGNALING_PATHWAY_IN_RESPONSE_TO_OXIDATIVE_STRESS(6)		17	-0.207359	-1.02688	0.40979	0.971648	1	7483	tags=76%, list=56%, signal=173%
INTRINSIC_APOPTOTIC_SIGNALING_PATHWAY_IN_RESPONSE_TO_DNA_DAMAGE(6)	INTRINSIC_APOPTOTIC_SIGNALING_PATHWAY_IN_RESPONSE_TO_DNA_DAMAGE(6)		51	-0.120667	-1.01599	0.414507	0.968987	1	3650	tags=39%, list=27%, signal=54%
REGULATION_OF_INTRINSIC_APOPTOTIC_SIGNALING_PATHWAY_IN_RESPONSE_TO_DNA_DAMAGE(6)	REGULATION_OF_INTRINSIC_APOPTOTIC_SIGNALING_PATHWAY_IN_RESPONSE_TO_DNA_DAMAGE(6)		12	-0.239221	-1.01087	0.431376	0.950185	1	10212	tags=100%, list=76%, signal=418%
LEUKOCYTE_APOPTOTIC_PROCESS(8)	LEUKOCYTE_APOPTOTIC_PROCESS(8)		54	-0.114689	-0.989925	0.459271	0.976301	1	9153	tags=80%, list=68%, signal=250%
REGULATION_OF_STRIATED_MUSCLE_CELL_APOPTOTIC_PROCESS(8)	REGULATION_OF_STRIATED_MUSCLE_CELL_APOPTOTIC_PROCESS(8)		9	-0.268377	-0.984186	0.453987	0.960663	1	875	tags=33%, list=7%, signal=36%
INTRINSIC_APOPTOTIC_SIGNALING_PATHWAY_BY_P53_CLASS_MEDIATOR(7)	INTRINSIC_APOPTOTIC_SIGNALING_PATHWAY_BY_P53_CLASS_MEDIATOR(7)		30	-0.149383	-0.968825	0.487397	0.970617	1	9630	tags=87%, list=72%, signal=306%
ACTIVATION_OF_CYSTEINE_TYPE_ENDOPEPTIDASE_ACTIVITY_INVOLVED_IN_APOPTOTIC_PROCESS(7)&ACTIVATION_OF_CYSTEINE_TYPE_ENDOPEPTIDASE_ACTIVITY(7)	ACTIVATION_OF_CYSTEINE_TYPE_ENDOPEPTIDASE_ACTIVITY_INVOLVED_IN_APOPTOTIC_PROCESS(7)&ACTIVATION_OF_CYSTEINE_TYPE_ENDOPEPTIDASE_ACTIVITY(7)		24	-0.165223	-0.965983	0.478029	0.949407	1	11206	tags=100%, list=84%, signal=606%
CELL_TYPE_SPECIFIC_APOPTOTIC_PROCESS(7)	CELL_TYPE_SPECIFIC_APOPTOTIC_PROCESS(7)		221	-0.056108	-0.958551	0.47927	0.940666	1	1932	tags=20%, list=14%, signal=23%
INTRINSIC_APOPTOTIC_SIGNALING_PATHWAY(6)	INTRINSIC_APOPTOTIC_SIGNALING_PATHWAY(6)		125	-0.0729635	-0.95486	0.492983	0.923637	1	11483	tags=93%, list=86%, signal=638%
NEGATIVE_REGULATION_OF_CYSTEINE_TYPE_ENDOPEPTIDASE_ACTIVITY_INVOLVED_IN_APOPTOTIC_PROCESS(7)&NEGATIVE_REGULATION_OF_CYSTEINE_TYPE_ENDOPEPTIDASE_ACTIVITY(8)	NEGATIVE_REGULATION_OF_CYSTEINE_TYPE_ENDOPEPTIDASE_ACTIVITY_INVOLVED_IN_APOPTOTIC_PROCESS(7)&NEGATIVE_REGULATION_OF_CYSTEINE_TYPE_ENDOPEPTIDASE_ACTIVITY(8)		15	-0.202059	-0.948688	0.507191	0.913439	1	2660	tags=40%, list=20%, signal=50%
NEGATIVE_REGULATION_OF_B_CELL_APOPTOTIC_PROCESS(9)	NEGATIVE_REGULATION_OF_B_CELL_APOPTOTIC_PROCESS(9)		4	-0.375876	-0.946497	0.514286	0.894672	1	1668	tags=50%, list=12%, signal=57%
REGULATION_OF_EXTRINSIC_APOPTOTIC_SIGNALING_PATHWAY(6)	REGULATION_OF_EXTRINSIC_APOPTOTIC_SIGNALING_PATHWAY(6)		64	-0.0986643	-0.926549	0.53426	0.917812	1	7489	tags=66%, list=56%, signal=148%
REGULATION_OF_INTRINSIC_APOPTOTIC_SIGNALING_PATHWAY_BY_P53_CLASS_MEDIATOR(7)	REGULATION_OF_INTRINSIC_APOPTOTIC_SIGNALING_PATHWAY_BY_P53_CLASS_MEDIATOR(7)		10	-0.239186	-0.921502	0.53899	0.906237	1	10212	tags=100%, list=76%, signal=418%
STRIATED_MUSCLE_CELL_APOPTOTIC_PROCESS(9)	STRIATED_MUSCLE_CELL_APOPTOTIC_PROCESS(9)		10	-0.235039	-0.911312	0.542003	0.907353	1	875	tags=30%, list=7%, signal=32%
APOPTOTIC_SIGNALING_PATHWAY(5)	APOPTOTIC_SIGNALING_PATHWAY(5)		273	-0.0474856	-0.911041	0.567726	0.886326	1	12205	tags=96%, list=91%, signal=1036%
NEGATIVE_REGULATION_OF_T_CELL_APOPTOTIC_PROCESS(9)	NEGATIVE_REGULATION_OF_T_CELL_APOPTOTIC_PROCESS(9)		9	-0.239847	-0.890768	0.591136	0.90932	1	8712	tags=89%, list=65%, signal=253%
INTRINSIC_APOPTOTIC_SIGNALING_PATHWAY_IN_RESPONSE_TO_ENDOPLASMIC_RETICULUM_STRESS(6)	INTRINSIC_APOPTOTIC_SIGNALING_PATHWAY_IN_RESPONSE_TO_ENDOPLASMIC_RETICULUM_STRESS(6)		38	-0.118303	-0.870234	0.610526	0.933397	1	11483	tags=97%, list=86%, signal=673%
REGULATION_OF_ENDOPLASMIC_RETICULUM_STRESS_INDUCED_INTRINSIC_APOPTOTIC_SIGNALING_PATHWAY(5)	REGULATION_OF_ENDOPLASMIC_RETICULUM_STRESS_INDUCED_INTRINSIC_APOPTOTIC_SIGNALING_PATHWAY(5)		20	-0.160778	-0.863289	0.619702	0.927561	1	10594	tags=95%, list=79%, signal=451%
POSITIVE_REGULATION_OF_CYSTEINE_TYPE_ENDOPEPTIDASE_ACTIVITY_INVOLVED_IN_APOPTOTIC_PROCESS(7)	POSITIVE_REGULATION_OF_CYSTEINE_TYPE_ENDOPEPTIDASE_ACTIVITY_INVOLVED_IN_APOPTOTIC_PROCESS(7)		30	-0.131889	-0.857087	0.63754	0.919974	1	11206	tags=97%, list=84%, signal=585%
REGULATION_OF_CARDIAC_MUSCLE_CELL_APOPTOTIC_PROCESS(9)	REGULATION_OF_CARDIAC_MUSCLE_CELL_APOPTOTIC_PROCESS(9)		7	-0.262002	-0.8523	0.625	0.910227	1	321	tags=29%, list=2%, signal=29%
POSITIVE_REGULATION_OF_INTRINSIC_APOPTOTIC_SIGNALING_PATHWAY(6)	POSITIVE_REGULATION_OF_INTRINSIC_APOPTOTIC_SIGNALING_PATHWAY(6)		22	-0.149156	-0.838211	0.660908	0.919582	1	10811	tags=95%, list=81%, signal=490%
REGULATION_OF_CYSTEINE_TYPE_ENDOPEPTIDASE_ACTIVITY_INVOLVED_IN_APOPTOTIC_PROCESS(7)	REGULATION_OF_CYSTEINE_TYPE_ENDOPEPTIDASE_ACTIVITY_INVOLVED_IN_APOPTOTIC_PROCESS(7)		48	-0.101212	-0.829567	0.675046	0.9175	1	3400	tags=35%, list=25%, signal=47%
REGULATION_OF_MESENCHYMAL_CELL_APOPTOTIC_PROCESS(7)&MESENCHYMAL_CELL_APOPTOTIC_PROCESS(8)	REGULATION_OF_MESENCHYMAL_CELL_APOPTOTIC_PROCESS(7)&MESENCHYMAL_CELL_APOPTOTIC_PROCESS(8)		6	-0.269982	-0.824739	0.679391	0.908091	1	3089	tags=50%, list=23%, signal=65%
NEGATIVE_REGULATION_OF_LEUKOCYTE_APOPTOTIC_PROCESS(7)	NEGATIVE_REGULATION_OF_LEUKOCYTE_APOPTOTIC_PROCESS(7)		18	-0.161095	-0.817987	0.686243	0.902901	1	9024	tags=83%, list=67%, signal=254%
NEGATIVE_REGULATION_OF_EXTRINSIC_APOPTOTIC_SIGNALING_PATHWAY_VIA_DEATH_DOMAIN_RECEPTORS(7)	NEGATIVE_REGULATION_OF_EXTRINSIC_APOPTOTIC_SIGNALING_PATHWAY_VIA_DEATH_DOMAIN_RECEPTORS(7)		10	-0.210098	-0.811426	0.69567	0.897312	1	10602	tags=100%, list=79%, signal=476%
FIBROBLAST_APOPTOTIC_PROCESS(8)	FIBROBLAST_APOPTOTIC_PROCESS(8)		9	-0.221891	-0.810123	0.692644	0.882708	1	5971	tags=67%, list=44%, signal=120%
EXTRINSIC_APOPTOTIC_SIGNALING_PATHWAY(6)	EXTRINSIC_APOPTOTIC_SIGNALING_PATHWAY(6)		107	-0.0649754	-0.789511	0.734751	0.901978	1	5030	tags=44%, list=37%, signal=70%
REGULATION_OF_OXIDATIVE_STRESS_INDUCED_INTRINSIC_APOPTOTIC_SIGNALING_PATHWAY(6)	REGULATION_OF_OXIDATIVE_STRESS_INDUCED_INTRINSIC_APOPTOTIC_SIGNALING_PATHWAY(6)		8	-0.224683	-0.785546	0.732335	0.89225	1	10406	tags=100%, list=78%, signal=445%
MYELOID_CELL_APOPTOTIC_PROCESS(8)	MYELOID_CELL_APOPTOTIC_PROCESS(8)		16	-0.161049	-0.771003	0.753612	0.900199	1	10422	tags=94%, list=78%, signal=419%
HEPATOCYTE_APOPTOTIC_PROCESS(8)	HEPATOCYTE_APOPTOTIC_PROCESS(8)		10	-0.199761	-0.76553	0.759701	0.893162	1	8057	tags=80%, list=60%, signal=200%
EXECUTION_PHASE_OF_APOPTOSIS(4)	EXECUTION_PHASE_OF_APOPTOSIS(4)		17	-0.151837	-0.758732	0.761292	0.888476	1	2702	tags=35%, list=20%, signal=44%
REGULATION_OF_APOPTOTIC_PROCESS_INVOLVED_IN_MORPHOGENESIS(5)	REGULATION_OF_APOPTOTIC_PROCESS_INVOLVED_IN_MORPHOGENESIS(5)		6	-0.249304	-0.758549	0.771176	0.873656	1	1130	tags=33%, list=8%, signal=36%
NEURON_APOPTOTIC_PROCESS(6)	NEURON_APOPTOTIC_PROCESS(6)		125	-0.0574227	-0.750317	0.78681	0.871187	1	2458	tags=24%, list=18%, signal=29%
INFLAMMATORY_CELL_APOPTOTIC_PROCESS(8)	INFLAMMATORY_CELL_APOPTOTIC_PROCESS(8)		7	-0.224965	-0.736573	0.795441	0.876579	1	10402	tags=100%, list=78%, signal=445%
REGULATION_OF_MUSCLE_CELL_APOPTOTIC_PROCESS(7)	REGULATION_OF_MUSCLE_CELL_APOPTOTIC_PROCESS(7)		13	-0.165793	-0.725083	0.813113	0.878275	1	875	tags=23%, list=7%, signal=25%
POSITIVE_REGULATION_OF_EXTRINSIC_APOPTOTIC_SIGNALING_PATHWAY_VIA_DEATH_DOMAIN_RECEPTORS(7)	POSITIVE_REGULATION_OF_EXTRINSIC_APOPTOTIC_SIGNALING_PATHWAY_VIA_DEATH_DOMAIN_RECEPTORS(7)		11	-0.177784	-0.714306	0.8256	0.878634	1	7376	tags=73%, list=55%, signal=161%
EXTRINSIC_APOPTOTIC_SIGNALING_PATHWAY_VIA_DEATH_DOMAIN_RECEPTORS(7)	EXTRINSIC_APOPTOTIC_SIGNALING_PATHWAY_VIA_DEATH_DOMAIN_RECEPTORS(7)		30	-0.108435	-0.706354	0.830569	0.875032	1	11520	tags=97%, list=86%, signal=682%
REGULATION_OF_EXTRINSIC_APOPTOTIC_SIGNALING_PATHWAY_VIA_DEATH_DOMAIN_RECEPTORS(7)	REGULATION_OF_EXTRINSIC_APOPTOTIC_SIGNALING_PATHWAY_VIA_DEATH_DOMAIN_RECEPTORS(7)		19	-0.104827	-0.545426	0.968352	1	1	10602	tags=89%, list=79%, signal=426%
B_CELL_APOPTOTIC_PROCESS(10)	B_CELL_APOPTOTIC_PROCESS(10)		16	-0.11211	-0.541454	0.974768	0.989408	1	8562	tags=75%, list=64%, signal=207%
REGULATION_OF_B_CELL_APOPTOTIC_PROCESS(9)	REGULATION_OF_B_CELL_APOPTOTIC_PROCESS(9)		10	-0.10009	-0.38682	0.999203	0.999686	1	12077	tags=100%, list=90%, signal=1000%
