# Supplementary material for: A systems-level framework for drug discovery identifies Csf1R as an anti-epileptic drug target
Source: Nat Commun. 2018 Sep 3;9:3561. doi: 10.1038/s41467-018-06008-4 (PMC6120885; doi:10.1038/s41467-018-06008-4)
Supplement: Supplementary file 18 — Supplementary Data 15 [file 41467_2018_6008_MOESM18_ESM.xlsx]

## Sheet: GSEA_enrichments_AllApoptoticPr
NAME	GS<br> follow link to MSigDB	GS DETAILS	SIZE	ES	NES	NOM p-val	FDR q-val	FWER p-val	RANK AT MAX	LEADING EDGE
APOPTOTIC_MITOCHONDRIAL_CHANGES(5)	APOPTOTIC_MITOCHONDRIAL_CHANGES(5)	Details ...	47	0.274213	2.20938	0.00159808	0.0681316	0.0521	5237	tags=66%, list=39%, signal=107%
REGULATION_OF_INTRINSIC_APOPTOTIC_SIGNALING_PATHWAY_BY_P53_CLASS_MEDIATOR(7)	REGULATION_OF_INTRINSIC_APOPTOTIC_SIGNALING_PATHWAY_BY_P53_CLASS_MEDIATOR(7)	Details ...	10	0.549266	2.11448	0.0030006	0.06386	0.0945	6116	tags=100%, list=45%, signal=182%
REGULATION_OF_INTRINSIC_APOPTOTIC_SIGNALING_PATHWAY(6)	REGULATION_OF_INTRINSIC_APOPTOTIC_SIGNALING_PATHWAY(6)	Details ...	57	0.231139	2.04923	0.00318281	0.0644445	0.1396	6869	tags=74%, list=51%, signal=149%
REGULATION_OF_APOPTOTIC_SIGNALING_PATHWAY(5)	REGULATION_OF_APOPTOTIC_SIGNALING_PATHWAY(5)	Details ...	180	0.128213	1.99098	0.00477137	0.0691229	0.1936	6871	tags=63%, list=51%, signal=127%
INTRINSIC_APOPTOTIC_SIGNALING_PATHWAY_IN_RESPONSE_TO_DNA_DAMAGE(6)	INTRINSIC_APOPTOTIC_SIGNALING_PATHWAY_IN_RESPONSE_TO_DNA_DAMAGE(6)	Details ...	51	0.229485	1.93063	0.00587639	0.0792701	0.2661	4875	tags=59%, list=36%, signal=92%
POSITIVE_REGULATION_OF_NEURON_APOPTOTIC_PROCESS(6)	POSITIVE_REGULATION_OF_NEURON_APOPTOTIC_PROCESS(6)	Details ...	21	0.348821	1.92572	0.00749139	0.0680666	0.2726	4316	tags=67%, list=32%, signal=98%
REGULATION_OF_APOPTOTIC_PROCESS(6)	REGULATION_OF_APOPTOTIC_PROCESS(6)	Details ...	492	0.0750209	1.8932	0.0104971	0.0712737	0.3209	6873	tags=58%, list=51%, signal=113%
REGULATION_OF_INTRINSIC_APOPTOTIC_SIGNALING_PATHWAY_IN_RESPONSE_TO_DNA_DAMAGE(6)	REGULATION_OF_INTRINSIC_APOPTOTIC_SIGNALING_PATHWAY_IN_RESPONSE_TO_DNA_DAMAGE(6)	Details ...	12	0.418106	1.7552	0.0205737	0.131924	0.5655	6764	tags=92%, list=50%, signal=183%
INTRINSIC_APOPTOTIC_SIGNALING_PATHWAY(6)	INTRINSIC_APOPTOTIC_SIGNALING_PATHWAY(6)	Details ...	125	0.126492	1.65821	0.0324531	0.192433	0.7457	6869	tags=63%, list=51%, signal=127%
POSITIVE_REGULATION_OF_APOPTOTIC_PROCESS(6)	POSITIVE_REGULATION_OF_APOPTOTIC_PROCESS(6)	Details ...	186	0.103722	1.63407	0.0321492	0.194475	0.7844	6412	tags=58%, list=47%, signal=108%
APOPTOTIC_SIGNALING_PATHWAY(5)	APOPTOTIC_SIGNALING_PATHWAY(5)	Details ...	273	0.0846254	1.61751	0.0394108	0.191189	0.808	6871	tags=59%, list=51%, signal=117%
MITOCHONDRIAL_OUTER_MEMBRANE_PERMEABILIZATION_INVOLVED_IN_PROGRAMMED_CELL_DEATH(6)&POSITIVE_REGULATION_OF_MITOCHONDRIAL_MEMBRANE_PERMEABILITY_INVOLVED_IN_APOPTOTIC_PROCESS(7)	MITOCHONDRIAL_OUTER_MEMBRANE_PERMEABILIZATION_INVOLVED_IN_PROGRAMMED_CELL_DEATH(6)&POSITIVE_REGULATION_OF_MITOCHONDRIAL_MEMBRANE_PERMEABILITY_INVOLVED_IN_APOPTOTIC_PROCESS(7)	Details ...	12	0.373016	1.56488	0.0554435	0.226532	0.8826	5115	tags=75%, list=38%, signal=120%
POSITIVE_REGULATION_OF_INTRINSIC_APOPTOTIC_SIGNALING_PATHWAY(6)	POSITIVE_REGULATION_OF_INTRINSIC_APOPTOTIC_SIGNALING_PATHWAY(6)	Details ...	22	0.276582	1.55176	0.054103	0.222362	0.8981	6116	tags=73%, list=45%, signal=132%
REGULATION_OF_MITOCHONDRIAL_MEMBRANE_PERMEABILITY_INVOLVED_IN_APOPTOTIC_PROCESS(6)	REGULATION_OF_MITOCHONDRIAL_MEMBRANE_PERMEABILITY_INVOLVED_IN_APOPTOTIC_PROCESS(6)	Details ...	16	0.318116	1.52896	0.06347	0.229665	0.9215	5860	tags=75%, list=43%, signal=132%
INTRINSIC_APOPTOTIC_SIGNALING_PATHWAY_IN_RESPONSE_TO_DNA_DAMAGE_BY_P53_CLASS_MEDIATOR(7)	INTRINSIC_APOPTOTIC_SIGNALING_PATHWAY_IN_RESPONSE_TO_DNA_DAMAGE_BY_P53_CLASS_MEDIATOR(7)	Details ...	21	0.271138	1.49423	0.0752581	0.251725	0.951	4722	tags=62%, list=35%, signal=95%
NEGATIVE_REGULATION_OF_APOPTOTIC_PROCESS(6)	NEGATIVE_REGULATION_OF_APOPTOTIC_PROCESS(6)	Details ...	331	0.0693557	1.45101	0.0858687	0.284284	0.9757	6496	tags=55%, list=48%, signal=102%
POSITIVE_REGULATION_OF_APOPTOTIC_SIGNALING_PATHWAY(5)	POSITIVE_REGULATION_OF_APOPTOTIC_SIGNALING_PATHWAY(5)	Details ...	84	0.133939	1.43404	0.0981411	0.287398	0.9814	6265	tags=60%, list=46%, signal=110%
NEGATIVE_REGULATION_OF_INTRINSIC_APOPTOTIC_SIGNALING_PATHWAY(6)	NEGATIVE_REGULATION_OF_INTRINSIC_APOPTOTIC_SIGNALING_PATHWAY(6)	Details ...	33	0.198522	1.35896	0.129468	0.371586	0.9966	6764	tags=70%, list=50%, signal=139%
INTRINSIC_APOPTOTIC_SIGNALING_PATHWAY_BY_P53_CLASS_MEDIATOR(7)	INTRINSIC_APOPTOTIC_SIGNALING_PATHWAY_BY_P53_CLASS_MEDIATOR(7)	Details ...	30	0.204548	1.33875	0.13304	0.381519	0.9984	6271	tags=67%, list=46%, signal=124%
NEGATIVE_REGULATION_OF_APOPTOTIC_SIGNALING_PATHWAY(5)	NEGATIVE_REGULATION_OF_APOPTOTIC_SIGNALING_PATHWAY(5)	Details ...	98	0.113492	1.30812	0.154554	0.408382	0.9992	6496	tags=59%, list=48%, signal=113%
REGULATION_OF_ENDOPLASMIC_RETICULUM_STRESS_INDUCED_INTRINSIC_APOPTOTIC_SIGNALING_PATHWAY(5)	REGULATION_OF_ENDOPLASMIC_RETICULUM_STRESS_INDUCED_INTRINSIC_APOPTOTIC_SIGNALING_PATHWAY(5)		20	0.243685	1.30579	0.157608	0.39242	0.9992	6869	tags=75%, list=51%, signal=152%
INTRINSIC_APOPTOTIC_SIGNALING_PATHWAY_IN_RESPONSE_TO_ENDOPLASMIC_RETICULUM_STRESS(6)	INTRINSIC_APOPTOTIC_SIGNALING_PATHWAY_IN_RESPONSE_TO_ENDOPLASMIC_RETICULUM_STRESS(6)		38	0.178035	1.3025	0.16329	0.379133	0.9992	6869	tags=68%, list=51%, signal=138%
POSITIVE_REGULATION_OF_CYSTEINE_TYPE_ENDOPEPTIDASE_ACTIVITY_INVOLVED_IN_APOPTOTIC_PROCESS(7)	POSITIVE_REGULATION_OF_CYSTEINE_TYPE_ENDOPEPTIDASE_ACTIVITY_INVOLVED_IN_APOPTOTIC_PROCESS(7)		30	0.182016	1.19699	0.236089	0.531204	1	4316	tags=50%, list=32%, signal=73%
REGULATION_OF_B_CELL_APOPTOTIC_PROCESS(9)	REGULATION_OF_B_CELL_APOPTOTIC_PROCESS(9)		10	0.298332	1.1589	0.270517	0.580164	1	8160	tags=90%, list=60%, signal=226%
REGULATION_OF_CYSTEINE_TYPE_ENDOPEPTIDASE_ACTIVITY_INVOLVED_IN_APOPTOTIC_PROCESS(7)	REGULATION_OF_CYSTEINE_TYPE_ENDOPEPTIDASE_ACTIVITY_INVOLVED_IN_APOPTOTIC_PROCESS(7)		48	0.141442	1.15635	0.268424	0.561479	1	4585	tags=48%, list=34%, signal=72%
CARDIAC_MUSCLE_CELL_APOPTOTIC_PROCESS(10)	CARDIAC_MUSCLE_CELL_APOPTOTIC_PROCESS(10)		8	0.317929	1.10085	0.326427	0.647329	1	5860	tags=75%, list=43%, signal=132%
ACTIVATION_OF_CYSTEINE_TYPE_ENDOPEPTIDASE_ACTIVITY_INVOLVED_IN_APOPTOTIC_PROCESS(7)&ACTIVATION_OF_CYSTEINE_TYPE_ENDOPEPTIDASE_ACTIVITY(7)	ACTIVATION_OF_CYSTEINE_TYPE_ENDOPEPTIDASE_ACTIVITY_INVOLVED_IN_APOPTOTIC_PROCESS(7)&ACTIVATION_OF_CYSTEINE_TYPE_ENDOPEPTIDASE_ACTIVITY(7)		24	0.181936	1.07196	0.354405	0.683877	1	4316	tags=50%, list=32%, signal=73%
FIBROBLAST_APOPTOTIC_PROCESS(8)	FIBROBLAST_APOPTOTIC_PROCESS(8)		9	0.288692	1.05845	0.37166	0.687334	1	3620	tags=56%, list=27%, signal=76%
CELL_TYPE_SPECIFIC_APOPTOTIC_PROCESS(7)	CELL_TYPE_SPECIFIC_APOPTOTIC_PROCESS(7)		222	0.0609495	1.0479	0.373084	0.684887	1	6271	tags=52%, list=46%, signal=96%
STRIATED_MUSCLE_CELL_APOPTOTIC_PROCESS(9)	STRIATED_MUSCLE_CELL_APOPTOTIC_PROCESS(9)		10	0.267939	1.03206	0.404931	0.693666	1	5860	tags=70%, list=43%, signal=123%
REGULATION_OF_CARDIAC_MUSCLE_CELL_APOPTOTIC_PROCESS(9)	REGULATION_OF_CARDIAC_MUSCLE_CELL_APOPTOTIC_PROCESS(9)		7	0.310434	1.01018	0.419504	0.714693	1	3540	tags=57%, list=26%, signal=77%
MUSCLE_CELL_APOPTOTIC_PROCESS(8)	MUSCLE_CELL_APOPTOTIC_PROCESS(8)		14	0.214987	0.972563	0.468433	0.768728	1	6772	tags=71%, list=50%, signal=143%
MYELOID_CELL_APOPTOTIC_PROCESS(8)	MYELOID_CELL_APOPTOTIC_PROCESS(8)		16	0.194265	0.930199	0.535714	0.833155	1	4995	tags=56%, list=37%, signal=89%
LEUKOCYTE_APOPTOTIC_PROCESS(8)	LEUKOCYTE_APOPTOTIC_PROCESS(8)		54	0.106698	0.926013	0.53159	0.817648	1	6593	tags=59%, list=49%, signal=115%
THYMOCYTE_APOPTOTIC_PROCESS(11)	THYMOCYTE_APOPTOTIC_PROCESS(11)		15	0.197455	0.921679	0.533765	0.802898	1	6364	tags=67%, list=47%, signal=125%
REGULATION_OF_MUSCLE_CELL_APOPTOTIC_PROCESS(7)	REGULATION_OF_MUSCLE_CELL_APOPTOTIC_PROCESS(7)		13	0.208696	0.906474	0.556997	0.810827	1	4473	tags=54%, list=33%, signal=80%
REGULATION_OF_THYMOCYTE_APOPTOTIC_PROCESS(10)	REGULATION_OF_THYMOCYTE_APOPTOTIC_PROCESS(10)		10	0.23074	0.887462	0.596832	0.826803	1	6364	tags=70%, list=47%, signal=132%
REGULATION_OF_STRIATED_MUSCLE_CELL_APOPTOTIC_PROCESS(8)	REGULATION_OF_STRIATED_MUSCLE_CELL_APOPTOTIC_PROCESS(8)		9	0.234563	0.857394	0.627843	0.863099	1	5860	tags=67%, list=43%, signal=117%
NEGATIVE_REGULATION_OF_ENDOPLASMIC_RETICULUM_STRESS_INDUCED_INTRINSIC_APOPTOTIC_SIGNALING_PATHWAY(5)	NEGATIVE_REGULATION_OF_ENDOPLASMIC_RETICULUM_STRESS_INDUCED_INTRINSIC_APOPTOTIC_SIGNALING_PATHWAY(5)		11	0.208223	0.840133	0.658296	0.873948	1	10737	tags=100%, list=79%, signal=480%
REGULATION_OF_LEUKOCYTE_APOPTOTIC_PROCESS(7)	REGULATION_OF_LEUKOCYTE_APOPTOTIC_PROCESS(7)		42	0.109258	0.837223	0.662149	0.857412	1	6593	tags=60%, list=49%, signal=116%
NEGATIVE_REGULATION_OF_CYSTEINE_TYPE_ENDOPEPTIDASE_ACTIVITY_INVOLVED_IN_APOPTOTIC_PROCESS(7)&NEGATIVE_REGULATION_OF_CYSTEINE_TYPE_ENDOPEPTIDASE_ACTIVITY(8)	NEGATIVE_REGULATION_OF_CYSTEINE_TYPE_ENDOPEPTIDASE_ACTIVITY_INVOLVED_IN_APOPTOTIC_PROCESS(7)&NEGATIVE_REGULATION_OF_CYSTEINE_TYPE_ENDOPEPTIDASE_ACTIVITY(8)		15	0.172849	0.809591	0.706295	0.886811	1	10313	tags=93%, list=76%, signal=389%
APOPTOTIC_PROCESS_INVOLVED_IN_MORPHOGENESIS(4)	APOPTOTIC_PROCESS_INVOLVED_IN_MORPHOGENESIS(4)		17	0.157758	0.782103	0.735685	0.913423	1	1053	tags=24%, list=8%, signal=25%
REGULATION_OF_MYELOID_CELL_APOPTOTIC_PROCESS(7)	REGULATION_OF_MYELOID_CELL_APOPTOTIC_PROCESS(7)		15	0.167631	0.774052	0.751406	0.905115	1	5864	tags=60%, list=43%, signal=106%
NEGATIVE_REGULATION_OF_LYMPHOCYTE_APOPTOTIC_PROCESS(8)	NEGATIVE_REGULATION_OF_LYMPHOCYTE_APOPTOTIC_PROCESS(8)		13	0.170013	0.738287	0.795537	0.94097	1	7083	tags=69%, list=52%, signal=145%
APOPTOTIC_PROCESS_INVOLVED_IN_DEVELOPMENT(4)	APOPTOTIC_PROCESS_INVOLVED_IN_DEVELOPMENT(4)		18	0.14468	0.738021	0.795616	0.920485	1	1053	tags=22%, list=8%, signal=24%
NEGATIVE_REGULATION_OF_LEUKOCYTE_APOPTOTIC_PROCESS(7)	NEGATIVE_REGULATION_OF_LEUKOCYTE_APOPTOTIC_PROCESS(7)		18	0.144401	0.737882	0.795527	0.900691	1	7083	tags=67%, list=52%, signal=139%
APOPTOTIC_CELL_CLEARANCE(5)	APOPTOTIC_CELL_CLEARANCE(5)		14	0.161536	0.733378	0.803776	0.887928	1	7496	tags=71%, list=55%, signal=160%
NEGATIVE_REGULATION_OF_T_CELL_APOPTOTIC_PROCESS(9)	NEGATIVE_REGULATION_OF_T_CELL_APOPTOTIC_PROCESS(9)		9	0.197368	0.722929	0.81327	0.883944	1	6364	tags=67%, list=47%, signal=126%
NEGATIVE_REGULATION_OF_B_CELL_APOPTOTIC_PROCESS(9)	NEGATIVE_REGULATION_OF_B_CELL_APOPTOTIC_PROCESS(9)		4	0.250535	0.631775	0.899026	0.970843	1	10162	tags=100%, list=75%, signal=399%
POSITIVE_REGULATION_OF_LEUKOCYTE_APOPTOTIC_PROCESS(7)	POSITIVE_REGULATION_OF_LEUKOCYTE_APOPTOTIC_PROCESS(7)		21	0.112572	0.617575	0.926573	0.963908	1	8160	tags=71%, list=60%, signal=179%
NEGATIVE_REGULATION_OF_MESENCHYMAL_CELL_APOPTOTIC_PROCESS(7)	NEGATIVE_REGULATION_OF_MESENCHYMAL_CELL_APOPTOTIC_PROCESS(7)		5	0.20093	0.559061	0.96042	0.985317	1	5411	tags=60%, list=40%, signal=100%
POSITIVE_REGULATION_OF_LYMPHOCYTE_APOPTOTIC_PROCESS(8)	POSITIVE_REGULATION_OF_LYMPHOCYTE_APOPTOTIC_PROCESS(8)		14	0.112514	0.509749	0.985306	0.985981	1	8160	tags=71%, list=60%, signal=179%
REGULATION_OF_EXTRINSIC_APOPTOTIC_SIGNALING_PATHWAY_VIA_DEATH_DOMAIN_RECEPTORS(7)	REGULATION_OF_EXTRINSIC_APOPTOTIC_SIGNALING_PATHWAY_VIA_DEATH_DOMAIN_RECEPTORS(7)	Details ...	19	-0.287837	-1.5063	0.0678831	1	0.9409	3240	tags=53%, list=24%, signal=69%
NEGATIVE_REGULATION_OF_EXTRINSIC_APOPTOTIC_SIGNALING_PATHWAY_VIA_DEATH_DOMAIN_RECEPTORS(7)	NEGATIVE_REGULATION_OF_EXTRINSIC_APOPTOTIC_SIGNALING_PATHWAY_VIA_DEATH_DOMAIN_RECEPTORS(7)	Details ...	10	-0.361385	-1.38871	0.112642	1	0.9908	3240	tags=60%, list=24%, signal=79%
HEPATOCYTE_APOPTOTIC_PROCESS(8)	HEPATOCYTE_APOPTOTIC_PROCESS(8)	Details ...	10	-0.337988	-1.31242	0.157169	1	0.9985	3557	tags=60%, list=26%, signal=81%
REGULATION_OF_NEURON_APOPTOTIC_PROCESS(6)	REGULATION_OF_NEURON_APOPTOTIC_PROCESS(6)	Details ...	105	-0.0975471	-1.16486	0.261772	1	1	1013	tags=17%, list=7%, signal=18%
REGULATION_OF_APOPTOTIC_PROCESS_INVOLVED_IN_MORPHOGENESIS(5)	REGULATION_OF_APOPTOTIC_PROCESS_INVOLVED_IN_MORPHOGENESIS(5)	Details ...	6	-0.377149	-1.14483	0.285972	1	1	1669	tags=50%, list=12%, signal=57%
REGULATION_OF_EXTRINSIC_APOPTOTIC_SIGNALING_PATHWAY(6)	REGULATION_OF_EXTRINSIC_APOPTOTIC_SIGNALING_PATHWAY(6)	Details ...	64	-0.120599	-1.13073	0.292213	1	1	3670	tags=39%, list=27%, signal=53%
NEGATIVE_REGULATION_OF_NEURON_APOPTOTIC_PROCESS(6)	NEGATIVE_REGULATION_OF_NEURON_APOPTOTIC_PROCESS(6)	Details ...	81	-0.106994	-1.12982	0.291249	1	1	3246	tags=35%, list=24%, signal=45%
EXTRINSIC_APOPTOTIC_SIGNALING_PATHWAY_VIA_DEATH_DOMAIN_RECEPTORS(7)	EXTRINSIC_APOPTOTIC_SIGNALING_PATHWAY_VIA_DEATH_DOMAIN_RECEPTORS(7)	Details ...	30	-0.171451	-1.11413	0.30495	1	1	3557	tags=43%, list=26%, signal=59%
POSITIVE_REGULATION_OF_EXTRINSIC_APOPTOTIC_SIGNALING_PATHWAY_IN_ABSENCE_OF_LIGAND(7)	POSITIVE_REGULATION_OF_EXTRINSIC_APOPTOTIC_SIGNALING_PATHWAY_IN_ABSENCE_OF_LIGAND(7)	Details ...	8	-0.309009	-1.07377	0.352118	1	1	4288	tags=63%, list=32%, signal=91%
B_CELL_APOPTOTIC_PROCESS(10)	B_CELL_APOPTOTIC_PROCESS(10)	Details ...	16	-0.218858	-1.05264	0.368316	1	1	10596	tags=100%, list=78%, signal=457%
POSITIVE_REGULATION_OF_EXTRINSIC_APOPTOTIC_SIGNALING_PATHWAY(6)	POSITIVE_REGULATION_OF_EXTRINSIC_APOPTOTIC_SIGNALING_PATHWAY(6)	Details ...	28	-0.165878	-1.04693	0.377971	1	1	10347	tags=93%, list=76%, signal=391%
EXTRINSIC_APOPTOTIC_SIGNALING_PATHWAY(6)	EXTRINSIC_APOPTOTIC_SIGNALING_PATHWAY(6)	Details ...	107	-0.0867696	-1.04382	0.381188	0.930583	1	4156	tags=39%, list=31%, signal=56%
NEURON_APOPTOTIC_PROCESS(6)	NEURON_APOPTOTIC_PROCESS(6)	Details ...	125	-0.078083	-1.01589	0.419597	0.932879	1	1013	tags=15%, list=7%, signal=16%
SIGNAL_TRANSDUCTION_IN_ABSENCE_OF_LIGAND(5)&EXTRINSIC_APOPTOTIC_SIGNALING_PATHWAY_IN_ABSENCE_OF_LIGAND(6)	SIGNAL_TRANSDUCTION_IN_ABSENCE_OF_LIGAND(5)&EXTRINSIC_APOPTOTIC_SIGNALING_PATHWAY_IN_ABSENCE_OF_LIGAND(6)	Details ...	45	-0.127262	-1.01258	0.424521	0.874711	1	9731	tags=84%, list=72%, signal=298%
REGULATION_OF_MESENCHYMAL_CELL_APOPTOTIC_PROCESS(7)&MESENCHYMAL_CELL_APOPTOTIC_PROCESS(8)	REGULATION_OF_MESENCHYMAL_CELL_APOPTOTIC_PROCESS(7)&MESENCHYMAL_CELL_APOPTOTIC_PROCESS(8)	Details ...	7	-0.305711	-1.00243	0.436958	0.840291	1	1669	tags=43%, list=12%, signal=49%
POSITIVE_REGULATION_OF_EXTRINSIC_APOPTOTIC_SIGNALING_PATHWAY_VIA_DEATH_DOMAIN_RECEPTORS(7)	POSITIVE_REGULATION_OF_EXTRINSIC_APOPTOTIC_SIGNALING_PATHWAY_VIA_DEATH_DOMAIN_RECEPTORS(7)	Details ...	11	-0.245585	-0.989296	0.45098	0.817385	1	2837	tags=45%, list=21%, signal=57%
LYMPHOCYTE_APOPTOTIC_PROCESS(9)	LYMPHOCYTE_APOPTOTIC_PROCESS(9)	Details ...	42	-0.123745	-0.948644	0.497594	0.858518	1	10596	tags=90%, list=78%, signal=413%
NEGATIVE_REGULATION_OF_EXTRINSIC_APOPTOTIC_SIGNALING_PATHWAY(6)	NEGATIVE_REGULATION_OF_EXTRINSIC_APOPTOTIC_SIGNALING_PATHWAY(6)	Details ...	39	-0.121524	-0.902867	0.56899	0.911586	1	2530	tags=31%, list=19%, signal=38%
NEGATIVE_REGULATION_OF_MUSCLE_CELL_APOPTOTIC_PROCESS(7)	NEGATIVE_REGULATION_OF_MUSCLE_CELL_APOPTOTIC_PROCESS(7)	Details ...	6	-0.296207	-0.900654	0.569469	0.868323	1	2766	tags=50%, list=20%, signal=63%
INTRINSIC_APOPTOTIC_SIGNALING_PATHWAY_IN_RESPONSE_TO_OXIDATIVE_STRESS(6)	INTRINSIC_APOPTOTIC_SIGNALING_PATHWAY_IN_RESPONSE_TO_OXIDATIVE_STRESS(6)	Details ...	17	-0.179611	-0.887719	0.594241	0.851045	1	4747	tags=53%, list=35%, signal=81%
REGULATION_OF_EXTRINSIC_APOPTOTIC_SIGNALING_PATHWAY_IN_ABSENCE_OF_LIGAND(7)	REGULATION_OF_EXTRINSIC_APOPTOTIC_SIGNALING_PATHWAY_IN_ABSENCE_OF_LIGAND(7)		21	-0.160585	-0.876698	0.605363	0.831591	1	7512	tags=71%, list=55%, signal=160%
REGULATION_OF_LYMPHOCYTE_APOPTOTIC_PROCESS(8)	REGULATION_OF_LYMPHOCYTE_APOPTOTIC_PROCESS(8)		30	-0.118863	-0.774325	0.746667	0.985978	1	10596	tags=90%, list=78%, signal=411%
T_CELL_APOPTOTIC_PROCESS(10)	T_CELL_APOPTOTIC_PROCESS(10)		29	-0.114841	-0.729777	0.809937	1	1	10136	tags=86%, list=75%, signal=341%
EXECUTION_PHASE_OF_APOPTOSIS(4)	EXECUTION_PHASE_OF_APOPTOSIS(4)		17	-0.135661	-0.672915	0.866868	1	1	3747	tags=41%, list=28%, signal=57%
REGULATION_OF_OXIDATIVE_STRESS_INDUCED_INTRINSIC_APOPTOTIC_SIGNALING_PATHWAY(6)	REGULATION_OF_OXIDATIVE_STRESS_INDUCED_INTRINSIC_APOPTOTIC_SIGNALING_PATHWAY(6)		8	-0.181832	-0.630207	0.912633	1	1	11096	tags=100%, list=82%, signal=550%
NEGATIVE_REGULATION_OF_SIGNAL_TRANSDUCTION_IN_ABSENCE_OF_LIGAND(5)&NEGATIVE_REGULATION_OF_EXTRINSIC_APOPTOTIC_SIGNALING_PATHWAY_IN_ABSENCE_OF_LIGAND(6)	NEGATIVE_REGULATION_OF_SIGNAL_TRANSDUCTION_IN_ABSENCE_OF_LIGAND(5)&NEGATIVE_REGULATION_OF_EXTRINSIC_APOPTOTIC_SIGNALING_PATHWAY_IN_ABSENCE_OF_LIGAND(6)		13	-0.138491	-0.605735	0.932307	1	1	7512	tags=69%, list=55%, signal=155%
REGULATION_OF_T_CELL_APOPTOTIC_PROCESS(9)	REGULATION_OF_T_CELL_APOPTOTIC_PROCESS(9)		19	-0.115595	-0.601922	0.938832	1	1	2004	tags=26%, list=15%, signal=31%
NEGATIVE_REGULATION_OF_MYELOID_CELL_APOPTOTIC_PROCESS(7)	NEGATIVE_REGULATION_OF_MYELOID_CELL_APOPTOTIC_PROCESS(7)		8	-0.157488	-0.549894	0.966819	1	1	9731	tags=88%, list=72%, signal=310%
INFLAMMATORY_CELL_APOPTOTIC_PROCESS(8)	INFLAMMATORY_CELL_APOPTOTIC_PROCESS(8)		7	-0.166396	-0.538857	0.973064	0.975776	1	3557	tags=43%, list=26%, signal=58%
