# Supplementary material for: A systems-level framework for drug discovery identifies Csf1R as an anti-epileptic drug target
Source: Nat Commun. 2018 Sep 3;9:3561. doi: 10.1038/s41467-018-06008-4 (PMC6120885; doi:10.1038/s41467-018-06008-4)
Supplement: Supplementary file 19 — Supplementary Data 16 [file 41467_2018_6008_MOESM19_ESM.xlsx]

## Sheet: Sheet1
Module	Microglial		SIZE	ES	NES	NOM p-val	FDR q-val	FWER p-val
	state
M_18		Basal	171	-0.19	-2.95	< 0.0001	< 0.0001	< 0.0001
M_18		Activated	171	-0.19	-2.87	< 0.0001	< 0.0001	< 0.0001
